# Supplementary material for: Improving root characterisation for genomic prediction in cassava
Source: Sci Rep. 2020 May 14;10:8003. doi: 10.1038/s41598-020-64963-9 (PMC7224197; doi:10.1038/s41598-020-64963-9)
Supplement: Supplementary file 2 — Supplementary information2. [file 41598_2020_64963_MOESM2_ESM.xlsx]

## Sheet: Supplementary Table 2
	Supplementary Table2. Broad-sense heritability values and variance components of root size,shape and yield traits per location. (RTWT: root weight; RTNO: root number; SHTWT: Shoot weight, H2 broad sense heritability, genetic variance (VAR_G), phenotypic variance (VAR_P), genotypic coefficient of variation (GCV), phenotypic coefficient of variation (PCV))
	Trait	Range	Mean	VAR_G	VAR_P	GCV	PCV	H2	Location	Population
	Area	44.85-339.54	121.575	404.355	1369.3	16.54	30.4372	0.308	Ubiaja	GG
	Perimeter	33.48-135.42	66.727	12.1008	196.023	5.2132	20.9822	0.067	Ubiaja	GG
	Circularity	0.16-0.62	0.365	0.0013	0.0054	9.7694	20.1083	0.257	Ubiaja	GG
	Feret	12.27-50.57	26.946	4.8515	30.3903	8.1742	20.4585	0.164	Ubiaja	GG
	Round	0.11-0.52	0.25	0.0017	0.0034	16.5544	23.2979	0.528	Ubiaja	GG
	Solidity	0.57-0.95	0.848	0.0003	0.0024	2.1567	5.7745	0.144	Ubiaja	GG
	RTWT	0.5-59.5	12.658	25.8589	43.7701	40.174	52.2671	0.628	Ubiaja	GG
	RTNO	1971-02-01	25.394	55.8215	104.96	29.4215	40.3436	0.567	Ubiaja	GG
	AR	2.13-8.99	4.697	0.3397	1.0105	12.4092	21.4021	0.364	Ubiaja	GG
	SHTWT	1.5-47	11.341	19.8889	31.8119	39.322	49.7307	0.661	Ubiaja	GG
	Area	26.55-372.08	128.5	461.421	1779.13	16.7165	32.8247	0.274	Ubiaja	C1
	Perimeter	31.11-132.05	68.289	51.6942	184.289	10.5286	19.8793	0.29	Ubiaja	C1
	Circ	0.13-0.63	0.364	0.0027	0.0057	14.2705	20.6267	0.495	Ubiaja	C1
	Feret	12.17-50	28.011	9.919	31.4731	11.2435	20.028	0.322	Ubiaja	C1
	Round	0.12-0.53	0.25	0.002	0.004	18.053	25.432	0.527	Ubiaja	C1
	Solidity	0.49-0.96	0.837	0.001	0.0029	3.8213	6.4605	0.364	Ubiaja	C1
	RTWT	0.5-121.5	39.876	65.0692	362.698	20.2289	47.7592	0.184	Ubiaja	C1
	RTNO	1-207	71.503	248.747	969.735	22.0574	43.5514	0.268	Ubiaja	C1
	AR	2.05-8.97	4.834	0.4869	1.1916	14.4359	22.583	0.426	Ubiaja	C1
	SHTWT	0.5-135	44.077	30.866	348.544	12.6046	42.3563	0.097	Ubiaja	C1
	Area	26.55-372.08	128.5	461.421	1779.13	16.7165	32.8247	0.274	Ibadan	C1
	Perimeter	31.11-132.05	68.289	51.6942	184.289	10.5286	19.8793	0.29	Ibadan	C1
	Circ	0.13-0.63	0.364	0.0027	0.0057	14.2705	20.6267	0.495	Ibadan	C1
	Feret	12.17-50	28.011	9.919	31.4731	11.2435	20.028	0.322	Ibadan	C1
	Round	0.12-0.53	0.25	0.002	0.004	18.053	25.432	0.527	Ibadan	C1
	Solidity	0.49-0.96	0.837	0.001	0.0029	3.8213	6.4605	0.364	Ibadan	C1
	RTWT	0.5-121.5	39.876	65.0692	362.698	20.2289	47.7592	0.184	Ibadan	C1
	RTNO	1-207	71.503	248.747	969.735	22.0574	43.5514	0.268	Ibadan	C1
	AR	2.05-8.97	4.834	0.4869	1.1916	14.4359	22.583	0.426	Ibadan	C1
	SHTWT	0.5-135	44.077	30.866	348.544	12.6046	42.3563	0.097	Ibadan	C1
	Area	26.55-372.08	128.5	461.421	1779.13	16.7165	32.8247	0.274	Ikenne	C1
	Perimeter	31.11-132.05	68.289	51.6942	184.289	10.5286	19.8793	0.29	Ikenne	C1
	Circ	0.13-0.63	0.364	0.0027	0.0057	14.2705	20.6267	0.495	Ikenne	C1
	Feret	12.17-50	28.011	9.919	31.4731	11.2435	20.028	0.322	Ikenne	C1
	Round	0.12-0.53	0.25	0.002	0.004	18.053	25.432	0.527	Ikenne	C1
	Solidity	0.49-0.96	0.837	0.001	0.0029	3.8213	6.4605	0.364	Ikenne	C1
	RTWT	0.5-121.5	39.876	65.0692	362.698	20.2289	47.7592	0.184	Ikenne	C1
	RTNO	1-207	71.503	248.747	969.735	22.0574	43.5514	0.268	Ikenne	C1
	AR	2.05-8.97	4.834	0.4869	1.1916	14.4359	22.583	0.426	Ikenne	C1
	SHTWT	0.5-135	44.077	30.866	348.544	12.6046	42.3563	0.097	Ikenne	C1
	Area	26.55-372.08	128.5	461.421	1779.13	16.7165	32.8247	0.274	Mokwa	C1
	Perimeter	31.11-132.05	68.289	51.6942	184.289	10.5286	19.8793	0.29	Mokwa	C1
	Circularity	0.13-0.63	0.364	0.0027	0.0057	14.2705	20.6267	0.495	Mokwa	C1
	Feret	12.17-50	28.011	9.919	31.4731	11.2435	20.028	0.322	Mokwa	C1
	Round	0.12-0.53	0.25	0.002	0.004	18.053	25.432	0.527	Mokwa	C1
	Solidity	0.49-0.96	0.837	0.001	0.0029	3.8213	6.4605	0.364	Mokwa	C1
	RTWT	0.5-121.5	39.876	65.0692	362.698	20.2289	47.7592	0.184	Mokwa	C1
	RTNO	1-207	71.503	248.747	969.735	22.0574	43.5514	0.268	Mokwa	C1
	AR	2.05-8.97	4.834	0.4869	1.1916	14.4359	22.583	0.426	Mokwa	C1
	SHTWT	0.5-135	44.077	30.866	348.544	12.6046	42.3563	0.097	Mokwa	C1
	GG : Genetic gain
	C1: cycle 1 population
