# Supplementary material for: Improving root characterisation for genomic prediction in cassava
Source: Sci Rep. 2020 May 14;10:8003. doi: 10.1038/s41598-020-64963-9 (PMC7224197; doi:10.1038/s41598-020-64963-9)
Supplement: Supplementary file 3 — Supplementary information3. [file 41598_2020_64963_MOESM3_ESM.xlsx]

## Sheet: legend
	Supplementary table 3. GWAS results of mean image-extracted and yield traits. Results in bold are SNP p-values that surpassed the Bonferroni threshold

## Sheet: aspect ratio
Chr	SNP	bp	Freq	b	se	p	-log10
12	S12_7926132	7926132	0.486297	-0.0543631	0.00827009	4.91596e-11	10.3084	AR
12	S12_7926163	7926163	0.486616	-0.054298	0.00827272	5.25583e-11	10.2794	AR
12	S12_7954248	7954248	0.466858	-0.0486157	0.00820427	3.11062e-09	8.50715	AR
12	S12_7954303	7954303	0.468451	-0.0484112	0.00819134	3.42005e-09	8.46597	AR
12	S12_7929469	7929469	0.437363	-0.0550437	0.0096001	9.82845e-09	8.00751	AR
12	S12_8472305	8472305	0.272467	-0.0491558	0.00871748	1.71279e-08	7.7663	AR
12	S12_8472325	8472325	0.272467	-0.0491558	0.00871748	1.71279e-08	7.7663	AR
12	S12_7929439	7929439	0.443956	-0.0536174	0.00955105	1.97969e-08	7.7034	AR
1	S1_31950637	31950637	0.253027	0.0479998	0.00858873	2.28787e-08	7.64057	AR
1	S1_31950688	31950688	0.253665	0.0468618	0.00856519	4.4702e-08	7.34967	AR
1	S1_34579519	34579519	0.221479	0.0427705	0.00792346	6.74023e-08	7.17133	AR
1	S1_34579543	34579543	0.221797	0.0427123	0.00792365	7.02672e-08	7.15325	AR
1	S1_34579561	34579561	0.221797	0.0427123	0.00792365	7.02672e-08	7.15325	AR
12	S12_8507851	8507851	0.434034	-0.0427575	0.00805327	1.10027e-07	6.9585	AR
12	S12_8501618	8501618	0.443595	-0.0433619	0.00822051	1.3287e-07	6.87657	AR
1	S1_31953340	31953340	0.204589	0.0498839	0.00947606	1.40796e-07	6.85141	AR
1	S1_31953369	31953369	0.203314	0.0499935	0.00956392	1.72001e-07	6.76447	AR
1	S1_32902472	32902472	0.276291	0.0425073	0.00822882	2.3959e-07	6.62053	AR
1	S1_32902483	32902483	0.276291	0.0425073	0.00822882	2.3959e-07	6.62053	AR
1	S1_31930801	31930801	0.232951	0.0477153	0.00924101	2.42467e-07	6.61535	AR
1	S1_31930802	31930802	0.232951	0.0477153	0.00924101	2.42467e-07	6.61535	AR
1	S1_33488856	33488856	0.444232	0.0308054	0.00599689	2.79308e-07	6.55392	AR
12	S12_5530061	5530061	0.330147	0.0486836	0.00949784	2.96349e-07	6.5282	AR
12	S12_8507623	8507623	0.280433	-0.0455244	0.0089168	3.29981e-07	6.48151	AR
1	S1_31750953	31750953	0.256214	0.0451914	0.00885457	3.33e-07	6.47756	AR
1	S1_31750968	31750968	0.256214	0.0451914	0.00885457	3.33e-07	6.47756	AR
1	S1_31750976	31750976	0.256214	0.0451914	0.00885457	3.33e-07	6.47756	AR
12	S12_8038319	8038319	0.449331	-0.0431692	0.00847216	3.4797e-07	6.45846	AR
1	S1_31953370	31953370	0.195985	0.0503349	0.00989167	3.6069e-07	6.44287	AR
1	S1_33488834	33488834	0.444869	0.0303523	0.00599695	4.1642e-07	6.38047	AR
12	S12_6998355	6998355	0.289356	-0.0451191	0.00892076	4.24209e-07	6.37242	AR
12	S12_8507830	8507830	0.280433	-0.0450968	0.00894501	4.61757e-07	6.33559	AR
12	S12_8507708	8507708	0.279796	-0.0449526	0.00895081	5.10872e-07	6.29169	AR
1	S1_33687582	33687582	0.239324	0.0448084	0.00895753	5.66452e-07	6.24684	AR
1	S1_31811914	31811914	0.252071	0.0469672	0.00942487	6.25007e-07	6.20412	AR
1	S1_27874938	27874938	0.216061	0.0465158	0.00935309	6.58197e-07	6.18164	AR
1	S1_33132557	33132557	0.258126	0.0459767	0.0092639	6.94127e-07	6.15856	AR
1	S1_32347598	32347598	0.245698	0.0469881	0.00948699	7.31174e-07	6.13598	AR
1	S1_34202939	34202939	0.260038	0.045131	0.00915014	8.12766e-07	6.09003	AR
1	S1_26770147	26770147	0.237094	0.043958	0.00891945	8.29334e-07	6.08127	AR
12	S12_7451640	7451640	0.315806	-0.0366314	0.00744114	8.5307e-07	6.06902	AR
12	S12_7451641	7451641	0.315806	-0.0366314	0.00744114	8.5307e-07	6.06902	AR
12	S12_7451643	7451643	0.315806	-0.0366314	0.00744114	8.5307e-07	6.06902	AR
12	S12_7451644	7451644	0.315806	-0.0366314	0.00744114	8.5307e-07	6.06902	AR
12	S12_7451645	7451645	0.315806	-0.0366314	0.00744114	8.5307e-07	6.06902	AR
12	S12_7451646	7451646	0.315806	-0.0366314	0.00744114	8.5307e-07	6.06902	AR
12	S12_7451648	7451648	0.315806	-0.0366314	0.00744114	8.5307e-07	6.06902	AR
1	S1_26770122	26770122	0.237412	0.0438921	0.00892203	8.67571e-07	6.06169	AR
1	S1_31923685	31923685	0.25239	0.0462922	0.00941344	8.75807e-07	6.05759	AR
1	S1_31923716	31923716	0.25239	0.0462922	0.00941344	8.75807e-07	6.05759	AR
12	S12_6998359	6998359	0.267686	-0.0450366	0.00917113	9.07557e-07	6.04213	AR
1	S1_31842235	31842235	0.260357	0.0424707	0.00864964	9.10255e-07	6.04084	AR
1	S1_31797655	31797655	0.248247	0.0464698	0.00947418	9.34815e-07	6.02927	AR
1	S1_31773062	31773062	0.231995	0.0444134	0.00907566	9.89647e-07	6.00452	AR
12	S12_10498917	10498917	0.410771	-0.0406919	0.00831772	9.9715e-07	6.00124	AR
1	S1_31953786	31953786	0.245061	0.0453614	0.00927735	1.01101e-06	5.99524	AR
1	S1_32154446	32154446	0.249841	0.0459905	0.00940894	1.01891e-06	5.99186	AR
1	S1_27829089	27829089	0.239962	0.0401971	0.00823753	1.06219e-06	5.9738	AR
1	S1_27829091	27829091	0.239962	0.0401971	0.00823753	1.06219e-06	5.9738	AR
1	S1_27829092	27829092	0.239962	0.0401971	0.00823753	1.06219e-06	5.9738	AR
1	S1_27829104	27829104	0.239962	0.0401971	0.00823753	1.06219e-06	5.9738	AR
1	S1_27829115	27829115	0.239962	0.0401971	0.00823753	1.06219e-06	5.9738	AR
1	S1_29295475	29295475	0.299873	0.0394536	0.0080895	1.07638e-06	5.96803	AR
1	S1_32935359	32935359	0.260994	0.0448925	0.00920598	1.08012e-06	5.96653	AR
1	S1_27778609	27778609	0.247929	0.0439488	0.00901923	1.10031e-06	5.95848	AR
1	S1_28760134	28760134	0.26673	0.0441371	0.00907237	1.14453e-06	5.94137	AR
18	S18_892068	892068	0.462396	0.0417808	0.00859089	1.15394e-06	5.93782	AR
1	S1_27832167	27832167	0.273741	0.0447411	0.00920272	1.16366e-06	5.93417	AR
12	S12_7598908	7598908	0.498407	-0.03836	0.00789598	1.18475e-06	5.92637	AR
1	S1_27778607	27778607	0.246654	0.0436917	0.00899875	1.20197e-06	5.92011	AR
1	S1_32345777	32345777	0.232951	0.0445888	0.0091841	1.20388e-06	5.91942	AR
12	S12_8071420	8071420	0.450287	-0.0412164	0.0084937	1.21862e-06	5.91413	AR
1	S1_31814742	31814742	0.253665	0.0457441	0.00944547	1.27912e-06	5.89309	AR
1	S1_29096629	29096629	0.214468	0.0412104	0.00853815	1.38869e-06	5.85739	AR
1	S1_31918424	31918424	0.252709	0.0454157	0.00941064	1.39302e-06	5.85604	AR
1	S1_30927382	30927382	0.181326	0.0446537	0.00925359	1.39619e-06	5.85506	AR
1	S1_31773078	31773078	0.231995	0.0437535	0.0090686	1.40197e-06	5.85326	AR
1	S1_31945423	31945423	0.258126	0.0425947	0.00884067	1.44976e-06	5.8387	AR
1	S1_32345762	32345762	0.232632	0.0441774	0.00918234	1.5008e-06	5.82368	AR
1	S1_26242539	26242539	0.462396	-0.0377607	0.00786076	1.55764e-06	5.80753	AR
1	S1_31842172	31842172	0.253346	0.0451224	0.00939481	1.56375e-06	5.80583	AR
12	S12_7130932	7130932	0.488846	0.0378034	0.00788152	1.61496e-06	5.79184	AR
1	S1_33159017	33159017	0.253983	0.0444718	0.00928357	1.66464e-06	5.77868	AR
1	S1_31842149	31842149	0.256533	0.0440629	0.00919947	1.67011e-06	5.77725	AR
1	S1_26242527	26242527	0.462715	-0.0375953	0.00786027	1.72734e-06	5.76262	AR
1	S1_31989555	31989555	0.253027	0.0450162	0.00942359	1.77959e-06	5.74968	AR
12	S12_6651974	6651974	0.345443	0.0444532	0.0093132	1.81372e-06	5.74143	AR
1	S1_33465126	33465126	0.255895	0.0445185	0.00932744	1.81634e-06	5.7408	AR
1	S1_31799998	31799998	0.286807	0.0379427	0.00795185	1.82809e-06	5.738	AR
1	S1_31773603	31773603	0.254621	0.0446049	0.00934892	1.83193e-06	5.73709	AR
1	S1_33133568	33133568	0.258764	0.0443569	0.00929749	1.83456e-06	5.73647	AR
1	S1_27874935	27874935	0.217017	0.0445497	0.00933798	1.83492e-06	5.73638	AR
1	S1_31491194	31491194	0.222435	0.0455744	0.00955888	1.86289e-06	5.72981	AR
12	S12_12699184	12699184	0.431485	-0.040342	0.00846603	1.88707e-06	5.72421	AR
1	S1_29295437	29295437	0.298279	0.0389214	0.00816822	1.88875e-06	5.72383	AR
1	S1_31922597	31922597	0.252071	0.0450668	0.00945969	1.89712e-06	5.72191	AR
1	S1_27828974	27828974	0.262588	0.0405795	0.00851957	1.90649e-06	5.71977	AR
1	S1_32254049	32254049	0.250159	0.0449836	0.00944452	1.90806e-06	5.71941	AR
1	S1_32182217	32182217	0.231039	0.0448379	0.00941624	1.91915e-06	5.71689	AR
1	S1_31022820	31022820	0.263862	0.039266	0.00824695	1.92372e-06	5.71586	AR
1	S1_31022838	31022838	0.263862	0.039266	0.00824695	1.92372e-06	5.71586	AR
1	S1_31981598	31981598	0.258764	0.0424155	0.00891362	1.95031e-06	5.7099	AR
1	S1_31981639	31981639	0.258764	0.0424155	0.00891362	1.95031e-06	5.7099	AR
1	S1_31989699	31989699	0.254939	0.0439214	0.0092325	1.96246e-06	5.7072	AR
1	S1_31938153	31938153	0.238687	0.0449728	0.00947194	2.05438e-06	5.68732	AR
15	S15_519447	519447	0.31963	-0.0360096	0.00758505	2.06007e-06	5.68612	AR
1	S1_32277171	32277171	0.247929	0.0442094	0.00932008	2.10102e-06	5.67757	AR
1	S1_32277173	32277173	0.247929	0.0442094	0.00932008	2.10102e-06	5.67757	AR
12	S12_27976294	27976294	0.166667	-0.0506155	0.0106723	2.10893e-06	5.67594	AR
1	S1_27434712	27434712	0.257808	0.0407826	0.00860006	2.11485e-06	5.67472	AR
1	S1_27434724	27434724	0.257808	0.0407826	0.00860006	2.11485e-06	5.67472	AR
1	S1_31816482	31816482	0.255258	0.0448857	0.00946695	2.12345e-06	5.67296	AR
12	S12_29054361	29054361	0.171128	-0.0507182	0.0106977	2.12633e-06	5.67237	AR
12	S12_27976014	27976014	0.210006	-0.0478287	0.010094	2.15476e-06	5.6666	AR
1	S1_31952976	31952976	0.252071	0.0448174	0.0094672	2.2018e-06	5.65722	AR
1	S1_31334524	31334524	0.248566	0.041534	0.00877519	2.21096e-06	5.65542	AR
1	S1_28908399	28908399	0.276291	0.038201	0.00807128	2.21279e-06	5.65506	AR
1	S1_28908414	28908414	0.276291	0.038201	0.00807128	2.21279e-06	5.65506	AR
1	S1_31842112	31842112	0.260994	0.0436746	0.00922855	2.21711e-06	5.65421	AR
1	S1_27703971	27703971	0.270554	0.0436149	0.00921615	2.21837e-06	5.65397	AR
1	S1_29042453	29042453	0.266412	0.0423081	0.00895168	2.28676e-06	5.64078	AR
1	S1_29096660	29096660	0.215105	0.0404205	0.00855462	2.30129e-06	5.63803	AR
12	S12_29054324	29054324	0.170172	-0.051355	0.0108772	2.34297e-06	5.63023	AR
1	S1_32901263	32901263	0.262588	0.0431115	0.00914015	2.39677e-06	5.62037	AR
1	S1_32901267	32901267	0.262588	0.0431115	0.00914015	2.39677e-06	5.62037	AR
1	S1_32295566	32295566	0.25239	0.04449	0.00943795	2.42964e-06	5.61446	AR
1	S1_31827412	31827412	0.309433	-0.0445575	0.00945916	2.47094e-06	5.60714	AR
1	S1_31498997	31498997	0.256214	0.0428173	0.00909053	2.47591e-06	5.60627	AR
1	S1_31499003	31499003	0.256214	0.0428173	0.00909053	2.47591e-06	5.60627	AR
1	S1_28612779	28612779	0.272467	0.0395003	0.00838925	2.49622e-06	5.60272	AR
1	S1_31762716	31762716	0.163161	0.0470901	0.0100013	2.49683e-06	5.60261	AR
1	S1_31762733	31762733	0.163161	0.0470901	0.0100013	2.49683e-06	5.60261	AR
1	S1_27248853	27248853	0.284576	0.0389017	0.00826467	2.514e-06	5.59963	AR
1	S1_27248862	27248862	0.284576	0.0389017	0.00826467	2.514e-06	5.59963	AR
1	S1_27206965	27206965	0.276609	0.042517	0.00903467	2.52644e-06	5.59749	AR
1	S1_27206971	27206971	0.276609	0.042517	0.00903467	2.52644e-06	5.59749	AR
1	S1_32911282	32911282	0.250478	0.0381495	0.00810679	2.52777e-06	5.59726	AR
1	S1_31090048	31090048	0.279477	0.0379807	0.0080749	2.55672e-06	5.59232	AR
1	S1_31090052	31090052	0.279477	0.0379807	0.0080749	2.55672e-06	5.59232	AR
1	S1_27787652	27787652	0.251115	0.0431326	0.00917458	2.58486e-06	5.58756	AR
1	S1_33163268	33163268	0.262906	0.0424236	0.00902552	2.59641e-06	5.58563	AR
1	S1_33163273	33163273	0.262906	0.0424236	0.00902552	2.59641e-06	5.58563	AR
1	S1_33163275	33163275	0.262906	0.0424236	0.00902552	2.59641e-06	5.58563	AR
1	S1_33163303	33163303	0.262906	0.0424236	0.00902552	2.59641e-06	5.58563	AR
1	S1_33163317	33163317	0.262906	0.0424236	0.00902552	2.59641e-06	5.58563	AR
1	S1_28612802	28612802	0.271511	0.0394477	0.00839453	2.61166e-06	5.58308	AR
1	S1_29756008	29756008	0.270554	0.0379639	0.0080844	2.65368e-06	5.57615	AR
1	S1_31639520	31639520	0.254621	0.0409254	0.0087187	2.67936e-06	5.57197	AR
1	S1_31639523	31639523	0.254621	0.0409254	0.0087187	2.67936e-06	5.57197	AR
1	S1_31639554	31639554	0.254621	0.0409254	0.0087187	2.67936e-06	5.57197	AR
1	S1_34286056	34286056	0.248247	0.042011	0.00895451	2.7107e-06	5.56692	AR
1	S1_29756043	29756043	0.269917	0.0379965	0.00810167	2.73264e-06	5.56342	AR
1	S1_29043280	29043280	0.270554	0.0424152	0.00904424	2.7354e-06	5.56298	AR
15	S15_49570	49570	0.324729	-0.0378545	0.00807443	2.75634e-06	5.55967	AR
1	S1_31771988	31771988	0.192161	0.0450462	0.0096127	2.78448e-06	5.55526	AR
1	S1_31771996	31771996	0.192161	0.0450462	0.0096127	2.78448e-06	5.55526	AR
1	S1_31842253	31842253	0.253665	0.0406128	0.00866791	2.79389e-06	5.55379	AR
1	S1_31842260	31842260	0.253665	0.0406128	0.00866791	2.79389e-06	5.55379	AR
1	S1_31974228	31974228	0.245379	0.0404514	0.00863355	2.79451e-06	5.55369	AR
1	S1_31974280	31974280	0.245379	0.0404514	0.00863355	2.79451e-06	5.55369	AR
1	S1_32949007	32949007	0.237412	0.0383542	0.00819095	2.83383e-06	5.54763	AR
1	S1_32949008	32949008	0.237412	0.0383542	0.00819095	2.83383e-06	5.54763	AR
1	S1_32949028	32949028	0.237412	0.0383542	0.00819095	2.83383e-06	5.54763	AR
1	S1_33132799	33132799	0.265456	0.042085	0.00898879	2.84171e-06	5.54642	AR
1	S1_32908705	32908705	0.260994	0.0428787	0.00915994	2.85322e-06	5.54466	AR
1	S1_31334515	31334515	0.249841	0.041008	0.00876231	2.86806e-06	5.54241	AR
1	S1_28946962	28946962	0.275653	0.0424911	0.00908288	2.89465e-06	5.5384	AR
1	S1_32281001	32281001	0.251115	0.0440932	0.00942593	2.89884e-06	5.53778	AR
1	S1_31012908	31012908	0.229127	0.0421076	0.00900714	2.9408e-06	5.53153	AR
1	S1_33464730	33464730	0.258764	0.0406493	0.00869564	2.94415e-06	5.53104	AR
1	S1_33464740	33464740	0.258764	0.0406493	0.00869564	2.94415e-06	5.53104	AR
1	S1_33464748	33464748	0.258764	0.0406493	0.00869564	2.94415e-06	5.53104	AR
12	S12_6829867	6829867	0.20905	-0.0414349	0.00886926	2.98652e-06	5.52483	AR
1	S1_32859301	32859301	0.259082	0.0431659	0.0092456	3.02959e-06	5.51862	AR
1	S1_34237386	34237386	0.257808	0.0434436	0.00930691	3.04323e-06	5.51667	AR
12	S12_11459176	11459176	0.374442	-0.0400791	0.00858628	3.0443e-06	5.51651	AR
1	S1_31969136	31969136	0.253027	0.0441811	0.00946636	3.05379e-06	5.51516	AR
1	S1_32254136	32254136	0.246654	0.0439056	0.00941001	3.07368e-06	5.51234	AR
1	S1_27787654	27787654	0.25239	0.0427094	0.00916026	3.12452e-06	5.50522	AR
15	S15_519444	519444	0.311663	-0.0363277	0.00779219	3.1305e-06	5.50439	AR
1	S1_31984295	31984295	0.254302	0.0440727	0.00946048	3.18343e-06	5.4971	AR
1	S1_33102796	33102796	0.243149	0.0413383	0.00887375	3.18529e-06	5.49685	AR
1	S1_31958207	31958207	0.246335	0.0439743	0.00944554	3.23101e-06	5.49066	AR
1	S1_32241393	32241393	0.251115	0.0435655	0.00936068	3.25398e-06	5.48759	AR
15	S15_519451	519451	0.318037	-0.0353099	0.00758727	3.25823e-06	5.48702	AR
1	S1_32273413	32273413	0.252709	0.0438337	0.0094221	3.28381e-06	5.48362	AR
1	S1_31584454	31584454	0.2645	0.0402383	0.00865233	3.31015e-06	5.48015	AR
1	S1_31584478	31584478	0.2645	0.0402383	0.00865233	3.31015e-06	5.48015	AR
1	S1_33118082	33118082	0.258126	0.0431496	0.00928035	3.32638e-06	5.47803	AR
1	S1_27159702	27159702	0.309433	0.0362068	0.0077908	3.36168e-06	5.47344	AR
1	S1_31017914	31017914	0.198534	0.0407816	0.00877542	3.36393e-06	5.47315	AR
1	S1_31769905	31769905	0.177183	0.0449735	0.009682	3.39984e-06	5.46854	AR
1	S1_30070076	30070076	0.248885	0.0419772	0.0090387	3.41469e-06	5.46665	AR
1	S1_32241389	32241389	0.250159	0.0434981	0.00936711	3.42225e-06	5.46569	AR
1	S1_33606498	33606498	0.25972	0.0434288	0.00935426	3.43926e-06	5.46353	AR
1	S1_32979633	32979633	0.254621	0.0427166	0.00920142	3.44402e-06	5.46293	AR
1	S1_32979673	32979673	0.254621	0.0427166	0.00920142	3.44402e-06	5.46293	AR
12	S12_27976012	27976012	0.165392	-0.0487413	0.0105009	3.45697e-06	5.4613	AR
1	S1_28971725	28971725	0.2645	0.0418954	0.0090269	3.46428e-06	5.46039	AR
1	S1_28971733	28971733	0.2645	0.0418954	0.0090269	3.46428e-06	5.46039	AR
1	S1_32295147	32295147	0.251753	0.0437796	0.00944159	3.53697e-06	5.45137	AR
1	S1_32295151	32295151	0.251753	0.0437796	0.00944159	3.53697e-06	5.45137	AR
1	S1_32295205	32295205	0.251753	0.0437796	0.00944159	3.53697e-06	5.45137	AR
1	S1_32344184	32344184	0.251115	0.0438079	0.00944841	3.54303e-06	5.45063	AR
1	S1_29148156	29148156	0.235819	0.0401864	0.00866812	3.55015e-06	5.44975	AR
1	S1_28797592	28797592	0.273741	0.0423879	0.00914383	3.55771e-06	5.44883	AR
1	S1_28586586	28586586	0.260994	0.0398677	0.0086018	3.57262e-06	5.44701	AR
1	S1_28586605	28586605	0.260994	0.0398677	0.0086018	3.57262e-06	5.44701	AR
12	S12_6575224	6575224	0.396112	0.0420365	0.00907223	3.59475e-06	5.44433	AR
1	S1_33802662	33802662	0.265137	0.0419569	0.00905732	3.61508e-06	5.44188	AR
1	S1_32902384	32902384	0.277565	0.0378615	0.00817357	3.61814e-06	5.44151	AR
1	S1_32902408	32902408	0.277565	0.0378615	0.00817357	3.61814e-06	5.44151	AR
1	S1_32902415	32902415	0.277565	0.0378615	0.00817357	3.61814e-06	5.44151	AR
1	S1_32902422	32902422	0.277565	0.0378615	0.00817357	3.61814e-06	5.44151	AR
1	S1_31772949	31772949	0.227852	0.0396273	0.00855934	3.66166e-06	5.43632	AR
1	S1_31772950	31772950	0.227852	0.0396273	0.00855934	3.66166e-06	5.43632	AR
1	S1_31772952	31772952	0.227852	0.0396273	0.00855934	3.66166e-06	5.43632	AR
1	S1_31938101	31938101	0.252709	0.0437774	0.00945795	3.68082e-06	5.43406	AR
1	S1_31957564	31957564	0.246017	0.043953	0.00950302	3.74299e-06	5.42678	AR
1	S1_30833520	30833520	0.261632	0.0411577	0.00889937	3.74979e-06	5.42599	AR
1	S1_31641884	31641884	0.240918	0.0427399	0.00924365	3.76947e-06	5.42372	AR
1	S1_31800165	31800165	0.277565	0.0381612	0.00825469	3.78282e-06	5.42218	AR
1	S1_28669017	28669017	0.272785	0.0422199	0.00914217	3.87183e-06	5.41208	AR
12	S12_7962234	7962234	0.228171	-0.0424542	0.00919429	3.88487e-06	5.41062	AR
1	S1_28647544	28647544	0.273104	0.0421228	0.00912434	3.90212e-06	5.4087	AR
1	S1_31809854	31809854	0.255895	0.0432248	0.00936421	3.91287e-06	5.4075	AR
1	S1_34512079	34512079	0.258764	0.0427975	0.00927438	3.93874e-06	5.40464	AR
1	S1_34512094	34512094	0.258764	0.0427975	0.00927438	3.93874e-06	5.40464	AR
1	S1_33229897	33229897	0.253665	0.042444	0.0092025	3.98389e-06	5.39969	AR
1	S1_27434762	27434762	0.270873	0.0422775	0.00916711	3.99065e-06	5.39896	AR
1	S1_27701857	27701857	0.273104	0.0424175	0.00919757	3.99167e-06	5.39885	AR
1	S1_33343376	33343376	0.272785	0.0398419	0.00863918	3.99257e-06	5.39875	AR
1	S1_27880235	27880235	0.274697	0.0422943	0.00917175	4.00035e-06	5.3979	AR
1	S1_32266906	32266906	0.255577	0.0423288	0.00918114	4.01876e-06	5.39591	AR
1	S1_32266919	32266919	0.255577	0.0423288	0.00918114	4.01876e-06	5.39591	AR
1	S1_32266921	32266921	0.255577	0.0423288	0.00918114	4.01876e-06	5.39591	AR
1	S1_31890690	31890690	0.251115	0.0424535	0.00921163	4.05222e-06	5.39231	AR
1	S1_32282884	32282884	0.252709	0.0434674	0.0094349	4.08351e-06	5.38897	AR
1	S1_32931006	32931006	0.25972	0.0424454	0.0092154	4.10659e-06	5.38652	AR
1	S1_29235323	29235323	0.280115	0.0417083	0.00905655	4.11823e-06	5.38529	AR
1	S1_27473812	27473812	0.272148	0.0423643	0.00919963	4.1247e-06	5.38461	AR
1	S1_31584010	31584010	0.253665	0.0433842	0.00942331	4.1459e-06	5.38238	AR
1	S1_29559563	29559563	0.28362	0.0392533	0.00852646	4.15035e-06	5.38192	AR
1	S1_33102781	33102781	0.243467	0.0408623	0.00887859	4.17777e-06	5.37906	AR
1	S1_31981701	31981701	0.255895	0.0426768	0.00927734	4.22266e-06	5.37441	AR
12	S12_6142274	6142274	0.335564	0.0409926	0.00891188	4.22957e-06	5.3737	AR
12	S12_6142287	6142287	0.335564	0.0409926	0.00891188	4.22957e-06	5.3737	AR
1	S1_32273161	32273161	0.253346	0.0431225	0.009375	4.23045e-06	5.37361	AR
1	S1_33770469	33770469	0.288719	0.0375443	0.00816469	4.25792e-06	5.3708	AR
1	S1_33770495	33770495	0.288719	0.0375443	0.00816469	4.25792e-06	5.3708	AR
1	S1_33770522	33770522	0.288719	0.0375443	0.00816469	4.25792e-06	5.3708	AR
1	S1_34206921	34206921	0.265137	0.0408726	0.0088888	4.26136e-06	5.37045	AR
1	S1_29085520	29085520	0.267049	0.0381361	0.0082958	4.28553e-06	5.368	AR
1	S1_33240995	33240995	0.259082	0.0427732	0.0093069	4.30977e-06	5.36555	AR
1	S1_33240996	33240996	0.259082	0.0427732	0.0093069	4.30977e-06	5.36555	AR
1	S1_33241000	33241000	0.259082	0.0427732	0.0093069	4.30977e-06	5.36555	AR
1	S1_34207067	34207067	0.271511	0.038386	0.00835396	4.32862e-06	5.36365	AR
1	S1_34207071	34207071	0.271511	0.038386	0.00835396	4.32862e-06	5.36365	AR
12	S12_6655603	6655603	0.348311	0.041521	0.00903665	4.33302e-06	5.36321	AR
1	S1_28845308	28845308	0.272148	0.0416733	0.00907078	4.34342e-06	5.36217	AR
1	S1_31887604	31887604	0.337157	0.0395239	0.00860345	4.34909e-06	5.3616	AR
1	S1_29293880	29293880	0.271192	0.0411021	0.0089493	4.37388e-06	5.35913	AR
12	S12_6293906	6293906	0.45	-0.0448591	0.0097674	4.37469e-06	5.35905	AR
1	S1_29148129	29148129	0.236775	0.0397904	0.00866747	4.41601e-06	5.35497	AR
12	S12_6984674	6984674	0.440727	-0.0374703	0.00816272	4.42362e-06	5.35422	AR
1	S1_33851752	33851752	0.262269	0.0426111	0.00928402	4.43828e-06	5.35279	AR
1	S1_33116674	33116674	0.258445	0.0424791	0.00925553	4.44121e-06	5.3525	AR
1	S1_31956635	31956635	0.253027	0.0432632	0.00943029	4.48196e-06	5.34853	AR
1	S1_27198727	27198727	0.273104	0.0418148	0.0091165	4.50275e-06	5.34652	AR
1	S1_27198729	27198729	0.273104	0.0418148	0.0091165	4.50275e-06	5.34652	AR
1	S1_31641917	31641917	0.240599	0.0424685	0.00926265	4.54165e-06	5.34279	AR
15	S15_141918	141918	0.3413	-0.0346042	0.00754803	4.55015e-06	5.34197	AR
15	S15_141919	141919	0.3413	-0.0346042	0.00754803	4.55015e-06	5.34197	AR
1	S1_28324845	28324845	0.286807	0.0390462	0.00851712	4.55209e-06	5.34179	AR
1	S1_30546029	30546029	0.265137	0.0414098	0.00903338	4.5597e-06	5.34106	AR
1	S1_32859351	32859351	0.259401	0.0424127	0.00925256	4.5641e-06	5.34064	AR
1	S1_31800040	31800040	0.275016	-0.0416479	0.00908695	4.57762e-06	5.33936	AR
1	S1_33485530	33485530	0.207776	-0.0477426	0.0104173	4.58299e-06	5.33885	AR
1	S1_31945507	31945507	0.263862	0.0397037	0.00866363	4.58791e-06	5.33839	AR
1	S1_28638189	28638189	0.272467	0.0418712	0.00914016	4.62723e-06	5.33468	AR
1	S1_27198738	27198738	0.272148	0.0417921	0.0091272	4.67542e-06	5.33018	AR
1	S1_27572802	27572802	0.268642	0.0422203	0.00922135	4.68233e-06	5.32954	AR
1	S1_28668363	28668363	0.271192	0.0418271	0.00913587	4.68681e-06	5.32912	AR
12	S12_7759210	7759210	0.447737	-0.0364469	0.00796143	4.69592e-06	5.32828	AR
1	S1_31089483	31089483	0.252709	0.0426192	0.00931017	4.70112e-06	5.3278	AR
1	S1_33437201	33437201	0.254621	0.0427278	0.00933778	4.74412e-06	5.32384	AR
1	S1_33486550	33486550	0.261632	0.0404992	0.00885217	4.76076e-06	5.32232	AR
1	S1_28937766	28937766	0.274697	0.0414931	0.00908259	4.91398e-06	5.30857	AR
1	S1_28836798	28836798	0.273104	0.0417909	0.00915038	4.94458e-06	5.30587	AR
1	S1_32782198	32782198	0.263862	0.0419748	0.00919146	4.95413e-06	5.30503	AR
1	S1_31584055	31584055	0.254621	0.0429995	0.00941621	4.95849e-06	5.30465	AR
1	S1_28871635	28871635	0.273423	0.0412766	0.00904242	5.0003e-06	5.301	AR
1	S1_25553907	25553907	0.499044	-0.0382353	0.00837668	5.00699e-06	5.30042	AR
1	S1_33615120	33615120	0.257808	0.0427239	0.0093612	5.02038e-06	5.29926	AR
1	S1_33389502	33389502	0.255577	0.0427919	0.00937719	5.03313e-06	5.29816	AR
1	S1_28658486	28658486	0.27406	0.0414599	0.00908585	5.03966e-06	5.2976	AR
1	S1_31017894	31017894	0.211281	0.0397133	0.00870462	5.05911e-06	5.29593	AR
1	S1_28656922	28656922	0.273423	0.041639	0.00913221	5.12584e-06	5.29023	AR
1	S1_32876741	32876741	0.260038	0.0422464	0.00926549	5.1265e-06	5.29018	AR
1	S1_30541578	30541578	0.261313	0.0425927	0.00934351	5.15117e-06	5.28809	AR
1	S1_28635432	28635432	0.272467	0.0415811	0.00912443	5.18609e-06	5.28516	AR
12	S12_8142146	8142146	0.151689	-0.0426556	0.00936284	5.21775e-06	5.28252	AR
1	S1_27702047	27702047	0.270236	0.0419027	0.00919912	5.23662e-06	5.28095	AR
1	S1_29252132	29252132	0.351498	0.0364017	0.00799487	5.28541e-06	5.27692	AR
1	S1_32094163	32094163	0.251115	0.0431542	0.00948376	5.35628e-06	5.27114	AR
12	S12_10337208	10337208	0.363289	-0.0361231	0.00793862	5.357e-06	5.27108	AR
1	S1_27061221	27061221	0.238687	0.0415729	0.00913772	5.37486e-06	5.26963	AR
1	S1_28931481	28931481	0.276291	0.0412161	0.00905968	5.37985e-06	5.26923	AR
12	S12_9605513	9605513	0.493945	-0.0367836	0.00808655	5.39683e-06	5.26786	AR
1	S1_32345344	32345344	0.251434	0.0399674	0.00878708	5.40473e-06	5.26723	AR
1	S1_30968708	30968708	0.260357	0.0406284	0.00893246	5.40545e-06	5.26717	AR
1	S1_31559917	31559917	0.245379	0.0423903	0.00931995	5.407e-06	5.26704	AR
15	S15_129831	129831	0.338751	-0.0357926	0.00787183	5.4437e-06	5.26411	AR
1	S1_27792874	27792874	0.273741	0.0417601	0.00918652	5.47265e-06	5.2618	AR
1	S1_33022824	33022824	0.256851	0.0419578	0.00923042	5.47792e-06	5.26138	AR
1	S1_31982096	31982096	0.248885	0.0429148	0.00944385	5.51438e-06	5.2585	AR
1	S1_32929625	32929625	0.24761	0.0398437	0.00876976	5.53776e-06	5.25667	AR
1	S1_32929643	32929643	0.24761	0.0398437	0.00876976	5.53776e-06	5.25667	AR
1	S1_33483077	33483077	0.208732	-0.0475312	0.0104627	5.54773e-06	5.25588	AR
1	S1_31840938	31840938	0.265456	-0.0441686	0.00972695	5.60297e-06	5.25158	AR
1	S1_32275082	32275082	0.242511	0.0418625	0.00922121	5.63052e-06	5.24945	AR
1	S1_31643714	31643714	0.251753	0.0430451	0.00948626	5.68914e-06	5.24495	AR
1	S1_31643723	31643723	0.251753	0.0430451	0.00948626	5.68914e-06	5.24495	AR
1	S1_31643745	31643745	0.251753	0.0430451	0.00948626	5.68914e-06	5.24495	AR
1	S1_27242718	27242718	0.272785	0.0414026	0.00912745	5.7316e-06	5.24172	AR
1	S1_25530303	25530303	0.408859	0.038218	0.00842619	5.74342e-06	5.24083	AR
1	S1_32137157	32137157	0.246654	0.043008	0.00948328	5.75666e-06	5.23983	AR
1	S1_30561176	30561176	0.258126	0.0398761	0.00879497	5.78853e-06	5.23743	AR
1	S1_30561178	30561178	0.258126	0.0398761	0.00879497	5.78853e-06	5.23743	AR
1	S1_33606725	33606725	0.243786	0.0415921	0.00917549	5.81632e-06	5.23535	AR
1	S1_33606738	33606738	0.243786	0.0415921	0.00917549	5.81632e-06	5.23535	AR
1	S1_28514224	28514224	0.268642	0.0403131	0.00889678	5.86499e-06	5.23173	AR
1	S1_32957871	32957871	0.260994	0.0418041	0.00922604	5.86777e-06	5.23153	AR
1	S1_27430429	27430429	0.265774	0.0413941	0.00913625	5.87731e-06	5.23082	AR
1	S1_28931442	28931442	0.273104	0.0414883	0.00915848	5.89724e-06	5.22935	AR
1	S1_32910516	32910516	0.257808	0.0406933	0.00898408	5.91271e-06	5.22821	AR
1	S1_32910537	32910537	0.257808	0.0406933	0.00898408	5.91271e-06	5.22821	AR
1	S1_32910539	32910539	0.257808	0.0406933	0.00898408	5.91271e-06	5.22821	AR
1	S1_32910561	32910561	0.257808	0.0406933	0.00898408	5.91271e-06	5.22821	AR
1	S1_27451200	27451200	0.272785	0.0415757	0.00918327	5.97344e-06	5.22378	AR
1	S1_32209571	32209571	0.138623	0.0473238	0.0104554	6.00405e-06	5.22156	AR
1	S1_32209575	32209575	0.138623	0.0473238	0.0104554	6.00405e-06	5.22156	AR
1	S1_29235522	29235522	0.279796	0.0408037	0.00901613	6.0215e-06	5.2203	AR
1	S1_27556684	27556684	0.272785	0.0416113	0.00919521	6.03046e-06	5.21965	AR
1	S1_34225056	34225056	0.262588	0.0420442	0.00929366	6.06931e-06	5.21686	AR
1	S1_33856256	33856256	0.245698	0.0415016	0.00917394	6.07245e-06	5.21664	AR
1	S1_27222880	27222880	0.272785	0.0413692	0.0091451	6.07815e-06	5.21623	AR
1	S1_28129635	28129635	0.285851	0.0387352	0.00856331	6.08573e-06	5.21569	AR
1	S1_30924132	30924132	0.264181	0.0418357	0.00924944	6.09536e-06	5.215	AR
1	S1_33613576	33613576	0.255577	0.0424266	0.00938151	6.11521e-06	5.21359	AR
1	S1_32272434	32272434	0.249203	0.0429077	0.00948887	6.1288e-06	5.21262	AR
1	S1_27783777	27783777	0.273104	0.0416015	0.00920125	6.1465e-06	5.21137	AR
15	S15_156996	156996	0.332377	-0.0367674	0.00813211	6.14729e-06	5.21132	AR
12	S12_6971791	6971791	0.421287	-0.0360444	0.00797309	6.16201e-06	5.21028	AR
1	S1_27783274	27783274	0.269598	0.0414897	0.00917892	6.1808e-06	5.20896	AR
1	S1_28993533	28993533	0.247291	0.0408806	0.00904475	6.18919e-06	5.20837	AR
1	S1_27441622	27441622	0.26673	0.0415252	0.00918786	6.19657e-06	5.20785	AR
1	S1_34189077	34189077	0.22594	0.0406757	0.00900001	6.19786e-06	5.20776	AR
1	S1_33667151	33667151	0.274697	0.0415239	0.00918885	6.21495e-06	5.20656	AR
1	S1_33586691	33586691	0.250478	0.0398428	0.00881784	6.23004e-06	5.20551	AR
1	S1_27218510	27218510	0.289675	0.0376469	0.00833369	6.25923e-06	5.20348	AR
12	S12_10337205	10337205	0.363926	-0.0358936	0.00794569	6.26141e-06	5.20333	AR
1	S1_32211939	32211939	0.321861	0.0317049	0.00702041	6.2989e-06	5.20074	AR
1	S1_27557383	27557383	0.263544	0.0414295	0.00917412	6.30452e-06	5.20035	AR
1	S1_27897739	27897739	0.276291	0.0396919	0.00879202	6.34558e-06	5.19753	AR
15	S15_418977	418977	0.333652	-0.0366209	0.0081135	6.37427e-06	5.19557	AR
12	S12_11566184	11566184	0.32441	-0.0332007	0.00735663	6.39075e-06	5.19445	AR
12	S12_29140485	29140485	0.162205	-0.049742	0.0110225	6.39896e-06	5.19389	AR
1	S1_30541655	30541655	0.26195	0.0420956	0.00932901	6.41191e-06	5.19301	AR
1	S1_34319954	34319954	0.261632	0.0418026	0.00926463	6.41997e-06	5.19247	AR
1	S1_34319959	34319959	0.261632	0.0418026	0.00926463	6.41997e-06	5.19247	AR
1	S1_32935289	32935289	0.256214	0.040306	0.00893343	6.42748e-06	5.19196	AR
1	S1_32935322	32935322	0.256214	0.040306	0.00893343	6.42748e-06	5.19196	AR
12	S12_7120037	7120037	0.453297	0.0409132	0.00906941	6.44856e-06	5.19054	AR
1	S1_27786772	27786772	0.273104	0.0413339	0.00916309	6.45508e-06	5.1901	AR
1	S1_27786808	27786808	0.273104	0.0413339	0.00916309	6.45508e-06	5.1901	AR
1	S1_32277295	32277295	0.251434	0.042671	0.00945998	6.46174e-06	5.18965	AR
1	S1_30070108	30070108	0.249522	0.0407541	0.00904089	6.55183e-06	5.18364	AR
1	S1_28927441	28927441	0.275016	0.0408401	0.00906304	6.59914e-06	5.18051	AR
1	S1_33123856	33123856	0.258764	0.0418747	0.00929625	6.65368e-06	5.17694	AR
1	S1_33856232	33856232	0.24761	0.0413305	0.00917552	6.65501e-06	5.17685	AR
1	S1_27741967	27741967	0.272148	0.0412186	0.0091508	6.65678e-06	5.17674	AR
1	S1_32233004	32233004	0.253983	0.0411548	0.00913736	6.66815e-06	5.17599	AR
1	S1_27897717	27897717	0.275972	0.039602	0.00879439	6.69709e-06	5.17411	AR
1	S1_28671466	28671466	0.273423	0.0410911	0.00912768	6.73761e-06	5.17149	AR
1	S1_31601072	31601072	0.252071	0.0427131	0.00948831	6.74259e-06	5.17117	AR
1	S1_32872787	32872787	0.268961	0.0373673	0.00830164	6.75746e-06	5.17022	AR
1	S1_32872795	32872795	0.268961	0.0373673	0.00830164	6.75746e-06	5.17022	AR
1	S1_32081623	32081623	0.243149	0.0426507	0.00947692	6.77995e-06	5.16877	AR
1	S1_32081625	32081625	0.243149	0.0426507	0.00947692	6.77995e-06	5.16877	AR
1	S1_27740997	27740997	0.272467	0.0414425	0.00920962	6.79809e-06	5.16761	AR
12	S12_23068708	23068708	0.460484	-0.0326466	0.00725716	6.84234e-06	5.1648	AR
1	S1_31714930	31714930	0.254302	0.0423397	0.00941317	6.86213e-06	5.16354	AR
1	S1_33244418	33244418	0.256214	0.04182	0.00929939	6.88957e-06	5.16181	AR
12	S12_6914696	6914696	0.463034	-0.0363312	0.00807945	6.90002e-06	5.16115	AR
1	S1_29263449	29263449	0.317718	0.0343886	0.00765047	6.95796e-06	5.15752	AR
1	S1_34189055	34189055	0.216699	0.0406246	0.00903955	6.9867e-06	5.15573	AR
1	S1_32071750	32071750	0.250159	0.0426494	0.00949164	7.01055e-06	5.15425	AR
1	S1_28296310	28296310	0.271511	0.0413921	0.00921256	7.02238e-06	5.15352	AR
1	S1_27759977	27759977	0.27406	0.0412173	0.00917412	7.0301e-06	5.15304	AR
1	S1_28674062	28674062	0.272785	0.0408913	0.00910399	7.06961e-06	5.1506	AR
1	S1_33562291	33562291	0.259082	0.0417535	0.00929877	7.11517e-06	5.14781	AR
1	S1_29266137	29266137	0.279796	0.0405567	0.00903323	7.13149e-06	5.14682	AR
1	S1_33134665	33134665	0.257808	0.0415045	0.00924446	7.13348e-06	5.1467	AR
1	S1_32507413	32507413	0.251434	0.0424833	0.00946368	7.15274e-06	5.14553	AR
1	S1_31890544	31890544	0.33174	0.0364092	0.00811093	7.15909e-06	5.14514	AR
1	S1_32275084	32275084	0.240599	0.0415411	0.00925431	7.16116e-06	5.14502	AR
1	S1_28960650	28960650	0.27406	0.0408632	0.00910509	7.1913e-06	5.14319	AR
1	S1_28960692	28960692	0.27406	0.0408632	0.00910509	7.1913e-06	5.14319	AR
12	S12_28102466	28102466	0.167623	-0.0435566	0.00970604	7.20383e-06	5.14244	AR
1	S1_34244558	34244558	0.259401	0.0416005	0.00927162	7.22784e-06	5.14099	AR
1	S1_32198692	32198692	0.253027	0.042326	0.00943334	7.22841e-06	5.14096	AR
1	S1_32875260	32875260	0.249203	0.0411271	0.00916626	7.23025e-06	5.14085	AR
1	S1_31515004	31515004	0.253346	0.0426532	0.00950649	7.23189e-06	5.14075	AR
1	S1_27713527	27713527	0.273741	0.0412855	0.00920441	7.27769e-06	5.13801	AR
12	S12_8507631	8507631	0.203952	-0.0441243	0.00983758	7.28175e-06	5.13776	AR
1	S1_30505108	30505108	0.261632	0.041675	0.00929173	7.28558e-06	5.13754	AR
1	S1_27830823	27830823	0.280433	0.0398781	0.00889122	7.28749e-06	5.13742	AR
12	S12_11888044	11888044	0.41587	-0.0378139	0.00843341	7.33166e-06	5.1348	AR
1	S1_32953749	32953749	0.264181	0.0411397	0.00917534	7.33518e-06	5.13459	AR
1	S1_33436196	33436196	0.239324	0.0392406	0.00875372	7.36931e-06	5.13257	AR
1	S1_33436202	33436202	0.239324	0.0392406	0.00875372	7.36931e-06	5.13257	AR
1	S1_28946984	28946984	0.274379	0.040109	0.00894776	7.37492e-06	5.13224	AR
1	S1_33339266	33339266	0.247291	0.0416314	0.00929062	7.42904e-06	5.12907	AR
1	S1_33022444	33022444	0.261313	0.0407924	0.00910351	7.43126e-06	5.12894	AR
1	S1_32211916	32211916	0.32218	0.0314578	0.00702063	7.43782e-06	5.12855	AR
1	S1_33562181	33562181	0.257489	0.0418859	0.00934803	7.43913e-06	5.12848	AR
1	S1_33588684	33588684	0.256533	0.0419744	0.009368	7.44285e-06	5.12826	AR
1	S1_31732603	31732603	0.253665	0.0423525	0.00945467	7.48085e-06	5.12605	AR
1	S1_27712079	27712079	0.273741	0.0410317	0.00916108	7.50239e-06	5.1248	AR
1	S1_33025216	33025216	0.261632	0.0409192	0.00913612	7.50493e-06	5.12465	AR
1	S1_31707595	31707595	0.254621	0.0422251	0.00943271	7.58917e-06	5.11981	AR
1	S1_34215308	34215308	0.26195	0.0415545	0.00928355	7.60025e-06	5.11917	AR
12	S12_27964630	27964630	0.166667	-0.047928	0.0107088	7.62115e-06	5.11798	AR
1	S1_27411703	27411703	0.266093	0.0407246	0.00909958	7.62542e-06	5.11774	AR
1	S1_31647539	31647539	0.255895	0.042091	0.00940982	7.70963e-06	5.11297	AR
1	S1_32882921	32882921	0.260357	0.0415427	0.00929026	7.76218e-06	5.11002	AR
1	S1_33489078	33489078	0.255895	0.0409159	0.00915092	7.77689e-06	5.10919	AR
1	S1_34552283	34552283	0.26195	0.04139	0.00925725	7.78235e-06	5.10889	AR
1	S1_32360825	32360825	0.251115	0.0420076	0.00939605	7.79356e-06	5.10826	AR
1	S1_32360835	32360835	0.251115	0.0420076	0.00939605	7.79356e-06	5.10826	AR
1	S1_30934948	30934948	0.272785	0.031045	0.006945	7.81744e-06	5.10694	AR
12	S12_6547183	6547183	0.201402	-0.038665	0.00864977	7.81966e-06	5.10681	AR
1	S1_34175961	34175961	0.262269	0.0417513	0.00934233	7.85692e-06	5.10475	AR
1	S1_31772088	31772088	0.253983	0.0423134	0.00946935	7.87843e-06	5.10356	AR
1	S1_27448823	27448823	0.270873	0.0412184	0.00922487	7.8885e-06	5.10301	AR
1	S1_28966861	28966861	0.272785	0.0407443	0.0091192	7.89673e-06	5.10255	AR
1	S1_27440854	27440854	0.271829	0.0411137	0.00920369	7.92918e-06	5.10077	AR
1	S1_29337951	29337951	0.277247	0.0396464	0.0088755	7.93426e-06	5.10049	AR
1	S1_29739408	29739408	0.266412	0.0370367	0.00829139	7.9366e-06	5.10037	AR
1	S1_27800315	27800315	0.272467	0.0410571	0.00919326	7.96934e-06	5.09858	AR
1	S1_33486554	33486554	0.260357	0.0397239	0.00889487	7.97176e-06	5.09845	AR
1	S1_32875265	32875265	0.244105	0.040928	0.0091657	7.99394e-06	5.09724	AR
1	S1_29004647	29004647	0.25972	0.0390868	0.00875481	8.02145e-06	5.09575	AR
1	S1_29004649	29004649	0.25972	0.0390868	0.00875481	8.02145e-06	5.09575	AR
15	S15_274336	274336	0.333971	-0.0360642	0.00807876	8.04155e-06	5.09466	AR
1	S1_27799370	27799370	0.27406	0.0407388	0.00912635	8.04932e-06	5.09424	AR
1	S1_34185499	34185499	0.262269	0.0411935	0.0092286	8.05629e-06	5.09386	AR
1	S1_28672732	28672732	0.273104	0.0407197	0.00912275	8.06202e-06	5.09356	AR
1	S1_28612588	28612588	0.271829	0.0408624	0.00915492	8.06579e-06	5.09335	AR
1	S1_28908510	28908510	0.272785	0.0406568	0.00910913	8.07055e-06	5.0931	AR
1	S1_27532239	27532239	0.245379	0.0404854	0.00907222	8.09831e-06	5.09161	AR
1	S1_27701100	27701100	0.275016	0.0402921	0.00902931	8.10585e-06	5.0912	AR
1	S1_33025593	33025593	0.259401	0.0413878	0.00927495	8.10762e-06	5.09111	AR
1	S1_33196778	33196778	0.25972	0.0413544	0.0092677	8.11196e-06	5.09087	AR
1	S1_27522434	27522434	0.279796	0.0374628	0.00839572	8.11467e-06	5.09073	AR
1	S1_27522451	27522451	0.279796	0.0374628	0.00839572	8.11467e-06	5.09073	AR
1	S1_27522474	27522474	0.279796	0.0374628	0.00839572	8.11467e-06	5.09073	AR
12	S12_29069130	29069130	0.18515	-0.0428274	0.00960169	8.18072e-06	5.08721	AR
12	S12_29262416	29262416	0.165711	-0.0485468	0.0108844	8.18757e-06	5.08684	AR
1	S1_33172805	33172805	0.257808	0.0414515	0.009294	8.19466e-06	5.08647	AR
1	S1_33172829	33172829	0.257808	0.0414515	0.009294	8.19466e-06	5.08647	AR
1	S1_27828958	27828958	0.289038	0.0360414	0.0080813	8.20156e-06	5.0861	AR
15	S15_356422	356422	0.328235	-0.0361246	0.0081004	8.21085e-06	5.08561	AR
1	S1_30934944	30934944	0.272148	0.0310085	0.00695358	8.22065e-06	5.08509	AR
1	S1_30934970	30934970	0.272148	0.0310085	0.00695358	8.22065e-06	5.08509	AR
1	S1_34168245	34168245	0.263225	0.0412508	0.00925142	8.23944e-06	5.0841	AR
1	S1_31647610	31647610	0.252071	0.0417085	0.00935443	8.24617e-06	5.08375	AR
1	S1_28242233	28242233	0.273741	0.0407642	0.00914527	8.29567e-06	5.08115	AR
1	S1_33050219	33050219	0.259082	0.0413155	0.00927044	8.32337e-06	5.0797	AR
1	S1_33130568	33130568	0.261313	0.0411258	0.00923033	8.36952e-06	5.0773	AR
1	S1_27220884	27220884	0.244105	0.0398641	0.0089472	8.37057e-06	5.07724	AR
1	S1_29785973	29785973	0.292224	0.0349088	0.00783529	8.37673e-06	5.07693	AR
1	S1_29785979	29785979	0.292224	0.0349088	0.00783529	8.37673e-06	5.07693	AR
12	S12_10337209	10337209	0.362651	-0.0354028	0.00794657	8.38507e-06	5.07649	AR
1	S1_29085493	29085493	0.256214	0.0377858	0.00848614	8.48191e-06	5.07151	AR
1	S1_32359133	32359133	0.252071	0.0419785	0.00942828	8.49159e-06	5.07101	AR
1	S1_32359160	32359160	0.252071	0.0419785	0.00942828	8.49159e-06	5.07101	AR
1	S1_26669389	26669389	0.263862	0.0325812	0.00731798	8.49898e-06	5.07063	AR
1	S1_28672814	28672814	0.267049	0.0399651	0.00897799	8.52914e-06	5.06909	AR
1	S1_27061242	27061242	0.238368	0.0406795	0.00913905	8.54015e-06	5.06853	AR
1	S1_27213048	27213048	0.273423	0.0407828	0.0091623	8.54112e-06	5.06849	AR
1	S1_32965406	32965406	0.243149	0.040689	0.00914435	8.60166e-06	5.06542	AR
1	S1_31963779	31963779	0.282345	0.0360061	0.00809258	8.61626e-06	5.06468	AR
1	S1_30968709	30968709	0.260357	0.0391873	0.00880822	8.62915e-06	5.06403	AR
1	S1_30746811	30746811	0.267686	0.0397387	0.00893248	8.6358e-06	5.0637	AR
1	S1_28906120	28906120	0.316444	0.0336267	0.00755884	8.64092e-06	5.06344	AR
12	S12_27975954	27975954	0.166985	-0.0474591	0.0106734	8.72949e-06	5.05901	AR
1	S1_28629215	28629215	0.273423	0.0399745	0.00899085	8.74284e-06	5.05835	AR
1	S1_28629241	28629241	0.273423	0.0399745	0.00899085	8.74284e-06	5.05835	AR
1	S1_29371620	29371620	0.280752	0.0401149	0.0090228	8.75056e-06	5.05796	AR
1	S1_31653704	31653704	0.254621	0.0418728	0.00941974	8.78031e-06	5.05649	AR
1	S1_31740601	31740601	0.257808	0.0414771	0.00933092	8.7841e-06	5.0563	AR
1	S1_27449904	27449904	0.266412	0.0409037	0.00920382	8.82158e-06	5.05445	AR
1	S1_31583780	31583780	0.253665	0.0419748	0.00944506	8.82621e-06	5.05423	AR
1	S1_32978674	32978674	0.259082	0.0411479	0.00926002	8.84626e-06	5.05324	AR
1	S1_32818453	32818453	0.264818	0.0407022	0.0091606	8.8641e-06	5.05237	AR
1	S1_27737842	27737842	0.273423	0.0408545	0.00919545	8.87536e-06	5.05181	AR
12	S12_7120032	7120032	0.447802	0.0401115	0.00902833	8.87745e-06	5.05171	AR
1	S1_33178533	33178533	0.264181	0.0377473	0.00849713	8.89811e-06	5.0507	AR
1	S1_33178561	33178561	0.264181	0.0377473	0.00849713	8.89811e-06	5.0507	AR
15	S15_1810815	1810815	0.351179	-0.0354608	0.00798392	8.93189e-06	5.04906	AR
1	S1_32830095	32830095	0.266412	0.040632	0.00914827	8.93365e-06	5.04897	AR
1	S1_27220731	27220731	0.270554	0.0406089	0.00914578	8.98827e-06	5.04632	AR
1	S1_28906159	28906159	0.315806	0.0336782	0.00758508	8.99346e-06	5.04607	AR
1	S1_33075143	33075143	0.258445	0.0411271	0.0092631	9.0006e-06	5.04573	AR
1	S1_28986429	28986429	0.27406	0.0401388	0.00904175	9.02644e-06	5.04448	AR
1	S1_30633721	30633721	0.263225	0.0391571	0.00882217	9.05931e-06	5.0429	AR
12	S12_29141516	29141516	0.165392	-0.0481271	0.0108448	9.08837e-06	5.04151	AR
1	S1_32277323	32277323	0.248566	0.0418984	0.00944364	9.13561e-06	5.03926	AR
1	S1_28296849	28296849	0.273104	0.0405318	0.00913596	9.14273e-06	5.03892	AR
12	S12_5848066	5848066	0.337157	0.0409625	0.00923621	9.20766e-06	5.03585	AR
1	S1_27572703	27572703	0.27406	0.040667	0.0091698	9.2122e-06	5.03564	AR
1	S1_27572739	27572739	0.27406	0.040667	0.0091698	9.2122e-06	5.03564	AR
1	S1_29319965	29319965	0.272785	0.0400354	0.0090277	9.21887e-06	5.03532	AR
1	S1_29043750	29043750	0.253027	0.0394187	0.00888905	9.22771e-06	5.03491	AR
1	S1_33065706	33065706	0.25972	0.041062	0.00926024	9.24024e-06	5.03432	AR
1	S1_32977874	32977874	0.260038	0.0409961	0.00924629	9.25912e-06	5.03343	AR
1	S1_27532311	27532311	0.27406	0.040248	0.00907775	9.26327e-06	5.03324	AR
1	S1_27532315	27532315	0.27406	0.040248	0.00907775	9.26327e-06	5.03324	AR
1	S1_34551029	34551029	0.267368	0.0397553	0.00896709	9.27295e-06	5.03278	AR
1	S1_33025569	33025569	0.259082	0.0411449	0.00928093	9.28109e-06	5.0324	AR
1	S1_33025237	33025237	0.260676	0.0409183	0.00923212	9.32884e-06	5.03017	AR
1	S1_28129343	28129343	0.288719	0.0373406	0.00842684	9.37331e-06	5.02811	AR
1	S1_32380683	32380683	0.251753	0.0415582	0.0093791	9.38265e-06	5.02767	AR
1	S1_33061434	33061434	0.257808	0.0410665	0.00926908	9.40244e-06	5.02676	AR
1	S1_29531161	29531161	0.392925	0.026517	0.00598582	9.4245e-06	5.02574	AR
1	S1_27473551	27473551	0.27406	0.0403341	0.00910534	9.4357e-06	5.02523	AR
1	S1_30561037	30561037	0.262588	0.0412838	0.00931988	9.43867e-06	5.02509	AR
1	S1_34516187	34516187	0.260357	0.041052	0.00926809	9.4497e-06	5.02458	AR
1	S1_33385864	33385864	0.256851	0.0413768	0.00934416	9.50702e-06	5.02196	AR
1	S1_27329462	27329462	0.272467	0.0406586	0.00918401	9.55064e-06	5.01997	AR
1	S1_30934965	30934965	0.271829	0.0307594	0.00694895	9.57829e-06	5.01871	AR
1	S1_28854409	28854409	0.271511	0.0404381	0.00913566	9.58194e-06	5.01855	AR
1	S1_33481587	33481587	0.258445	0.0412872	0.00932795	9.59188e-06	5.0181	AR
1	S1_33481591	33481591	0.258445	0.0412872	0.00932795	9.59188e-06	5.0181	AR
1	S1_33481602	33481602	0.258445	0.0412872	0.00932795	9.59188e-06	5.0181	AR
1	S1_28347294	28347294	0.265774	0.039521	0.00892957	9.60628e-06	5.01744	AR
1	S1_33440569	33440569	0.254302	0.0412167	0.00931387	9.63089e-06	5.01633	AR
1	S1_32345282	32345282	0.251115	0.0417131	0.00942623	9.63457e-06	5.01617	AR
1	S1_25525120	25525120	0.408222	0.0372964	0.00842873	9.64842e-06	5.01554	AR
12	S12_29081590	29081590	0.173678	-0.0467745	0.0105717	9.66653e-06	5.01473	AR
12	S12_11459565	11459565	0.3703	-0.0380909	0.00861101	9.71127e-06	5.01272	AR
1	S1_29531152	29531152	0.393244	0.0264841	0.00598722	9.71446e-06	5.01258	AR
1	S1_32960012	32960012	0.259401	0.0407197	0.00920661	9.73975e-06	5.01145	AR
1	S1_29531109	29531109	0.393563	0.0264563	0.00598219	9.75634e-06	5.01071	AR
1	S1_27799372	27799372	0.27406	0.0405514	0.00917031	9.77779e-06	5.00976	AR
1	S1_28807978	28807978	0.273104	0.0403398	0.0091243	9.81813e-06	5.00797	AR
1	S1_29739389	29739389	0.265774	0.0367149	0.00830582	9.85264e-06	5.00645	AR
1	S1_31707872	31707872	0.255577	0.0416942	0.00943237	9.855e-06	5.00634	AR
1	S1_28871374	28871374	0.27406	0.0401975	0.00909421	9.86461e-06	5.00592	AR
1	S1_32478964	32478964	0.251753	0.0417606	0.00944953	9.90047e-06	5.00434	AR
1	S1_34532484	34532484	0.260038	0.041179	0.00931938	9.93204e-06	5.00296	AR
1	S1_27481010	27481010	0.272148	0.0405557	0.00918017	9.97314e-06	5.00117	AR
1	S1_28296208	28296208	0.274379	0.040459	0.00915906	9.99061e-06	5.00041	AR
1	S1_33839798	33839798	0.260038	0.0408793	0.00925466	1.00009e-05	4.99996	AR
1	S1_27294345	27294345	0.272785	0.040541	0.00917898	1.00207e-05	4.9991	AR
1	S1_33481583	33481583	0.257489	0.0412251	0.00933524	1.00508e-05	4.9978	AR
1	S1_27557609	27557609	0.268005	0.0406324	0.00920151	1.00615e-05	4.99734	AR
1	S1_27533139	27533139	0.269917	0.040341	0.00913617	1.00763e-05	4.9967	AR
15	S15_1114243	1114243	0.359465	-0.0348425	0.00789094	1.00773e-05	4.99666	AR
1	S1_33196660	33196660	0.258126	0.0409733	0.00927945	1.0078e-05	4.99663	AR
1	S1_33196709	33196709	0.258126	0.0409733	0.00927945	1.0078e-05	4.99663	AR
12	S12_29141390	29141390	0.162843	-0.0485445	0.0109942	1.00799e-05	4.99654	AR
1	S1_31732850	31732850	0.256851	0.0414912	0.00939696	1.00831e-05	4.99641	AR
1	S1_29138772	29138772	0.271829	0.0384533	0.00870898	1.00842e-05	4.99636	AR
1	S1_29138777	29138777	0.271829	0.0384533	0.00870898	1.00842e-05	4.99636	AR
1	S1_27207019	27207019	0.273741	0.0400097	0.00906195	1.00949e-05	4.9959	AR
1	S1_30582307	30582307	0.250478	0.0398001	0.00901556	1.01199e-05	4.99482	AR
1	S1_27759608	27759608	0.272148	0.0406205	0.00920153	1.01228e-05	4.9947	AR
1	S1_33025690	33025690	0.258764	0.0408841	0.00926185	1.01362e-05	4.99412	AR
1	S1_33331174	33331174	0.254939	0.0415116	0.00940903	1.02475e-05	4.98938	AR
1	S1_33331215	33331215	0.254939	0.0415116	0.00940903	1.02475e-05	4.98938	AR
1	S1_28906183	28906183	0.318356	0.0330995	0.00750329	1.02735e-05	4.98828	AR
1	S1_31017885	31017885	0.210644	0.0385899	0.00874846	1.02871e-05	4.98771	AR
1	S1_27468444	27468444	0.272785	0.0405864	0.00920151	1.02969e-05	4.98729	AR
12	S12_11566190	11566190	0.326004	-0.0324858	0.00736526	1.03049e-05	4.98696	AR
1	S1_27207581	27207581	0.273423	0.0403625	0.00915159	1.03163e-05	4.98648	AR
1	S1_30934976	30934976	0.272148	0.0306133	0.00694223	1.03505e-05	4.98504	AR
1	S1_33514166	33514166	0.250159	0.033026	0.00749003	1.03694e-05	4.98425	AR
1	S1_31854442	31854442	0.242511	0.0414088	0.00939171	1.0381e-05	4.98376	AR
1	S1_34508690	34508690	0.260357	0.0410602	0.00931316	1.03926e-05	4.98328	AR
1	S1_32287919	32287919	0.460484	0.0276919	0.00628112	1.0397e-05	4.98309	AR
1	S1_31583663	31583663	0.252709	0.0416765	0.00945348	1.04045e-05	4.98278	AR
15	S15_1169756	1169756	0.357553	-0.0347899	0.00789205	1.04221e-05	4.98204	AR
1	S1_29756667	29756667	0.380497	0.0277676	0.00629931	1.04311e-05	4.98167	AR
1	S1_29756659	29756659	0.37986	0.0277673	0.00629928	1.04322e-05	4.98162	AR
1	S1_29170198	29170198	0.29796	0.0365665	0.00829552	1.04341e-05	4.98155	AR
1	S1_31963384	31963384	0.425112	0.0258911	0.00587445	1.04614e-05	4.98041	AR
1	S1_31715374	31715374	0.252071	0.0416473	0.00945074	1.04922e-05	4.97913	AR
1	S1_28777239	28777239	0.273741	-0.0358416	0.00813451	1.05239e-05	4.97782	AR
1	S1_31731831	31731831	0.254939	0.0417925	0.00948578	1.05393e-05	4.97719	AR
1	S1_28937826	28937826	0.273741	0.0399871	0.00907646	1.055e-05	4.97675	AR
1	S1_27760021	27760021	0.273423	0.0405174	0.00919699	1.0554e-05	4.97658	AR
1	S1_32818541	32818541	0.261313	0.0401152	0.00910576	1.05553e-05	4.97653	AR
1	S1_27764360	27764360	0.275335	0.0392755	0.00891565	1.05671e-05	4.97604	AR
1	S1_27764381	27764381	0.275335	0.0392755	0.00891565	1.05671e-05	4.97604	AR
1	S1_27764384	27764384	0.275335	0.0392755	0.00891565	1.05671e-05	4.97604	AR
1	S1_27700639	27700639	0.272467	0.0403618	0.00916282	1.05808e-05	4.97548	AR
1	S1_34305606	34305606	0.263225	0.040893	0.00928457	1.06076e-05	4.97438	AR
1	S1_29128928	29128928	0.218611	0.0379973	0.00862789	1.0627e-05	4.97359	AR
1	S1_27048999	27048999	0.146909	0.04138	0.00939743	1.06602e-05	4.97223	AR
1	S1_27212945	27212945	0.272785	0.0404194	0.0091806	1.06916e-05	4.97096	AR
1	S1_33132485	33132485	0.258764	0.0407323	0.00925349	1.07341e-05	4.96923	AR
12	S12_29080178	29080178	0.162524	-0.0438742	0.0099702	1.07985e-05	4.96664	AR
12	S12_29080179	29080179	0.162524	-0.0438742	0.0099702	1.07985e-05	4.96664	AR
1	S1_32266836	32266836	0.253983	0.0413792	0.00940358	1.08068e-05	4.9663	AR
1	S1_27835015	27835015	0.278521	0.0389267	0.00884627	1.08073e-05	4.96628	AR
1	S1_31088644	31088644	0.264181	0.0409409	0.00930413	1.08105e-05	4.96615	AR
1	S1_32958004	32958004	0.26195	0.0404533	0.00919339	1.08118e-05	4.9661	AR
1	S1_33023207	33023207	0.25972	0.0407103	0.00925248	1.08283e-05	4.96544	AR
1	S1_32447613	32447613	0.251753	0.0415721	0.00944838	1.08292e-05	4.9654	AR
1	S1_31864579	31864579	0.279477	0.0338801	0.00770069	1.0844e-05	4.96481	AR
1	S1_31864609	31864609	0.279477	0.0338801	0.00770069	1.0844e-05	4.96481	AR
1	S1_32360927	32360927	0.251753	0.0415448	0.00944286	1.08454e-05	4.96475	AR
1	S1_30536233	30536233	0.26195	0.0410401	0.00932852	1.08538e-05	4.96442	AR
1	S1_33449258	33449258	0.256851	0.040999	0.00931957	1.0863e-05	4.96405	AR
1	S1_31683092	31683092	0.254621	0.0413198	0.00939275	1.08691e-05	4.96381	AR
1	S1_31683123	31683123	0.254621	0.0413198	0.00939275	1.08691e-05	4.96381	AR
1	S1_32137103	32137103	0.252709	0.0416098	0.00945945	1.08876e-05	4.96307	AR
1	S1_28839888	28839888	0.273741	0.0400677	0.00910896	1.08896e-05	4.96299	AR
12	S12_7744168	7744168	0.271978	-0.0497888	0.0113191	1.08929e-05	4.96286	AR
12	S12_5604984	5604984	0.493945	-0.0372083	0.0084593	1.08996e-05	4.96259	AR
1	S1_32622759	32622759	0.228171	0.0407548	0.00926604	1.09101e-05	4.96217	AR
1	S1_33615185	33615185	0.258764	0.0404727	0.00920378	1.09552e-05	4.96038	AR
1	S1_33615201	33615201	0.258764	0.0404727	0.00920378	1.09552e-05	4.96038	AR
1	S1_30561141	30561141	0.274697	-0.0421806	0.00959281	1.09702e-05	4.95979	AR
1	S1_28985968	28985968	0.274697	0.0398694	0.00906764	1.09812e-05	4.95935	AR
1	S1_32818546	32818546	0.260357	0.0400624	0.00911346	1.10283e-05	4.95749	AR
1	S1_33247147	33247147	0.258126	0.0407588	0.00927268	1.10475e-05	4.95674	AR
1	S1_28931585	28931585	0.274697	0.0396951	0.00903098	1.10552e-05	4.95643	AR
1	S1_27452010	27452010	0.272785	0.040439	0.00920148	1.10857e-05	4.95524	AR
1	S1_27832069	27832069	0.275653	0.0402947	0.00916987	1.11154e-05	4.95407	AR
12	S12_9994726	9994726	0.447419	-0.0347909	0.00791798	1.11331e-05	4.95338	AR
1	S1_28046132	28046132	0.236138	0.0391684	0.00891469	1.11443e-05	4.95295	AR
15	S15_442609	442609	0.332377	-0.0357151	0.00813025	1.11862e-05	4.95132	AR
1	S1_32106930	32106930	0.258126	0.0393708	0.00896424	1.12319e-05	4.94955	AR
1	S1_28986452	28986452	0.275016	0.0397534	0.00905175	1.12423e-05	4.94914	AR
1	S1_31583738	31583738	0.253027	0.041493	0.00944801	1.12456e-05	4.94902	AR
15	S15_468267	468267	0.332696	-0.0356896	0.00812678	1.12517e-05	4.94878	AR
1	S1_33762635	33762635	0.253665	0.0385824	0.00878801	1.13169e-05	4.94627	AR
1	S1_32978453	32978453	0.25717	0.0365032	0.00831822	1.14217e-05	4.94227	AR
1	S1_32978486	32978486	0.25717	0.0365032	0.00831822	1.14217e-05	4.94227	AR
1	S1_27353633	27353633	0.271511	0.0402776	0.00917869	1.14314e-05	4.9419	AR
1	S1_33764316	33764316	0.261632	0.0396845	0.00904409	1.14452e-05	4.94138	AR
1	S1_33764347	33764347	0.261632	0.0396845	0.00904409	1.14452e-05	4.94138	AR
1	S1_28628188	28628188	0.273104	0.0401778	0.00915661	1.1448e-05	4.94127	AR
1	S1_28797528	28797528	0.272148	0.0401749	0.00915821	1.15048e-05	4.93912	AR
1	S1_28797556	28797556	0.272148	0.0401749	0.00915821	1.15048e-05	4.93912	AR
1	S1_32978016	32978016	0.443595	-0.0387888	0.00884333	1.15339e-05	4.93802	AR
1	S1_30763489	30763489	0.260038	0.0401563	0.00915522	1.15366e-05	4.93792	AR
1	S1_28344734	28344734	0.263225	0.0397421	0.00906391	1.16169e-05	4.93491	AR
1	S1_25774243	25774243	0.333971	0.0348635	0.00795214	1.16432e-05	4.93393	AR
1	S1_27200351	27200351	0.273741	0.0394823	0.00900586	1.16482e-05	4.93374	AR
1	S1_33461071	33461071	0.255895	0.0409906	0.009353	1.17263e-05	4.93084	AR
12	S12_5798745	5798745	0.372527	0.0473979	0.0108164	1.17573e-05	4.92969	AR
1	S1_29559555	29559555	0.272785	0.0381166	0.00869874	1.17674e-05	4.92932	AR
1	S1_29559556	29559556	0.272785	0.0381166	0.00869874	1.17674e-05	4.92932	AR
1	S1_29559582	29559582	0.272785	0.0381166	0.00869874	1.17674e-05	4.92932	AR
15	S15_1109530	1109530	0.35341	-0.0338994	0.00773652	1.17738e-05	4.92908	AR
1	S1_27533433	27533433	0.269917	0.0401611	0.00916592	1.17826e-05	4.92876	AR
1	S1_28777220	28777220	0.272467	-0.0357495	0.00815922	1.17872e-05	4.92859	AR
1	S1_27212876	27212876	0.272785	0.0400279	0.0091375	1.18347e-05	4.92684	AR
12	S12_7661840	7661840	0.465902	-0.0363198	0.00829137	1.18441e-05	4.9265	AR
1	S1_28813107	28813107	0.272785	0.040019	0.00913632	1.18563e-05	4.92605	AR
1	S1_31465254	31465254	0.254939	0.041366	0.00944425	1.18672e-05	4.92565	AR
1	S1_32930041	32930041	0.239324	0.040033	0.00914091	1.18927e-05	4.92472	AR
1	S1_27295286	27295286	0.272785	0.0402417	0.00918984	1.1926e-05	4.92351	AR
1	S1_31601014	31601014	0.252709	0.0414764	0.00947269	1.19488e-05	4.92268	AR
1	S1_26669396	26669396	0.264818	0.0319724	0.00730335	1.19896e-05	4.9212	AR
1	S1_26669408	26669408	0.264818	0.0319724	0.00730335	1.19896e-05	4.9212	AR
1	S1_34185452	34185452	0.262269	0.0404549	0.00924394	1.20672e-05	4.91839	AR
1	S1_27800680	27800680	0.273423	0.0402063	0.00918746	1.20759e-05	4.91808	AR
15	S15_48820	48820	0.332377	-0.035437	0.00809787	1.20831e-05	4.91782	AR
1	S1_28836628	28836628	0.272148	0.0400242	0.00914766	1.21242e-05	4.91635	AR
1	S1_33514214	33514214	0.250478	0.0327719	0.0074905	1.21357e-05	4.91594	AR
1	S1_33060916	33060916	0.258445	0.0405921	0.00927905	1.21657e-05	4.91486	AR
1	S1_33082787	33082787	0.250797	0.0380236	0.008692	1.21684e-05	4.91477	AR
1	S1_33082790	33082790	0.250797	0.0380236	0.008692	1.21684e-05	4.91477	AR
1	S1_28194995	28194995	0.244105	0.0394236	0.00901231	1.21755e-05	4.91451	AR
1	S1_33050015	33050015	0.265456	0.0386229	0.00883192	1.22496e-05	4.91188	AR
18	S18_4214384	4214384	0.452199	0.0369568	0.00845106	1.22532e-05	4.91175	AR
12	S12_5524524	5524524	0.309433	0.0426712	0.00975795	1.22571e-05	4.91161	AR
12	S12_10497393	10497393	0.427342	-0.0343531	0.00785645	1.22776e-05	4.91089	AR
1	S1_33243292	33243292	0.261313	0.0397031	0.00908	1.22782e-05	4.91087	AR
1	S1_33586672	33586672	0.252071	0.0381695	0.00872985	1.22942e-05	4.9103	AR
1	S1_27431606	27431606	0.272785	0.0398266	0.00910896	1.22975e-05	4.91018	AR
1	S1_28781617	28781617	0.267686	0.0399893	0.00914794	1.23454e-05	4.90849	AR
1	S1_33130408	33130408	0.25972	0.0404312	0.00925034	1.23804e-05	4.90727	AR
1	S1_33482961	33482961	0.259401	0.0406621	0.00930319	1.23807e-05	4.90725	AR
1	S1_31580257	31580257	0.253346	0.0413145	0.00945449	1.24344e-05	4.90538	AR
1	S1_29371612	29371612	0.280752	0.0394236	0.00902192	1.24382e-05	4.90524	AR
1	S1_32978048	32978048	0.245379	0.0403998	0.00924642	1.24683e-05	4.90419	AR
1	S1_31584947	31584947	0.248247	0.0416185	0.00952602	1.24856e-05	4.90359	AR
1	S1_30846989	30846989	0.143722	0.0419257	0.00959661	1.24926e-05	4.90335	AR
12	S12_29160512	29160512	0.162205	-0.0477641	0.0109358	1.25577e-05	4.90109	AR
1	S1_30992414	30992414	0.2645	0.0405764	0.00929223	1.26136e-05	4.89916	AR
1	S1_26236763	26236763	0.468451	-0.034957	0.00800685	1.2661e-05	4.89753	AR
1	S1_33446715	33446715	0.255577	0.040751	0.00933523	1.26954e-05	4.89635	AR
1	S1_33785965	33785965	0.262906	0.0404364	0.00926343	1.27029e-05	4.8961	AR
1	S1_32360860	32360860	0.250159	0.0409109	0.00937344	1.27382e-05	4.89489	AR
1	S1_33061491	33061491	0.242192	0.0403912	0.00925672	1.28028e-05	4.8927	AR
1	S1_33061492	33061492	0.242192	0.0403912	0.00925672	1.28028e-05	4.8927	AR
1	S1_29531164	29531164	0.393563	0.0261009	0.0059819	1.28106e-05	4.89243	AR
1	S1_31584080	31584080	0.24761	0.0404051	0.00926105	1.28349e-05	4.89161	AR
1	S1_31584101	31584101	0.24761	0.0404051	0.00926105	1.28349e-05	4.89161	AR
1	S1_27940769	27940769	0.262269	0.0392501	0.00899658	1.2842e-05	4.89137	AR
1	S1_33363489	33363489	0.255577	0.0408031	0.00935436	1.2892e-05	4.88968	AR
1	S1_34163804	34163804	0.263225	0.0403173	0.00924303	1.28931e-05	4.88964	AR
1	S1_31486471	31486471	0.252709	0.0413225	0.0094781	1.3019e-05	4.88542	AR
1	S1_31982139	31982139	0.246654	0.0404631	0.00928105	1.30207e-05	4.88537	AR
1	S1_34532435	34532435	0.260038	0.0403235	0.0092492	1.30257e-05	4.8852	AR
1	S1_27253761	27253761	0.272467	0.0399354	0.00916207	1.30794e-05	4.88341	AR
1	S1_32446446	32446446	0.302103	0.0320713	0.00735859	1.31043e-05	4.88259	AR
12	S12_29276384	29276384	0.167623	-0.0470002	0.010784	1.31049e-05	4.88257	AR
1	S1_27218330	27218330	0.266412	0.0396137	0.00908939	1.31117e-05	4.88234	AR
1	S1_31979908	31979908	0.297004	0.0407573	0.00935293	1.31437e-05	4.88128	AR
1	S1_27431632	27431632	0.269917	0.0396276	0.0090941	1.31554e-05	4.8809	AR
1	S1_32799955	32799955	0.265456	0.0399287	0.00916353	1.3165e-05	4.88058	AR
1	S1_32911302	32911302	0.223072	0.0365523	0.00838916	1.31803e-05	4.88007	AR
1	S1_27157595	27157595	0.271511	0.0399067	0.00916098	1.32365e-05	4.87823	AR
1	S1_31049037	31049037	0.265456	0.0402252	0.00923446	1.32469e-05	4.87789	AR
1	S1_33024329	33024329	0.263225	0.0403518	0.00926461	1.32779e-05	4.87687	AR
1	S1_29205815	29205815	0.278521	0.0394913	0.00906757	1.32933e-05	4.87637	AR
1	S1_27940775	27940775	0.262269	0.0392102	0.00900398	1.33212e-05	4.87546	AR
15	S15_772781	772781	0.333333	-0.0351773	0.00807807	1.33274e-05	4.87525	AR
1	S1_33680182	33680182	0.264181	0.0402539	0.00924692	1.34149e-05	4.87241	AR
1	S1_33331268	33331268	0.268324	0.0382173	0.00877994	1.34414e-05	4.87156	AR
1	S1_27481745	27481745	0.273741	0.0399384	0.00917591	1.34579e-05	4.87102	AR
1	S1_26166825	26166825	0.264181	0.0385629	0.00886021	1.34672e-05	4.87072	AR
1	S1_33196528	33196528	0.259082	0.0403796	0.00927768	1.3469e-05	4.87066	AR
1	S1_30633718	30633718	0.262269	0.0385768	0.00886429	1.34941e-05	4.86986	AR
1	S1_33764258	33764258	0.268961	0.038724	0.00889875	1.35136e-05	4.86923	AR
1	S1_32278200	32278200	0.249841	0.0400001	0.00919205	1.35149e-05	4.86919	AR
5	S5_15322010	15322010	0.352135	0.0362194	0.0083243	1.3549e-05	4.86809	AR
1	S1_27701030	27701030	0.275016	0.0400726	0.00921027	1.35605e-05	4.86772	AR
1	S1_31731610	31731610	0.253027	0.0410483	0.0094347	1.35657e-05	4.86756	AR
1	S1_31538186	31538186	0.239324	0.0387645	0.00890993	1.35698e-05	4.86743	AR
1	S1_31538190	31538190	0.239324	0.0387645	0.00890993	1.35698e-05	4.86743	AR
12	S12_5604998	5604998	0.315488	0.041063	0.0094387	1.35829e-05	4.86701	AR
1	S1_29128937	29128937	0.217973	0.0375213	0.0086257	1.36176e-05	4.8659	AR
1	S1_28195039	28195039	0.244423	0.0390973	0.00898839	1.36287e-05	4.86555	AR
12	S12_28015832	28015832	0.166348	-0.0468607	0.0107735	1.36371e-05	4.86528	AR
1	S1_28931528	28931528	0.273423	0.0392555	0.00902549	1.36507e-05	4.86485	AR
12	S12_29080763	29080763	0.169535	-0.0466114	0.0107192	1.37124e-05	4.86289	AR
15	S15_425082	425082	0.332059	-0.0347886	0.00800058	1.37222e-05	4.86258	AR
12	S12_27572771	27572771	0.449968	-0.0347469	0.0079911	1.37261e-05	4.86245	AR
12	S12_5604991	5604991	0.493627	-0.0367545	0.00845402	1.37647e-05	4.86123	AR
1	S1_33306709	33306709	0.259401	0.0399498	0.00918934	1.37758e-05	4.86088	AR
1	S1_30597982	30597982	0.301147	0.0336081	0.00773116	1.37949e-05	4.86028	AR
1	S1_33458413	33458413	0.254302	0.0407885	0.00938352	1.3812e-05	4.85974	AR
1	S1_27522399	27522399	0.275653	0.0395524	0.00909945	1.38216e-05	4.85944	AR
1	S1_31044702	31044702	0.265774	0.0403532	0.00928496	1.38594e-05	4.85826	AR
1	S1_28355517	28355517	0.273741	0.0384596	0.00884969	1.38728e-05	4.85784	AR
1	S1_27451286	27451286	0.270554	0.0400201	0.00920927	1.38873e-05	4.85738	AR
1	S1_29219000	29219000	0.279796	0.0393119	0.00904755	1.39254e-05	4.85619	AR
1	S1_29334518	29334518	0.277247	0.039217	0.00902617	1.39394e-05	4.85576	AR
1	S1_27181438	27181438	0.273741	0.0398811	0.00917936	1.395e-05	4.85543	AR
1	S1_26231836	26231836	0.279477	0.0343547	0.00790788	1.39681e-05	4.85486	AR
12	S12_29160443	29160443	0.161568	-0.0475913	0.0109561	1.40021e-05	4.85381	AR
1	S1_30175494	30175494	0.266412	0.0395426	0.00910354	1.40134e-05	4.85346	AR
1	S1_29299025	29299025	0.27884	0.0393524	0.00905996	1.40199e-05	4.85326	AR
1	S1_31560085	31560085	0.334927	0.0375074	0.0086354	1.40265e-05	4.85305	AR
1	S1_27820008	27820008	0.275335	0.0366523	0.00844013	1.4079e-05	4.85143	AR
1	S1_27820041	27820041	0.275335	0.0366523	0.00844013	1.4079e-05	4.85143	AR
1	S1_33764271	33764271	0.268005	0.0386756	0.00890642	1.4091e-05	4.85106	AR
1	S1_32278225	32278225	0.248885	0.0399427	0.00919958	1.41319e-05	4.8498	AR
12	S12_5543012	5543012	0.302422	0.0419638	0.00966566	1.41491e-05	4.84927	AR
1	S1_33130343	33130343	0.251115	0.0398522	0.0091808	1.41952e-05	4.84786	AR
15	S15_929940	929940	0.32218	-0.0331856	0.00764696	1.42669e-05	4.84567	AR
1	S1_27294315	27294315	0.272148	0.0398538	0.00918403	1.42827e-05	4.84519	AR
1	S1_28472252	28472252	0.272785	0.0396768	0.00914555	1.43545e-05	4.84301	AR
12	S12_10497366	10497366	0.427024	-0.0340741	0.00785526	1.43952e-05	4.84178	AR
1	S1_26231852	26231852	0.27884	0.0343379	0.00791642	1.44074e-05	4.84141	AR
12	S12_11566158	11566158	0.34385	-0.0319818	0.00737381	1.44301e-05	4.84073	AR
1	S1_28963052	28963052	0.242511	0.0388963	0.0089681	1.44322e-05	4.84067	AR
1	S1_33786509	33786509	0.255258	0.0399289	0.00920797	1.44874e-05	4.83901	AR
1	S1_29202104	29202104	0.280752	0.0387966	0.00894731	1.4502e-05	4.83857	AR
1	S1_32621394	32621394	0.249841	0.0409567	0.00944549	1.45026e-05	4.83855	AR
12	S12_7670624	7670624	0.474187	-0.0343976	0.00793292	1.45061e-05	4.83845	AR
12	S12_7670661	7670661	0.474187	-0.0343976	0.00793292	1.45061e-05	4.83845	AR
1	S1_28813725	28813725	0.273104	0.039601	0.00913315	1.45125e-05	4.83826	AR
1	S1_31269924	31269924	0.105163	0.05225	0.0120505	1.45143e-05	4.8382	AR
1	S1_34223892	34223892	0.25717	0.0405475	0.00935182	1.45237e-05	4.83792	AR
12	S12_10337203	10337203	0.295411	-0.0362557	0.00836324	1.45675e-05	4.83661	AR
1	S1_30976831	30976831	0.263544	0.040313	0.0093004	1.46066e-05	4.83545	AR
1	S1_27207914	27207914	0.27406	0.0394881	0.00911251	1.46829e-05	4.83319	AR
1	S1_34635755	34635755	0.260994	0.040113	0.00925767	1.47129e-05	4.8323	AR
1	S1_28447750	28447750	0.273423	0.0394739	0.00911129	1.47479e-05	4.83127	AR
1	S1_31035860	31035860	0.266093	0.0397829	0.00918302	1.47606e-05	4.8309	AR
1	S1_33399958	33399958	0.256851	0.0404672	0.00934193	1.47906e-05	4.83001	AR
1	S1_29043744	29043744	0.253027	0.0386209	0.00891653	1.48176e-05	4.82922	AR
1	S1_31981792	31981792	0.246335	0.0392134	0.00905406	1.48414e-05	4.82853	AR
1	S1_27479580	27479580	0.272148	0.0398379	0.00919834	1.48437e-05	4.82846	AR
1	S1_28126452	28126452	0.264181	0.0369308	0.00852746	1.48561e-05	4.8281	AR
1	S1_33837359	33837359	0.255895	0.040095	0.00925857	1.48711e-05	4.82766	AR
1	S1_29371472	29371472	0.280115	0.0390568	0.00901919	1.48831e-05	4.82731	AR
1	S1_28911996	28911996	0.277247	0.0385619	0.00890619	1.49254e-05	4.82607	AR
1	S1_28912010	28912010	0.277247	0.0385619	0.00890619	1.49254e-05	4.82607	AR
1	S1_31605327	31605327	0.255258	0.0398272	0.00919902	1.49448e-05	4.82551	AR
1	S1_28021642	28021642	0.258764	0.0393989	0.00910034	1.49527e-05	4.82528	AR
1	S1_32154335	32154335	0.22116	0.035863	0.00828368	1.49544e-05	4.82523	AR
1	S1_32154342	32154342	0.22116	0.035863	0.00828368	1.49544e-05	4.82523	AR
1	S1_27693284	27693284	0.274379	0.0397358	0.00917873	1.49709e-05	4.82475	AR
1	S1_31432526	31432526	0.256214	0.0407374	0.00941114	1.50037e-05	4.8238	AR
1	S1_29372819	29372819	0.280752	0.0390085	0.00901218	1.50182e-05	4.82338	AR
1	S1_27380530	27380530	0.27406	0.0395385	0.00913467	1.50201e-05	4.82333	AR
1	S1_27380557	27380557	0.27406	0.0395385	0.00913467	1.50201e-05	4.82333	AR
1	S1_30572683	30572683	0.264181	0.0402666	0.00930468	1.50772e-05	4.82168	AR
1	S1_32081615	32081615	0.245061	0.0407793	0.00942346	1.50865e-05	4.82141	AR
1	S1_31486230	31486230	0.250159	0.0408743	0.00944692	1.51339e-05	4.82005	AR
1	S1_29696977	29696977	0.27406	0.039354	0.0090958	1.51425e-05	4.8198	AR
1	S1_29696980	29696980	0.27406	0.039354	0.0090958	1.51425e-05	4.8198	AR
1	S1_28626169	28626169	0.268324	0.039394	0.00910569	1.51634e-05	4.8192	AR
1	S1_32322229	32322229	0.265774	0.0376997	0.00871469	1.51843e-05	4.81861	AR
1	S1_27234402	27234402	0.272148	0.0396681	0.00916983	1.51882e-05	4.81849	AR
9	S9_23575425	23575425	0.332377	0.0352745	0.00815525	1.52272e-05	4.81738	AR
12	S12_9994734	9994734	0.447419	-0.0342463	0.00791845	1.52615e-05	4.8164	AR
1	S1_33389435	33389435	0.255258	0.0405524	0.00937673	1.52679e-05	4.81622	AR
1	S1_28808079	28808079	0.272785	0.0395504	0.00914515	1.52708e-05	4.81614	AR
1	S1_32891461	32891461	0.195029	0.0396061	0.00915996	1.53346e-05	4.81433	AR
1	S1_33061031	33061031	0.259082	0.0400888	0.00927202	1.53481e-05	4.81395	AR
1	S1_28447747	28447747	0.272467	0.0394222	0.00911926	1.53944e-05	4.81264	AR
12	S12_7814611	7814611	0.322817	-0.035643	0.0082452	1.54003e-05	4.81247	AR
1	S1_33118194	33118194	0.25239	0.0352463	0.00815504	1.546e-05	4.81079	AR
1	S1_33118236	33118236	0.25239	0.0352463	0.00815504	1.546e-05	4.81079	AR
1	S1_33118239	33118239	0.25239	0.0352463	0.00815504	1.546e-05	4.81079	AR
15	S15_1163630	1163630	0.359783	-0.0340017	0.00786796	1.54947e-05	4.80982	AR
1	S1_31026931	31026931	0.268324	0.0394728	0.00913433	1.55065e-05	4.80949	AR
1	S1_29171145	29171145	0.281071	0.0391119	0.00905189	1.55423e-05	4.80848	AR
12	S12_11888700	11888700	0.392607	-0.0359823	0.00833257	1.5726e-05	4.80338	AR
1	S1_30005702	30005702	0.299554	0.0334826	0.00775386	1.57313e-05	4.80324	AR
1	S1_28456520	28456520	0.275335	0.0378491	0.00876557	1.57502e-05	4.80271	AR
1	S1_32551020	32551020	0.488528	-0.0360421	0.00834767	1.57721e-05	4.80211	AR
1	S1_25920795	25920795	0.236775	0.0364765	0.0084492	1.58055e-05	4.80119	AR
1	S1_32198345	32198345	0.250797	0.0405563	0.00939465	1.58197e-05	4.8008	AR
1	S1_28467774	28467774	0.386871	-0.0296374	0.00686687	1.5888e-05	4.79893	AR
1	S1_32204937	32204937	0.25239	0.0394036	0.0091308	1.59272e-05	4.79786	AR
1	S1_32204939	32204939	0.25239	0.0394036	0.0091308	1.59272e-05	4.79786	AR
12	S12_28102996	28102996	0.166348	-0.0457186	0.0105947	1.59449e-05	4.79738	AR
1	S1_27783330	27783330	0.279159	0.0390106	0.00904203	1.6006e-05	4.79572	AR
1	S1_31751042	31751042	0.256214	0.0405172	0.00939155	1.60164e-05	4.79544	AR
1	S1_33786885	33786885	0.263862	0.0399018	0.00924968	1.6043e-05	4.79471	AR
12	S12_27344715	27344715	0.212556	-0.0416105	0.00964668	1.60727e-05	4.79391	AR
12	S12_7874196	7874196	0.355641	-0.0315992	0.00732598	1.60831e-05	4.79363	AR
1	S1_27610193	27610193	0.354685	-0.0302803	0.00702142	1.61377e-05	4.79216	AR
1	S1_32875577	32875577	0.241874	0.0391638	0.00908173	1.61514e-05	4.79179	AR
1	S1_25920788	25920788	0.235182	0.0365523	0.00847693	1.61802e-05	4.79102	AR
1	S1_32930052	32930052	0.239643	0.039321	0.00911985	1.62093e-05	4.79024	AR
1	S1_33065642	33065642	0.258764	0.0399805	0.00927302	1.6216e-05	4.79006	AR
1	S1_27472849	27472849	0.271829	0.0396154	0.00918927	1.62481e-05	4.7892	AR
1	S1_33247144	33247144	0.256851	0.0399758	0.00927443	1.63016e-05	4.78777	AR
1	S1_31513127	31513127	0.253983	0.040656	0.00943286	1.63226e-05	4.78721	AR
1	S1_27965619	27965619	0.275972	0.0392062	0.00909763	1.63627e-05	4.78615	AR
1	S1_32911252	32911252	0.222435	0.0362914	0.00842238	1.6405e-05	4.78502	AR
1	S1_25920786	25920786	0.235819	0.0364318	0.00845525	1.64163e-05	4.78472	AR
1	S1_33687509	33687509	0.264818	0.0399071	0.00926217	1.6428e-05	4.78442	AR
1	S1_32965154	32965154	0.250159	0.0341691	0.00793109	1.64552e-05	4.7837	AR
12	S12_11461621	11461621	0.367113	-0.0377594	0.00876877	1.66138e-05	4.77953	AR
1	S1_28586430	28586430	0.265774	0.0375886	0.00872948	1.66282e-05	4.77915	AR
1	S1_28586476	28586476	0.265774	0.0375886	0.00872948	1.66282e-05	4.77915	AR
1	S1_27737746	27737746	0.273104	0.0395843	0.00919306	1.66313e-05	4.77907	AR
1	S1_29220702	29220702	0.294136	0.0360464	0.00837219	1.66619e-05	4.77828	AR
1	S1_29220717	29220717	0.294136	0.0360464	0.00837219	1.66619e-05	4.77828	AR
1	S1_30057579	30057579	0.268642	0.0396944	0.00921955	1.66638e-05	4.77823	AR
1	S1_28810236	28810236	0.267368	0.0391835	0.00910319	1.67462e-05	4.77608	AR
1	S1_27446452	27446452	0.252071	0.034223	0.00795105	1.67583e-05	4.77577	AR
1	S1_29386947	29386947	0.279159	0.0388993	0.00903781	1.67693e-05	4.77549	AR
1	S1_34579559	34579559	0.367113	0.0292484	0.00679639	1.68104e-05	4.77442	AR
1	S1_33859365	33859365	0.260994	0.0398863	0.00926913	1.68402e-05	4.77365	AR
1	S1_32197827	32197827	0.250478	0.0407591	0.00947226	1.68507e-05	4.77338	AR
1	S1_31499097	31499097	0.253983	0.040649	0.00944701	1.6862e-05	4.77309	AR
1	S1_31035844	31035844	0.264818	0.039597	0.00920284	1.68732e-05	4.7728	AR
1	S1_31035852	31035852	0.264818	0.039597	0.00920284	1.68732e-05	4.7728	AR
1	S1_33680212	33680212	0.2645	0.0397708	0.00924432	1.69117e-05	4.77181	AR
15	S15_525830	525830	0.465264	-0.0335029	0.00778796	1.69355e-05	4.7712	AR
1	S1_30542244	30542244	0.262906	0.0399815	0.0092945	1.69545e-05	4.77072	AR
1	S1_34726591	34726591	0.268005	0.0377885	0.00878547	1.69835e-05	4.76997	AR
1	S1_34726615	34726615	0.268005	0.0377885	0.00878547	1.69835e-05	4.76997	AR
1	S1_34167243	34167243	0.263862	0.0397987	0.00925333	1.70021e-05	4.7695	AR
1	S1_32833173	32833173	0.265774	0.0394354	0.00917045	1.70593e-05	4.76804	AR
1	S1_32446438	32446438	0.227533	0.0343905	0.00799856	1.71111e-05	4.76672	AR
1	S1_32446449	32446449	0.227533	0.0343905	0.00799856	1.71111e-05	4.76672	AR
1	S1_28752251	28752251	0.273104	0.0392524	0.00912998	1.7135e-05	4.76612	AR
1	S1_29043733	29043733	0.253665	0.0381835	0.00888178	1.71506e-05	4.76572	AR
1	S1_32399102	32399102	0.251434	0.0405426	0.00943138	1.71811e-05	4.76495	AR
1	S1_32399136	32399136	0.251434	0.0405426	0.00943138	1.71811e-05	4.76495	AR
1	S1_29011104	29011104	0.27406	0.0390064	0.00907489	1.72131e-05	4.76414	AR
12	S12_5845559	5845559	0.357143	0.0457522	0.0106444	1.72158e-05	4.76407	AR
1	S1_30948955	30948955	0.263862	0.0399634	0.00929864	1.72525e-05	4.76315	AR
1	S1_31583959	31583959	0.252071	0.0406697	0.00946332	1.72645e-05	4.76285	AR
1	S1_29820064	29820064	0.234226	0.0371795	0.00865174	1.72853e-05	4.76232	AR
1	S1_32551050	32551050	0.249841	0.0408176	0.00950238	1.74288e-05	4.75873	AR
1	S1_27700553	27700553	0.272785	0.0388023	0.00903331	1.74326e-05	4.75864	AR
1	S1_27700554	27700554	0.272785	0.0388023	0.00903331	1.74326e-05	4.75864	AR
12	S12_6575279	6575279	0.164436	-0.0472144	0.0109927	1.74629e-05	4.75788	AR
1	S1_29274311	29274311	0.278521	0.0387401	0.00902088	1.75093e-05	4.75673	AR
1	S1_31426483	31426483	0.256214	0.0405633	0.00944581	1.75227e-05	4.7564	AR
1	S1_32154361	32154361	0.220841	0.035632	0.00829782	1.75373e-05	4.75604	AR
1	S1_33837413	33837413	0.239643	0.0367155	0.00855024	1.75409e-05	4.75595	AR
1	S1_33837422	33837422	0.239643	0.0367155	0.00855024	1.75409e-05	4.75595	AR
1	S1_33837426	33837426	0.239643	0.0367155	0.00855024	1.75409e-05	4.75595	AR
1	S1_27353432	27353432	0.269917	0.0395281	0.00920622	1.7578e-05	4.75503	AR
1	S1_29780588	29780588	0.277247	0.0370722	0.0086353	1.76193e-05	4.75401	AR
1	S1_27982038	27982038	0.271829	0.0390427	0.00909451	1.76278e-05	4.7538	AR
1	S1_27712174	27712174	0.287763	0.0362041	0.00843434	1.76702e-05	4.75276	AR
1	S1_27712207	27712207	0.287763	0.0362041	0.00843434	1.76702e-05	4.75276	AR
1	S1_28232635	28232635	0.398343	-0.02925	0.00681614	1.7765e-05	4.75043	AR
1	S1_31800056	31800056	0.26673	0.0338107	0.00788009	1.7815e-05	4.74921	AR
1	S1_29171035	29171035	0.27884	0.0367658	0.00857024	1.78726e-05	4.74781	AR
1	S1_31732721	31732721	0.252709	0.0408218	0.00951728	1.79289e-05	4.74645	AR
1	S1_31981793	31981793	0.246654	0.0387532	0.00903522	1.79378e-05	4.74623	AR
1	S1_32622772	32622772	0.227852	0.0397286	0.00926462	1.80123e-05	4.74443	AR
1	S1_27451363	27451363	0.271829	0.0394473	0.00919928	1.80223e-05	4.74419	AR
1	S1_33324268	33324268	0.250797	0.0400456	0.0093399	1.80629e-05	4.74321	AR
1	S1_27468333	27468333	0.272467	0.039379	0.00918503	1.80855e-05	4.74267	AR
1	S1_34319933	34319933	0.26195	0.0398068	0.00928524	1.81018e-05	4.74228	AR
1	S1_28228246	28228246	0.273741	0.0393585	0.00918092	1.81113e-05	4.74205	AR
1	S1_30375383	30375383	0.18738	0.0413293	0.00964149	1.81416e-05	4.74132	AR
1	S1_28961080	28961080	0.271192	0.0389445	0.00908584	1.81689e-05	4.74067	AR
15	S15_1214795	1214795	0.35819	-0.0337194	0.00786735	1.81921e-05	4.74012	AR
1	S1_31814376	31814376	0.231039	0.0397741	0.0092818	1.82599e-05	4.7385	AR
1	S1_28241973	28241973	0.248885	0.0354573	0.00827497	1.82832e-05	4.73795	AR
1	S1_26236496	26236496	0.481836	-0.0317281	0.00740555	1.83256e-05	4.73694	AR
1	S1_26236551	26236551	0.481836	-0.0317281	0.00740555	1.83256e-05	4.73694	AR
15	S15_1012346	1012346	0.3942	-0.0335718	0.007837	1.83762e-05	4.73574	AR
1	S1_27458437	27458437	0.271511	0.0393416	0.00918431	1.83922e-05	4.73537	AR
1	S1_29009207	29009207	0.275016	0.0388725	0.00907532	1.84129e-05	4.73488	AR
1	S1_27889890	27889890	0.287126	0.0398043	0.00929374	1.84461e-05	4.7341	AR
1	S1_31800052	31800052	0.265774	0.0337744	0.00788638	1.84701e-05	4.73353	AR
15	S15_1074362	1074362	0.359465	-0.0337038	0.00786994	1.84722e-05	4.73348	AR
1	S1_29902570	29902570	0.266412	0.0376859	0.00880231	1.85748e-05	4.73108	AR
1	S1_28644677	28644677	0.279796	0.0354895	0.00828953	1.85855e-05	4.73083	AR
1	S1_33024790	33024790	0.257808	0.0395832	0.00924649	1.86148e-05	4.73014	AR
12	S12_6998322	6998322	0.306565	-0.0373013	0.00871374	1.86265e-05	4.72987	AR
1	S1_26140897	26140897	0.253027	0.0393296	0.00918783	1.86371e-05	4.72962	AR
12	S12_6547174	6547174	0.484066	-0.03241	0.00757166	1.8653e-05	4.72925	AR
12	S12_6547182	6547182	0.484066	-0.03241	0.00757166	1.8653e-05	4.72925	AR
1	S1_29171023	29171023	0.277884	0.0367088	0.00857605	1.86564e-05	4.72917	AR
12	S12_6293889	6293889	0.255495	-0.0492636	0.0115112	1.87223e-05	4.72764	AR
1	S1_27969212	27969212	0.272785	0.0390998	0.00913648	1.87289e-05	4.72749	AR
1	S1_27556137	27556137	0.26195	0.0366518	0.00856499	1.87514e-05	4.72697	AR
1	S1_28416252	28416252	0.273741	0.0390595	0.00912803	1.87676e-05	4.72659	AR
1	S1_28416290	28416290	0.273741	0.0390595	0.00912803	1.87676e-05	4.72659	AR
1	S1_27417680	27417680	0.274379	0.0385381	0.00900664	1.87862e-05	4.72616	AR
1	S1_28629400	28629400	0.27406	0.0391661	0.00915371	1.87973e-05	4.7259	AR
1	S1_29820046	29820046	0.236138	0.0370844	0.00866748	1.88097e-05	4.72562	AR
1	S1_25920784	25920784	0.234863	0.0363267	0.00849138	1.88525e-05	4.72463	AR
1	S1_33064629	33064629	0.260357	0.0395425	0.00924389	1.88845e-05	4.72389	AR
1	S1_31095669	31095669	0.263862	0.03989	0.00932734	1.89704e-05	4.72192	AR
1	S1_33024004	33024004	0.282027	0.0356508	0.00833644	1.89849e-05	4.72159	AR
1	S1_29043660	29043660	0.271192	0.0387215	0.0090547	1.89944e-05	4.72137	AR
1	S1_29007449	29007449	0.273741	0.0386749	0.00904428	1.90132e-05	4.72094	AR
15	S15_243739	243739	0.417782	-0.0335304	0.00784323	1.91072e-05	4.7188	AR
1	S1_33478400	33478400	0.257808	0.0400077	0.00935908	1.9135e-05	4.71817	AR
12	S12_9608777	9608777	0.495539	-0.035842	0.00838503	1.91543e-05	4.71773	AR
12	S12_29069174	29069174	0.1826	-0.0414072	0.00968752	1.91751e-05	4.71726	AR
1	S1_27434590	27434590	0.262906	0.0365673	0.00855547	1.91872e-05	4.71699	AR
1	S1_32197815	32197815	0.249522	0.040488	0.00947333	1.92089e-05	4.7165	AR
1	S1_32965151	32965151	0.249841	0.0339604	0.00794607	1.92119e-05	4.71643	AR
1	S1_30560680	30560680	0.279796	-0.0419191	0.00980913	1.92443e-05	4.7157	AR
1	S1_27218980	27218980	0.271829	0.0392299	0.00917987	1.92457e-05	4.71567	AR
1	S1_28810615	28810615	0.390057	0.0268078	0.0062734	1.92654e-05	4.71522	AR
1	S1_25525140	25525140	0.305927	-0.0403082	0.00943273	1.92667e-05	4.71519	AR
1	S1_27986502	27986502	0.274379	0.0390896	0.00914758	1.92671e-05	4.71518	AR
1	S1_28628001	28628001	0.273104	0.0391293	0.00915706	1.92747e-05	4.71501	AR
1	S1_27880121	27880121	0.274697	0.0392788	0.00919226	1.92829e-05	4.71483	AR
1	S1_27841404	27841404	0.265137	0.0375506	0.0087878	1.92832e-05	4.71482	AR
1	S1_27841428	27841428	0.265137	0.0375506	0.0087878	1.92832e-05	4.71482	AR
1	S1_28810630	28810630	0.389739	0.026799	0.00627208	1.93084e-05	4.71425	AR
1	S1_29902584	29902584	0.265456	0.0376452	0.00881072	1.93152e-05	4.7141	AR
1	S1_27783722	27783722	0.263862	0.0389852	0.00912493	1.9339e-05	4.71357	AR
1	S1_27468194	27468194	0.272148	0.0392635	0.00919179	1.94093e-05	4.71199	AR
1	S1_33440338	33440338	0.252071	0.0399167	0.00934716	1.9507e-05	4.70981	AR
1	S1_28587732	28587732	0.273104	0.0390407	0.00914211	1.95105e-05	4.70973	AR
1	S1_30878754	30878754	0.259082	0.0398782	0.0093391	1.95454e-05	4.70896	AR
12	S12_28102464	28102464	0.166029	-0.0415052	0.00972066	1.95654e-05	4.70851	AR
12	S12_28102500	28102500	0.166029	-0.0415052	0.00972066	1.95654e-05	4.70851	AR
12	S12_28102508	28102508	0.166029	-0.0415052	0.00972066	1.95654e-05	4.70851	AR
1	S1_32911280	32911280	0.222435	0.0360336	0.00843937	1.95734e-05	4.70833	AR
1	S1_31028701	31028701	0.265137	0.0396754	0.00929355	1.96238e-05	4.70722	AR
1	S1_28978293	28978293	0.275653	0.0385471	0.00902949	1.96338e-05	4.707	AR
1	S1_27208048	27208048	0.27406	0.0389682	0.00913005	1.97123e-05	4.70526	AR
1	S1_28872020	28872020	0.275016	0.0385044	0.00902165	1.97235e-05	4.70502	AR
1	S1_29009308	29009308	0.276609	0.0385792	0.00904065	1.97852e-05	4.70366	AR
12	S12_9994727	9994727	0.4471	-0.0338115	0.00792386	1.98073e-05	4.70317	AR
1	S1_29007471	29007471	0.267686	0.037977	0.00890026	1.98165e-05	4.70297	AR
1	S1_29007492	29007492	0.267686	0.037977	0.00890026	1.98165e-05	4.70297	AR
1	S1_33050057	33050057	0.440408	0.027063	0.00634259	1.98234e-05	4.70282	AR
1	S1_32005453	32005453	0.251115	0.035287	0.00827058	1.98504e-05	4.70223	AR
1	S1_32005460	32005460	0.251115	0.035287	0.00827058	1.98504e-05	4.70223	AR
1	S1_31814359	31814359	0.23072	0.0395688	0.00927501	1.98857e-05	4.70146	AR
15	S15_100705	100705	0.33174	-0.0347077	0.0081357	1.98927e-05	4.70131	AR
1	S1_34168162	34168162	0.264181	0.0385499	0.00903652	1.98996e-05	4.70116	AR
1	S1_34168180	34168180	0.264181	0.0385499	0.00903652	1.98996e-05	4.70116	AR
1	S1_26241691	26241691	0.462396	-0.0343452	0.00805097	1.99032e-05	4.70108	AR
1	S1_28871337	28871337	0.273423	0.0389031	0.00911948	1.99065e-05	4.70101	AR
1	S1_28836068	28836068	0.272785	0.038924	0.00912537	1.99486e-05	4.70009	AR
1	S1_28836071	28836071	0.272785	0.038924	0.00912537	1.99486e-05	4.70009	AR
1	S1_34475006	34475006	0.262588	0.0395199	0.00926553	1.99669e-05	4.69969	AR
1	S1_33418333	33418333	0.254621	0.0401065	0.00940426	2.00151e-05	4.69864	AR
1	S1_33418357	33418357	0.254621	0.0401065	0.00940426	2.00151e-05	4.69864	AR
1	S1_29383076	29383076	0.283939	0.0369065	0.00865531	2.00777e-05	4.69729	AR
1	S1_29383077	29383077	0.283939	0.0369065	0.00865531	2.00777e-05	4.69729	AR
1	S1_30560846	30560846	0.280115	-0.0418999	0.00982726	2.01125e-05	4.69653	AR
1	S1_27783725	27783725	0.262906	0.0389447	0.00913436	2.0121e-05	4.69635	AR
1	S1_27468563	27468563	0.275016	0.0380884	0.00893389	2.01375e-05	4.69599	AR
1	S1_27468575	27468575	0.275016	0.0380884	0.00893389	2.01375e-05	4.69599	AR
1	S1_31982187	31982187	0.247291	0.0395941	0.0092895	2.0239e-05	4.69381	AR
1	S1_25774244	25774244	0.333015	0.0339096	0.00795659	2.02764e-05	4.69301	AR
12	S12_7325672	7325672	0.491077	-0.0347707	0.00815879	2.02832e-05	4.69286	AR
1	S1_32910616	32910616	0.255258	0.0336322	0.0078918	2.02909e-05	4.6927	AR
12	S12_5458387	5458387	0.376673	0.0392145	0.00920225	2.03145e-05	4.69219	AR
12	S12_5529819	5529819	0.304334	0.0412918	0.00969079	2.03578e-05	4.69127	AR
1	S1_30542048	30542048	0.26195	0.0395596	0.00928458	2.03713e-05	4.69098	AR
1	S1_30978798	30978798	0.258126	0.0354991	0.00833418	2.04921e-05	4.68841	AR
1	S1_28242007	28242007	0.246654	0.0357616	0.0083976	2.05753e-05	4.68665	AR
12	S12_6831333	6831333	0.267368	-0.0341921	0.00802912	2.05791e-05	4.68657	AR
1	S1_32965423	32965423	0.242192	0.0389432	0.00914505	2.059e-05	4.68634	AR
12	S12_8388652	8388652	0.324729	-0.0366193	0.00859976	2.06103e-05	4.68592	AR
1	S1_33786573	33786573	0.265137	0.0394061	0.0092549	2.06387e-05	4.68532	AR
1	S1_33380223	33380223	0.254939	0.0399257	0.00937892	2.07227e-05	4.68355	AR
1	S1_28937589	28937589	0.275016	0.0381867	0.00897107	2.07515e-05	4.68295	AR
1	S1_28937593	28937593	0.275016	0.0381867	0.00897107	2.07515e-05	4.68295	AR
1	S1_31641652	31641652	0.249203	0.0401922	0.00944345	2.08028e-05	4.68188	AR
1	S1_27965515	27965515	0.273741	0.0389164	0.00914408	2.08195e-05	4.68153	AR
1	S1_27965523	27965523	0.273741	0.0389164	0.00914408	2.08195e-05	4.68153	AR
1	S1_27886628	27886628	0.268961	0.0390562	0.0091772	2.08322e-05	4.68126	AR
12	S12_28079898	28079898	0.166667	-0.0455983	0.0107147	2.08435e-05	4.68103	AR
1	S1_26700391	26700391	0.261632	0.0393411	0.00924443	2.08441e-05	4.68102	AR
1	S1_26700392	26700392	0.261632	0.0393411	0.00924443	2.08441e-05	4.68102	AR
1	S1_27458636	27458636	0.269917	0.0392258	0.00921742	2.08479e-05	4.68094	AR
1	S1_30042938	30042938	0.222116	0.0382465	0.00898868	2.09084e-05	4.67968	AR
1	S1_30558658	30558658	0.262906	0.0396366	0.00931558	2.09172e-05	4.6795	AR
15	S15_129734	129734	0.331421	-0.0345607	0.00812282	2.09266e-05	4.6793	AR
1	S1_28946035	28946035	0.268324	0.035953	0.00845127	2.09847e-05	4.6781	AR
1	S1_31096938	31096938	0.263862	0.0396167	0.00931367	2.10352e-05	4.67705	AR
1	S1_33440675	33440675	0.254939	0.0397751	0.00935155	2.10626e-05	4.67649	AR
1	S1_26126354	26126354	0.25717	0.0393142	0.00924355	2.10785e-05	4.67616	AR
12	S12_10354205	10354205	0.280752	-0.0367408	0.00863851	2.10787e-05	4.67616	AR
12	S12_9994733	9994733	0.446463	-0.0336699	0.00791738	2.11253e-05	4.6752	AR
1	S1_28324898	28324898	0.288082	0.036111	0.00849194	2.11499e-05	4.67469	AR
1	S1_26961948	26961948	0.244742	0.0390021	0.00917216	2.11659e-05	4.67436	AR
1	S1_26961956	26961956	0.244742	0.0390021	0.00917216	2.11659e-05	4.67436	AR
1	S1_27517326	27517326	0.296367	0.0346817	0.00815617	2.11672e-05	4.67434	AR
1	S1_32959487	32959487	0.258126	0.0395161	0.00929311	2.11689e-05	4.6743	AR
1	S1_33588564	33588564	0.25717	0.0399228	0.00939077	2.1255e-05	4.67254	AR
1	S1_33388005	33388005	0.257808	0.0393781	0.00926429	2.1327e-05	4.67107	AR
1	S1_28980147	28980147	0.276609	0.0381703	0.00898063	2.13492e-05	4.67062	AR
1	S1_32209653	32209653	0.256214	0.0395647	0.00930949	2.13831e-05	4.66993	AR
1	S1_34515966	34515966	0.261313	0.039369	0.00926362	2.13918e-05	4.66975	AR
1	S1_27052856	27052856	0.283301	0.0338192	0.00795851	2.14302e-05	4.66897	AR
1	S1_27052861	27052861	0.283301	0.0338192	0.00795851	2.14302e-05	4.66897	AR
1	S1_27052871	27052871	0.283301	0.0338192	0.00795851	2.14302e-05	4.66897	AR
1	S1_27052875	27052875	0.283301	0.0338192	0.00795851	2.14302e-05	4.66897	AR
1	S1_30378272	30378272	0.24283	0.0388819	0.00915021	2.14453e-05	4.66867	AR
1	S1_28424932	28424932	0.276291	0.038325	0.00901974	2.14708e-05	4.66815	AR
1	S1_30978767	30978767	0.25717	0.0354215	0.00833692	2.14963e-05	4.66764	AR
1	S1_34513374	34513374	0.261632	0.0394367	0.00928288	2.15379e-05	4.6668	AR
1	S1_29149412	29149412	0.276609	0.0376544	0.00886352	2.15449e-05	4.66666	AR
15	S15_859792	859792	0.325685	-0.0345404	0.0081313	2.1585e-05	4.66585	AR
1	S1_34936008	34936008	0.340344	-0.0308002	0.00725385	2.17574e-05	4.66239	AR
1	S1_31544079	31544079	0.229764	0.0392358	0.00924244	2.18423e-05	4.6607	AR
1	S1_33684444	33684444	0.264818	0.0358616	0.00844977	2.1948e-05	4.65861	AR
1	S1_28946039	28946039	0.268642	0.0358554	0.00845117	2.20887e-05	4.65583	AR
1	S1_26251706	26251706	0.460484	-0.0360851	0.00850645	2.21449e-05	4.65473	AR
12	S12_6831314	6831314	0.417145	-0.0331399	0.00781251	2.2163e-05	4.65437	AR
12	S12_5604932	5604932	0.309114	0.0412863	0.00973332	2.21784e-05	4.65407	AR
15	S15_1139360	1139360	0.359783	-0.0333295	0.00785808	2.22094e-05	4.65346	AR
1	S1_27247435	27247435	0.272467	0.0388413	0.00915813	2.22348e-05	4.65297	AR
1	S1_27842650	27842650	0.268961	0.0388261	0.00915585	2.22942e-05	4.65181	AR
1	S1_34634916	34634916	0.261313	0.0391983	0.0092439	2.23068e-05	4.65156	AR
1	S1_28056309	28056309	0.335883	0.0363622	0.00857657	2.23811e-05	4.65012	AR
1	S1_30042971	30042971	0.223072	0.0380939	0.00898635	2.2443e-05	4.64892	AR
1	S1_31391302	31391302	0.235819	0.0398261	0.00939566	2.24741e-05	4.64832	AR
1	S1_34286230	34286230	0.262588	0.0395586	0.009333	2.24942e-05	4.64793	AR
1	S1_32716269	32716269	0.258764	0.0386175	0.00911105	2.24985e-05	4.64785	AR
1	S1_28623775	28623775	0.271829	0.0388569	0.00916933	2.25824e-05	4.64623	AR
1	S1_27968547	27968547	0.2884	0.0363762	0.00858404	2.25872e-05	4.64614	AR
1	S1_29739312	29739312	0.161568	0.0368151	0.00868831	2.26206e-05	4.6455	AR
1	S1_31559924	31559924	0.240599	0.039517	0.00932614	2.26299e-05	4.64532	AR
1	S1_32782656	32782656	0.265774	0.0373698	0.00881964	2.26409e-05	4.64511	AR
1	S1_32782687	32782687	0.265774	0.0373698	0.00881964	2.26409e-05	4.64511	AR
1	S1_33118398	33118398	0.228171	0.0394395	0.00931063	2.27571e-05	4.64288	AR
1	S1_27479623	27479623	0.272785	0.038939	0.00919271	2.27679e-05	4.64268	AR
1	S1_29785814	29785814	0.286488	0.0360147	0.00850414	2.28586e-05	4.64095	AR
1	S1_32965155	32965155	0.250159	0.0335872	0.00793243	2.29408e-05	4.63939	AR
1	S1_34317082	34317082	0.274697	0.0367079	0.00866968	2.29508e-05	4.6392	AR
1	S1_30924459	30924459	0.263544	0.0393377	0.00929107	2.29643e-05	4.63895	AR
1	S1_31185271	31185271	0.256851	0.0396335	0.00936333	2.30751e-05	4.63686	AR
1	S1_31939861	31939861	0.167304	0.0434687	0.0102694	2.30757e-05	4.63685	AR
1	S1_30349789	30349789	0.264181	0.0354882	0.00838484	2.31189e-05	4.63603	AR
1	S1_27968433	27968433	0.276291	0.0382728	0.00904372	2.31647e-05	4.63517	AR
1	S1_28612519	28612519	0.273423	0.038792	0.00916916	2.32957e-05	4.63272	AR
1	S1_28978113	28978113	0.281071	0.034899	0.00824929	2.33129e-05	4.6324	AR
1	S1_32965133	32965133	0.250159	0.0335626	0.00793567	2.34378e-05	4.63008	AR
1	S1_34384310	34384310	0.261632	0.0390225	0.00922724	2.34672e-05	4.62954	AR
1	S1_28569418	28569418	0.242511	0.0379562	0.00897513	2.34686e-05	4.62951	AR
1	S1_31048855	31048855	0.266093	0.0387385	0.00916013	2.34696e-05	4.62949	AR
1	S1_34384046	34384046	0.25717	0.0388469	0.00918608	2.34853e-05	4.6292	AR
1	S1_28651467	28651467	0.283301	0.0332412	0.00786089	2.3507e-05	4.6288	AR
1	S1_32782693	32782693	0.264818	0.037314	0.0088264	2.3625e-05	4.62663	AR
1	S1_33359699	33359699	0.281708	0.0287693	0.00680646	2.3708e-05	4.62511	AR
1	S1_33359701	33359701	0.281708	0.0287693	0.00680646	2.3708e-05	4.62511	AR
1	S1_33359711	33359711	0.281708	0.0287693	0.00680646	2.3708e-05	4.62511	AR
1	S1_33359746	33359746	0.281708	0.0287693	0.00680646	2.3708e-05	4.62511	AR
1	S1_27556155	27556155	0.26195	0.0360953	0.00854005	2.37263e-05	4.62477	AR
1	S1_32480476	32480476	0.252709	0.038931	0.00921282	2.38155e-05	4.62314	AR
1	S1_31769026	31769026	0.172721	0.0405892	0.00960533	2.38209e-05	4.62304	AR
1	S1_32074205	32074205	0.244423	0.0403469	0.00954838	2.38385e-05	4.62272	AR
1	S1_29273176	29273176	0.279159	0.0382109	0.00904401	2.3895e-05	4.62169	AR
1	S1_27337033	27337033	0.271511	0.0386647	0.00915157	2.39021e-05	4.62156	AR
1	S1_33449196	33449196	0.256851	0.0395139	0.00935301	2.39239e-05	4.62117	AR
1	S1_27353697	27353697	0.247291	0.0340413	0.00805836	2.39635e-05	4.62045	AR
1	S1_30643116	30643116	0.273741	0.036433	0.00862497	2.39872e-05	4.62002	AR
1	S1_30643126	30643126	0.273741	0.036433	0.00862497	2.39872e-05	4.62002	AR
12	S12_6899691	6899691	0.462715	-0.0346147	0.00819489	2.40074e-05	4.61965	AR
1	S1_28613009	28613009	0.271829	0.0384273	0.00909792	2.40272e-05	4.6193	AR
1	S1_33776636	33776636	0.260676	0.0381165	0.00902615	2.41181e-05	4.61766	AR
1	S1_33776639	33776639	0.260676	0.0381165	0.00902615	2.41181e-05	4.61766	AR
1	S1_33776640	33776640	0.260676	0.0381165	0.00902615	2.41181e-05	4.61766	AR
1	S1_33776664	33776664	0.260676	0.0381165	0.00902615	2.41181e-05	4.61766	AR
1	S1_30378223	30378223	0.24283	0.0387031	0.00916691	2.421e-05	4.61601	AR
1	S1_30366850	30366850	0.231358	0.0397068	0.00940467	2.4211e-05	4.61599	AR
1	S1_27990444	27990444	0.267686	0.038232	0.00905676	2.42821e-05	4.61471	AR
1	S1_33321444	33321444	0.280115	0.0327784	0.00776509	2.4295e-05	4.61448	AR
1	S1_33321470	33321470	0.280115	0.0327784	0.00776509	2.4295e-05	4.61448	AR
1	S1_31953397	31953397	0.447737	0.024616	0.00583197	2.43355e-05	4.61376	AR
1	S1_28069703	28069703	0.27406	0.0386564	0.00915883	2.43574e-05	4.61337	AR
1	S1_34581658	34581658	0.261313	0.039026	0.00924931	2.45012e-05	4.61081	AR
1	S1_25424882	25424882	0.25239	0.0379298	0.0089896	2.45057e-05	4.61073	AR
1	S1_27517412	27517412	0.315806	0.0280059	0.00663999	2.46749e-05	4.60774	AR
1	S1_27517417	27517417	0.315806	0.0280059	0.00663999	2.46749e-05	4.60774	AR
1	S1_27517425	27517425	0.315806	0.0280059	0.00663999	2.46749e-05	4.60774	AR
1	S1_27517433	27517433	0.315806	0.0280059	0.00663999	2.46749e-05	4.60774	AR
1	S1_27517442	27517442	0.315806	0.0280059	0.00663999	2.46749e-05	4.60774	AR
15	S15_793927	793927	0.335245	-0.0340354	0.00807024	2.47145e-05	4.60705	AR
1	S1_30840640	30840640	0.260038	0.0394158	0.00934615	2.47216e-05	4.60692	AR
1	S1_30840647	30840647	0.260038	0.0394158	0.00934615	2.47216e-05	4.60692	AR
1	S1_32722393	32722393	0.259082	0.03765	0.00892756	2.47272e-05	4.60683	AR
1	S1_32830136	32830136	0.267049	0.0384834	0.00912827	2.48839e-05	4.60408	AR
1	S1_32830167	32830167	0.267049	0.0384834	0.00912827	2.48839e-05	4.60408	AR
1	S1_28455903	28455903	0.275335	0.0383266	0.0090911	2.48853e-05	4.60406	AR
1	S1_34501837	34501837	0.262906	0.0390217	0.00925614	2.48937e-05	4.60391	AR
1	S1_32879637	32879637	0.256851	0.0383278	0.00909176	2.49049e-05	4.60372	AR
1	S1_32879647	32879647	0.256851	0.0383278	0.00909176	2.49049e-05	4.60372	AR
1	S1_32879665	32879665	0.256851	0.0383278	0.00909176	2.49049e-05	4.60372	AR
1	S1_32879678	32879678	0.256851	0.0383278	0.00909176	2.49049e-05	4.60372	AR
1	S1_28548359	28548359	0.262588	0.0368274	0.00873611	2.49179e-05	4.60349	AR
1	S1_28548380	28548380	0.262588	0.0368274	0.00873611	2.49179e-05	4.60349	AR
1	S1_27247222	27247222	0.251115	0.0372467	0.00883564	2.49223e-05	4.60341	AR
1	S1_27247225	27247225	0.251115	0.0372467	0.00883564	2.49223e-05	4.60341	AR
1	S1_32875602	32875602	0.232632	0.0381088	0.00904275	2.50561e-05	4.60109	AR
1	S1_27001957	27001957	0.26195	0.0394338	0.00935784	2.50901e-05	4.6005	AR
1	S1_27338398	27338398	0.272467	0.038671	0.00917688	2.50926e-05	4.60045	AR
1	S1_27338425	27338425	0.272467	0.038671	0.00917688	2.50926e-05	4.60045	AR
1	S1_28073709	28073709	0.275016	0.0385263	0.00914289	2.5111e-05	4.60014	AR
1	S1_26031810	26031810	0.319949	0.0334148	0.00793032	2.5138e-05	4.59967	AR
15	S15_143877	143877	0.332377	-0.0343586	0.00815446	2.51467e-05	4.59952	AR
1	S1_29739320	29739320	0.161249	0.0366385	0.00869584	2.51623e-05	4.59925	AR
1	S1_31269938	31269938	0.104844	0.0506434	0.0120198	2.51631e-05	4.59924	AR
1	S1_32738718	32738718	0.265774	0.0386073	0.00916317	2.51656e-05	4.59919	AR
1	S1_28602615	28602615	0.268324	0.0386297	0.00916914	2.5199e-05	4.59862	AR
1	S1_28138039	28138039	0.273423	0.0388135	0.00921307	2.52138e-05	4.59836	AR
15	S15_733372	733372	0.333333	-0.0340732	0.00808848	2.52489e-05	4.59776	AR
1	S1_28760024	28760024	0.26673	0.0384718	0.00913303	2.52691e-05	4.59741	AR
1	S1_30535903	30535903	0.26195	0.0393068	0.00933136	2.52746e-05	4.59732	AR
1	S1_28032966	28032966	0.277565	0.0383302	0.0090997	2.52843e-05	4.59715	AR
1	S1_27175077	27175077	0.276291	0.0374773	0.00889752	2.53005e-05	4.59687	AR
1	S1_34302342	34302342	0.260994	0.0390843	0.00927918	2.53074e-05	4.59675	AR
1	S1_30600352	30600352	0.267049	0.0384264	0.00912333	2.53248e-05	4.59645	AR
1	S1_28673933	28673933	0.271192	0.0385349	0.00915232	2.5492e-05	4.5936	AR
1	S1_31559922	31559922	0.240918	0.0392373	0.00931952	2.55114e-05	4.59327	AR
1	S1_30141521	30141521	0.271829	0.0378521	0.00899057	2.55142e-05	4.59322	AR
1	S1_30141523	30141523	0.271829	0.0378521	0.00899057	2.55142e-05	4.59322	AR
1	S1_33864491	33864491	0.206501	0.0377426	0.00896486	2.55309e-05	4.59293	AR
1	S1_33684448	33684448	0.266093	0.0355427	0.00844294	2.55645e-05	4.59236	AR
1	S1_34513225	34513225	0.262588	0.0390043	0.00926548	2.55777e-05	4.59214	AR
1	S1_30637677	30637677	0.350542	-0.0412856	0.00980803	2.5608e-05	4.59162	AR
1	S1_27929097	27929097	0.275016	0.0385976	0.00916959	2.56154e-05	4.5915	AR
1	S1_27929099	27929099	0.275016	0.0385976	0.00916959	2.56154e-05	4.5915	AR
12	S12_10783363	10783363	0.422562	-0.0368478	0.00875472	2.56611e-05	4.59072	AR
1	S1_30005695	30005695	0.300191	0.0325327	0.00773001	2.56938e-05	4.59017	AR
1	S1_34238237	34238237	0.26195	0.0390885	0.00928828	2.57223e-05	4.58969	AR
1	S1_28195134	28195134	0.273741	0.0385115	0.0091529	2.58127e-05	4.58817	AR
1	S1_31840925	31840925	0.219885	0.0385255	0.00915721	2.58647e-05	4.58729	AR
1	S1_31840940	31840940	0.219885	0.0385255	0.00915721	2.58647e-05	4.58729	AR
1	S1_31840942	31840942	0.219885	0.0385255	0.00915721	2.58647e-05	4.58729	AR
1	S1_33394460	33394460	0.276609	0.0338003	0.0080352	2.59325e-05	4.58616	AR
12	S12_29160076	29160076	0.157106	-0.0454166	0.0107982	2.60001e-05	4.58502	AR
1	S1_33384459	33384459	0.271829	0.0364074	0.0086582	2.61122e-05	4.58316	AR
1	S1_33588529	33588529	0.257808	0.0395241	0.0094011	2.62007e-05	4.58169	AR
1	S1_30923521	30923521	0.264181	0.0388737	0.0092464	2.62009e-05	4.58168	AR
1	S1_30923528	30923528	0.264181	0.0388737	0.0092464	2.62009e-05	4.58168	AR
1	S1_31621368	31621368	0.249522	0.0397706	0.00945992	2.62108e-05	4.58152	AR
1	S1_30948960	30948960	0.264181	0.0390725	0.00929432	2.62343e-05	4.58113	AR
1	S1_28241962	28241962	0.246335	0.0353443	0.0084091	2.63279e-05	4.57958	AR
1	S1_28087773	28087773	0.273423	0.037826	0.00899961	2.63321e-05	4.57951	AR
15	S15_253860	253860	0.332696	-0.0342345	0.00814564	2.63631e-05	4.579	AR
1	S1_27176014	27176014	0.261632	0.0383014	0.00911354	2.63763e-05	4.57879	AR
1	S1_34439229	34439229	0.260357	0.0389964	0.00927905	2.6383e-05	4.57868	AR
1	S1_31769023	31769023	0.170172	0.0406829	0.00968087	2.641e-05	4.57823	AR
1	S1_30992477	30992477	0.264818	0.0391137	0.00930959	2.6522e-05	4.57639	AR
1	S1_30692221	30692221	0.263862	0.0388121	0.00923887	2.65781e-05	4.57548	AR
1	S1_32480741	32480741	0.249522	0.0395591	0.00941674	2.65823e-05	4.57541	AR
1	S1_34512118	34512118	0.255895	0.0391826	0.00932722	2.65868e-05	4.57533	AR
1	S1_27481859	27481859	0.271829	0.0343143	0.00816839	2.65905e-05	4.57527	AR
1	S1_27481867	27481867	0.271829	0.0343143	0.00816839	2.65905e-05	4.57527	AR
1	S1_30701549	30701549	0.262269	0.0391854	0.00933097	2.67501e-05	4.57267	AR
1	S1_30611208	30611208	0.263225	0.0391497	0.00932278	2.67677e-05	4.57239	AR
1	S1_32638483	32638483	0.251115	0.0396741	0.00944779	2.67744e-05	4.57228	AR
12	S12_2628450	2628450	0.403442	0.0340668	0.00811259	2.67806e-05	4.57218	AR
12	S12_2628451	2628451	0.403442	0.0340668	0.00811259	2.67806e-05	4.57218	AR
12	S12_2628453	2628453	0.403442	0.0340668	0.00811259	2.67806e-05	4.57218	AR
12	S12_9203205	9203205	0.348948	-0.0362142	0.00862451	2.68119e-05	4.57167	AR
1	S1_31749310	31749310	0.256851	0.0375975	0.00895437	2.68345e-05	4.57131	AR
1	S1_27532050	27532050	0.243467	0.0370464	0.00882366	2.68654e-05	4.57081	AR
1	S1_30661687	30661687	0.260038	0.0390475	0.00930263	2.69916e-05	4.56877	AR
1	S1_28986211	28986211	0.263862	0.0353671	0.0084262	2.70144e-05	4.5684	AR
1	S1_28986215	28986215	0.263862	0.0353671	0.0084262	2.70144e-05	4.5684	AR
1	S1_27179188	27179188	0.279159	0.0353339	0.00841896	2.70537e-05	4.56777	AR
1	S1_33483050	33483050	0.260038	0.0385544	0.00918665	2.70727e-05	4.56747	AR
1	S1_32935219	32935219	0.261632	0.035424	0.0084409	2.70815e-05	4.56733	AR
1	S1_32935229	32935229	0.261632	0.035424	0.0084409	2.70815e-05	4.56733	AR
1	S1_32935230	32935230	0.261632	0.035424	0.0084409	2.70815e-05	4.56733	AR
1	S1_28203934	28203934	0.272467	0.0384085	0.00915222	2.70914e-05	4.56717	AR
12	S12_9994646	9994646	0.479286	-0.0349115	0.00831953	2.71273e-05	4.56659	AR
12	S12_9994654	9994654	0.479286	-0.0349115	0.00831953	2.71273e-05	4.56659	AR
1	S1_32512471	32512471	0.259401	0.0378426	0.00901916	2.71911e-05	4.56557	AR
15	S15_352864	352864	0.33174	-0.0341687	0.00814398	2.72174e-05	4.56515	AR
1	S1_28277099	28277099	0.245061	0.0339721	0.00809729	2.72277e-05	4.56499	AR
1	S1_28277111	28277111	0.245061	0.0339721	0.00809729	2.72277e-05	4.56499	AR
1	S1_28277142	28277142	0.245061	0.0339721	0.00809729	2.72277e-05	4.56499	AR
1	S1_33864520	33864520	0.206182	0.0376227	0.00896753	2.72353e-05	4.56487	AR
1	S1_27174130	27174130	0.344168	0.0293656	0.00699958	2.72468e-05	4.56468	AR
1	S1_28752141	28752141	0.267049	0.0378692	0.00902692	2.72698e-05	4.56432	AR
1	S1_33196620	33196620	0.274697	0.0344774	0.00821883	2.72965e-05	4.56389	AR
1	S1_33196649	33196649	0.274697	0.0344774	0.00821883	2.72965e-05	4.56389	AR
1	S1_28517556	28517556	0.249522	0.037614	0.00896839	2.73997e-05	4.56225	AR
1	S1_31015038	31015038	0.264818	0.0390154	0.00930268	2.7409e-05	4.56211	AR
1	S1_28626038	28626038	0.25239	0.0376167	0.00896965	2.74347e-05	4.5617	AR
1	S1_31181697	31181697	0.253346	0.0394336	0.00940302	2.74416e-05	4.56159	AR
1	S1_28134709	28134709	0.274697	0.0384538	0.00917068	2.75147e-05	4.56044	AR
1	S1_31453170	31453170	0.261313	0.0387651	0.00924624	2.75858e-05	4.55931	AR
1	S1_28137666	28137666	0.280752	0.0363803	0.00867796	2.7618e-05	4.55881	AR
1	S1_28137696	28137696	0.280752	0.0363803	0.00867796	2.7618e-05	4.55881	AR
15	S15_983653	983653	0.404716	-0.031221	0.00744774	2.76489e-05	4.55832	AR
15	S15_983658	983658	0.404716	-0.031221	0.00744774	2.76489e-05	4.55832	AR
15	S15_519885	519885	0.334289	-0.0339361	0.00809595	2.76833e-05	4.55778	AR
1	S1_30917568	30917568	0.298598	0.0316054	0.00754129	2.77758e-05	4.55633	AR
1	S1_28056107	28056107	0.274379	0.0383729	0.00915651	2.78e-05	4.55596	AR
1	S1_28978095	28978095	0.280752	0.0345591	0.00824831	2.79147e-05	4.55417	AR
1	S1_27234549	27234549	0.275335	0.0377474	0.00900978	2.79448e-05	4.5537	AR
15	S15_363880	363880	0.328553	-0.0340483	0.00812741	2.79786e-05	4.55317	AR
1	S1_28626002	28626002	0.253665	0.0375966	0.00897539	2.80371e-05	4.55227	AR
1	S1_33176723	33176723	0.241236	0.0375405	0.00896236	2.80571e-05	4.55196	AR
1	S1_33687471	33687471	0.263225	0.0388592	0.00927786	2.80949e-05	4.55137	AR
1	S1_31014763	31014763	0.263862	0.0389817	0.0093083	2.81623e-05	4.55033	AR
1	S1_27897785	27897785	0.273104	0.0378907	0.00905112	2.83546e-05	4.54738	AR
1	S1_34822626	34822626	0.26673	0.0377268	0.00901283	2.84039e-05	4.54662	AR
12	S12_27271753	27271753	0.228808	-0.0387144	0.00924888	2.84101e-05	4.54653	AR
1	S1_31391317	31391317	0.237094	0.0393348	0.00939797	2.84597e-05	4.54577	AR
1	S1_31549194	31549194	0.230083	0.0383408	0.00916059	2.8466e-05	4.54567	AR
1	S1_32616895	32616895	0.25239	0.0376119	0.00898656	2.84726e-05	4.54557	AR
1	S1_32616941	32616941	0.25239	0.0376119	0.00898656	2.84726e-05	4.54557	AR
1	S1_32616954	32616954	0.25239	0.0376119	0.00898656	2.84726e-05	4.54557	AR
1	S1_28625735	28625735	0.270236	0.0384151	0.00917996	2.85583e-05	4.54427	AR
1	S1_34935965	34935965	0.340025	-0.0304373	0.00727386	2.85816e-05	4.54391	AR
1	S1_27747824	27747824	0.272148	0.0384833	0.00919848	2.8685e-05	4.54235	AR
1	S1_26361717	26361717	0.272785	0.0358948	0.00858005	2.87035e-05	4.54207	AR
5	S5_24407097	24407097	0.419694	-0.0367057	0.00877432	2.8729e-05	4.54168	AR
12	S12_27261462	27261462	0.224665	-0.0390433	0.0093333	2.87404e-05	4.54151	AR
1	S1_31438928	31438928	0.292543	0.0322971	0.00772182	2.88228e-05	4.54026	AR
1	S1_31438932	31438932	0.292543	0.0322971	0.00772182	2.88228e-05	4.54026	AR
1	S1_31438954	31438954	0.292543	0.0322971	0.00772182	2.88228e-05	4.54026	AR
1	S1_31432391	31432391	0.25717	0.0395065	0.00944624	2.88647e-05	4.53963	AR
1	S1_27184209	27184209	0.337795	0.0288244	0.00689233	2.88834e-05	4.53935	AR
1	S1_28455846	28455846	0.273741	0.038272	0.00915152	2.88915e-05	4.53923	AR
1	S1_31549155	31549155	0.229764	0.0382864	0.00915582	2.89415e-05	4.53848	AR
1	S1_30878910	30878910	0.261632	0.0389046	0.00930396	2.89583e-05	4.53823	AR
1	S1_30878912	30878912	0.261632	0.0389046	0.00930396	2.89583e-05	4.53823	AR
1	S1_34319893	34319893	0.26195	0.0388496	0.00929229	2.90436e-05	4.53695	AR
1	S1_28424862	28424862	0.277884	0.0377416	0.00902749	2.90556e-05	4.53677	AR
1	S1_30568137	30568137	0.27406	0.0364485	0.00871833	2.90638e-05	4.53665	AR
1	S1_28438188	28438188	0.271192	0.0381853	0.00913499	2.91361e-05	4.53557	AR
1	S1_30495897	30495897	0.262588	0.0386337	0.00924349	2.92072e-05	4.53451	AR
1	S1_33776722	33776722	0.260676	0.0385118	0.00921471	2.92297e-05	4.53418	AR
1	S1_33776740	33776740	0.260676	0.0385118	0.00921471	2.92297e-05	4.53418	AR
12	S12_27271721	27271721	0.222116	-0.0387866	0.00928049	2.92323e-05	4.53414	AR
1	S1_28137741	28137741	0.273104	0.0383336	0.00917472	2.93852e-05	4.53187	AR
1	S1_28584513	28584513	0.27406	0.0379449	0.00908285	2.94552e-05	4.53084	AR
1	S1_26117166	26117166	0.255577	0.0384418	0.0092042	2.95961e-05	4.52877	AR
1	S1_28516321	28516321	0.274379	0.0381518	0.0091351	2.96156e-05	4.52848	AR
1	S1_30752609	30752609	0.250797	0.0384997	0.00921859	2.96275e-05	4.5283	AR
12	S12_11475837	11475837	0.418419	-0.0319936	0.00766109	2.96534e-05	4.52793	AR
1	S1_30021094	30021094	0.253665	0.0381732	0.00914127	2.96785e-05	4.52756	AR
15	S15_352948	352948	0.332696	-0.0339223	0.00812353	2.96934e-05	4.52734	AR
1	S1_32616951	32616951	0.254302	0.0377157	0.00903278	2.9743e-05	4.52662	AR
1	S1_32616952	32616952	0.254302	0.0377157	0.00903278	2.9743e-05	4.52662	AR
1	S1_32616979	32616979	0.254302	0.0377157	0.00903278	2.9743e-05	4.52662	AR
1	S1_28657040	28657040	0.273423	0.0382122	0.00915199	2.97599e-05	4.52637	AR
1	S1_30341554	30341554	0.260357	0.0390524	0.00935515	2.98737e-05	4.52471	AR
1	S1_32790465	32790465	0.266412	0.038041	0.00911288	2.98742e-05	4.5247	AR
1	S1_32790478	32790478	0.266412	0.038041	0.00911288	2.98742e-05	4.5247	AR
1	S1_33063291	33063291	0.249841	0.0372498	0.00892373	2.98983e-05	4.52435	AR
1	S1_33063321	33063321	0.249841	0.0372498	0.00892373	2.98983e-05	4.52435	AR
1	S1_31493805	31493805	0.221797	0.0384708	0.00921794	2.99989e-05	4.52289	AR
1	S1_28612398	28612398	0.273104	0.038261	0.0091678	3.00072e-05	4.52277	AR
1	S1_27446447	27446447	0.250797	0.0334247	0.00800945	3.00407e-05	4.52229	AR
12	S12_5636861	5636861	0.498725	-0.0358235	0.00858458	3.00604e-05	4.52201	AR
1	S1_31544101	31544101	0.229127	0.0385983	0.00925022	3.01021e-05	4.5214	AR
1	S1_30646870	30646870	0.25972	0.0387854	0.00929602	3.01599e-05	4.52057	AR
1	S1_32382342	32382342	0.251434	0.0391981	0.00939515	3.01714e-05	4.5204	AR
1	S1_30497246	30497246	0.260357	0.0371889	0.00891378	3.01843e-05	4.52022	AR
1	S1_30497267	30497267	0.260357	0.0371889	0.00891378	3.01843e-05	4.52022	AR
1	S1_33363523	33363523	0.251115	0.0389902	0.00934563	3.01903e-05	4.52013	AR
1	S1_32782389	32782389	0.268005	0.0347351	0.00832584	3.01983e-05	4.52002	AR
1	S1_28198851	28198851	0.27406	0.0381874	0.00915399	3.02379e-05	4.51945	AR
1	S1_28221658	28221658	0.274379	0.0381157	0.00913755	3.02826e-05	4.51881	AR
1	S1_33176711	33176711	0.240918	0.0374924	0.00898837	3.0299e-05	4.51857	AR
1	S1_26203686	26203686	0.419375	0.0293888	0.00704565	3.03006e-05	4.51855	AR
12	S12_11461721	11461721	0.349267	-0.0381537	0.00914698	3.03032e-05	4.51851	AR
1	S1_28625277	28625277	0.239006	0.0358421	0.00859691	3.05688e-05	4.51472	AR
1	S1_28625285	28625285	0.239006	0.0358421	0.00859691	3.05688e-05	4.51472	AR
1	S1_28625312	28625312	0.239006	0.0358421	0.00859691	3.05688e-05	4.51472	AR
1	S1_32790432	32790432	0.26673	0.0379952	0.00911349	3.05778e-05	4.51459	AR
1	S1_30560715	30560715	0.263225	0.0388383	0.0093161	3.06015e-05	4.51426	AR
1	S1_31028507	31028507	0.264818	0.0388253	0.00931299	3.06022e-05	4.51425	AR
1	S1_33776746	33776746	0.25972	0.0384419	0.00922111	3.06071e-05	4.51418	AR
1	S1_28195224	28195224	0.273104	0.0381909	0.00916096	3.06107e-05	4.51413	AR
1	S1_28946213	28946213	0.271192	0.0378976	0.00909084	3.06252e-05	4.51392	AR
1	S1_30835960	30835960	0.261632	0.0389238	0.00933911	3.07521e-05	4.51213	AR
1	S1_33438933	33438933	0.258126	0.0387479	0.00929735	3.07789e-05	4.51175	AR
1	S1_27179176	27179176	0.27884	0.0350539	0.00841104	3.07811e-05	4.51172	AR
1	S1_31095404	31095404	0.260038	0.0354858	0.00851527	3.08213e-05	4.51115	AR
12	S12_27536614	27536614	0.447737	0.0343782	0.00825135	3.09475e-05	4.50937	AR
1	S1_33783312	33783312	0.264181	0.0376995	0.00904914	3.0987e-05	4.50882	AR
1	S1_33783319	33783319	0.264181	0.0376995	0.00904914	3.0987e-05	4.50882	AR
1	S1_27841083	27841083	0.253983	0.0374063	0.00897905	3.1005e-05	4.50857	AR
1	S1_29786075	29786075	0.282345	0.0361909	0.00868746	3.10161e-05	4.50841	AR
12	S12_29256346	29256346	0.164755	-0.0447812	0.0107497	3.10246e-05	4.50829	AR
1	S1_28449303	28449303	0.270554	0.0381592	0.00916043	3.10463e-05	4.50799	AR
1	S1_31165977	31165977	0.253665	0.0395205	0.00948762	3.10691e-05	4.50767	AR
12	S12_28090092	28090092	0.162843	-0.044248	0.010623	3.10922e-05	4.50735	AR
1	S1_29780707	29780707	0.283939	0.0353155	0.00848079	3.1247e-05	4.50519	AR
12	S12_9730376	9730376	0.445825	-0.030107	0.00723046	3.12845e-05	4.50467	AR
12	S12_9730398	9730398	0.445825	-0.030107	0.00723046	3.12845e-05	4.50467	AR
1	S1_27912979	27912979	0.271192	0.0380485	0.00913808	3.13084e-05	4.50434	AR
1	S1_27952759	27952759	0.275016	0.0382004	0.00917522	3.13491e-05	4.50377	AR
1	S1_27061355	27061355	0.260994	0.0388199	0.00932421	3.13623e-05	4.50359	AR
12	S12_28087494	28087494	0.166985	-0.0447145	0.0107424	3.14875e-05	4.50186	AR
1	S1_32287715	32287715	0.467177	-0.0274657	0.00659957	3.15833e-05	4.50054	AR
1	S1_33082916	33082916	0.255895	0.0389656	0.00936527	3.17342e-05	4.49847	AR
1	S1_30366848	30366848	0.233588	0.039193	0.00942011	3.17465e-05	4.4983	AR
1	S1_32598103	32598103	0.251753	0.0394011	0.00947138	3.18222e-05	4.49727	AR
1	S1_32604373	32604373	0.251753	0.0394011	0.00947138	3.18222e-05	4.49727	AR
1	S1_30661913	30661913	0.258764	0.0385807	0.00927424	3.18268e-05	4.49721	AR
1	S1_30968314	30968314	0.263225	0.0387245	0.00931008	3.19063e-05	4.49612	AR
1	S1_30117822	30117822	0.270554	0.0382281	0.00919082	3.19118e-05	4.49605	AR
15	S15_1030892	1030892	0.36297	-0.0325409	0.00782702	3.21728e-05	4.49251	AR
1	S1_32818351	32818351	0.263862	0.0373386	0.00898189	3.22321e-05	4.49171	AR
1	S1_27208111	27208111	0.275653	0.0380767	0.00915947	3.22328e-05	4.4917	AR
1	S1_29456379	29456379	0.274379	0.0368556	0.00886746	3.23474e-05	4.49016	AR
1	S1_30190984	30190984	0.263862	0.0382858	0.00921206	3.23795e-05	4.48973	AR
1	S1_33783317	33783317	0.263225	0.0376331	0.00905545	3.24084e-05	4.48934	AR
1	S1_31185311	31185311	0.256214	0.0390345	0.00939386	3.24834e-05	4.48834	AR
1	S1_32768922	32768922	0.248885	0.0375101	0.00902739	3.25077e-05	4.48801	AR
1	S1_30878822	30878822	0.260038	0.0387916	0.00933623	3.25356e-05	4.48764	AR
1	S1_30859917	30859917	0.261313	0.0381097	0.00917288	3.25844e-05	4.48699	AR
1	S1_30915205	30915205	0.260038	0.0359849	0.00866352	3.27274e-05	4.48509	AR
1	S1_30186938	30186938	0.26673	0.038448	0.0092571	3.27643e-05	4.4846	AR
1	S1_28651463	28651463	0.281071	0.0326802	0.00787297	3.31113e-05	4.48002	AR
1	S1_29011141	29011141	0.269598	0.0358824	0.00864599	3.32225e-05	4.47857	AR
1	S1_29011171	29011171	0.269598	0.0358824	0.00864599	3.32225e-05	4.47857	AR
1	S1_29011185	29011185	0.269598	0.0358824	0.00864599	3.32225e-05	4.47857	AR
1	S1_30700784	30700784	0.257808	0.0385078	0.00927964	3.32896e-05	4.47769	AR
1	S1_34809865	34809865	0.262269	0.0384584	0.0092684	3.33324e-05	4.47713	AR
1	S1_32145123	32145123	0.244423	0.0390097	0.0094017	3.33619e-05	4.47675	AR
15	S15_1892026	1892026	0.427024	-0.0327255	0.0078882	3.34417e-05	4.47571	AR
12	S12_5594195	5594195	0.498725	0.0357548	0.00861888	3.34772e-05	4.47525	AR
18	S18_1119951	1119951	0.340663	-0.0350158	0.00844123	3.35115e-05	4.47481	AR
1	S1_32621426	32621426	0.250797	0.0392409	0.00946247	3.36862e-05	4.47255	AR
1	S1_31437601	31437601	0.254939	0.0390707	0.0094226	3.37609e-05	4.47159	AR
1	S1_33023072	33023072	0.257808	0.0382955	0.00924001	3.405e-05	4.46788	AR
1	S1_28467266	28467266	0.274697	0.037704	0.00909746	3.40624e-05	4.46772	AR
10	S10_1254400	1254400	0.0611855	-0.0737737	0.0178013	3.40885e-05	4.46739	AR
1	S1_30687621	30687621	0.261632	0.0386285	0.00932104	3.4096e-05	4.4673	AR
1	S1_28517583	28517583	0.238687	0.0369686	0.00892067	3.41077e-05	4.46715	AR
1	S1_28517588	28517588	0.238687	0.0369686	0.00892067	3.41077e-05	4.46715	AR
1	S1_33176934	33176934	0.255258	0.0383065	0.00924468	3.41857e-05	4.46616	AR
1	S1_30859904	30859904	0.260357	0.0380245	0.00917734	3.42337e-05	4.46555	AR
15	S15_1824179	1824179	0.352135	-0.0329527	0.00795386	3.42812e-05	4.46494	AR
1	S1_30915175	30915175	0.259082	0.0359022	0.0086667	3.43467e-05	4.46411	AR
1	S1_30543946	30543946	0.26195	0.0385745	0.00931211	3.43691e-05	4.46383	AR
1	S1_31769049	31769049	0.170809	0.0401	0.00968193	3.44691e-05	4.46257	AR
1	S1_31176292	31176292	0.265456	0.0374214	0.00903608	3.45294e-05	4.46181	AR
1	S1_29256009	29256009	0.260676	0.0363271	0.00877187	3.45315e-05	4.46178	AR
1	S1_30349815	30349815	0.264818	0.0347799	0.0083983	3.45335e-05	4.46176	AR
1	S1_27819879	27819879	0.316762	0.0356096	0.00859909	3.45656e-05	4.46136	AR
1	S1_34390919	34390919	0.236138	0.0342425	0.00826983	3.46307e-05	4.46054	AR
1	S1_34390942	34390942	0.236138	0.0342425	0.00826983	3.46307e-05	4.46054	AR
1	S1_28220701	28220701	0.274697	0.0378457	0.00914022	3.46442e-05	4.46037	AR
12	S12_28102849	28102849	0.153601	-0.044441	0.010736	3.48164e-05	4.45822	AR
1	S1_29334086	29334086	0.274379	0.0377565	0.00912138	3.4831e-05	4.45803	AR
1	S1_28625650	28625650	0.247929	0.0380061	0.00918208	3.48575e-05	4.4577	AR
1	S1_29284201	29284201	0.338432	0.0299384	0.00723314	3.48738e-05	4.4575	AR
1	S1_28610955	28610955	0.266412	0.0373962	0.00903683	3.50045e-05	4.45588	AR
1	S1_30915131	30915131	0.26195	0.038455	0.00929386	3.50839e-05	4.45489	AR
15	S15_1075229	1075229	0.482792	-0.0328728	0.00794525	3.51241e-05	4.45439	AR
12	S12_6896046	6896046	0.32218	-0.0305626	0.00738692	3.51273e-05	4.45436	AR
1	S1_28195047	28195047	0.274697	0.0377337	0.00912133	3.5208e-05	4.45336	AR
1	S1_28195059	28195059	0.274697	0.0377337	0.00912133	3.5208e-05	4.45336	AR
1	S1_28195077	28195077	0.274697	0.0377337	0.00912133	3.5208e-05	4.45336	AR
1	S1_31392081	31392081	0.256214	0.0391685	0.00946826	3.52144e-05	4.45328	AR
18	S18_1433412	1433412	0.337795	-0.0348265	0.00842257	3.55113e-05	4.44963	AR
12	S12_10753749	10753749	0.423518	-0.0363434	0.0087896	3.5524e-05	4.44948	AR
1	S1_31513178	31513178	0.255258	0.0389309	0.00941649	3.55984e-05	4.44857	AR
1	S1_29315222	29315222	0.279159	0.0359085	0.00868696	3.57113e-05	4.44719	AR
1	S1_29315245	29315245	0.279159	0.0359085	0.00868696	3.57113e-05	4.44719	AR
1	S1_31142410	31142410	0.20427	0.0413768	0.0100101	3.57254e-05	4.44702	AR
1	S1_28069711	28069711	0.273741	0.0378579	0.00915906	3.57472e-05	4.44676	AR
1	S1_28069738	28069738	0.273741	0.0378579	0.00915906	3.57472e-05	4.44676	AR
1	S1_31538002	31538002	0.249522	0.0347254	0.00840132	3.57553e-05	4.44666	AR
1	S1_31538005	31538005	0.249522	0.0347254	0.00840132	3.57553e-05	4.44666	AR
1	S1_31391899	31391899	0.255895	0.0390927	0.00945945	3.58589e-05	4.4454	AR
12	S12_6895911	6895911	0.329509	-0.028931	0.00700131	3.59277e-05	4.44457	AR
12	S12_6895916	6895916	0.329509	-0.028931	0.00700131	3.59277e-05	4.44457	AR
1	S1_32597788	32597788	0.251434	0.0391341	0.0094706	3.5936e-05	4.44447	AR
1	S1_30688571	30688571	0.262269	0.0385801	0.00933816	3.60478e-05	4.44312	AR
12	S12_11618481	11618481	0.331103	-0.0328352	0.00794872	3.61379e-05	4.44204	AR
1	S1_31798179	31798179	0.309433	0.0323276	0.00782774	3.62955e-05	4.44015	AR
15	S15_1488417	1488417	0.413321	0.0337945	0.00818292	3.62956e-05	4.44015	AR
1	S1_30450793	30450793	0.262588	0.0384797	0.00931772	3.63181e-05	4.43988	AR
1	S1_31095423	31095423	0.259401	0.0351617	0.00851464	3.6346e-05	4.43954	AR
1	S1_28344324	28344324	0.26928	0.0366423	0.00887355	3.63742e-05	4.43921	AR
1	S1_34423279	34423279	0.270873	0.0357525	0.00865923	3.64603e-05	4.43818	AR
12	S12_5577048	5577048	0.499681	0.0358943	0.00869441	3.65242e-05	4.43742	AR
1	S1_28774552	28774552	0.287126	0.0348295	0.00843779	3.66244e-05	4.43623	AR
1	S1_28774594	28774594	0.287126	0.0348295	0.00843779	3.66244e-05	4.43623	AR
1	S1_32782792	32782792	0.262269	0.0375761	0.00910331	3.66335e-05	4.43612	AR
1	S1_33840519	33840519	0.249841	0.0378042	0.00916314	3.69633e-05	4.43223	AR
12	S12_27188354	27188354	0.21383	-0.0401416	0.00972992	3.69795e-05	4.43204	AR
12	S12_27188356	27188356	0.21383	-0.0401416	0.00972992	3.69795e-05	4.43204	AR
1	S1_29659772	29659772	0.270873	0.0380957	0.00923486	3.70396e-05	4.43133	AR
1	S1_31964076	31964076	0.259401	0.0371374	0.00900357	3.71154e-05	4.43045	AR
1	S1_29382986	29382986	0.280433	0.0372963	0.00904565	3.73785e-05	4.42738	AR
12	S12_29080614	29080614	0.171765	-0.0437942	0.0106218	3.7389e-05	4.42726	AR
1	S1_32668468	32668468	0.253346	0.0388236	0.0094167	3.74225e-05	4.42687	AR
1	S1_30055750	30055750	0.273741	0.0370091	0.00897666	3.74268e-05	4.42682	AR
1	S1_27527681	27527681	0.265774	0.0375169	0.00910204	3.75913e-05	4.42491	AR
1	S1_28844874	28844874	0.26928	0.036	0.00873463	3.7638e-05	4.42437	AR
1	S1_28844879	28844879	0.26928	0.036	0.00873463	3.7638e-05	4.42437	AR
1	S1_29255979	29255979	0.260994	0.036092	0.0087575	3.76795e-05	4.42389	AR
12	S12_6547133	6547133	0.298598	-0.0324803	0.00788119	3.76831e-05	4.42385	AR
1	S1_30050370	30050370	0.268642	0.0379664	0.00921262	3.77022e-05	4.42363	AR
1	S1_33082831	33082831	0.236775	0.0368595	0.00894447	3.77344e-05	4.42326	AR
1	S1_27728579	27728579	0.275016	0.0377133	0.00915213	3.77703e-05	4.42285	AR
1	S1_31088782	31088782	0.267686	0.0345049	0.00837469	3.78643e-05	4.42177	AR
1	S1_29456381	29456381	0.275653	0.0364932	0.00885786	3.7909e-05	4.42126	AR
1	S1_31493783	31493783	0.221797	0.0379185	0.00920472	3.79762e-05	4.42049	AR
1	S1_28573115	28573115	0.271829	0.0378931	0.00919911	3.80163e-05	4.42003	AR
1	S1_31559923	31559923	0.24028	0.0384768	0.00934193	3.80986e-05	4.41909	AR
15	S15_2113959	2113959	0.34385	-0.0335353	0.00814273	3.81455e-05	4.41856	AR
1	S1_32198704	32198704	0.24761	0.0385959	0.00937187	3.81727e-05	4.41825	AR
1	S1_30984051	30984051	0.25239	0.0360906	0.00876448	3.82458e-05	4.41742	AR
12	S12_28102868	28102868	0.155832	-0.043266	0.0105071	3.82519e-05	4.41735	AR
1	S1_28651436	28651436	0.280115	0.0324946	0.00789143	3.82661e-05	4.41719	AR
1	S1_25741506	25741506	0.250159	0.0381813	0.0092731	3.83129e-05	4.41665	AR
12	S12_5845462	5845462	0.304653	0.0367661	0.00892963	3.83315e-05	4.41644	AR
1	S1_28569727	28569727	0.268642	0.0375774	0.00912667	3.83317e-05	4.41644	AR
1	S1_30796169	30796169	0.254939	0.0374824	0.00910511	3.84444e-05	4.41517	AR
1	S1_32380775	32380775	0.253027	0.037807	0.00918477	3.85049e-05	4.41448	AR
1	S1_32380784	32380784	0.253027	0.037807	0.00918477	3.85049e-05	4.41448	AR
1	S1_30568016	30568016	0.265774	0.0374143	0.00909021	3.85679e-05	4.41377	AR
8	S8_27132061	27132061	0.365519	-0.0346795	0.00842762	3.87207e-05	4.41206	AR
8	S8_27132082	27132082	0.365519	-0.0346795	0.00842762	3.87207e-05	4.41206	AR
1	S1_29886564	29886564	0.262269	0.0364579	0.00885996	3.87336e-05	4.41191	AR
1	S1_29886576	29886576	0.262269	0.0364579	0.00885996	3.87336e-05	4.41191	AR
1	S1_31028625	31028625	0.264181	0.0383966	0.00933336	3.89017e-05	4.41003	AR
1	S1_28455657	28455657	0.27406	0.0376114	0.00914463	3.90634e-05	4.40823	AR
1	S1_33635667	33635667	0.262269	0.0374682	0.00911012	3.90866e-05	4.40797	AR
1	S1_28522072	28522072	0.269917	0.0375827	0.00913913	3.91768e-05	4.40697	AR
1	S1_32759949	32759949	0.195029	0.0368872	0.00897044	3.9211e-05	4.40659	AR
1	S1_32759979	32759979	0.195029	0.0368872	0.00897044	3.9211e-05	4.40659	AR
1	S1_29699857	29699857	0.273423	0.0377232	0.00917407	3.92347e-05	4.40633	AR
1	S1_31424696	31424696	0.254621	0.0387779	0.00943136	3.92944e-05	4.40567	AR
1	S1_26203661	26203661	0.329828	0.0285253	0.00693882	3.93984e-05	4.40452	AR
1	S1_26203681	26203681	0.329828	0.0285253	0.00693882	3.93984e-05	4.40452	AR
1	S1_26770980	26770980	0.258764	0.0363295	0.00883726	3.94044e-05	4.40446	AR
15	S15_848848	848848	0.332377	-0.0331207	0.00805671	3.94049e-05	4.40445	AR
1	S1_29322680	29322680	0.276928	0.0345043	0.00839399	3.94633e-05	4.40381	AR
1	S1_29322683	29322683	0.276928	0.0345043	0.00839399	3.94633e-05	4.40381	AR
1	S1_29322684	29322684	0.276928	0.0345043	0.00839399	3.94633e-05	4.40381	AR
1	S1_27326624	27326624	0.275335	0.0377731	0.00919055	3.95666e-05	4.40267	AR
12	S12_28090088	28090088	0.396431	-0.0349421	0.00850222	3.96078e-05	4.40222	AR
1	S1_27550099	27550099	0.258764	0.0373913	0.00909822	3.96114e-05	4.40218	AR
1	S1_28073770	28073770	0.276609	0.0372547	0.00906539	3.96434e-05	4.40183	AR
1	S1_28073775	28073775	0.276609	0.0372547	0.00906539	3.96434e-05	4.40183	AR
1	S1_28472049	28472049	0.270873	0.0376008	0.00915	3.96727e-05	4.40151	AR
1	S1_34475032	34475032	0.26195	0.0381608	0.00928655	3.96942e-05	4.40127	AR
1	S1_31088736	31088736	0.26673	0.0344132	0.00837592	3.98089e-05	4.40002	AR
1	S1_31088745	31088745	0.26673	0.0344132	0.00837592	3.98089e-05	4.40002	AR
1	S1_26770958	26770958	0.258445	0.0363033	0.00883709	3.98987e-05	4.39904	AR
12	S12_29254301	29254301	0.160293	-0.0443223	0.0107904	3.99831e-05	4.39812	AR
1	S1_30266936	30266936	0.229127	0.0377136	0.00918159	3.99911e-05	4.39804	AR
1	S1_30722969	30722969	0.262906	0.0382838	0.00932242	4.01452e-05	4.39637	AR
1	S1_32462276	32462276	0.248247	0.0384102	0.00935589	4.03524e-05	4.39413	AR
1	S1_30567972	30567972	0.264818	0.03734	0.00909577	4.0395e-05	4.39367	AR
12	S12_6142860	6142860	0.372527	0.0445965	0.0108649	4.04945e-05	4.3926	AR
1	S1_30838985	30838985	0.261313	0.0382894	0.00932859	4.05157e-05	4.39238	AR
1	S1_29266775	29266775	0.264818	0.0355245	0.00865565	4.05714e-05	4.39178	AR
1	S1_27175131	27175131	0.273741	0.0375218	0.00914254	4.05914e-05	4.39157	AR
1	S1_32220658	32220658	0.231676	0.0377385	0.00919654	4.06846e-05	4.39057	AR
1	S1_32220661	32220661	0.231676	0.0377385	0.00919654	4.06846e-05	4.39057	AR
1	S1_30917579	30917579	0.29573	0.0310438	0.00756548	4.07217e-05	4.39017	AR
1	S1_30962781	30962781	0.265774	0.0378273	0.00921918	4.07634e-05	4.38973	AR
1	S1_30962782	30962782	0.265774	0.0378273	0.00921918	4.07634e-05	4.38973	AR
1	S1_28222046	28222046	0.275972	0.0371669	0.00905834	4.07723e-05	4.38963	AR
1	S1_27997193	27997193	0.261632	0.0372112	0.00907018	4.0855e-05	4.38875	AR
1	S1_31937921	31937921	0.425112	-0.0337038	0.00821544	4.08712e-05	4.38858	AR
1	S1_27176169	27176169	0.20682	0.0364559	0.00888628	4.08722e-05	4.38857	AR
1	S1_27176201	27176201	0.20682	0.0364559	0.00888628	4.08722e-05	4.38857	AR
1	S1_28810563	28810563	0.25717	0.0368059	0.00897191	4.08975e-05	4.3883	AR
1	S1_31605206	31605206	0.25239	0.0374084	0.00912033	4.10218e-05	4.38699	AR
1	S1_32622547	32622547	0.248885	0.0386385	0.00942068	4.10559e-05	4.38662	AR
1	S1_28598803	28598803	0.260038	0.0373555	0.00910859	4.11136e-05	4.38601	AR
1	S1_34474923	34474923	0.262588	0.038015	0.00926968	4.11365e-05	4.38577	AR
1	S1_27443681	27443681	0.272467	0.0377361	0.00920408	4.13264e-05	4.38377	AR
1	S1_27443696	27443696	0.272467	0.0377361	0.00920408	4.13264e-05	4.38377	AR
1	S1_27443701	27443701	0.272467	0.0377361	0.00920408	4.13264e-05	4.38377	AR
1	S1_31122648	31122648	0.253027	0.0388887	0.00948826	4.15621e-05	4.3813	AR
1	S1_30936436	30936436	0.26195	0.0381662	0.00931315	4.16569e-05	4.38031	AR
1	S1_32873123	32873123	0.263862	0.0356314	0.00869478	4.16697e-05	4.38018	AR
1	S1_32873143	32873143	0.263862	0.0356314	0.00869478	4.16697e-05	4.38018	AR
1	S1_29298759	29298759	0.280433	0.0370719	0.00904944	4.19263e-05	4.37751	AR
12	S12_10430505	10430505	0.45188	-0.0350671	0.00856107	4.20143e-05	4.3766	AR
1	S1_27446460	27446460	0.250797	0.0328941	0.00803109	4.20623e-05	4.37611	AR
1	S1_28981274	28981274	0.249203	0.0367192	0.008965	4.20652e-05	4.37608	AR
1	S1_30732720	30732720	0.262269	0.0382015	0.00932765	4.21225e-05	4.37549	AR
1	S1_33488340	33488340	0.161568	-0.0481427	0.0117558	4.2176e-05	4.37493	AR
1	S1_30460773	30460773	0.259401	0.0383106	0.009355	4.21809e-05	4.37488	AR
1	S1_31190681	31190681	0.253665	0.0388425	0.00948542	4.22231e-05	4.37445	AR
12	S12_28022358	28022358	0.16348	-0.0440956	0.0107699	4.2339e-05	4.37326	AR
1	S1_29266773	29266773	0.263862	0.0354559	0.00866056	4.24082e-05	4.37255	AR
1	S1_33767546	33767546	0.262588	0.0379199	0.00926255	4.2419e-05	4.37244	AR
1	S1_30055149	30055149	0.268005	0.0373319	0.00911909	4.24324e-05	4.3723	AR
1	S1_30575172	30575172	0.263544	0.0382934	0.00935411	4.24445e-05	4.37218	AR
1	S1_31069720	31069720	0.260676	0.0382088	0.00933417	4.25039e-05	4.37157	AR
1	S1_30840841	30840841	0.260994	0.0382068	0.00933381	4.25132e-05	4.37148	AR
1	S1_28198980	28198980	0.27406	0.0375056	0.00916382	4.26208e-05	4.37038	AR
1	S1_30191315	30191315	0.268961	0.0379044	0.00926155	4.26454e-05	4.37013	AR
1	S1_30350203	30350203	0.262269	0.0381772	0.00932824	4.26486e-05	4.3701	AR
1	S1_30350204	30350204	0.262269	0.0381772	0.00932824	4.26486e-05	4.3701	AR
1	S1_30306592	30306592	0.257489	0.0380346	0.00929575	4.28381e-05	4.36817	AR
1	S1_29755872	29755872	0.27406	0.0371156	0.00907256	4.29568e-05	4.36697	AR
1	S1_30914854	30914854	0.2645	0.037893	0.00926274	4.2969e-05	4.36684	AR
1	S1_33523199	33523199	0.334608	0.0266795	0.00652212	4.30234e-05	4.3663	AR
1	S1_33343377	33343377	0.244423	0.0365681	0.00894011	4.30735e-05	4.36579	AR
1	S1_28131616	28131616	0.275016	0.037372	0.00913688	4.30933e-05	4.36559	AR
1	S1_30486607	30486607	0.253983	0.037129	0.00907877	4.32021e-05	4.3645	AR
1	S1_28625679	28625679	0.245698	0.0378787	0.00926212	4.32056e-05	4.36446	AR
1	S1_31373180	31373180	0.255895	0.0388562	0.00950182	4.326e-05	4.36391	AR
1	S1_31176365	31176365	0.254302	0.0387862	0.00948517	4.32962e-05	4.36355	AR
12	S12_30936957	30936957	0.263544	-0.032223	0.00788106	4.33881e-05	4.36263	AR
1	S1_34579209	34579209	0.272785	0.0347478	0.00850142	4.36431e-05	4.36008	AR
1	S1_34579258	34579258	0.272785	0.0347478	0.00850142	4.36431e-05	4.36008	AR
1	S1_29831702	29831702	0.273104	0.0373199	0.00913096	4.36643e-05	4.35987	AR
1	S1_28257407	28257407	0.268005	0.0366955	0.00897864	4.37023e-05	4.3595	AR
1	S1_29044007	29044007	0.281389	0.0345644	0.00845748	4.37273e-05	4.35925	AR
1	S1_31370486	31370486	0.255895	0.038573	0.00943834	4.3728e-05	4.35924	AR
1	S1_29476165	29476165	0.360102	0.0320668	0.00784656	4.37496e-05	4.35903	AR
1	S1_27184212	27184212	0.339069	0.0281051	0.0068774	4.3776e-05	4.35876	AR
1	S1_28839984	28839984	0.387508	0.0328001	0.00802633	4.37803e-05	4.35872	AR
1	S1_33643015	33643015	0.391651	-0.0275476	0.00674176	4.38659e-05	4.35787	AR
1	S1_31842079	31842079	0.363926	0.0263681	0.00645458	4.40421e-05	4.35613	AR
1	S1_30688538	30688538	0.26195	0.0380493	0.00931412	4.40548e-05	4.35601	AR
1	S1_29222126	29222126	0.27406	0.0367374	0.00899303	4.40578e-05	4.35598	AR
1	S1_31067298	31067298	0.402486	0.0247459	0.00605808	4.41209e-05	4.35536	AR
1	S1_29996744	29996744	0.267686	0.0375952	0.00920527	4.42493e-05	4.35409	AR
1	S1_28844796	28844796	0.268324	0.0315935	0.00773587	4.4262e-05	4.35397	AR
1	S1_28844801	28844801	0.268324	0.0315935	0.00773587	4.4262e-05	4.35397	AR
1	S1_28844853	28844853	0.268324	0.0315935	0.00773587	4.4262e-05	4.35397	AR
1	S1_31067342	31067342	0.404398	0.024739	0.00605783	4.43038e-05	4.35356	AR
1	S1_30548056	30548056	0.263544	0.0379928	0.00930393	4.43586e-05	4.35302	AR
1	S1_32668895	32668895	0.252071	0.0384835	0.00942469	4.44067e-05	4.35255	AR
12	S12_7600215	7600215	0.338432	-0.0355102	0.0086991	4.46393e-05	4.35028	AR
1	S1_32669009	32669009	0.252709	0.0384451	0.00942015	4.48131e-05	4.3486	AR
1	S1_32814291	32814291	0.258764	0.0360541	0.00883546	4.49177e-05	4.34758	AR
1	S1_32814294	32814294	0.258764	0.0360541	0.00883546	4.49177e-05	4.34758	AR
1	S1_30796179	30796179	0.254302	0.0372015	0.00912008	4.52162e-05	4.34471	AR
1	S1_28635291	28635291	0.253983	0.0359889	0.00882291	4.52242e-05	4.34463	AR
12	S12_5577084	5577084	0.309114	0.0397464	0.00974609	4.53878e-05	4.34306	AR
1	S1_28355801	28355801	0.274697	0.0360143	0.00883147	4.54355e-05	4.3426	AR
1	S1_27897868	27897868	0.281071	0.0361867	0.00887616	4.56509e-05	4.34055	AR
10	S10_26216402	26216402	0.167623	-0.04315	0.0105847	4.56914e-05	4.34017	AR
1	S1_31559921	31559921	0.239962	0.0380306	0.00932897	4.56964e-05	4.34012	AR
1	S1_28344653	28344653	0.262906	0.0360709	0.00884833	4.57024e-05	4.34006	AR
1	S1_28344675	28344675	0.262906	0.0360709	0.00884833	4.57024e-05	4.34006	AR
1	S1_31432169	31432169	0.255577	0.0385676	0.00946165	4.57777e-05	4.33935	AR
5	S5_23989211	23989211	0.213512	0.0349645	0.00857793	4.57974e-05	4.33916	AR
5	S5_23989241	23989241	0.213512	0.0349645	0.00857793	4.57974e-05	4.33916	AR
1	S1_32597416	32597416	0.251434	0.0385457	0.00945656	4.58006e-05	4.33913	AR
12	S12_5620091	5620091	0.309433	0.0398167	0.00976861	4.58195e-05	4.33895	AR
1	S1_28015799	28015799	0.275653	0.037394	0.00917423	4.582e-05	4.33894	AR
1	S1_26195660	26195660	0.208413	0.0378383	0.0092874	4.61804e-05	4.33554	AR
1	S1_26166815	26166815	0.407266	-0.0343929	0.00844304	4.6308e-05	4.33434	AR
1	S1_33172855	33172855	0.442639	0.0343513	0.00843317	4.63404e-05	4.33404	AR
1	S1_30700430	30700430	0.260994	0.037617	0.00923517	4.63648e-05	4.33381	AR
12	S12_27536764	27536764	0.449649	-0.0327113	0.00803284	4.65709e-05	4.33189	AR
1	S1_28546832	28546832	0.269598	0.0372367	0.0091444	4.65962e-05	4.33165	AR
1	S1_29958063	29958063	0.231676	0.0431165	0.0105884	4.66028e-05	4.33159	AR
1	S1_30873858	30873858	0.260676	0.0380122	0.00933506	4.66141e-05	4.33148	AR
1	S1_34480016	34480016	0.260357	0.0377492	0.00927099	4.66613e-05	4.33104	AR
1	S1_28134781	28134781	0.273104	0.0374166	0.00919007	4.67292e-05	4.33041	AR
1	S1_34726211	34726211	0.260676	0.037836	0.0092931	4.67304e-05	4.3304	AR
1	S1_34501458	34501458	0.260994	0.0377429	0.00927072	4.67714e-05	4.33002	AR
1	S1_27015924	27015924	0.479924	0.0330619	0.00812132	4.68124e-05	4.32964	AR
1	S1_33478322	33478322	0.257808	0.0380337	0.00934414	4.69481e-05	4.32838	AR
1	S1_29450298	29450298	0.273741	0.0373154	0.00916885	4.70536e-05	4.32741	AR
1	S1_29450304	29450304	0.273741	0.0373154	0.00916885	4.70536e-05	4.32741	AR
12	S12_9755376	9755376	0.493945	-0.0330165	0.00811278	4.70753e-05	4.32721	AR
12	S12_5460091	5460091	0.447737	-0.0363478	0.00893162	4.71016e-05	4.32696	AR
1	S1_34353845	34353845	0.262906	0.0377076	0.00926791	4.72938e-05	4.3252	AR
1	S1_30187254	30187254	0.26673	0.0375871	0.00923839	4.73005e-05	4.32513	AR
1	S1_31560097	31560097	0.244105	0.0383931	0.0094368	4.73278e-05	4.32488	AR
1	S1_28193356	28193356	0.274697	0.0371102	0.00912219	4.73928e-05	4.32429	AR
1	S1_27835579	27835579	0.277565	0.0355153	0.0087347	4.78259e-05	4.32034	AR
1	S1_26195657	26195657	0.207457	0.0378039	0.00929857	4.79167e-05	4.31951	AR
1	S1_34320109	34320109	0.260994	0.037858	0.00931195	4.79234e-05	4.31945	AR
1	S1_28972982	28972982	0.250478	0.0358172	0.00881288	4.82012e-05	4.31694	AR
1	S1_30917720	30917720	0.287763	0.0333091	0.00819622	4.82481e-05	4.31652	AR
15	S15_2127994	2127994	0.341619	-0.0328691	0.00808872	4.83264e-05	4.31582	AR
1	S1_31269923	31269923	0.0984704	0.0527482	0.0129852	4.86143e-05	4.31324	AR
1	S1_31142388	31142388	0.20427	0.040607	0.00999645	4.86235e-05	4.31315	AR
1	S1_31581541	31581541	0.246017	0.0383306	0.00943624	4.86419e-05	4.31299	AR
1	S1_27693157	27693157	0.277565	0.0342604	0.00843492	4.87099e-05	4.31238	AR
1	S1_33132963	33132963	0.265774	0.0345415	0.00850819	4.91171e-05	4.30877	AR
1	S1_33132989	33132989	0.265774	0.0345415	0.00850819	4.91171e-05	4.30877	AR
1	S1_30984091	30984091	0.251434	0.0355647	0.00876092	4.91836e-05	4.30818	AR
1	S1_33523183	33523183	0.331421	0.0264544	0.00651809	4.93643e-05	4.30659	AR
1	S1_31827097	31827097	0.233588	0.0381898	0.00940965	4.93715e-05	4.30652	AR
1	S1_30505406	30505406	0.248566	0.0375287	0.00924678	4.9374e-05	4.3065	AR
1	S1_30051084	30051084	0.268642	0.0373489	0.00920357	4.9477e-05	4.3056	AR
1	S1_30051095	30051095	0.268642	0.0373489	0.00920357	4.9477e-05	4.3056	AR
12	S12_9503838	9503838	0.445825	-0.0352101	0.00867691	4.95148e-05	4.30526	AR
1	S1_30447434	30447434	0.244742	0.0375285	0.00925015	4.96912e-05	4.30372	AR
15	S15_842865	842865	0.253983	-0.0330587	0.00814887	4.97397e-05	4.3033	AR
1	S1_30108930	30108930	0.267686	0.0373831	0.00921646	4.9893e-05	4.30196	AR
18	S18_1692572	1692572	0.376673	-0.0338542	0.00834685	4.99356e-05	4.30159	AR
1	S1_27160319	27160319	0.273104	0.0371513	0.00915977	4.99364e-05	4.30158	AR
1	S1_29730034	29730034	0.316762	0.035215	0.00868505	5.02061e-05	4.29924	AR
1	S1_30179189	30179189	0.263862	0.0333946	0.0082366	5.02613e-05	4.29877	AR
1	S1_30179198	30179198	0.263862	0.0333946	0.0082366	5.02613e-05	4.29877	AR
1	S1_30179204	30179204	0.263862	0.0333946	0.0082366	5.02613e-05	4.29877	AR
1	S1_31067313	31067313	0.263544	0.0376583	0.00928848	5.02843e-05	4.29857	AR
1	S1_34442686	34442686	0.263544	0.037532	0.00925839	5.03848e-05	4.2977	AR
1	S1_27693188	27693188	0.276609	0.0342275	0.00844361	5.04232e-05	4.29737	AR
1	S1_33132720	33132720	0.243467	0.0379718	0.00936769	5.04597e-05	4.29706	AR
1	S1_34317094	34317094	0.264818	0.0372662	0.00919526	5.06159e-05	4.29571	AR
1	S1_34317135	34317135	0.264818	0.0372662	0.00919526	5.06159e-05	4.29571	AR
1	S1_30610922	30610922	0.256214	0.0370411	0.00914017	5.06607e-05	4.29533	AR
1	S1_30610968	30610968	0.256214	0.0370411	0.00914017	5.06607e-05	4.29533	AR
1	S1_30610978	30610978	0.256214	0.0370411	0.00914017	5.06607e-05	4.29533	AR
1	S1_31077067	31077067	0.258126	0.037641	0.00928831	5.06709e-05	4.29524	AR
15	S15_2127933	2127933	0.320268	-0.0326655	0.00806244	5.0877e-05	4.29348	AR
1	S1_29740797	29740797	0.258764	0.0370509	0.00914492	5.08842e-05	4.29342	AR
1	S1_31763487	31763487	0.466858	0.0235697	0.00581825	5.09988e-05	4.29244	AR
1	S1_34468161	34468161	0.262269	0.0374796	0.009252	5.10056e-05	4.29238	AR
1	S1_25551336	25551336	0.307521	-0.0374014	0.00924084	5.17894e-05	4.28576	AR
1	S1_28550105	28550105	0.272467	0.0362917	0.0089668	5.18029e-05	4.28565	AR
1	S1_28550106	28550106	0.272467	0.0362917	0.0089668	5.18029e-05	4.28565	AR
1	S1_28333415	28333415	0.250159	0.0342742	0.0084687	5.18435e-05	4.28531	AR
1	S1_25981297	25981297	0.262906	0.0352693	0.0087155	5.19383e-05	4.28451	AR
1	S1_30988292	30988292	0.406628	0.0243235	0.00601169	5.2093e-05	4.28322	AR
1	S1_30988320	30988320	0.406628	0.0243235	0.00601169	5.2093e-05	4.28322	AR
12	S12_5617932	5617932	0.311026	0.0394378	0.00974803	5.21637e-05	4.28263	AR
15	S15_2084740	2084740	0.410134	-0.0310563	0.00767723	5.22668e-05	4.28177	AR
12	S12_5596697	5596697	0.499681	-0.0349843	0.00864936	5.23841e-05	4.2808	AR
12	S12_5596700	5596700	0.499681	-0.0349843	0.00864936	5.23841e-05	4.2808	AR
12	S12_5596701	5596701	0.499681	-0.0349843	0.00864936	5.23841e-05	4.2808	AR
12	S12_9348212	9348212	0.437859	-0.035183	0.00869909	5.24467e-05	4.28028	AR
1	S1_33489058	33489058	0.252071	0.036865	0.00911771	5.27205e-05	4.27802	AR
1	S1_27522883	27522883	0.28362	0.0360433	0.00891547	5.28209e-05	4.27719	AR
12	S12_5991828	5991828	0.337795	0.0379187	0.00937958	5.28431e-05	4.27701	AR
1	S1_32930420	32930420	0.239643	0.0373093	0.00923017	5.29733e-05	4.27594	AR
1	S1_32930446	32930446	0.239643	0.0373093	0.00923017	5.29733e-05	4.27594	AR
1	S1_32617180	32617180	0.24761	0.0381797	0.00944878	5.32919e-05	4.27334	AR
1	S1_27559779	27559779	0.269917	0.0363489	0.00899648	5.33727e-05	4.27268	AR
1	S1_30638402	30638402	0.379541	0.025755	0.00637465	5.34016e-05	4.27245	AR
1	S1_30638431	30638431	0.379541	0.025755	0.00637465	5.34016e-05	4.27245	AR
1	S1_27024836	27024836	0.261632	0.0377864	0.00935286	5.34298e-05	4.27222	AR
1	S1_33760455	33760455	0.259082	0.0374896	0.00928068	5.35591e-05	4.27117	AR
1	S1_34320041	34320041	0.262588	0.0374226	0.0092661	5.37578e-05	4.26956	AR
1	S1_29013234	29013234	0.260357	0.0361689	0.00895648	5.38426e-05	4.26887	AR
1	S1_32860222	32860222	0.217655	0.0355377	0.00880045	5.38714e-05	4.26864	AR
1	S1_32860229	32860229	0.217655	0.0355377	0.00880045	5.38714e-05	4.26864	AR
1	S1_26314251	26314251	0.245061	0.0368488	0.00912693	5.40549e-05	4.26716	AR
12	S12_29313991	29313991	0.16826	-0.0437229	0.0108303	5.41201e-05	4.26664	AR
1	S1_27912817	27912817	0.275335	0.0370229	0.00917152	5.42025e-05	4.26598	AR
1	S1_34163685	34163685	0.255895	0.0349838	0.00866664	5.42306e-05	4.26576	AR
1	S1_34163709	34163709	0.255895	0.0349838	0.00866664	5.42306e-05	4.26576	AR
1	S1_34565405	34565405	0.261632	0.0374652	0.00928137	5.42308e-05	4.26575	AR
12	S12_28088433	28088433	0.166667	-0.0432885	0.0107274	5.45304e-05	4.26336	AR
1	S1_33698523	33698523	0.253346	0.0359409	0.00890685	5.45564e-05	4.26315	AR
1	S1_29847444	29847444	0.272148	0.0367904	0.00911825	5.46477e-05	4.26243	AR
1	S1_32503123	32503123	0.216699	0.0370708	0.00919015	5.48931e-05	4.26048	AR
15	S15_1210156	1210156	0.392288	0.0340408	0.00843902	5.4896e-05	4.26046	AR
1	S1_32513108	32513108	0.253983	0.0378266	0.00937858	5.49993e-05	4.25964	AR
1	S1_33767193	33767193	0.236138	0.0332363	0.00824093	5.50511e-05	4.25923	AR
1	S1_30387188	30387188	0.258445	0.0376174	0.00932768	5.50968e-05	4.25887	AR
1	S1_30940360	30940360	0.265774	0.0349546	0.00866836	5.52009e-05	4.25805	AR
1	S1_30010446	30010446	0.267049	0.0371038	0.00920276	5.53478e-05	4.2569	AR
1	S1_30010462	30010462	0.267049	0.0371038	0.00920276	5.53478e-05	4.2569	AR
1	S1_27468362	27468362	0.269917	0.0365288	0.00906238	5.55835e-05	4.25505	AR
1	S1_27468386	27468386	0.269917	0.0365288	0.00906238	5.55835e-05	4.25505	AR
1	S1_27827257	27827257	0.242511	0.0366906	0.00910322	5.56575e-05	4.25448	AR
15	S15_2279402	2279402	0.357234	-0.0323215	0.00801942	5.56815e-05	4.25429	AR
12	S12_28088729	28088729	0.166667	-0.0434039	0.0107702	5.57759e-05	4.25355	AR
1	S1_28020461	28020461	0.271829	0.036989	0.00918065	5.60096e-05	4.25174	AR
1	S1_30459066	30459066	0.258764	0.0373519	0.0092708	5.60181e-05	4.25167	AR
1	S1_28220491	28220491	0.274697	0.0363406	0.00902321	5.63839e-05	4.24884	AR
1	S1_30516883	30516883	0.235182	0.0365093	0.00906512	5.6385e-05	4.24884	AR
1	S1_30908832	30908832	0.2645	0.0346116	0.00859479	5.6483e-05	4.24808	AR
1	S1_30908838	30908838	0.2645	0.0346116	0.00859479	5.6483e-05	4.24808	AR
12	S12_31061447	31061447	0.491714	-0.0271863	0.00675191	5.66228e-05	4.24701	AR
1	S1_33523200	33523200	0.335883	0.0261438	0.0064952	5.69512e-05	4.2445	AR
1	S1_28810529	28810529	0.249841	0.0361296	0.00897637	5.69827e-05	4.24426	AR
1	S1_29831651	29831651	0.272148	0.0365948	0.00909253	5.70454e-05	4.24378	AR
1	S1_31313889	31313889	0.253983	0.0379148	0.00942054	5.70498e-05	4.24375	AR
12	S12_9341080	9341080	0.439133	-0.0349422	0.00868402	5.72819e-05	4.24198	AR
1	S1_32611254	32611254	0.2116	0.037341	0.0092805	5.73165e-05	4.24172	AR
12	S12_31300991	31300991	0.181326	-0.0425067	0.0105659	5.74613e-05	4.24062	AR
17	S17_343804	343804	0.187699	-0.0384506	0.00955783	5.74771e-05	4.24051	AR
17	S17_343814	343814	0.187699	-0.0384506	0.00955783	5.74771e-05	4.24051	AR
17	S17_343826	343826	0.187699	-0.0384506	0.00955783	5.74771e-05	4.24051	AR
1	S1_33015532	33015532	0.24761	0.0364833	0.00907055	5.76657e-05	4.23908	AR
12	S12_28033577	28033577	0.161887	-0.0441091	0.0109677	5.77735e-05	4.23827	AR
1	S1_30168611	30168611	0.267368	0.0372026	0.00925136	5.78746e-05	4.23751	AR
1	S1_29400147	29400147	0.267049	0.0344465	0.00856656	5.79429e-05	4.237	AR
1	S1_29400149	29400149	0.267049	0.0344465	0.00856656	5.79429e-05	4.237	AR
1	S1_30516877	30516877	0.236456	0.036425	0.00906168	5.82779e-05	4.2345	AR
1	S1_34726146	34726146	0.261313	0.0373341	0.00928788	5.82818e-05	4.23447	AR
1	S1_29420464	29420464	0.27406	0.036852	0.00916883	5.83805e-05	4.23373	AR
1	S1_28264500	28264500	0.268005	0.0365908	0.00910493	5.84976e-05	4.23286	AR
15	S15_251991	251991	0.275335	0.0304094	0.00756808	5.86682e-05	4.2316	AR
15	S15_251992	251992	0.275335	0.0304094	0.00756808	5.86682e-05	4.2316	AR
1	S1_27532000	27532000	0.242511	0.0346615	0.0086267	5.87095e-05	4.23129	AR
1	S1_25981276	25981276	0.262906	0.0350733	0.00873025	5.88321e-05	4.23039	AR
1	S1_30326590	30326590	0.219885	0.0368619	0.00917606	5.88989e-05	4.22989	AR
1	S1_30653412	30653412	0.262588	0.0375089	0.00933817	5.90131e-05	4.22905	AR
1	S1_30838908	30838908	0.260357	0.0375377	0.00934623	5.91083e-05	4.22835	AR
1	S1_30165222	30165222	0.264818	0.0372128	0.00926713	5.9302e-05	4.22693	AR
1	S1_32503094	32503094	0.218292	0.0369535	0.0092028	5.93306e-05	4.22672	AR
1	S1_33123948	33123948	0.27884	0.0309535	0.00771148	5.971e-05	4.22395	AR
1	S1_33123954	33123954	0.27884	0.0309535	0.00771148	5.971e-05	4.22395	AR
1	S1_32891485	32891485	0.208732	0.0356344	0.00887782	5.97327e-05	4.22379	AR
1	S1_33727484	33727484	0.265774	0.0334241	0.00833305	6.04534e-05	4.21858	AR
1	S1_33727516	33727516	0.265774	0.0334241	0.00833305	6.04534e-05	4.21858	AR
12	S12_6911192	6911192	0.153282	-0.044917	0.0112016	6.07546e-05	4.21642	AR
1	S1_27063543	27063543	0.326641	0.028383	0.00707885	6.08354e-05	4.21584	AR
1	S1_31143019	31143019	0.262906	0.032935	0.00821492	6.09321e-05	4.21515	AR
1	S1_31143038	31143038	0.262906	0.032935	0.00821492	6.09321e-05	4.21515	AR
1	S1_30326631	30326631	0.218611	0.0368074	0.00918093	6.09471e-05	4.21505	AR
1	S1_27024726	27024726	0.263225	0.037206	0.00928206	6.11364e-05	4.2137	AR
12	S12_9422628	9422628	0.463034	-0.0344499	0.00859582	6.12994e-05	4.21254	AR
12	S12_29203386	29203386	0.160612	-0.042724	0.0106626	6.15188e-05	4.21099	AR
12	S12_8729190	8729190	0.301147	-0.0360009	0.00898481	6.15311e-05	4.21091	AR
1	S1_27470246	27470246	0.272467	0.0360285	0.00899182	6.15428e-05	4.21082	AR
1	S1_27470275	27470275	0.272467	0.0360285	0.00899182	6.15428e-05	4.21082	AR
1	S1_30815192	30815192	0.26195	0.03737	0.00932749	6.16415e-05	4.21013	AR
1	S1_33438762	33438762	0.255577	0.0374453	0.00934691	6.17115e-05	4.20963	AR
1	S1_26512174	26512174	0.261313	0.0371558	0.00927574	6.18343e-05	4.20877	AR
12	S12_8441043	8441043	0.142857	-0.0580206	0.0144846	6.18448e-05	4.2087	AR
1	S1_34891907	34891907	0.261632	0.037207	0.00928954	6.19499e-05	4.20796	AR
1	S1_34891916	34891916	0.261632	0.037207	0.00928954	6.19499e-05	4.20796	AR
1	S1_34891918	34891918	0.261632	0.037207	0.00928954	6.19499e-05	4.20796	AR
12	S12_27539227	27539227	0.443276	-0.0317307	0.00792355	6.21196e-05	4.20677	AR
1	S1_34286057	34286057	0.420013	0.0327137	0.00816944	6.21755e-05	4.20638	AR
1	S1_28020546	28020546	0.275653	0.0356485	0.00890249	6.21936e-05	4.20625	AR
1	S1_28020553	28020553	0.275653	0.0356485	0.00890249	6.21936e-05	4.20625	AR
1	S1_28020572	28020572	0.275653	0.0356485	0.00890249	6.21936e-05	4.20625	AR
1	S1_28333407	28333407	0.249841	0.0339043	0.00846757	6.22757e-05	4.20568	AR
1	S1_30188081	30188081	0.268005	0.0369853	0.00923762	6.23408e-05	4.20523	AR
1	S1_26587330	26587330	0.261632	0.0372058	0.00929306	6.23832e-05	4.20493	AR
1	S1_26677877	26677877	0.261632	0.0372058	0.00929306	6.23832e-05	4.20493	AR
1	S1_33667063	33667063	0.254621	0.0372469	0.00930335	6.23854e-05	4.20492	AR
15	S15_802639	802639	0.326322	-0.0322052	0.00804411	6.23931e-05	4.20486	AR
1	S1_32399264	32399264	0.260676	0.037176	0.00928614	6.24435e-05	4.20451	AR
1	S1_28025568	28025568	0.263544	0.0353997	0.00884314	6.25276e-05	4.20393	AR
1	S1_26699455	26699455	0.251115	0.0354349	0.00885252	6.25968e-05	4.20345	AR
1	S1_34319999	34319999	0.261632	0.0372124	0.00929681	6.26227e-05	4.20327	AR
1	S1_30050587	30050587	0.267049	0.0371453	0.00928055	6.26793e-05	4.20288	AR
1	S1_31763486	31763486	0.465902	0.02327	0.00581477	6.28424e-05	4.20175	AR
1	S1_28193542	28193542	0.273423	0.0362559	0.0090608	6.29682e-05	4.20088	AR
1	S1_28193558	28193558	0.273423	0.0362559	0.0090608	6.29682e-05	4.20088	AR
1	S1_28871569	28871569	0.268642	0.0364928	0.00912021	6.29928e-05	4.20071	AR
1	S1_28616546	28616546	0.291268	0.0310119	0.00775074	6.30348e-05	4.20042	AR
1	S1_28616573	28616573	0.291268	0.0310119	0.00775074	6.30348e-05	4.20042	AR
1	S1_28455510	28455510	0.272467	0.0357782	0.00894283	6.3136e-05	4.19972	AR
1	S1_28455511	28455511	0.272467	0.0357782	0.00894283	6.3136e-05	4.19972	AR
1	S1_32209631	32209631	0.26195	0.0366021	0.00914907	6.31709e-05	4.19948	AR
1	S1_32667699	32667699	0.252709	0.0378696	0.00946629	6.32163e-05	4.19917	AR
1	S1_32667703	32667703	0.252709	0.0378696	0.00946629	6.32163e-05	4.19917	AR
1	S1_26771024	26771024	0.262269	0.0364962	0.00912351	6.32796e-05	4.19874	AR
1	S1_26152452	26152452	0.262588	0.0369067	0.00922727	6.34126e-05	4.19782	AR
1	S1_31171486	31171486	0.253983	0.0379123	0.00948031	6.35952e-05	4.19658	AR
1	S1_32447575	32447575	0.249522	0.0373415	0.0093407	6.39547e-05	4.19413	AR
1	S1_32447589	32447589	0.249522	0.0373415	0.0093407	6.39547e-05	4.19413	AR
1	S1_26204322	26204322	0.237412	0.0339905	0.00850265	6.39785e-05	4.19397	AR
1	S1_33767184	33767184	0.237412	0.0329256	0.00823658	6.40188e-05	4.19369	AR
1	S1_33767218	33767218	0.237412	0.0329256	0.00823658	6.40188e-05	4.19369	AR
1	S1_31395515	31395515	0.256533	0.0377386	0.00944097	6.40624e-05	4.1934	AR
1	S1_26207828	26207828	0.408859	0.0320647	0.0080247	6.44909e-05	4.1905	AR
1	S1_32719618	32719618	0.296048	0.0304075	0.00761156	6.47182e-05	4.18897	AR
1	S1_32719640	32719640	0.296048	0.0304075	0.00761156	6.47182e-05	4.18897	AR
1	S1_32719665	32719665	0.296048	0.0304075	0.00761156	6.47182e-05	4.18897	AR
1	S1_27529683	27529683	0.470045	0.0226648	0.00567346	6.47261e-05	4.18892	AR
1	S1_31873100	31873100	0.245061	0.0403901	0.0101105	6.47351e-05	4.18886	AR
1	S1_30191215	30191215	0.265456	0.0368237	0.00921785	6.47406e-05	4.18882	AR
1	S1_25766192	25766192	0.241758	-0.0521372	0.0130515	6.47655e-05	4.18866	AR
1	S1_26059465	26059465	0.263225	0.0370573	0.00927826	6.49687e-05	4.1873	AR
1	S1_32937106	32937106	0.254621	0.0351679	0.00880526	6.4978e-05	4.18723	AR
1	S1_34317143	34317143	0.263544	0.0366299	0.00917229	6.50944e-05	4.18646	AR
1	S1_31321791	31321791	0.253665	0.037739	0.00945014	6.51101e-05	4.18635	AR
1	S1_31321807	31321807	0.253665	0.037739	0.00945014	6.51101e-05	4.18635	AR
1	S1_31321809	31321809	0.253665	0.037739	0.00945014	6.51101e-05	4.18635	AR
1	S1_31321824	31321824	0.253665	0.037739	0.00945014	6.51101e-05	4.18635	AR
1	S1_31288996	31288996	0.255895	0.0376696	0.00943405	6.52607e-05	4.18535	AR
1	S1_30188068	30188068	0.212556	-0.0418239	0.0104745	6.52664e-05	4.18531	AR
1	S1_27529695	27529695	0.471001	0.0226606	0.005676	6.54216e-05	4.18428	AR
1	S1_34468102	34468102	0.26195	0.0371019	0.009294	6.55109e-05	4.18369	AR
1	S1_26152446	26152446	0.261632	0.036887	0.00924031	6.55261e-05	4.18359	AR
1	S1_30266946	30266946	0.228171	0.0367463	0.00920596	6.56359e-05	4.18286	AR
12	S12_9422796	9422796	0.446463	-0.0346054	0.00866981	6.56627e-05	4.18268	AR
1	S1_25426829	25426829	0.269598	0.0348898	0.00874179	6.57528e-05	4.18209	AR
1	S1_33118413	33118413	0.300829	0.0345421	0.00865509	6.58082e-05	4.18172	AR
1	S1_30375342	30375342	0.260994	0.0372368	0.00933121	6.59151e-05	4.18102	AR
1	S1_30690440	30690440	0.260038	0.0372503	0.00933473	6.59309e-05	4.18091	AR
1	S1_28960761	28960761	0.253346	0.0358116	0.00897435	6.59529e-05	4.18077	AR
1	S1_28960773	28960773	0.253346	0.0358116	0.00897435	6.59529e-05	4.18077	AR
1	S1_29756141	29756141	0.267368	0.0355821	0.00891718	6.59947e-05	4.18049	AR
1	S1_26084250	26084250	0.255577	0.0370216	0.00927852	6.6065e-05	4.18003	AR
1	S1_33786697	33786697	0.245061	0.0349015	0.00874756	6.61129e-05	4.17971	AR
1	S1_30095433	30095433	0.26928	0.0370177	0.00927889	6.62251e-05	4.17898	AR
1	S1_34479757	34479757	0.263225	0.0368977	0.00925073	6.64567e-05	4.17746	AR
1	S1_30056175	30056175	0.26928	0.0369214	0.00925682	6.64733e-05	4.17735	AR
1	S1_33522840	33522840	0.309433	-0.0344755	0.00864389	6.65127e-05	4.1771	AR
1	S1_34319634	34319634	0.263544	0.0368846	0.00924802	6.65265e-05	4.17701	AR
1	S1_26379824	26379824	0.255577	0.036802	0.00922749	6.65477e-05	4.17687	AR
1	S1_26928484	26928484	0.260038	0.0372207	0.00933315	6.663e-05	4.17633	AR
12	S12_29333855	29333855	0.163799	-0.0428	0.0107349	6.69124e-05	4.17449	AR
1	S1_26492432	26492432	0.26195	0.0348804	0.00874887	6.69567e-05	4.17421	AR
1	S1_33643001	33643001	0.390057	-0.0271079	0.00680023	6.71068e-05	4.17323	AR
1	S1_30927273	30927273	0.276928	0.0342944	0.00860487	6.73483e-05	4.17167	AR
1	S1_30927312	30927312	0.276928	0.0342944	0.00860487	6.73483e-05	4.17167	AR
1	S1_32123894	32123894	0.30529	0.0301574	0.00756686	6.73488e-05	4.17167	AR
1	S1_34530679	34530679	0.25972	0.0371699	0.00932658	6.73761e-05	4.17149	AR
1	S1_30791427	30791427	0.262269	0.037182	0.00933069	6.75036e-05	4.17067	AR
1	S1_32662367	32662367	0.25239	0.0375318	0.00941851	6.751e-05	4.17063	AR
1	S1_32662381	32662381	0.25239	0.0375318	0.00941851	6.751e-05	4.17063	AR
1	S1_29740398	29740398	0.263225	0.036736	0.00921993	6.76472e-05	4.16975	AR
1	S1_26794634	26794634	0.260676	0.0372021	0.0093406	6.80985e-05	4.16686	AR
1	S1_31149371	31149371	0.254939	0.0376466	0.00945331	6.82321e-05	4.16601	AR
1	S1_28588864	28588864	0.275335	0.0292685	0.00734958	6.82423e-05	4.16595	AR
1	S1_28588888	28588888	0.275335	0.0292685	0.00734958	6.82423e-05	4.16595	AR
1	S1_28588908	28588908	0.275335	0.0292685	0.00734958	6.82423e-05	4.16595	AR
1	S1_27140278	27140278	0.275016	0.0366569	0.00920535	6.83001e-05	4.16558	AR
1	S1_29450324	29450324	0.273423	0.0365069	0.00916808	6.83484e-05	4.16527	AR
1	S1_27886754	27886754	0.255258	0.0360948	0.00906466	6.83585e-05	4.16521	AR
1	S1_31058959	31058959	0.410453	0.0241211	0.00605795	6.84188e-05	4.16482	AR
1	S1_31058990	31058990	0.410453	0.0241211	0.00605795	6.84188e-05	4.16482	AR
1	S1_31321808	31321808	0.252709	0.037637	0.00945362	6.8561e-05	4.16392	AR
1	S1_27139767	27139767	0.275653	0.0364921	0.00916615	6.85755e-05	4.16383	AR
1	S1_33573794	33573794	0.256533	0.0367987	0.00924552	6.88676e-05	4.16199	AR
1	S1_26204362	26204362	0.238687	0.0337392	0.0084771	6.8905e-05	4.16175	AR
1	S1_27045514	27045514	0.262588	0.0371583	0.00933735	6.90498e-05	4.16084	AR
8	S8_11750061	11750061	0.249522	-0.0359348	0.00903013	6.90778e-05	4.16066	AR
1	S1_26126564	26126564	0.262906	0.0367602	0.00923784	6.91175e-05	4.16041	AR
1	S1_27185433	27185433	0.341938	0.0277445	0.00697281	6.92193e-05	4.15977	AR
1	S1_27185479	27185479	0.341938	0.0277445	0.00697281	6.92193e-05	4.15977	AR
1	S1_30988206	30988206	0.407266	0.0238573	0.00599622	6.92871e-05	4.15935	AR
1	S1_31768668	31768668	0.249841	0.0352659	0.00886681	6.9705e-05	4.15674	AR
12	S12_11680090	11680090	0.440408	-0.0338307	0.00850616	6.9732e-05	4.15657	AR
1	S1_26927904	26927904	0.260676	0.0370534	0.00931979	7.01522e-05	4.15396	AR
15	S15_677403	677403	0.333333	-0.0318184	0.00800492	7.04229e-05	4.15229	AR
1	S1_30268201	30268201	0.264181	0.0364559	0.00917308	7.06069e-05	4.15115	AR
1	S1_27140268	27140268	0.27406	0.036633	0.00921783	7.06324e-05	4.151	AR
1	S1_27140282	27140282	0.27406	0.036633	0.00921783	7.06324e-05	4.151	AR
1	S1_32597184	32597184	0.250797	0.0377258	0.00949308	7.0666e-05	4.15079	AR
1	S1_26555338	26555338	0.261313	0.0282136	0.00710022	7.07866e-05	4.15005	AR
1	S1_26555339	26555339	0.261313	0.0282136	0.00710022	7.07866e-05	4.15005	AR
1	S1_26555341	26555341	0.261313	0.0282136	0.00710022	7.07866e-05	4.15005	AR
1	S1_26555342	26555342	0.261313	0.0282136	0.00710022	7.07866e-05	4.15005	AR
1	S1_26555343	26555343	0.261313	0.0282136	0.00710022	7.07866e-05	4.15005	AR
1	S1_26555345	26555345	0.261313	0.0282136	0.00710022	7.07866e-05	4.15005	AR
1	S1_29372876	29372876	0.279159	0.0330283	0.0083119	7.07901e-05	4.15003	AR
1	S1_29372877	29372877	0.279159	0.0330283	0.0083119	7.07901e-05	4.15003	AR
1	S1_31054211	31054211	0.256214	0.0287086	0.00722562	7.09212e-05	4.14922	AR
1	S1_27156216	27156216	0.349586	0.0277819	0.00699279	7.09924e-05	4.14879	AR
1	S1_29425044	29425044	0.274697	0.0364133	0.00916594	7.10695e-05	4.14832	AR
1	S1_29273105	29273105	0.278521	0.0357633	0.00900233	7.10702e-05	4.14831	AR
1	S1_29273128	29273128	0.278521	0.0357633	0.00900233	7.10702e-05	4.14831	AR
1	S1_30940366	30940366	0.265456	0.0344231	0.00866739	7.14031e-05	4.14628	AR
1	S1_34726115	34726115	0.261632	0.0368773	0.00928589	7.14727e-05	4.14586	AR
1	S1_29201893	29201893	0.285214	0.0344766	0.0086822	7.15841e-05	4.14518	AR
1	S1_31763438	31763438	0.467495	0.0228324	0.0057514	7.19098e-05	4.14321	AR
1	S1_26528057	26528057	0.258445	0.0365859	0.00921657	7.20009e-05	4.14266	AR
1	S1_34550732	34550732	0.311663	0.0332683	0.00838132	7.20719e-05	4.14223	AR
1	S1_29043982	29043982	0.280752	0.0335851	0.00846134	7.21021e-05	4.14205	AR
1	S1_25933383	25933383	0.456023	0.02305	0.00580815	7.23055e-05	4.14083	AR
1	S1_27992125	27992125	0.260676	0.0317507	0.00800151	7.24507e-05	4.13996	AR
1	S1_29933725	29933725	0.254939	0.0348934	0.00879392	7.25074e-05	4.13962	AR
1	S1_26147009	26147009	0.262906	0.0366066	0.00922604	7.25529e-05	4.13935	AR
1	S1_33885920	33885920	0.26928	0.0349914	0.00881954	7.26336e-05	4.13886	AR
1	S1_31064310	31064310	0.261313	0.0369389	0.00931059	7.26588e-05	4.13871	AR
1	S1_27181496	27181496	0.277247	0.0349948	0.00882185	7.28333e-05	4.13767	AR
1	S1_27181498	27181498	0.277247	0.0349948	0.00882185	7.28333e-05	4.13767	AR
1	S1_27181515	27181515	0.277247	0.0349948	0.00882185	7.28333e-05	4.13767	AR
1	S1_29933693	29933693	0.254621	0.0349066	0.00880359	7.33836e-05	4.1344	AR
1	S1_30162304	30162304	0.26673	0.0367044	0.00925771	7.34763e-05	4.13385	AR
15	S15_2127963	2127963	0.31963	-0.0320255	0.00807799	7.3538e-05	4.13349	AR
1	S1_31938220	31938220	0.268961	0.0335986	0.0084748	7.35417e-05	4.13347	AR
1	S1_25766214	25766214	0.242857	-0.0518561	0.0130807	7.36046e-05	4.1331	AR
1	S1_32668076	32668076	0.253346	0.0372738	0.00940289	7.36786e-05	4.13266	AR
1	S1_30073892	30073892	0.272148	0.0359269	0.00906352	7.37357e-05	4.13232	AR
1	S1_31017670	31017670	0.231358	0.0361973	0.00913197	7.37645e-05	4.13215	AR
1	S1_29829343	29829343	0.272785	0.0359204	0.00906266	7.38415e-05	4.1317	AR
1	S1_29829349	29829349	0.272785	0.0359204	0.00906266	7.38415e-05	4.1317	AR
1	S1_31763387	31763387	0.467814	0.0227928	0.00575165	7.40677e-05	4.13037	AR
1	S1_31763388	31763388	0.467814	0.0227928	0.00575165	7.40677e-05	4.13037	AR
1	S1_31763391	31763391	0.467814	0.0227928	0.00575165	7.40677e-05	4.13037	AR
1	S1_27900194	27900194	0.260038	0.0358781	0.00905404	7.4119e-05	4.13007	AR
1	S1_30849739	30849739	0.26195	0.036974	0.00933147	7.42325e-05	4.12941	AR
1	S1_33123966	33123966	0.279159	0.0305094	0.00770128	7.44476e-05	4.12815	AR
1	S1_31199513	31199513	0.251753	0.0376752	0.00951032	7.44789e-05	4.12797	AR
12	S12_8441061	8441061	0.152198	-0.0566254	0.0142973	7.47705e-05	4.12627	AR
1	S1_27181152	27181152	0.259401	0.0355175	0.00897057	7.51571e-05	4.12403	AR
15	S15_574769	574769	0.33174	-0.0319771	0.00807717	7.52796e-05	4.12332	AR
1	S1_30504818	30504818	0.3942	0.0246956	0.00623876	7.54513e-05	4.12233	AR
1	S1_31438853	31438853	0.127151	0.0404431	0.0102192	7.57169e-05	4.12081	AR
1	S1_31054268	31054268	0.255895	0.0286345	0.00723629	7.58749e-05	4.1199	AR
1	S1_25875417	25875417	0.255258	0.0368584	0.00931519	7.59584e-05	4.11942	AR
1	S1_30305937	30305937	0.258445	0.0371081	0.00937973	7.61531e-05	4.11831	AR
1	S1_34557361	34557361	0.2645	0.0359274	0.00908435	7.65784e-05	4.11589	AR
1	S1_34557364	34557364	0.2645	0.0359274	0.00908435	7.65784e-05	4.11589	AR
1	S1_34557386	34557386	0.2645	0.0359274	0.00908435	7.65784e-05	4.11589	AR
1	S1_31939859	31939859	0.170809	0.0406616	0.0102821	7.66605e-05	4.11543	AR
15	S15_1149297	1149297	0.187062	0.0418878	0.0105943	7.69161e-05	4.11398	AR
1	S1_29011212	29011212	0.291906	0.0330165	0.00835137	7.70397e-05	4.11329	AR
1	S1_29011230	29011230	0.291906	0.0330165	0.00835137	7.70397e-05	4.11329	AR
1	S1_30557431	30557431	0.388783	0.0250224	0.00633002	7.71882e-05	4.11245	AR
1	S1_26651868	26651868	0.244105	0.0362925	0.0091842	7.76232e-05	4.11001	AR
1	S1_26991052	26991052	0.260994	0.0370069	0.00936542	7.76832e-05	4.10967	AR
1	S1_26207819	26207819	0.406628	0.0315989	0.00799684	7.76879e-05	4.10965	AR
1	S1_26769763	26769763	0.263225	0.0367231	0.00929369	7.76953e-05	4.10961	AR
15	S15_49044	49044	0.341619	-0.0310585	0.0078604	7.77401e-05	4.10935	AR
1	S1_27532019	27532019	0.240599	0.0344666	0.00872366	7.78476e-05	4.10875	AR
1	S1_28242067	28242067	0.282345	0.0341034	0.00863581	7.84567e-05	4.10537	AR
1	S1_26663107	26663107	0.26195	0.0366619	0.00928384	7.84785e-05	4.10525	AR
1	S1_28215769	28215769	0.27406	0.0359082	0.00909371	7.85827e-05	4.10467	AR
1	S1_29474929	29474929	0.344487	0.0317136	0.0080328	7.88017e-05	4.10346	AR
18	S18_1654611	1654611	0.380178	-0.0333402	0.00844486	7.88122e-05	4.10341	AR
1	S1_34822185	34822185	0.261632	0.0365441	0.00925703	7.88997e-05	4.10292	AR
1	S1_27135261	27135261	0.258445	0.0333939	0.00846034	7.91003e-05	4.10182	AR
1	S1_27135269	27135269	0.258445	0.0333939	0.00846034	7.91003e-05	4.10182	AR
1	S1_33011849	33011849	0.258445	0.0357516	0.00905798	7.91453e-05	4.10157	AR
1	S1_33011851	33011851	0.258445	0.0357516	0.00905798	7.91453e-05	4.10157	AR
1	S1_26666170	26666170	0.262906	0.0365998	0.00927401	7.93036e-05	4.10071	AR
1	S1_25692818	25692818	0.291758	0.0425229	0.0107765	7.94993e-05	4.09964	AR
1	S1_30098950	30098950	0.268961	0.0361194	0.00915542	7.97546e-05	4.09824	AR
15	S15_2159824	2159824	0.352135	-0.0318752	0.00808004	7.98219e-05	4.09788	AR
12	S12_9422676	9422676	0.462078	-0.0339497	0.0086061	7.98537e-05	4.0977	AR
1	S1_31920382	31920382	0.316762	0.0279701	0.00709137	8.00508e-05	4.09663	AR
1	S1_29455906	29455906	0.268005	0.0360439	0.00913858	8.00842e-05	4.09645	AR
1	S1_26125831	26125831	0.260989	0.0444976	0.0112821	8.01026e-05	4.09635	AR
1	S1_29597614	29597614	0.268961	0.0365645	0.00927109	8.01583e-05	4.09605	AR
1	S1_28047388	28047388	0.416189	0.0242866	0.00615816	8.01989e-05	4.09583	AR
1	S1_30633738	30633738	0.270554	0.0328501	0.00832955	8.02012e-05	4.09582	AR
1	S1_30633760	30633760	0.270554	0.0328501	0.00832955	8.02012e-05	4.09582	AR
1	S1_30633795	30633795	0.270554	0.0328501	0.00832955	8.02012e-05	4.09582	AR
1	S1_26506524	26506524	0.439771	-0.0317378	0.00804794	8.02691e-05	4.09545	AR
1	S1_29941943	29941943	0.260676	0.0364645	0.00924735	8.03879e-05	4.09481	AR
1	S1_30614282	30614282	0.360421	0.0256692	0.00651018	8.04893e-05	4.09426	AR
1	S1_30614303	30614303	0.360421	0.0256692	0.00651018	8.04893e-05	4.09426	AR
1	S1_30032934	30032934	0.269598	0.0362129	0.0091844	8.05102e-05	4.09415	AR
12	S12_8667328	8667328	0.336839	-0.0342689	0.00869167	8.05614e-05	4.09387	AR
1	S1_33174192	33174192	0.210644	0.036565	0.00927635	8.08895e-05	4.09211	AR
12	S12_9340983	9340983	0.439133	-0.0342554	0.00869048	8.09026e-05	4.09204	AR
1	S1_27189117	27189117	0.264181	-0.0338252	0.00858423	8.13486e-05	4.08965	AR
[truncated: 93,970 more rows]

## Sheet: area
Chr	SNP	bp	Freq	b	se	p	-log10	trait
12	S12_5594195	5594195	0.498725	0.0536363	0.0125274	1.85625e-05	4.73136	area
12	S12_5636861	5636861	0.498725	-0.053001	0.0124842	2.1817e-05	4.6612	area
12	S12_5681455	5681455	0.421925	-0.0541788	0.0127695	2.20731e-05	4.65614	area
12	S12_5681599	5681599	0.489165	0.047314	0.0112414	2.56608e-05	4.59073	area
11	S11_4816808	4816808	0.145953	0.0641585	0.0153703	2.99061e-05	4.52424	area
12	S12_5577048	5577048	0.499681	0.052663	0.0126253	3.02952e-05	4.51863	area
9	S9_1667873	1667873	0.255895	0.0584689	0.0140172	3.02976e-05	4.51859	area
9	S9_1668112	1668112	0.209688	0.0627168	0.0151163	3.33996e-05	4.47626	area
9	S9_1668122	1668122	0.209688	0.0627168	0.0151163	3.33996e-05	4.47626	area
12	S12_5604984	5604984	0.493945	-0.0510887	0.0123338	3.44036e-05	4.4634	area
12	S12_5466221	5466221	0.419057	-0.0532809	0.0129122	3.68462e-05	4.43361	area
12	S12_5604991	5604991	0.493627	-0.0507615	0.0123256	3.81561e-05	4.41844	area
2	S2_1647200	1647200	0.22594	0.0573497	0.0140046	4.22057e-05	4.37463	area
3	S3_21819634	21819634	0.347253	-0.0889079	0.0217775	4.45444e-05	4.35121	area
12	S12_5557730	5557730	0.481517	0.0482121	0.0118771	4.92288e-05	4.30778	area
12	S12_5596697	5596697	0.499681	-0.0510396	0.0125738	4.92383e-05	4.3077	area
12	S12_5596700	5596700	0.499681	-0.0510396	0.0125738	4.92383e-05	4.3077	area
12	S12_5596701	5596701	0.499681	-0.0510396	0.0125738	4.92383e-05	4.3077	area
11	S11_4805876	4805876	0.299873	0.0508049	0.0125499	5.16037e-05	4.28732	area
5	S5_11361270	11361270	0.365838	-0.0504366	0.0124666	5.21573e-05	4.28268	area
9	S9_8557085	8557085	0.148502	-0.0670021	0.0166916	5.96695e-05	4.22425	area
12	S12_5663876	5663876	0.198534	-0.0567958	0.0141857	6.23514e-05	4.20515	area
11	S11_6118452	6118452	0.373486	0.0468371	0.0118025	7.23586e-05	4.14051	area
2	S2_1425156	1425156	0.0936902	0.0794378	0.0201006	7.74975e-05	4.11071	area
11	S11_4737784	4737784	0.123327	0.0712077	0.0180826	8.21972e-05	4.08514	area
12	S12_5619942	5619942	0.424156	-0.050944	0.0129444	8.29866e-05	4.08099	area
16	S16_3693537	3693537	0.330147	0.0428066	0.0109107	8.73177e-05	4.0589	area
16	S16_3693532	3693532	0.33174	0.0428428	0.0109229	8.77077e-05	4.05696	area
17	S17_19240768	19240768	0.0688337	0.0942583	0.0240363	8.79982e-05	4.05553	area
9	S9_1667752	1667752	0.254621	0.0549682	0.014072	9.37535e-05	4.02801	area
9	S9_1667753	1667753	0.254621	0.0549682	0.014072	9.37535e-05	4.02801	area
11	S11_9997673	9997673	0.20682	0.0541858	0.0138828	9.49704e-05	4.02241	area
1	S1_12570151	12570151	0.284576	-0.0529408	0.0135947	9.85099e-05	4.00652	area
2	S2_1402874	1402874	0.0952836	0.0778364	0.0200437	0.000103036	3.98701	area
11	S11_5292105	5292105	0.256851	0.0526119	0.0135578	0.000104215	3.98207	area
9	S9_1663656	1663656	0.213512	0.0548009	0.0141232	0.000104372	3.98142	area
11	S11_4744914	4744914	0.119184	0.0719303	0.0185789	0.000108119	3.9661	area
9	S9_1667784	1667784	0.212237	0.0567491	0.0148127	0.000127559	3.89429	area
2	S2_1431918	1431918	0.0940089	0.0766722	0.0200151	0.000127774	3.89356	area
9	S9_1663632	1663632	0.212874	0.0540413	0.0141366	0.000131944	3.87961	area
11	S11_7926908	7926908	0.223709	-0.0559332	0.0146893	0.000140236	3.85314	area
1	S1_16335841	16335841	0.432122	-0.0389086	0.0102288	0.000142478	3.84625	area
1	S1_16335872	16335872	0.432122	-0.0389086	0.0102288	0.000142478	3.84625	area
5	S5_555124	555124	0.103569	0.0728125	0.0191447	0.000142795	3.84529	area
5	S5_555133	555133	0.103569	0.0728125	0.0191447	0.000142795	3.84529	area
1	S1_12255868	12255868	0.37731	-0.047876	0.0126102	0.000146689	3.8336	area
3	S3_4940254	4940254	0.435628	-0.0458559	0.0120945	0.000149758	3.82461	area
1	S1_25704301	25704301	0.0787126	-0.0661444	0.0174734	0.000153445	3.81405	area
1	S1_17902715	17902715	0.318674	-0.0474938	0.0125769	0.000159186	3.7981	area
1	S1_25924564	25924564	0.067559	0.0816931	0.0216629	0.000162521	3.78909	area
2	S2_1424133	1424133	0.0763736	0.10621	0.0281648	0.000162573	3.78895	area
2	S2_1424154	1424154	0.0763736	0.10621	0.0281648	0.000162573	3.78895	area
10	S10_886705	886705	0.366794	0.0432469	0.0115261	0.000175381	3.75602	area
11	S11_4805918	4805918	0.160612	0.0598163	0.0159428	0.00017548	3.75577	area
9	S9_1517714	1517714	0.231358	0.0531113	0.0141627	0.000176782	3.75256	area
1	S1_10794464	10794464	0.391969	-0.0453631	0.0121082	0.000179334	3.74634	area
3	S3_2901779	2901779	0.132887	0.0597774	0.0159734	0.000182332	3.73914	area
2	S2_1475957	1475957	0.0905035	0.0749815	0.0200629	0.000185984	3.73052	area
9	S9_10707044	10707044	0.499681	-0.0817145	0.0219164	0.000192656	3.71522	area
1	S1_30011019	30011019	0.280752	-0.0427333	0.0114749	0.000196025	3.70769	area
11	S11_5292240	5292240	0.129063	0.0668801	0.0179674	0.000197409	3.70463	area
5	S5_548411	548411	0.101976	0.0733797	0.0197888	0.000208787	3.6803	area
2	S2_2004849	2004849	0.0927342	0.0723256	0.019509	0.000209478	3.67886	area
1	S1_17137854	17137854	0.329828	-0.049661	0.0133971	0.000209868	3.67805	area
10	S10_23617220	23617220	0.440727	0.0497829	0.0134423	0.000212678	3.67228	area
3	S3_2883166	2883166	0.122371	0.0642722	0.0174911	0.000238248	3.62297	area
12	S12_4987632	4987632	0.450924	-0.0448534	0.0122262	0.000243855	3.61287	area
2	S2_1475961	1475961	0.0908222	0.0733642	0.0200217	0.000248083	3.6054	area
12	S12_27541948	27541948	0.422562	0.0432442	0.0118191	0.000253351	3.59628	area
11	S11_5299901	5299901	0.128744	0.06582	0.0179977	0.000255053	3.59337	area
3	S3_2902074	2902074	0.123008	0.0639119	0.0174816	0.000256218	3.59139	area
1	S1_30011018	30011018	0.281389	-0.0418843	0.0114688	0.000260167	3.58475	area
12	S12_5681789	5681789	0.397387	0.0359882	0.00986055	0.000262531	3.58082	area
12	S12_5681798	5681798	0.397387	0.0359882	0.00986055	0.000262531	3.58082	area
12	S12_5681802	5681802	0.397387	0.0359882	0.00986055	0.000262531	3.58082	area
9	S9_1725749	1725749	0.401648	0.0584834	0.0161258	0.000287072	3.54201	area
9	S9_1667940	1667940	0.445825	0.0389551	0.0107495	0.000290201	3.5373	area
2	S2_2004641	2004641	0.0917782	0.0754543	0.0208271	0.000291337	3.5356	area
9	S9_1518677	1518677	0.232951	0.0521292	0.0144055	0.00029608	3.52859	area
3	S3_16176637	16176637	0.426374	0.0575074	0.0159109	0.000301105	3.52128	area
1	S1_17137867	17137867	0.329191	-0.0483681	0.0133945	0.000304963	3.51575	area
9	S9_1518906	1518906	0.266093	0.0499392	0.0138508	0.000311555	3.50647	area
11	S11_4836002	4836002	0.336839	0.0459976	0.0127659	0.000314365	3.50257	area
11	S11_2083098	2083098	0.163799	0.0589799	0.0164128	0.000326224	3.48648	area
2	S2_2005271	2005271	0.0905035	0.0754508	0.0210019	0.000327439	3.48487	area
12	S12_5681783	5681783	0.397706	0.035378	0.00986442	0.000335245	3.47464	area
1	S1_29701858	29701858	0.0605481	0.0883941	0.0246519	0.000336189	3.47342	area
2	S2_1242805	1242805	0.233907	0.0484376	0.0135144	0.000338192	3.47084	area
14	S14_1974070	1974070	0.0624602	0.0863901	0.0241042	0.000338331	3.47066	area
2	S2_1999018	1999018	0.0898662	0.0746751	0.0208469	0.000340875	3.4674	area
2	S2_1512835	1512835	0.093956	0.0901472	0.0251666	0.000340944	3.46732	area
5	S5_11361261	11361261	0.277565	0.0452704	0.0126439	0.000343056	3.46463	area
15	S15_10253900	10253900	0.119822	-0.06351	0.0177433	0.000344407	3.46293	area
11	S11_7926815	7926815	0.223709	-0.0517442	0.0144665	0.000347773	3.4587	area
15	S15_10253883	10253883	0.120459	-0.0634795	0.01777	0.000353875	3.45115	area
2	S2_1591529	1591529	0.169216	0.0561312	0.0157237	0.0003572	3.44709	area
1	S1_15902055	15902055	0.173996	-0.0518544	0.0145392	0.000361734	3.44161	area
8	S8_26783353	26783353	0.270236	-0.0427238	0.0119818	0.000362835	3.44029	area
12	S12_6045157	6045157	0.487253	-0.0438138	0.0122878	0.000362964	3.44014	area
5	S5_526193	526193	0.114085	0.0669593	0.0187882	0.000365389	3.43724	area
8	S8_25991570	25991570	0.246973	-0.0512704	0.014389	0.000366395	3.43605	area
10	S10_1318971	1318971	0.0761632	0.0747372	0.0209885	0.000369644	3.43222	area
2	S2_1423898	1423898	0.0895604	0.0893149	0.0251198	0.000377174	3.42346	area
2	S2_2004498	2004498	0.0908222	0.0740455	0.0208689	0.000387984	3.41119	area
1	S1_29156322	29156322	0.0936902	0.0755883	0.0213287	0.000394162	3.40433	area
17	S17_17865372	17865372	0.316125	0.0456789	0.0128915	0.000395105	3.40329	area
11	S11_10041033	10041033	0.142129	0.060196	0.0169944	0.00039695	3.40126	area
11	S11_14598469	14598469	0.225303	0.0464881	0.0131281	0.000398462	3.39961	area
7	S7_18443938	18443938	0.0573614	0.0749439	0.0211641	0.000398491	3.39958	area
3	S3_20050274	20050274	0.496154	-0.0542003	0.0153313	0.00040737	3.39001	area
1	S1_17601316	17601316	0.0554493	-0.0906418	0.0256558	0.000410881	3.38628	area
14	S14_1998798	1998798	0.055768	0.0944739	0.0267422	0.00041123	3.38592	area
14	S14_1998802	1998802	0.055768	0.0944739	0.0267422	0.00041123	3.38592	area
2	S2_1392506	1392506	0.0917582	0.0879701	0.0249043	0.000411927	3.38518	area
12	S12_6045845	6045845	0.465264	-0.043776	0.012402	0.000415942	3.38097	area
12	S12_3675781	3675781	0.123646	-0.0624618	0.0177035	0.000418354	3.37846	area
15	S15_10860924	10860924	0.33652	-0.0450094	0.0127622	0.000420628	3.3761	area
2	S2_11739610	11739610	0.275653	0.0457738	0.0129905	0.000425656	3.37094	area
9	S9_1419062	1419062	0.214468	0.0525034	0.0149375	0.000439956	3.35659	area
11	S11_2085701	2085701	0.150414	0.059908	0.0170452	0.000440331	3.35622	area
15	S15_10837857	10837857	0.452199	-0.0412314	0.0117404	0.00044485	3.35179	area
2	S2_1512833	1512833	0.47033	0.0607571	0.0173225	0.000452487	3.34439	area
1	S1_30963913	30963913	0.194391	-0.0474991	0.0135452	0.000453672	3.34326	area
1	S1_12569956	12569956	0.278521	-0.0453928	0.0129472	0.00045489	3.34209	area
1	S1_17601300	17601300	0.055768	-0.0898479	0.0256332	0.000456366	3.34069	area
1	S1_17514163	17514163	0.323077	-0.0552895	0.0157859	0.000460977	3.33632	area
11	S11_9905689	9905689	0.142766	0.059241	0.0169148	0.000461229	3.33608	area
12	S12_6045309	6045309	0.464308	-0.0432892	0.0123759	0.000468981	3.32884	area
11	S11_14903249	14903249	0.36297	0.0425438	0.0122053	0.000490873	3.30903	area
5	S5_543047	543047	0.10102	0.0689272	0.0198041	0.00050056	3.30054	area
1	S1_10547093	10547093	0.386233	-0.0404533	0.0116375	0.000508745	3.2935	area
1	S1_10547100	10547100	0.386233	-0.0404533	0.0116375	0.000508745	3.2935	area
14	S14_1925294	1925294	0.0570427	0.0935208	0.0269253	0.000514015	3.28902	area
2	S2_1516457	1516457	0.100382	0.0674899	0.0194483	0.000520015	3.28398	area
2	S2_2004303	2004303	0.0911409	0.0721733	0.020826	0.000529177	3.2764	area
1	S1_30963908	30963908	0.193435	-0.0469672	0.013553	0.000529362	3.27625	area
1	S1_17601339	17601339	0.055768	-0.0886905	0.0256197	0.000536551	3.27039	area
2	S2_1426149	1426149	0.0901848	0.0698494	0.0201982	0.000543782	3.26458	area
2	S2_1426164	1426164	0.0901848	0.0698494	0.0201982	0.000543782	3.26458	area
5	S5_9660078	9660078	0.3174	0.0449692	0.0130045	0.000544275	3.26418	area
9	S9_1666746	1666746	0.231358	0.0504851	0.0146133	0.000550812	3.259	area
12	S12_6911192	6911192	0.153282	-0.0563871	0.0163283	0.000553708	3.25672	area
14	S14_9380936	9380936	0.102613	-0.0728675	0.0211759	0.000579456	3.23698	area
11	S11_6118434	6118434	0.24761	0.0442353	0.0128637	0.000584379	3.23331	area
11	S11_6118461	6118461	0.24761	0.0442353	0.0128637	0.000584379	3.23331	area
18	S18_15004644	15004644	0.169216	0.0488917	0.0142235	0.000587349	3.2311	area
1	S1_19676043	19676043	0.458891	-0.0393046	0.0114525	0.000599196	3.22243	area
11	S11_8441714	8441714	0.447419	0.0397753	0.0115905	0.000599753	3.22203	area
3	S3_3987382	3987382	0.40376	0.0416268	0.0121402	0.000606165	3.21741	area
11	S11_14598437	14598437	0.224347	0.0451046	0.0131666	0.000613251	3.21236	area
12	S12_5600249	5600249	0.493308	0.0409253	0.0119572	0.00062011	3.20753	area
11	S11_8441712	8441712	0.448375	0.0394093	0.011518	0.000622658	3.20575	area
1	S1_29490163	29490163	0.200549	0.0654551	0.01914	0.000626655	3.20297	area
17	S17_7607258	7607258	0.15392	0.0532716	0.0155926	0.000634385	3.19765	area
9	S9_19481761	19481761	0.487572	-0.0398603	0.0116836	0.000645742	3.18994	area
11	S11_2857836	2857836	0.36775	-0.0419393	0.0122975	0.000648674	3.18797	area
16	S16_9514865	9514865	0.177502	0.0560401	0.0164418	0.000653451	3.18479	area
11	S11_4954054	4954054	0.0920969	0.0673824	0.0197714	0.000654224	3.18427	area
11	S11_4027314	4027314	0.366475	-0.0446787	0.0131161	0.000658265	3.1816	area
7	S7_19573903	19573903	0.450605	-0.0350494	0.0102898	0.000658681	3.18132	area
14	S14_13072046	13072046	0.178458	-0.0626318	0.0184082	0.000667986	3.17523	area
1	S1_9764570	9764570	0.263862	-0.044496	0.0130807	0.00066978	3.17407	area
12	S12_6648916	6648916	0.161249	-0.0518592	0.0152503	0.000672561	3.17227	area
9	S9_385360	385360	0.358827	0.0450224	0.0132432	0.000674666	3.17091	area
12	S12_4987671	4987671	0.45188	-0.0416736	0.0122626	0.000677733	3.16894	area
12	S12_4987674	4987674	0.45188	-0.0416736	0.0122626	0.000677733	3.16894	area
15	S15_10883520	10883520	0.339069	-0.0479674	0.0141416	0.000694012	3.15863	area
12	S12_26449657	26449657	0.0621415	0.0833872	0.0245868	0.000694992	3.15802	area
12	S12_26449658	26449658	0.0621415	0.0833872	0.0245868	0.000694992	3.15802	area
12	S12_2585648	2585648	0.117272	0.0631236	0.0186127	0.000695298	3.15783	area
15	S15_10213475	10213475	0.269917	-0.036162	0.0106696	0.000700838	3.15438	area
11	S11_17378030	17378030	0.268961	0.0499154	0.0147298	0.000702134	3.15358	area
12	S12_6643113	6643113	0.0565934	-0.117169	0.0345929	0.000706414	3.15094	area
2	S2_12052592	12052592	0.268642	0.0462581	0.0136684	0.000713602	3.14654	area
9	S9_197423	197423	0.35819	0.0428052	0.0126815	0.000737034	3.13251	area
9	S9_197429	197429	0.35819	0.0428052	0.0126815	0.000737034	3.13251	area
15	S15_10213439	10213439	0.275016	-0.0357965	0.0106086	0.000740062	3.13073	area
6	S6_1828675	1828675	0.490758	0.0359649	0.0106656	0.000746112	3.1272	area
1	S1_17196220	17196220	0.324729	-0.0455471	0.0135127	0.000749786	3.12506	area
2	S2_1575418	1575418	0.109943	0.057049	0.016946	0.000761254	3.11847	area
14	S14_9386713	9386713	0.104207	-0.0702559	0.0208782	0.000765345	3.11614	area
12	S12_5557673	5557673	0.284895	0.0465943	0.0138483	0.000766473	3.1155	area
12	S12_3675746	3675746	0.120459	-0.0603182	0.0179364	0.000771323	3.11276	area
1	S1_29170790	29170790	0.133525	0.0491776	0.0146384	0.000780873	3.10742	area
2	S2_1945425	1945425	0.167623	0.0540432	0.0160907	0.000783229	3.10611	area
9	S9_120712	120712	0.299235	0.0459817	0.0136926	0.000784645	3.10533	area
12	S12_5600245	5600245	0.494901	0.0401351	0.0119529	0.000785742	3.10472	area
14	S14_12094183	12094183	0.350223	-0.0390085	0.0116205	0.000788279	3.10332	area
12	S12_1681701	1681701	0.159018	-0.0553891	0.0165008	0.000788648	3.10312	area
11	S11_4255313	4255313	0.122371	0.0612029	0.0182376	0.000791159	3.10174	area
10	S10_3422273	3422273	0.200765	-0.0477026	0.0142206	0.000795188	3.09953	area
3	S3_3139254	3139254	0.0815806	0.0703376	0.0209704	0.000796113	3.09903	area
5	S5_10007035	10007035	0.473231	0.0418602	0.0124802	0.000796134	3.09901	area
5	S5_9463346	9463346	0.0516252	-0.0858084	0.0255841	0.000796613	3.09875	area
17	S17_20734736	20734736	0.353091	0.0358508	0.0106905	0.000797913	3.09804	area
1	S1_26301906	26301906	0.250159	-0.0416461	0.012427	0.000804417	3.09452	area
1	S1_17198925	17198925	0.340344	-0.0431247	0.0128703	0.000805997	3.09367	area
10	S10_23617175	23617175	0.323773	-0.0433429	0.0129432	0.000811906	3.09049	area
12	S12_1759907	1759907	0.148502	-0.0566194	0.0169082	0.00081213	3.09037	area
12	S12_5605182	5605182	0.384959	0.0371784	0.0111047	0.000814026	3.08936	area
12	S12_1761480	1761480	0.136711	-0.0584555	0.0174642	0.000816447	3.08807	area
1	S1_25926530	25926530	0.0589547	0.0844143	0.0252357	0.000822713	3.08475	area
1	S1_29740725	29740725	0.0602294	0.0843044	0.0252039	0.000823138	3.08453	area
1	S1_26463180	26463180	0.0688337	-0.0698158	0.0208808	0.000827187	3.0824	area
1	S1_26301911	26301911	0.249841	-0.0415128	0.0124268	0.00083603	3.07778	area
1	S1_25926456	25926456	0.0611855	0.0836826	0.0250634	0.000841308	3.07504	area
1	S1_29131698	29131698	0.0984704	0.0655365	0.0196325	0.000843358	3.07399	area
2	S2_1723760	1723760	0.460803	0.0395065	0.0118359	0.000844331	3.07349	area
12	S12_5617932	5617932	0.311026	0.0477517	0.0143079	0.000845555	3.07286	area
9	S9_8128260	8128260	0.0956023	-0.0660741	0.0198045	0.00084896	3.07111	area
1	S1_29928977	29928977	0.0595921	0.0844035	0.0253151	0.000855728	3.06766	area
11	S11_4958446	4958446	0.0863607	0.0732154	0.0219642	0.000857929	3.06655	area
17	S17_17832798	17832798	0.394519	-0.0342981	0.0103007	0.000869421	3.06077	area
12	S12_1802298	1802298	0.144359	-0.0567331	0.0170386	0.000869466	3.06075	area
11	S11_2980233	2980233	0.351816	-0.0415106	0.0124776	0.000878499	3.05626	area
5	S5_555462	555462	0.114085	0.0627171	0.0188556	0.00088045	3.0553	area
1	S1_29784071	29784071	0.0592734	0.0842707	0.0253364	0.000880776	3.05513	area
11	S11_2037023	2037023	0.468451	-0.0389968	0.0117327	0.00088812	3.05153	area
10	S10_12619698	12619698	0.103297	0.0796092	0.0239646	0.000893913	3.0487	area
17	S17_17864852	17864852	0.300829	0.0412875	0.0124294	0.000894516	3.04841	area
17	S17_17864868	17864868	0.300829	0.0412875	0.0124294	0.000894516	3.04841	area
3	S3_17892172	17892172	0.472594	-0.0384154	0.0115799	0.000908494	3.04168	area
1	S1_3932833	3932833	0.448352	0.0545018	0.0164293	0.00090873	3.04157	area
1	S1_27181414	27181414	0.466221	-0.0371506	0.0112001	0.000909937	3.04099	area
9	S9_15639389	15639389	0.470682	0.0391693	0.0118191	0.000919473	3.03646	area
12	S12_5605185	5605185	0.386233	0.0366651	0.0110787	0.000934547	3.0294	area
9	S9_8098125	8098125	0.100064	-0.0640427	0.0193572	0.000938084	3.02776	area
12	S12_5530061	5530061	0.330147	0.0461969	0.0139667	0.000940871	3.02647	area
9	S9_15505819	15505819	0.417145	0.037988	0.0114908	0.000946561	3.02385	area
12	S12_5466203	5466203	0.205226	-0.0469964	0.0142194	0.000949428	3.02254	area
1	S1_29128981	29128981	0.0994264	0.0642828	0.0194635	0.000957444	3.01889	area
1	S1_29337954	29337954	0.082218	0.0663175	0.0200826	0.000959159	3.01811	area
1	S1_15623638	15623638	0.499681	-0.0362557	0.0109949	0.000975454	3.01079	area
1	S1_19764286	19764286	0.466539	-0.039339	0.011935	0.0009804	3.0086	area
11	S11_4954053	4954053	0.0927342	0.0644295	0.019553	0.000983802	3.00709	area
12	S12_6304232	6304232	0.366794	0.0580581	0.0176205	0.000984493	3.00679	area
1	S1_29937741	29937741	0.0863607	0.0690609	0.0209617	0.00098552	3.00633	area
1	S1_20835608	20835608	0.454748	-0.039345	0.0119435	0.000986851	3.00575	area
12	S12_27540740	27540740	0.478967	-0.0347476	0.0105491	0.000988087	3.0052	area
12	S12_27540757	27540757	0.478967	-0.0347476	0.0105491	0.000988087	3.0052	area
2	S2_1625897	1625897	0.212237	0.0458399	0.0139292	0.000998596	3.00061	area
12	S12_5524524	5524524	0.309433	0.0471534	0.0143385	0.0010069	2.99701	area
11	S11_2037024	2037024	0.468133	-0.0385384	0.0117223	0.00101041	2.9955	area
14	S14_12094184	12094184	0.351179	-0.0382842	0.0116477	0.00101321	2.9943	area
14	S14_2265458	2265458	0.403642	0.0640805	0.0194976	0.00101409	2.99392	area
11	S11_1238739	1238739	0.232951	0.0491327	0.0149503	0.00101477	2.99363	area
11	S11_1238740	1238740	0.232951	0.0491327	0.0149503	0.00101477	2.99363	area
3	S3_20063768	20063768	0.120879	0.0786353	0.0239285	0.0010153	2.99341	area
11	S11_4057193	4057193	0.383684	-0.0397494	0.0120988	0.00101838	2.99209	area
11	S11_8020621	8020621	0.141491	-0.058466	0.0178035	0.00102361	2.98987	area
11	S11_8020663	8020663	0.141491	-0.058466	0.0178035	0.00102361	2.98987	area
2	S2_1600531	1600531	0.0933716	0.0654774	0.0199519	0.00103158	2.9865	area
10	S10_23199472	23199472	0.281708	-0.0445614	0.0135903	0.0010421	2.98209	area
12	S12_31217262	31217262	0.375717	-0.0425048	0.0129648	0.00104371	2.98142	area
12	S12_7120032	7120032	0.447802	0.0441158	0.0134595	0.0010467	2.98018	area
10	S10_5407501	5407501	0.0758242	0.0930234	0.0283813	0.00104685	2.98012	area
12	S12_2724887	2724887	0.126195	0.0640265	0.0195418	0.00105144	2.97822	area
10	S10_23470702	23470702	0.0949649	-0.0637191	0.0194484	0.00105171	2.9781	area
2	S2_1533620	1533620	0.089011	0.0842481	0.0257228	0.00105576	2.97643	area
12	S12_3346288	3346288	0.168579	0.053503	0.0163513	0.00106758	2.9716	area
5	S5_9660088	9660088	0.316125	0.042538	0.0130116	0.00107838	2.96723	area
2	S2_1733445	1733445	0.457935	0.0383929	0.011745	0.00107982	2.96665	area
9	S9_224020	224020	0.357553	0.0421907	0.0129071	0.00108007	2.96655	area
1	S1_28333061	28333061	0.237912	-0.0583671	0.0178579	0.0010815	2.96597	area
1	S1_16367414	16367414	0.188018	-0.0442841	0.0135493	0.00108172	2.96589	area
1	S1_25525151	25525151	0.324092	0.0529906	0.0162139	0.00108228	2.96566	area
15	S15_10292991	10292991	0.126195	-0.0602511	0.018436	0.00108266	2.96551	area
15	S15_10293008	10293008	0.126195	-0.0602511	0.018436	0.00108266	2.96551	area
16	S16_20227638	20227638	0.270873	-0.0401554	0.0122999	0.00109588	2.96024	area
14	S14_407350	407350	0.291906	0.0432856	0.0132631	0.00110005	2.95859	area
1	S1_26763957	26763957	0.171765	-0.0444745	0.0136332	0.00110546	2.95646	area
5	S5_9660040	9660040	0.316444	0.0425884	0.01306	0.00111026	2.95458	area
18	S18_15004687	15004687	0.165392	0.0466641	0.0143103	0.00111069	2.95441	area
12	S12_1681830	1681830	0.159656	-0.0535691	0.0164382	0.00111874	2.95127	area
10	S10_25587742	25587742	0.278521	0.0442509	0.0135794	0.00111935	2.95103	area
11	S11_4106822	4106822	0.125876	0.0611919	0.0187796	0.00112033	2.95065	area
5	S5_10013500	10013500	0.447737	0.0405934	0.0124587	0.00112106	2.95037	area
11	S11_5097325	5097325	0.0678776	0.0771833	0.0236945	0.00112423	2.94914	area
11	S11_4994722	4994722	0.0876354	0.0705749	0.0216935	0.00114082	2.94278	area
1	S1_26314058	26314058	0.282664	-0.034804	0.0107037	0.00114759	2.94021	area
1	S1_26314060	26314060	0.282664	-0.034804	0.0107037	0.00114759	2.94021	area
11	S11_5527334	5527334	0.17782	-0.0506083	0.0155747	0.00115653	2.93684	area
5	S5_11361243	11361243	0.200446	0.0461962	0.0142203	0.00115971	2.93565	area
1	S1_25926597	25926597	0.459528	-0.0379032	0.0116774	0.00117093	2.93147	area
14	S14_1932555	1932555	0.055768	0.0893746	0.0275394	0.00117312	2.93066	area
11	S11_17016880	17016880	0.125558	-0.0579294	0.0178526	0.00117505	2.92994	area
5	S5_1053556	1053556	0.0997451	0.0648174	0.0199841	0.0011809	2.92779	area
5	S5_8394962	8394962	0.316762	0.0421351	0.0129927	0.00118282	2.92708	area
12	S12_6547174	6547174	0.484066	-0.0361253	0.0111408	0.00118435	2.92652	area
12	S12_6547182	6547182	0.484066	-0.0361253	0.0111408	0.00118435	2.92652	area
17	S17_17772522	17772522	0.306883	0.0419052	0.0129346	0.00119627	2.92217	area
15	S15_10829631	10829631	0.420013	-0.0401758	0.0124057	0.00120158	2.92025	area
12	S12_7120037	7120037	0.453297	0.0437903	0.0135254	0.00120522	2.91893	area
11	S11_14884315	14884315	0.230083	0.0417834	0.0129103	0.00121029	2.91711	area
3	S3_3965607	3965607	0.406628	0.0389796	0.0120459	0.00121247	2.91633	area
3	S3_3965608	3965608	0.406628	0.0389796	0.0120459	0.00121247	2.91633	area
3	S3_3965610	3965610	0.406628	0.0389796	0.0120459	0.00121247	2.91633	area
3	S3_3965611	3965611	0.406628	0.0389796	0.0120459	0.00121247	2.91633	area
11	S11_7076468	7076468	0.153282	-0.0554012	0.0171329	0.00122233	2.91281	area
1	S1_19833794	19833794	0.451562	-0.0397431	0.0122918	0.00122367	2.91234	area
11	S11_2590697	2590697	0.234544	-0.0438719	0.0135764	0.00123149	2.90957	area
9	S9_8808476	8808476	0.134799	-0.0544971	0.0168698	0.00123595	2.908	area
9	S9_8808477	8808477	0.134799	-0.0544971	0.0168698	0.00123595	2.908	area
1	S1_17603431	17603431	0.0544933	-0.0819578	0.0253816	0.00124215	2.90583	area
3	S3_3963747	3963747	0.402804	0.0393806	0.0122003	0.00124735	2.90401	area
9	S9_224007	224007	0.358827	0.0417547	0.0129396	0.00125144	2.90259	area
11	S11_9770174	9770174	0.144359	0.0549526	0.0170362	0.00125692	2.90069	area
2	S2_1826912	1826912	0.0640535	0.0784935	0.0243347	0.00125718	2.9006	area
1	S1_25926973	25926973	0.0611855	0.0807108	0.0250618	0.0012798	2.89286	area
9	S9_15639172	15639172	0.471957	0.0379283	0.0117786	0.00128143	2.89231	area
1	S1_24750728	24750728	0.190886	-0.0437722	0.0135969	0.0012852	2.89103	area
11	S11_17406314	17406314	0.265456	0.0472304	0.0146736	0.00128757	2.89023	area
17	S17_7760178	7760178	0.244742	0.037381	0.0116227	0.00129897	2.8864	area
12	S12_5604932	5604932	0.309114	0.0459612	0.0142909	0.00129939	2.88626	area
1	S1_29740175	29740175	0.0608668	0.0806457	0.0250878	0.00130657	2.88387	area
15	S15_10706667	10706667	0.183238	-0.0549198	0.017086	0.00130754	2.88355	area
17	S17_17770465	17770465	0.290312	0.0404905	0.0125981	0.00130898	2.88307	area
11	S11_14898503	14898503	0.293499	0.041231	0.012829	0.00130946	2.88291	area
11	S11_4816766	4816766	0.229127	0.0416794	0.0129785	0.00132082	2.87916	area
15	S15_10692156	10692156	0.182282	-0.0548504	0.0170986	0.00133716	2.87382	area
1	S1_16783955	16783955	0.400892	0.0371964	0.0116067	0.0013519	2.86906	area
14	S14_2159222	2159222	0.0650096	0.0784614	0.0244961	0.00135998	2.86647	area
8	S8_31428409	31428409	0.111217	-0.0532853	0.0166372	0.00136106	2.86612	area
11	S11_11999430	11999430	0.474506	0.0377728	0.0117938	0.00136114	2.8661	area
1	S1_20762746	20762746	0.469407	-0.0379755	0.0118695	0.00137707	2.86104	area
14	S14_427543	427543	0.31963	0.0407435	0.0127356	0.00137816	2.8607	area
9	S9_1663418	1663418	0.276291	0.0405065	0.0126618	0.00137849	2.8606	area
11	S11_6170632	6170632	0.274379	-0.0413355	0.0129273	0.00138611	2.8582	area
5	S5_425623	425623	0.100701	0.063378	0.0198261	0.00139015	2.85694	area
14	S14_2036226	2036226	0.0573614	0.0859483	0.0268928	0.00139368	2.85584	area
9	S9_8098238	8098238	0.098789	-0.0621887	0.0194638	0.00139785	2.85454	area
2	S2_1149976	1149976	0.252071	0.0442957	0.0138677	0.00140237	2.85314	area
14	S14_407302	407302	0.288719	0.0428989	0.013439	0.00141227	2.85008	area
15	S15_10837270	10837270	0.366794	-0.0432877	0.0135609	0.00141243	2.85003	area
9	S9_12666082	12666082	0.261313	-0.0414629	0.0129897	0.00141297	2.84987	area
1	S1_29602928	29602928	0.0551307	0.0832538	0.0260841	0.00141412	2.84951	area
9	S9_5361014	5361014	0.193754	0.0474036	0.0148549	0.00141727	2.84855	area
3	S3_20147591	20147591	0.404716	0.0393999	0.0123541	0.00142663	2.84569	area
15	S15_10823625	10823625	0.339707	-0.0442993	0.0139016	0.00143935	2.84183	area
1	S1_27181409	27181409	0.468133	-0.0357645	0.0112287	0.00144701	2.83953	area
8	S8_25031350	25031350	0.361058	0.0400642	0.0125837	0.0014535	2.83758	area
15	S15_10403525	10403525	0.156788	-0.0475283	0.0149336	0.00145942	2.83582	area
15	S15_10662157	10662157	0.183556	-0.0541995	0.0170391	0.00146819	2.83322	area
2	S2_11927892	11927892	0.291587	0.0435416	0.0136909	0.00147107	2.83237	area
9	S9_374589	374589	0.355641	0.043056	0.0135418	0.00147538	2.8311	area
10	S10_1319050	1319050	0.0720204	0.0716047	0.0225255	0.00147873	2.83011	area
15	S15_10485327	10485327	0.17782	-0.0552603	0.0173902	0.00148464	2.82838	area
1	S1_26314013	26314013	0.282983	-0.0339718	0.0106932	0.00148827	2.82732	area
10	S10_26186696	26186696	0.192479	0.0437085	0.0137587	0.00148912	2.82707	area
10	S10_26186698	26186698	0.192479	0.0437085	0.0137587	0.00148912	2.82707	area
14	S14_2191173	2191173	0.0519439	0.0862089	0.0271488	0.00149616	2.82502	area
14	S14_2191183	2191183	0.0519439	0.0862089	0.0271488	0.00149616	2.82502	area
1	S1_29171041	29171041	0.0930529	0.0677177	0.0213367	0.00150479	2.82252	area
3	S3_4681160	4681160	0.479605	0.0381418	0.0120192	0.00150656	2.82201	area
12	S12_5466764	5466764	0.20682	-0.0452813	0.0142795	0.00151878	2.81851	area
10	S10_25587748	25587748	0.279477	0.0423697	0.0133691	0.00152842	2.81576	area
10	S10_25587750	25587750	0.279477	0.0423697	0.0133691	0.00152842	2.81576	area
10	S10_25587756	25587756	0.279477	0.0423697	0.0133691	0.00152842	2.81576	area
2	S2_1403857	1403857	0.278521	-0.0419501	0.0132395	0.00153193	2.81476	area
17	S17_20734783	20734783	0.342575	0.0342514	0.0108115	0.00153465	2.81399	area
9	S9_1353498	1353498	0.229764	0.0450932	0.014235	0.00153612	2.81357	area
1	S1_13292553	13292553	0.388145	-0.0349089	0.0110272	0.00154714	2.81047	area
1	S1_9748149	9748149	0.194073	0.042534	0.0134376	0.00154927	2.80987	area
1	S1_15440817	15440817	0.476737	0.0366162	0.0115716	0.00155442	2.80843	area
3	S3_16412821	16412821	0.267033	-0.0557433	0.017618	0.00155618	2.80794	area
9	S9_15846870	15846870	0.493627	-0.0386987	0.0122317	0.00155721	2.80765	area
12	S12_3285313	3285313	0.165711	0.0520116	0.0164396	0.00155725	2.80764	area
9	S9_118443	118443	0.337157	0.0433918	0.0137175	0.00156025	2.80681	area
3	S3_20147588	20147588	0.414277	0.0390078	0.0123338	0.00156335	2.80594	area
14	S14_1739947	1739947	0.155832	0.0533983	0.0168883	0.0015677	2.80474	area
9	S9_5478351	5478351	0.081262	-0.0705296	0.022316	0.00157504	2.80271	area
9	S9_213446	213446	0.356597	0.0390757	0.0123718	0.00158604	2.79969	area
9	S9_213452	213452	0.356597	0.0390757	0.0123718	0.00158604	2.79969	area
15	S15_10673215	10673215	0.297004	-0.0432787	0.013705	0.0015893	2.79879	area
8	S8_26783459	26783459	0.276928	-0.0371109	0.0117551	0.00159396	2.79752	area
1	S1_31321571	31321571	0.350542	-0.0383074	0.0121368	0.00159786	2.79646	area
3	S3_4747529	4747529	0.476418	0.038091	0.0120696	0.00159977	2.79594	area
1	S1_29916137	29916137	0.0761632	0.0591333	0.0187407	0.00160311	2.79504	area
1	S1_29916181	29916181	0.0761632	0.0591333	0.0187407	0.00160311	2.79504	area
13	S13_3375805	3375805	0.288719	-0.0349452	0.0110779	0.00160773	2.79379	area
12	S12_2866809	2866809	0.134799	0.058951	0.018688	0.0016078	2.79377	area
1	S1_4262615	4262615	0.18022	-0.0630935	0.0200101	0.00161557	2.79167	area
14	S14_13882270	13882270	0.185468	-0.0572621	0.0181647	0.00161939	2.79065	area
9	S9_15639313	15639313	0.471001	0.0371827	0.0117961	0.00162095	2.79023	area
14	S14_2713254	2713254	0.470045	0.0398601	0.012656	0.00163548	2.78635	area
9	S9_191007	191007	0.359465	0.0419101	0.0133095	0.00163892	2.78544	area
15	S15_10661552	10661552	0.182919	-0.0537148	0.0170629	0.00164368	2.78418	area
9	S9_232929	232929	0.356278	0.0421734	0.013397	0.00164405	2.78408	area
12	S12_5577084	5577084	0.309114	0.0450587	0.0143157	0.00164666	2.7834	area
7	S7_17934411	17934411	0.193754	-0.0460236	0.0146231	0.00164773	2.78311	area
1	S1_24750697	24750697	0.191523	-0.0427937	0.0135984	0.00164974	2.78258	area
11	S11_17484587	17484587	0.155832	-0.0517784	0.0164562	0.00165268	2.78181	area
11	S11_4814055	4814055	0.170491	0.050802	0.0161466	0.00165357	2.78158	area
12	S12_2349893	2349893	0.113767	0.0627714	0.0199545	0.00165677	2.78074	area
12	S12_3543454	3543454	0.119822	-0.0556119	0.0176855	0.00166379	2.7789	area
7	S7_18346807	18346807	0.0650096	0.059587	0.0189516	0.00166558	2.77843	area
7	S7_18346832	18346832	0.0650096	0.059587	0.0189516	0.00166558	2.77843	area
11	S11_2864853	2864853	0.106119	-0.0624726	0.0198715	0.00166749	2.77794	area
3	S3_3078701	3078701	0.193754	0.0460774	0.0146581	0.00166957	2.7774	area
1	S1_29740326	29740326	0.0611855	0.078588	0.0250028	0.00167134	2.77694	area
5	S5_10013137	10013137	0.443276	0.0389273	0.0123879	0.00167587	2.77576	area
15	S15_10837513	10837513	0.365838	-0.0423964	0.0134962	0.00168169	2.77425	area
15	S15_5139127	5139127	0.0707457	0.0707212	0.0225278	0.00169358	2.77119	area
15	S15_5139159	5139159	0.0707457	0.0707212	0.0225278	0.00169358	2.77119	area
1	S1_17045684	17045684	0.358509	-0.0397289	0.0126598	0.00169987	2.76958	area
1	S1_24580452	24580452	0.256533	-0.0426673	0.0136049	0.00171164	2.76659	area
1	S1_24580461	24580461	0.256533	-0.0426673	0.0136049	0.00171164	2.76659	area
1	S1_12545206	12545206	0.424474	-0.0379463	0.0121008	0.00171349	2.76612	area
12	S12_3285539	3285539	0.167623	0.0518446	0.0165387	0.00172009	2.76445	area
11	S11_17411573	17411573	0.268642	0.0458483	0.0146264	0.00172076	2.76428	area
1	S1_10530158	10530158	0.426068	-0.0378833	0.0120874	0.00172377	2.76352	area
1	S1_26444056	26444056	0.0681963	0.0589085	0.0188016	0.00172936	2.76211	area
3	S3_26912202	26912202	0.18022	-0.0582272	0.0185934	0.00173854	2.75982	area
1	S1_13292554	13292554	0.387827	-0.0343848	0.0109822	0.00174228	2.75888	area
12	S12_5102716	5102716	0.479286	0.0389437	0.0124424	0.00174854	2.75732	area
1	S1_16899357	16899357	0.360739	-0.0337304	0.0107803	0.00175473	2.75579	area
9	S9_7378437	7378437	0.473626	0.0501939	0.0160434	0.00175619	2.75543	area
15	S15_10673201	10673201	0.296686	-0.0428614	0.0137031	0.00176081	2.75429	area
12	S12_3172594	3172594	0.294774	-0.0398738	0.0127554	0.00177173	2.7516	area
12	S12_3172627	3172627	0.294774	-0.0398738	0.0127554	0.00177173	2.7516	area
8	S8_26783481	26783481	0.277247	-0.0367347	0.0117556	0.00177883	2.74987	area
10	S10_24377567	24377567	0.318993	0.0389659	0.0124701	0.0017795	2.7497	area
11	S11_9722295	9722295	0.15137	0.0499655	0.0160003	0.00179149	2.74679	area
9	S9_1371767	1371767	0.206182	0.0451328	0.0144557	0.0017954	2.74584	area
1	S1_25933050	25933050	0.45921	-0.0383843	0.0122976	0.00180074	2.74455	area
9	S9_8124698	8124698	0.0952836	-0.0616831	0.0197633	0.00180176	2.7443	area
1	S1_26412509	26412509	0.056724	0.0695571	0.0222894	0.00180465	2.74361	area
7	S7_747674	747674	0.29318	0.0385053	0.0123407	0.00180731	2.74297	area
9	S9_8128150	8128150	0.188974	0.0490392	0.0157183	0.00180923	2.74251	area
2	S2_1945564	1945564	0.166348	0.0501617	0.0160817	0.00181353	2.74148	area
9	S9_220377	220377	0.359465	0.0414814	0.0132995	0.00181454	2.74123	area
11	S11_4816879	4816879	0.3703	-0.038634	0.0123875	0.00181595	2.7409	area
10	S10_12697901	12697901	0.060989	0.0987065	0.031668	0.00182756	2.73813	area
1	S1_30010900	30010900	0.294774	-0.0327679	0.0105136	0.00182868	2.73786	area
1	S1_30010948	30010948	0.294774	-0.0327679	0.0105136	0.00182868	2.73786	area
17	S17_19385738	19385738	0.0847674	0.052988	0.0170018	0.00182939	2.73769	area
9	S9_15474471	15474471	0.463034	0.0350595	0.0112497	0.00183029	2.73748	area
11	S11_14800647	14800647	0.228489	0.0444121	0.0142522	0.00183222	2.73702	area
1	S1_25952274	25952274	0.0618228	0.077024	0.0247237	0.00183705	2.73588	area
2	S2_16115458	16115458	0.325048	0.0384172	0.0123361	0.00184446	2.73413	area
15	S15_10809014	10809014	0.183875	-0.0521815	0.016759	0.001848	2.7333	area
3	S3_3965620	3965620	0.404398	0.0379812	0.0121995	0.00184983	2.73287	area
10	S10_1299339	1299339	0.0522626	0.0655926	0.0210723	0.00185359	2.73199	area
11	S11_18351662	18351662	0.134799	-0.055609	0.0178777	0.00186753	2.72873	area
9	S9_7236197	7236197	0.195347	0.0480511	0.0154507	0.00187108	2.72791	area
11	S11_5768351	5768351	0.139579	-0.0551239	0.0177259	0.00187216	2.72766	area
2	S2_1594418	1594418	0.130975	0.0430845	0.0138615	0.00188218	2.72534	area
11	S11_4261151	4261151	0.421925	-0.0398501	0.0128242	0.00188731	2.72416	area
1	S1_10147360	10147360	0.243467	-0.0434739	0.0139908	0.00188797	2.724	area
1	S1_29301515	29301515	0.361695	0.0392827	0.0126448	0.00189241	2.72298	area
11	S11_778783	778783	0.439133	0.039889	0.012846	0.00190165	2.72087	area
7	S7_25035178	25035178	0.251434	-0.0418161	0.0134683	0.00190419	2.72029	area
11	S11_992337	992337	0.400892	0.0358694	0.0115545	0.00190679	2.7197	area
17	S17_17865582	17865582	0.309114	0.0404307	0.013025	0.00190871	2.71926	area
1	S1_23877805	23877805	0.239324	0.040424	0.0130276	0.00191605	2.71759	area
11	S11_17406249	17406249	0.267368	0.045479	0.0146571	0.00191658	2.71747	area
11	S11_1058622	1058622	0.35819	0.0412125	0.013283	0.00191798	2.71716	area
12	S12_6741934	6741934	0.2645	-0.0408794	0.0131764	0.00191917	2.71689	area
14	S14_15852002	15852002	0.209688	0.0449453	0.0144885	0.00192137	2.71639	area
1	S1_7519119	7519119	0.259401	0.0401704	0.012957	0.00193332	2.7137	area
1	S1_15194430	15194430	0.478649	0.0359819	0.0116075	0.00193597	2.7131	area
7	S7_19026491	19026491	0.206501	0.0466475	0.0150506	0.00193932	2.71235	area
1	S1_24552889	24552889	0.234544	-0.0424256	0.0136968	0.00195177	2.70957	area
14	S14_12793041	12793041	0.104844	-0.0650733	0.0210105	0.00195375	2.70913	area
1	S1_17051895	17051895	0.360102	-0.0391653	0.012648	0.00195781	2.70823	area
5	S5_2624806	2624806	0.124283	0.0562782	0.0181976	0.00198398	2.70246	area
17	S17_20948213	20948213	0.0691523	0.0705926	0.0228323	0.00198957	2.70124	area
1	S1_12255750	12255750	0.423199	-0.0376114	0.0121702	0.00199852	2.69929	area
12	S12_3162390	3162390	0.130656	0.0586354	0.0189792	0.00200523	2.69784	area
9	S9_8128195	8128195	0.184831	0.048875	0.0158278	0.00201569	2.69558	area
9	S9_7339540	7339540	0.195985	0.0476234	0.0154269	0.00202167	2.69429	area
15	S15_10581353	10581353	0.212874	-0.0455625	0.0147627	0.00202655	2.69324	area
10	S10_23617187	23617187	0.384003	-0.040911	0.01326	0.00203344	2.69177	area
3	S3_21651068	21651068	0.478571	0.0481303	0.0156126	0.00205069	2.6881	area
11	S11_14812802	14812802	0.239324	0.0424284	0.0137753	0.00206983	2.68407	area
9	S9_15845692	15845692	0.357234	0.0425315	0.0138135	0.00207713	2.68254	area
13	S13_3446255	3446255	0.0806246	-0.0705091	0.0229029	0.00207965	2.68201	area
12	S12_3308676	3308676	0.162843	0.0512865	0.0166611	0.00208246	2.68142	area
1	S1_29320592	29320592	0.0834927	0.0660988	0.0214839	0.0020933	2.67917	area
12	S12_6647857	6647857	0.152645	-0.0503874	0.0163839	0.00210207	2.67735	area
12	S12_6547133	6547133	0.298598	-0.0354334	0.0115223	0.00210357	2.67704	area
10	S10_1299345	1299345	0.0500319	0.0655079	0.0213038	0.00210549	2.67665	area
9	S9_7338814	7338814	0.195985	0.0475048	0.0154495	0.00210608	2.67653	area
10	S10_3387520	3387520	0.202358	-0.0442572	0.0143938	0.00210681	2.67637	area
14	S14_1816083	1816083	0.056724	0.082174	0.0267306	0.00211096	2.67552	area
12	S12_3173269	3173269	0.128107	0.0606092	0.0197171	0.00211249	2.67521	area
1	S1_25692636	25692636	0.250797	-0.0377977	0.0122976	0.00211496	2.6747	area
12	S12_1133187	1133187	0.137986	-0.0536048	0.0174412	0.00211594	2.6745	area
14	S14_10656590	10656590	0.190886	-0.0367464	0.0119561	0.00211609	2.67447	area
5	S5_9468321	9468321	0.351498	0.0409427	0.0133225	0.00211779	2.67412	area
12	S12_2308728	2308728	0.108668	0.0620312	0.0201896	0.0021232	2.67301	area
9	S9_26462390	26462390	0.266093	0.0424087	0.0138042	0.00212518	2.6726	area
11	S11_5731562	5731562	0.138623	-0.0545987	0.017785	0.00214106	2.66937	area
1	S1_26551359	26551359	0.260994	-0.0348217	0.0113452	0.00214575	2.66842	area
1	S1_17045603	17045603	0.360421	-0.0374128	0.0121906	0.00214784	2.668	area
1	S1_15756540	15756540	0.471638	0.0360401	0.0117456	0.00215213	2.66713	area
5	S5_27532775	27532775	0.107712	-0.0573277	0.0186858	0.00215508	2.66654	area
5	S5_27532779	27532779	0.107712	-0.0573277	0.0186858	0.00215508	2.66654	area
13	S13_3375787	3375787	0.289994	-0.0339301	0.0110618	0.00215988	2.66557	area
12	S12_5604998	5604998	0.315488	0.0425901	0.0138851	0.0021599	2.66557	area
1	S1_26166825	26166825	0.264181	-0.0401919	0.0131034	0.00216013	2.66552	area
11	S11_5490523	5490523	0.138942	-0.0542701	0.0177083	0.00217908	2.66173	area
11	S11_4228097	4228097	0.0630975	0.0762155	0.0248843	0.0021928	2.659	area
3	S3_4796265	4796265	0.496495	0.0372698	0.0121702	0.00219588	2.65839	area
10	S10_25636854	25636854	0.301466	0.0422805	0.0138078	0.00219804	2.65796	area
18	S18_15004689	15004689	0.165073	0.0436709	0.0142622	0.00219858	2.65786	area
1	S1_20775297	20775297	0.469089	-0.0360635	0.0117782	0.0021994	2.6577	area
12	S12_7541046	7541046	0.0914595	0.0609026	0.0198912	0.00220024	2.65753	area
3	S3_3878174	3878174	0.398024	0.036583	0.011949	0.00220161	2.65726	area
14	S14_12735209	12735209	0.138942	-0.0533505	0.0174293	0.00220621	2.65635	area
11	S11_5731796	5731796	0.207138	-0.0469441	0.0153377	0.00220817	2.65597	area
14	S14_5826344	5826344	0.238462	0.0552581	0.0180554	0.00220981	2.65565	area
2	S2_1281110	1281110	0.249203	-0.0428934	0.014016	0.00221106	2.6554	area
2	S2_999690	999690	0.158791	-0.0670079	0.0219131	0.00222903	2.65188	area
1	S1_20890203	20890203	0.157425	-0.0448669	0.0146755	0.00223366	2.65098	area
1	S1_15623398	15623398	0.478011	-0.0326137	0.0106692	0.00223697	2.65034	area
9	S9_26130205	26130205	0.439133	-0.0357775	0.0117044	0.00223756	2.65023	area
11	S11_15053217	15053217	0.30051	0.0390699	0.012783	0.00224013	2.64973	area
1	S1_24552876	24552876	0.235182	-0.0418838	0.0137075	0.00224654	2.64849	area
11	S11_5652196	5652196	0.134481	-0.054273	0.0177652	0.0022504	2.64774	area
17	S17_18298663	18298663	0.304015	0.0391538	0.0128199	0.00225701	2.64647	area
1	S1_28569418	28569418	0.242511	-0.040575	0.0132898	0.00226493	2.64495	area
17	S17_18244808	18244808	0.0666029	0.0560057	0.0183465	0.00226815	2.64433	area
9	S9_5614498	5614498	0.183238	0.0464287	0.01521	0.00226944	2.64408	area
11	S11_17057989	17057989	0.12492	-0.0548818	0.0179806	0.0022711	2.64376	area
11	S11_14640147	14640147	0.241555	0.0408829	0.0133967	0.00227541	2.64294	area
5	S5_11416279	11416279	0.312938	0.0386683	0.0126721	0.00227743	2.64255	area
14	S14_2072995	2072995	0.0780752	0.0680087	0.022293	0.00228323	2.64145	area
11	S11_2864993	2864993	0.302422	-0.0399526	0.0131013	0.00229215	2.63976	area
12	S12_5681456	5681456	0.394837	0.0411251	0.0134908	0.00230084	2.63811	area
9	S9_15474458	15474458	0.446144	-0.0338187	0.0111033	0.00232036	2.63444	area
12	S12_6780332	6780332	0.412046	-0.0380584	0.0124971	0.0023238	2.6338	area
3	S3_3963505	3963505	0.446781	0.0372411	0.0122462	0.00235776	2.6275	area
9	S9_23257558	23257558	0.157106	0.0505836	0.0166353	0.00235999	2.62709	area
2	S2_1748463	1748463	0.45921	0.035447	0.0116652	0.00237602	2.62415	area
2	S2_1748467	1748467	0.45921	0.035447	0.0116652	0.00237602	2.62415	area
3	S3_3290293	3290293	0.323626	-0.047856	0.0157584	0.00239064	2.62149	area
15	S15_10338337	10338337	0.137349	-0.0547724	0.0180395	0.00239538	2.62063	area
7	S7_18569761	18569761	0.0615041	0.0616837	0.0203183	0.00239839	2.62008	area
1	S1_10782979	10782979	0.278022	-0.0580966	0.0191387	0.00240092	2.61962	area
1	S1_17051648	17051648	0.359783	-0.0381884	0.0125824	0.00240483	2.61892	area
1	S1_25557567	25557567	0.262269	-0.0402836	0.0132732	0.00240567	2.61876	area
1	S1_25557575	25557575	0.262269	-0.0402836	0.0132732	0.00240567	2.61876	area
14	S14_1802635	1802635	0.0573614	0.08152	0.026866	0.0024108	2.61784	area
9	S9_8812643	8812643	0.166985	-0.0469083	0.0154624	0.00241567	2.61696	area
9	S9_26481457	26481457	0.278203	0.0466159	0.015371	0.00242363	2.61553	area
10	S10_647123	647123	0.494264	0.0348601	0.0114967	0.002428	2.61475	area
6	S6_1830067	1830067	0.356597	0.036474	0.0120334	0.00243698	2.61315	area
12	S12_3572454	3572454	0.114085	-0.0498485	0.0164479	0.00243993	2.61262	area
1	S1_19831653	19831653	0.447419	-0.037802	0.0124736	0.00244102	2.61243	area
1	S1_30109272	30109272	0.260357	-0.0383007	0.0126389	0.00244236	2.61219	area
17	S17_11839945	11839945	0.118866	-0.0410509	0.0135516	0.00245179	2.61052	area
17	S17_11839947	11839947	0.118866	-0.0410509	0.0135516	0.00245179	2.61052	area
17	S17_11839948	11839948	0.118866	-0.0410509	0.0135516	0.00245179	2.61052	area
2	S2_1751058	1751058	0.401211	0.0367075	0.0121258	0.00246816	2.60763	area
14	S14_1942415	1942415	0.0535373	0.0815208	0.0269404	0.00247841	2.60583	area
14	S14_1942419	1942419	0.0535373	0.0815208	0.0269404	0.00247841	2.60583	area
16	S16_12588300	12588300	0.498352	-0.0581033	0.0192053	0.00248322	2.60498	area
1	S1_25178507	25178507	0.275972	-0.0359822	0.0118938	0.00248386	2.60487	area
8	S8_4865162	4865162	0.363926	0.0369802	0.0122261	0.0024889	2.60399	area
7	S7_88923	88923	0.233588	0.0447189	0.0147874	0.00249361	2.60317	area
15	S15_11120329	11120329	0.342575	-0.0355494	0.0117576	0.00249841	2.60234	area
11	S11_2776238	2776238	0.352135	-0.0381998	0.0126395	0.00250901	2.6005	area
12	S12_2309005	2309005	0.111855	0.060564	0.0200424	0.00251284	2.59984	area
12	S12_4602766	4602766	0.443276	0.0365007	0.0120812	0.00251702	2.59911	area
15	S15_10521428	10521428	0.134162	-0.0556899	0.018437	0.00252314	2.59806	area
12	S12_6648986	6648986	0.158381	-0.0447719	0.0148276	0.0025319	2.59655	area
12	S12_6649000	6649000	0.158381	-0.0447719	0.0148276	0.0025319	2.59655	area
12	S12_6649011	6649011	0.158381	-0.0447719	0.0148276	0.0025319	2.59655	area
12	S12_3172598	3172598	0.125558	0.0597273	0.0197839	0.00253625	2.59581	area
12	S12_5620091	5620091	0.309433	0.043286	0.0143408	0.00254128	2.59495	area
14	S14_14456421	14456421	0.215743	-0.0453561	0.0150289	0.00254511	2.59429	area
15	S15_4303368	4303368	0.114085	0.0568882	0.0188543	0.00255071	2.59334	area
2	S2_998831	998831	0.0945055	0.0753386	0.0249705	0.00255203	2.59311	area
12	S12_3172498	3172498	0.127788	0.0593951	0.0196901	0.00255716	2.59224	area
1	S1_25769485	25769485	0.262906	-0.0394954	0.0130945	0.00255985	2.59179	area
1	S1_25769529	25769529	0.262906	-0.0394954	0.0130945	0.00255985	2.59179	area
14	S14_10656488	10656488	0.440089	0.0346766	0.0114969	0.00255998	2.59176	area
3	S3_14296446	14296446	0.408791	0.0428254	0.0141999	0.00256221	2.59139	area
1	S1_17603460	17603460	0.054812	-0.0764553	0.0253549	0.00256641	2.59067	area
5	S5_9523603	9523603	0.227533	0.0399247	0.013243	0.00257177	2.58977	area
5	S5_8780568	8780568	0.256533	-0.0506146	0.0167911	0.00257514	2.5892	area
5	S5_8780586	8780586	0.256533	-0.0506146	0.0167911	0.00257514	2.5892	area
14	S14_2154226	2154226	0.0611855	0.0770033	0.0255461	0.00257586	2.58908	area
5	S5_11640194	11640194	0.134799	-0.050938	0.0169037	0.00258323	2.58784	area
14	S14_10390961	10390961	0.458891	0.0363276	0.0120584	0.00258998	2.5867	area
9	S9_1371750	1371750	0.211918	0.0430911	0.0143061	0.00259464	2.58592	area
11	S11_4007138	4007138	0.0758445	0.0664386	0.0220583	0.00259568	2.58575	area
11	S11_4007196	4007196	0.0758445	0.0664386	0.0220583	0.00259568	2.58575	area
11	S11_5617419	5617419	0.155194	-0.0459642	0.0152664	0.00260555	2.5841	area
11	S11_18351980	18351980	0.138305	-0.0517355	0.017184	0.00260664	2.58392	area
1	S1_16044597	16044597	0.465902	-0.0346837	0.0115257	0.00261887	2.58189	area
11	S11_1118103	1118103	0.356915	0.0399948	0.0132994	0.00263609	2.57904	area
1	S1_31262687	31262687	0.319949	-0.0362576	0.0120575	0.00263785	2.57875	area
1	S1_28625277	28625277	0.239006	-0.0383837	0.0127674	0.0026438	2.57777	area
1	S1_28625285	28625285	0.239006	-0.0383837	0.0127674	0.0026438	2.57777	area
1	S1_28625312	28625312	0.239006	-0.0383837	0.0127674	0.0026438	2.57777	area
5	S5_10009305	10009305	0.468133	0.0383374	0.012752	0.00264388	2.57776	area
5	S5_9463176	9463176	0.350542	0.0400606	0.0133316	0.00265632	2.57572	area
12	S12_7312239	7312239	0.311663	-0.0358151	0.01192	0.00265922	2.57525	area
9	S9_26462348	26462348	0.145953	0.0484942	0.0161437	0.00266536	2.57424	area
9	S9_26462386	26462386	0.145953	0.0484942	0.0161437	0.00266536	2.57424	area
14	S14_2804597	2804597	0.0519439	0.0857061	0.0285364	0.00266988	2.57351	area
6	S6_21565262	21565262	0.344806	-0.0343962	0.0114573	0.00268114	2.57168	area
6	S6_21565295	21565295	0.344806	-0.0343962	0.0114573	0.00268114	2.57168	area
12	S12_29160101	29160101	0.317081	-0.0375626	0.0125161	0.00268971	2.57029	area
3	S3_4450683	4450683	0.32441	0.0363021	0.0120968	0.00269129	2.57004	area
1	S1_26098674	26098674	0.134481	0.0488409	0.0162761	0.00269299	2.56977	area
2	S2_1373882	1373882	0.385915	0.0363847	0.0121257	0.00269426	2.56956	area
12	S12_6547183	6547183	0.201402	-0.0380737	0.0126954	0.00270857	2.56726	area
16	S16_21422170	21422170	0.190249	0.046431	0.0154886	0.00271977	2.56547	area
12	S12_26448987	26448987	0.385596	-0.0348525	0.0116289	0.00272586	2.5645	area
1	S1_26489117	26489117	0.38464	0.0386436	0.0128964	0.00273139	2.56362	area
3	S3_4788910	4788910	0.489484	0.0365499	0.0122041	0.00274543	2.56139	area
15	S15_10358731	10358731	0.133843	-0.055299	0.0184657	0.0027473	2.56109	area
9	S9_15896327	15896327	0.490758	-0.0352325	0.0117675	0.00275304	2.56019	area
1	S1_24499675	24499675	0.242192	-0.0346784	0.0115837	0.00275595	2.55973	area
11	S11_17411606	17411606	0.267368	0.0438463	0.0146503	0.00276366	2.55852	area
1	S1_10783004	10783004	0.278022	-0.0572261	0.0191241	0.00276836	2.55778	area
1	S1_24568775	24568775	0.255895	-0.0411802	0.0137673	0.00277913	2.55609	area
7	S7_17934409	17934409	0.30051	-0.0375602	0.0125632	0.00279258	2.55399	area
1	S1_17883232	17883232	0.181644	-0.0461675	0.0154424	0.00279288	2.55395	area
14	S14_1787846	1787846	0.0564054	0.0810627	0.0271162	0.00279473	2.55366	area
17	S17_18244798	18244798	0.0681963	0.05441	0.0182157	0.00281749	2.55014	area
9	S9_1816169	1816169	0.171128	-0.0465615	0.0155885	0.00281808	2.55005	area
7	S7_635117	635117	0.486297	-0.0353323	0.0118377	0.00283826	2.54695	area
17	S17_20733341	20733341	0.408222	0.0344264	0.011538	0.00284743	2.54555	area
9	S9_382633	382633	0.348948	0.0373191	0.0125082	0.00284911	2.54529	area
9	S9_382650	382650	0.348948	0.0373191	0.0125082	0.00284911	2.54529	area
11	S11_2854793	2854793	0.119184	-0.0545751	0.018292	0.0028492	2.54528	area
1	S1_30010925	30010925	0.428936	-0.0296098	0.00992655	0.00285547	2.54432	area
1	S1_30010955	30010955	0.428936	-0.0296098	0.00992655	0.00285547	2.54432	area
1	S1_29312389	29312389	0.253346	-0.0331557	0.0111166	0.00285864	2.54384	area
12	S12_29160475	29160475	0.32218	-0.0376737	0.0126339	0.00286419	2.543	area
7	S7_17934412	17934412	0.189293	-0.0443836	0.0148874	0.0028704	2.54206	area
1	S1_29163695	29163695	0.259082	-0.0341851	0.0114692	0.00287679	2.54109	area
11	S11_2088596	2088596	0.100382	0.0599601	0.0201212	0.00288291	2.54017	area
4	S4_16242006	16242006	0.189011	-0.0524551	0.0176086	0.00289238	2.53874	area
1	S1_26195660	26195660	0.208413	-0.0410582	0.0137842	0.0028954	2.53829	area
1	S1_4910327	4910327	0.164286	-0.0603544	0.0202667	0.00290123	2.53742	area
12	S12_2281176	2281176	0.111536	0.0600138	0.0201565	0.00290708	2.53654	area
1	S1_29476208	29476208	0.0579987	0.0744748	0.0250218	0.00291656	2.53513	area
12	S12_1402832	1402832	0.085086	0.0648387	0.0218055	0.00294422	2.53103	area
5	S5_9309998	9309998	0.23072	0.0415735	0.0139871	0.00295599	2.5293	area
1	S1_29312356	29312356	0.253665	-0.0330339	0.0111162	0.00296153	2.52848	area
1	S1_29312381	29312381	0.253665	-0.0330339	0.0111162	0.00296153	2.52848	area
3	S3_12323113	12323113	0.498352	-0.0448582	0.0150963	0.00296386	2.52814	area
16	S16_22505638	22505638	0.183875	0.048248	0.0162393	0.00296763	2.52759	area
1	S1_11763800	11763800	0.241236	-0.0425464	0.0143238	0.00297485	2.52653	area
1	S1_26626529	26626529	0.339388	0.0378493	0.0127441	0.00297837	2.52602	area
9	S9_8124904	8124904	0.186743	0.0470808	0.0158536	0.00298072	2.52568	area
7	S7_17481925	17481925	0.201099	-0.0558484	0.0188073	0.0029828	2.52538	area
11	S11_4294259	4294259	0.413639	-0.0318556	0.0107309	0.00299169	2.52408	area
11	S11_4294297	4294297	0.413639	-0.0318556	0.0107309	0.00299169	2.52408	area
11	S11_4294298	4294298	0.413639	-0.0318556	0.0107309	0.00299169	2.52408	area
11	S11_4294304	4294304	0.413639	-0.0318556	0.0107309	0.00299169	2.52408	area
11	S11_4294306	4294306	0.413639	-0.0318556	0.0107309	0.00299169	2.52408	area
11	S11_17917828	17917828	0.123008	-0.0531322	0.0178996	0.00299399	2.52375	area
1	S1_4270734	4270734	0.224725	-0.0601906	0.0202779	0.00299473	2.52364	area
1	S1_26055153	26055153	0.266093	-0.0398953	0.0134508	0.00301684	2.52045	area
11	S11_3929402	3929402	0.0908222	0.0617187	0.0208089	0.00301732	2.52038	area
10	S10_3422126	3422126	0.199809	-0.0433992	0.0146341	0.00302077	2.51988	area
7	S7_17979791	17979791	0.265385	-0.0490399	0.0165435	0.00303371	2.51803	area
8	S8_3525234	3525234	0.0815806	0.0656376	0.0221434	0.0030347	2.51788	area
14	S14_9541560	9541560	0.185787	-0.05346	0.0180389	0.00304065	2.51703	area
3	S3_3940919	3940919	0.409496	0.0352619	0.0119003	0.00304559	2.51633	area
1	S1_30109286	30109286	0.261632	-0.0373639	0.0126107	0.00304795	2.51599	area
14	S14_2814001	2814001	0.0522626	0.083653	0.0282397	0.00305398	2.51513	area
8	S8_4865121	4865121	0.364563	0.036095	0.0121877	0.00306054	2.5142	area
1	S1_26307218	26307218	0.247929	-0.0353454	0.0119351	0.00306172	2.51403	area
5	S5_416898	416898	0.0691523	0.0655277	0.0221281	0.00306352	2.51378	area
6	S6_7686949	7686949	0.463352	-0.0409748	0.0138423	0.00307522	2.51212	area
1	S1_16699425	16699425	0.378266	0.0355396	0.0120082	0.00308033	2.5114	area
11	S11_1058388	1058388	0.357234	0.0394132	0.0133192	0.00308509	2.51073	area
7	S7_636511	636511	0.483748	-0.0353716	0.0119553	0.0030898	2.51007	area
10	S10_23438982	23438982	0.0736138	-0.0552263	0.0186665	0.00309056	2.50996	area
10	S10_23438987	23438987	0.0736138	-0.0552263	0.0186665	0.00309056	2.50996	area
10	S10_23439018	23439018	0.0736138	-0.0552263	0.0186665	0.00309056	2.50996	area
10	S10_23439021	23439021	0.0736138	-0.0552263	0.0186665	0.00309056	2.50996	area
16	S16_12588252	12588252	0.485714	-0.0557386	0.0188417	0.00309379	2.50951	area
8	S8_4424743	4424743	0.124283	-0.0428079	0.0144724	0.00309747	2.50899	area
8	S8_4424744	4424744	0.124283	-0.0428079	0.0144724	0.00309747	2.50899	area
8	S8_2795019	2795019	0.387827	0.0369602	0.0124962	0.00309927	2.50874	area
11	S11_4994492	4994492	0.0873168	0.063525	0.0214823	0.0031056	2.50785	area
14	S14_13383067	13383067	0.173678	-0.0549985	0.018604	0.0031138	2.50671	area
1	S1_26307196	26307196	0.247929	-0.0352901	0.0119389	0.00311766	2.50617	area
14	S14_12484035	12484035	0.104844	-0.0623042	0.0210784	0.00311828	2.50608	area
11	S11_18441369	18441369	0.32696	0.0365347	0.0123611	0.0031203	2.5058	area
10	S10_24710971	24710971	0.361377	-0.0370244	0.0125272	0.00312141	2.50565	area
15	S15_2426374	2426374	0.332696	-0.0371771	0.0125883	0.00314396	2.50252	area
16	S16_12588302	12588302	0.498352	-0.0570265	0.0193113	0.00314696	2.50211	area
3	S3_17062406	17062406	0.0678776	0.0685789	0.0232237	0.00314738	2.50205	area
1	S1_29170818	29170818	0.119503	0.0458192	0.0155178	0.00315022	2.50166	area
3	S3_3609815	3609815	0.281708	0.0366892	0.0124258	0.00315053	2.50162	area
12	S12_2250805	2250805	0.111855	0.0591716	0.0200425	0.00315409	2.50113	area
13	S13_19997234	19997234	0.427342	-0.0310274	0.0105103	0.00315635	2.50081	area
11	S11_18501888	18501888	0.277247	0.0425474	0.0144141	0.00315937	2.5004	area
10	S10_19495624	19495624	0.427661	0.038083	0.0129032	0.0031629	2.49991	area
10	S10_24426515	24426515	0.470682	0.0330902	0.0112122	0.00316475	2.49966	area
5	S5_11640193	11640193	0.135437	-0.0497869	0.0168726	0.00316999	2.49894	area
10	S10_19522248	19522248	0.172721	0.0455205	0.0154289	0.00317422	2.49836	area
1	S1_24654283	24654283	0.22594	-0.0394965	0.0133874	0.00317496	2.49826	area
2	S2_11929612	11929612	0.289675	0.0405776	0.0137547	0.00317671	2.49802	area
1	S1_26078930	26078930	0.248566	-0.0395	0.0133921	0.00318286	2.49718	area
11	S11_2471629	2471629	0.255895	-0.0382586	0.012973	0.00318707	2.49661	area
6	S6_7794965	7794965	0.314835	0.0529396	0.0179536	0.00319126	2.49604	area
1	S1_29334065	29334065	0.0834927	0.0639997	0.0217048	0.00319173	2.49597	area
1	S1_26444055	26444055	0.0901848	0.0506371	0.0171791	0.0032026	2.4945	area
11	S11_2471623	2471623	0.255258	-0.0382089	0.0129655	0.00320913	2.49361	area
15	S15_10884464	10884464	0.369981	-0.03964	0.0134545	0.00321685	2.49257	area
12	S12_1565720	1565720	0.0984704	0.0599215	0.0203395	0.0032184	2.49236	area
9	S9_5491498	5491498	0.0771192	-0.0666284	0.0226202	0.00322409	2.49159	area
10	S10_26174227	26174227	0.246654	0.0327375	0.011116	0.00322882	2.49096	area
17	S17_11839950	11839950	0.119184	-0.0399122	0.013553	0.0032306	2.49072	area
3	S3_11315364	11315364	0.162088	-0.0607149	0.0206256	0.00324348	2.48899	area
3	S3_4450670	4450670	0.325048	0.0356036	0.0120952	0.0032441	2.48891	area
1	S1_9748146	9748146	0.18738	0.0399034	0.0135579	0.00324846	2.48832	area
2	S2_2004715	2004715	0.100382	0.0529161	0.0179891	0.00326555	2.48604	area
11	S11_5754023	5754023	0.138305	-0.0520463	0.0176966	0.00327126	2.48528	area
2	S2_11925732	11925732	0.299873	0.0406645	0.0138271	0.0032722	2.48516	area
10	S10_5730784	5730784	0.0956023	0.0590083	0.0200665	0.00327535	2.48474	area
15	S15_10277182	10277182	0.134162	-0.0544133	0.0185059	0.00327876	2.48429	area
12	S12_3410007	3410007	0.12747	-0.0519609	0.0176755	0.00328509	2.48345	area
18	S18_5785261	5785261	0.468451	0.0347305	0.0118208	0.00330239	2.48117	area
1	S1_25950798	25950798	0.317081	0.0381936	0.0130011	0.00330638	2.48065	area
1	S1_26195657	26195657	0.207457	-0.040535	0.0137986	0.00330733	2.48052	area
1	S1_17015223	17015223	0.354047	-0.0371161	0.0126352	0.00330862	2.48035	area
1	S1_29561735	29561735	0.0697897	0.0666235	0.0226873	0.00331836	2.47908	area
12	S12_23343636	23343636	0.427024	-0.0347762	0.011843	0.00332	2.47886	area
12	S12_25829934	25829934	0.351498	-0.0387684	0.0132042	0.00332395	2.47835	area
7	S7_9314290	9314290	0.172403	-0.0427453	0.0145602	0.00332726	2.47791	area
11	S11_6118206	6118206	0.201402	0.0437436	0.0149026	0.00333221	2.47727	area
16	S16_24600876	24600876	0.060989	-0.0995493	0.0339159	0.00333358	2.47709	area
1	S1_29170314	29170314	0.118866	0.0458521	0.015623	0.00333638	2.47672	area
12	S12_1521257	1521257	0.201721	0.0383813	0.0130778	0.00333711	2.47663	area
1	S1_23836866	23836866	0.298917	0.0405025	0.0138016	0.00333953	2.47631	area
11	S11_4790152	4790152	0.165073	-0.0475762	0.0162155	0.00334624	2.47544	area
7	S7_19425747	19425747	0.203314	0.043796	0.0149289	0.00335012	2.47494	area
1	S1_29005168	29005168	0.250159	-0.0390914	0.0133287	0.00335843	2.47386	area
1	S1_30010815	30010815	0.290312	-0.0359117	0.0122468	0.00336415	2.47312	area
12	S12_29160290	29160290	0.319312	-0.0372548	0.0127077	0.00337152	2.47217	area
11	S11_2021986	2021986	0.131612	0.0529368	0.0180582	0.00337371	2.47189	area
1	S1_25692682	25692682	0.252709	-0.0356006	0.0121523	0.00339479	2.46919	area
3	S3_4882763	4882763	0.46144	-0.0362382	0.0123708	0.00339691	2.46892	area
3	S3_14557773	14557773	0.070427	0.0654176	0.0223344	0.00340049	2.46846	area
12	S12_6292411	6292411	0.209369	-0.0414436	0.0141507	0.00340337	2.46809	area
12	S12_6292412	6292412	0.209369	-0.0414436	0.0141507	0.00340337	2.46809	area
12	S12_6292413	6292413	0.209369	-0.0414436	0.0141507	0.00340337	2.46809	area
11	S11_4027166	4027166	0.0650096	0.0728754	0.0248881	0.00341016	2.46723	area
12	S12_924649	924649	0.485978	0.0363276	0.0124089	0.00341649	2.46642	area
18	S18_5909090	5909090	0.435946	0.0351199	0.0119986	0.00342249	2.46566	area
11	S11_15746957	15746957	0.45666	-0.0345797	0.0118172	0.00343103	2.46458	area
2	S2_11739490	11739490	0.191523	0.0421231	0.0143953	0.00343156	2.46451	area
1	S1_17603383	17603383	0.0637349	-0.0732936	0.0250479	0.00343202	2.46445	area
14	S14_12499612	12499612	0.10325	-0.0619371	0.0211684	0.00343432	2.46416	area
1	S1_26268576	26268576	0.0643722	-0.0583528	0.0199549	0.00345303	2.4618	area
17	S17_18244845	18244845	0.0653282	0.0539241	0.0184414	0.0034547	2.46159	area
3	S3_26043889	26043889	0.209341	0.0601301	0.0205651	0.00345683	2.46132	area
11	S11_18501932	18501932	0.264181	-0.0380946	0.0130295	0.0034587	2.46109	area
12	S12_5529819	5529819	0.304334	0.0416784	0.0142583	0.00346562	2.46022	area
16	S16_22117048	22117048	0.357234	-0.0367984	0.0125899	0.00346848	2.45986	area
15	S15_10383157	10383157	0.132569	-0.0537338	0.0183881	0.0034756	2.45897	area
9	S9_18730391	18730391	0.437859	0.0370391	0.0126767	0.00347978	2.45845	area
1	S1_24654286	24654286	0.226259	-0.0391158	0.0133907	0.00348789	2.45744	area
2	S2_16120483	16120483	0.371256	0.0359995	0.0123278	0.00349836	2.45614	area
1	S1_17266751	17266751	0.41109	-0.0333032	0.0114067	0.00350468	2.45535	area
12	S12_1521224	1521224	0.211281	0.0378518	0.0129648	0.00350512	2.4553	area
12	S12_3765640	3765640	0.138942	-0.0486571	0.0166686	0.00351061	2.45462	area
1	S1_26268569	26268569	0.0666029	-0.057004	0.0195284	0.00351126	2.45454	area
11	S11_2857819	2857819	0.218292	0.0437406	0.0149862	0.00351466	2.45412	area
12	S12_6142381	6142381	0.326641	0.0369649	0.0126648	0.00351497	2.45408	area
13	S13_21927867	21927867	0.0742511	0.0541883	0.0185675	0.00351786	2.45372	area
13	S13_21927883	21927883	0.0742511	0.0541883	0.0185675	0.00351786	2.45372	area
1	S1_21071890	21071890	0.386552	-0.0310794	0.0106501	0.00352026	2.45343	area
9	S9_18723207	18723207	0.430848	0.0381697	0.0130853	0.00353434	2.45169	area
11	S11_15735710	15735710	0.454748	-0.0350781	0.0120282	0.00354177	2.45078	area
12	S12_6829867	6829867	0.20905	-0.0377261	0.0129366	0.00354292	2.45064	area
3	S3_21819668	21819668	0.414835	-0.0577516	0.0198094	0.00355277	2.44943	area
11	S11_17575635	17575635	0.165392	-0.0446122	0.015305	0.00355826	2.44876	area
11	S11_1062318	1062318	0.358827	0.0387855	0.0133106	0.00356981	2.44735	area
10	S10_25881636	25881636	0.170491	0.0421808	0.0144813	0.00358241	2.44582	area
6	S6_7794886	7794886	0.271978	0.051535	0.0176931	0.00358297	2.44576	area
1	S1_17050373	17050373	0.339388	-0.0387546	0.0133145	0.00360623	2.44295	area
12	S12_924650	924650	0.485978	0.0362281	0.0124476	0.00360917	2.44259	area
12	S12_2866789	2866789	0.145953	0.0520245	0.0178757	0.00361025	2.44246	area
15	S15_10665423	10665423	0.303059	-0.0401549	0.0138006	0.00361829	2.4415	area
12	S12_2587717	2587717	0.128426	0.0547577	0.0188213	0.00362192	2.44106	area
1	S1_3837407	3837407	0.325685	-0.0362246	0.0124512	0.00362206	2.44104	area
3	S3_14557742	14557742	0.0621415	0.0691969	0.0237852	0.00362301	2.44093	area
11	S11_14992474	14992474	0.36297	0.0350145	0.0120376	0.00362871	2.44025	area
9	S9_5932804	5932804	0.223709	0.0433159	0.0148918	0.00362926	2.44018	area
12	S12_2263704	2263704	0.112811	0.0581678	0.0200005	0.00363383	2.43964	area
1	S1_26406040	26406040	0.248885	-0.0397022	0.0136523	0.00363651	2.43932	area
7	S7_17481922	17481922	0.201099	-0.0546975	0.0188117	0.00364185	2.43868	area
11	S11_5640645	5640645	0.147546	-0.0499256	0.0171721	0.00364488	2.43832	area
11	S11_4217361	4217361	0.320268	-0.0376478	0.0129492	0.00364503	2.4383	area
3	S3_19968911	19968911	0.354685	0.0335293	0.0115373	0.00365886	2.43665	area
5	S5_9468621	9468621	0.351498	0.0388866	0.0133822	0.00366256	2.43622	area
14	S14_12793042	12793042	0.104844	-0.061051	0.0210126	0.00366728	2.43566	area
2	S2_270494	270494	0.161568	0.0415534	0.0143021	0.00366783	2.43559	area
14	S14_16271368	16271368	0.399618	-0.0342187	0.0117777	0.00366806	2.43556	area
1	S1_26192698	26192698	0.258764	-0.0396348	0.0136437	0.00367263	2.43502	area
9	S9_8931168	8931168	0.161249	-0.045865	0.0157905	0.0036772	2.43448	area
7	S7_17481961	17481961	0.203297	-0.0544808	0.0187638	0.00369021	2.43295	area
12	S12_424726	424726	0.0697897	-0.0653499	0.0225174	0.00370556	2.43115	area
1	S1_26512431	26512431	0.232632	-0.0396857	0.0136795	0.00371847	2.42964	area
1	S1_29163684	29163684	0.258445	-0.0332842	0.0114735	0.00372034	2.42942	area
2	S2_1970907	1970907	0.174952	0.0457587	0.0157826	0.00373991	2.42714	area
9	S9_26488406	26488406	0.402167	0.028116	0.00969947	0.00374693	2.42632	area
15	S15_10895855	10895855	0.318674	-0.0385918	0.0133141	0.00374878	2.42611	area
3	S3_4885381	4885381	0.494264	-0.0354208	0.0122229	0.00375666	2.4252	area
7	S7_18569617	18569617	0.0634162	0.0584987	0.0201922	0.00376639	2.42407	area
11	S11_18373338	18373338	0.138942	-0.0497651	0.017179	0.00376917	2.42375	area
2	S2_11972970	11972970	0.234544	0.0420466	0.014515	0.00377025	2.42363	area
1	S1_3885971	3885971	0.442639	-0.0328704	0.0113483	0.00377335	2.42327	area
5	S5_416911	416911	0.0697897	0.0639398	0.02208	0.00378165	2.42232	area
14	S14_16482931	16482931	0.418738	0.0304855	0.0105288	0.00378623	2.42179	area
3	S3_25028057	25028057	0.448901	0.0474179	0.0163787	0.00379047	2.42131	area
3	S3_4804160	4804160	0.489802	0.0352747	0.0121855	0.00379405	2.4209	area
7	S7_747703	747703	0.371256	0.0336006	0.0116088	0.00379893	2.42034	area
16	S16_21317361	21317361	0.492352	0.0338396	0.0116955	0.00381103	2.41896	area
11	S11_1415310	1415310	0.0519439	0.0818644	0.028294	0.0038116	2.41889	area
14	S14_10943027	10943027	0.291906	0.0323458	0.0111806	0.00381546	2.41845	area
11	S11_14769697	14769697	0.306593	0.0453123	0.0156628	0.0038159	2.4184	area
17	S17_7885511	7885511	0.150414	0.0486822	0.0168278	0.00381627	2.41836	area
7	S7_22413575	22413575	0.39898	-0.0347032	0.0119976	0.00382188	2.41772	area
7	S7_22413587	22413587	0.39898	-0.0347032	0.0119976	0.00382188	2.41772	area
15	S15_10253729	10253729	0.131931	-0.0508751	0.0175902	0.00382509	2.41736	area
3	S3_21845109	21845109	0.424156	0.0375334	0.0129782	0.00382749	2.41709	area
1	S1_26207507	26207507	0.244105	-0.039203	0.0135572	0.00383203	2.41657	area
1	S1_19834929	19834929	0.450924	-0.0351096	0.0121426	0.00383475	2.41626	area
1	S1_19838425	19838425	0.470682	-0.0360886	0.0124819	0.00383691	2.41602	area
1	S1_22292685	22292685	0.0799873	0.0657418	0.0227435	0.00384532	2.41507	area
1	S1_25692633	25692633	0.253027	-0.0351247	0.0121532	0.00385054	2.41448	area
14	S14_11580599	11580599	0.364245	-0.0355909	0.0123157	0.00385379	2.41411	area
17	S17_8482709	8482709	0.5	0.033049	0.0114369	0.00385634	2.41382	area
16	S16_24578110	24578110	0.0620879	-0.0936849	0.0324269	0.00386337	2.41303	area
11	S11_4941819	4941819	0.0892288	0.0618596	0.0214174	0.00387345	2.4119	area
3	S3_3725343	3725343	0.495539	-0.0292458	0.010127	0.00387815	2.41138	area
1	S1_25924438	25924438	0.246017	-0.0380692	0.01319	0.00389917	2.40903	area
12	S12_6547198	6547198	0.347355	0.0469415	0.0162648	0.00390071	2.40886	area
1	S1_25733753	25733753	0.252709	-0.0389948	0.0135122	0.00390315	2.40858	area
10	S10_24426494	24426494	0.471957	-0.0324049	0.0112296	0.0039058	2.40829	area
9	S9_19404752	19404752	0.485022	0.0343677	0.0119129	0.00391508	2.40726	area
1	S1_24568288	24568288	0.239006	-0.0397383	0.0137756	0.00391798	2.40694	area
1	S1_24568323	24568323	0.239006	-0.0397383	0.0137756	0.00391798	2.40694	area
5	S5_10009110	10009110	0.465902	0.0367699	0.0127504	0.00392885	2.40573	area
1	S1_4979887	4979887	0.239006	-0.0408787	0.0141801	0.0039414	2.40435	area
7	S7_25011944	25011944	0.258445	-0.038826	0.0134735	0.00395585	2.40276	area
11	S11_1032710	1032710	0.357553	0.0383772	0.0133183	0.00395751	2.40258	area
11	S11_4028424	4028424	0.318993	-0.0376031	0.01305	0.0039585	2.40247	area
18	S18_13461236	13461236	0.0927342	0.0544191	0.0188884	0.00396312	2.40196	area
1	S1_29565777	29565777	0.067559	0.0668225	0.0231985	0.00397086	2.40112	area
15	S15_10213484	10213484	0.494264	0.0296892	0.0103083	0.00397518	2.40064	area
11	S11_950438	950438	0.418101	0.0306212	0.0106321	0.00397589	2.40057	area
7	S7_634480	634480	0.337795	-0.0355396	0.0123404	0.0039776	2.40038	area
2	S2_11972886	11972886	0.237412	0.0418491	0.0145316	0.00397847	2.40028	area
18	S18_13461206	13461206	0.0924156	0.0546036	0.0189625	0.00398236	2.39986	area
17	S17_17865377	17865377	0.298598	0.037846	0.0131471	0.00399377	2.39862	area
11	S11_1051330	1051330	0.359465	0.0384386	0.0133537	0.00399574	2.3984	area
11	S11_9928507	9928507	0.234226	0.0340569	0.0118316	0.00399609	2.39836	area
9	S9_8098249	8098249	0.183875	0.0463886	0.0161161	0.00399689	2.39828	area
12	S12_29160631	29160631	0.150733	-0.0478123	0.016612	0.00399986	2.39796	area
3	S3_5141125	5141125	0.263225	-0.0406317	0.0141189	0.00400435	2.39747	area
2	S2_1831192	1831192	0.0615041	0.0718431	0.024965	0.00400515	2.39738	area
11	S11_967516	967516	0.492352	-0.0288785	0.0100373	0.00401327	2.3965	area
11	S11_6169392	6169392	0.285851	-0.0334798	0.011645	0.00403992	2.39363	area
11	S11_6169394	6169394	0.285851	-0.0334798	0.011645	0.00403992	2.39363	area
11	S11_6169429	6169429	0.285851	-0.0334798	0.011645	0.00403992	2.39363	area
11	S11_6169430	6169430	0.285851	-0.0334798	0.011645	0.00403992	2.39363	area
1	S1_13325389	13325389	0.271192	-0.0382032	0.0132907	0.00404751	2.39281	area
18	S18_5785262	5785262	0.208094	-0.0418794	0.0145714	0.00405209	2.39232	area
3	S3_27474352	27474352	0.114835	-0.0656	0.0228261	0.00405428	2.39209	area
12	S12_5991828	5991828	0.337795	0.0397911	0.0138469	0.00405754	2.39174	area
11	S11_15052853	15052853	0.323454	0.0361821	0.0125946	0.00406823	2.39059	area
2	S2_12503774	12503774	0.0691523	-0.0640395	0.0222944	0.00407306	2.39008	area
7	S7_18022913	18022913	0.211281	-0.0421304	0.0146695	0.00407916	2.38943	area
9	S9_26274139	26274139	0.308795	0.0369031	0.0128519	0.00408641	2.38866	area
12	S12_3150046	3150046	0.131294	0.0545926	0.0190147	0.0040908	2.38819	area
11	S11_5038516	5038516	0.0717017	0.0661791	0.0230516	0.00409287	2.38797	area
8	S8_25830894	25830894	0.313576	-0.0375696	0.0130876	0.00409651	2.38759	area
11	S11_4816816	4816816	0.278203	0.0357112	0.0124451	0.00411137	2.38601	area
1	S1_11772380	11772380	0.360739	-0.0353363	0.012316	0.00411591	2.38553	area
2	S2_2809092	2809092	0.499044	0.0330462	0.0115189	0.00411926	2.38518	area
5	S5_5039665	5039665	0.444232	-0.0320827	0.0111865	0.00413091	2.38395	area
7	S7_19088934	19088934	0.205864	0.0433249	0.0151175	0.00415845	2.38107	area
1	S1_21105600	21105600	0.386552	-0.0306182	0.010685	0.00416315	2.38058	area
1	S1_26192690	26192690	0.257808	-0.0391126	0.0136564	0.00418255	2.37856	area
7	S7_19582125	19582125	0.372212	-0.0344055	0.0120199	0.00420469	2.37627	area
2	S2_1470643	1470643	0.376992	0.0352847	0.0123314	0.0042181	2.37488	area
12	S12_7329344	7329344	0.182282	-0.0434258	0.0151769	0.00421909	2.37478	area
1	S1_29005145	29005145	0.250797	-0.0380498	0.0133	0.00422458	2.37422	area
12	S12_6142384	6142384	0.335245	0.036449	0.0127407	0.00422529	2.37414	area
16	S16_21865826	21865826	0.321224	0.038193	0.0133505	0.00422596	2.37407	area
15	S15_10553111	10553111	0.174634	-0.0502179	0.0175625	0.00424477	2.37215	area
12	S12_3572455	3572455	0.162524	-0.0397686	0.0139151	0.00426397	2.37019	area
14	S14_2737117	2737117	0.0528999	0.0808027	0.0282798	0.00427316	2.36925	area
3	S3_4820736	4820736	0.489802	0.0349634	0.0122426	0.00429188	2.36735	area
9	S9_7374406	7374406	0.209688	0.040038	0.0140211	0.00429635	2.3669	area
1	S1_16899377	16899377	0.373805	-0.0303253	0.0106199	0.00429672	2.36686	area
1	S1_29154077	29154077	0.0892288	0.0601676	0.0210756	0.00430584	2.36594	area
1	S1_29154082	29154082	0.0892288	0.0601676	0.0210756	0.00430584	2.36594	area
2	S2_30614710	30614710	0.0774725	0.0751615	0.0263281	0.00430629	2.3659	area
11	S11_3941693	3941693	0.380178	-0.0364375	0.0127661	0.00431411	2.36511	area
12	S12_5458387	5458387	0.376673	0.0386697	0.0135489	0.0043162	2.3649	area
11	S11_18198132	18198132	0.128107	-0.0508951	0.0178325	0.00431637	2.36488	area
12	S12_27269413	27269413	0.268005	-0.0350221	0.0122721	0.00432011	2.36451	area
1	S1_11763923	11763923	0.243149	-0.0406623	0.0142486	0.00432018	2.3645	area
9	S9_7213779	7213779	0.486264	-0.0481008	0.0168604	0.00433236	2.36328	area
10	S10_3495875	3495875	0.181963	-0.0428854	0.0150397	0.00435152	2.36136	area
1	S1_30511508	30511508	0.337795	0.037707	0.0132268	0.00436096	2.36042	area
10	S10_487339	487339	0.226896	-0.0372171	0.0130551	0.0043614	2.36037	area
18	S18_10708521	10708521	0.104525	0.0433364	0.0152023	0.00436297	2.36022	area
10	S10_5149394	5149394	0.0551307	0.0769188	0.0269942	0.0043794	2.35859	area
12	S12_5460091	5460091	0.447737	-0.0370601	0.0130061	0.00437969	2.35856	area
8	S8_16146309	16146309	0.0943276	0.0580174	0.0203617	0.00438104	2.35842	area
12	S12_27065053	27065053	0.360421	-0.0369161	0.0129563	0.00438196	2.35833	area
3	S3_13477259	13477259	0.0672403	0.0667545	0.023432	0.00438761	2.35777	area
15	S15_10425219	10425219	0.131868	-0.066127	0.0232136	0.00439076	2.35746	area
5	S5_1803412	1803412	0.141173	0.0508638	0.0178567	0.0043933	2.35721	area
10	S10_897990	897990	0.0678776	0.06587	0.0231268	0.00439662	2.35688	area
14	S14_1106117	1106117	0.179095	0.0425136	0.0149268	0.0043977	2.35677	area
7	S7_635256	635256	0.337795	-0.0351248	0.0123327	0.00439821	2.35672	area
14	S14_2467034	2467034	0.0583174	0.0764935	0.0268609	0.00440275	2.35628	area
16	S16_21413646	21413646	0.197578	0.0420667	0.0147741	0.00440869	2.35569	area
17	S17_18253125	18253125	0.29796	0.0376985	0.01324	0.00440881	2.35568	area
5	S5_2577384	2577384	0.12492	-0.0447844	0.0157303	0.0044132	2.35525	area
12	S12_7119927	7119927	0.0659341	-0.0769588	0.0270327	0.00441502	2.35507	area
1	S1_26314251	26314251	0.245061	-0.0384357	0.0135025	0.00441947	2.35463	area
9	S9_26488445	26488445	0.393563	0.027704	0.00973294	0.00442147	2.35443	area
11	S11_7157132	7157132	0.271192	-0.0374214	0.0131511	0.00443419	2.35319	area
12	S12_2521510	2521510	0.133843	0.0526088	0.0184928	0.0044435	2.35227	area
10	S10_19341990	19341990	0.0796686	0.0643082	0.0226083	0.00444876	2.35176	area
17	S17_20733335	20733335	0.40854	0.0328367	0.0115447	0.0044507	2.35157	area
1	S1_25727519	25727519	0.27406	-0.0363092	0.0127693	0.00446229	2.35044	area
7	S7_9314292	9314292	0.172403	-0.0413679	0.014549	0.00446416	2.35026	area
12	S12_732162	732162	0.135755	-0.0499171	0.0175559	0.0044646	2.35022	area
8	S8_4733190	4733190	0.181644	-0.0475744	0.0167321	0.00446485	2.35019	area
1	S1_30015215	30015215	0.285532	-0.0344988	0.0121338	0.00446647	2.35004	area
10	S10_1254461	1254461	0.0818993	0.0491794	0.0172976	0.00446734	2.34995	area
10	S10_1254478	1254478	0.0818993	0.0491794	0.0172976	0.00446734	2.34995	area
10	S10_1254489	1254489	0.0818993	0.0491794	0.0172976	0.00446734	2.34995	area
10	S10_1254491	1254491	0.0818993	0.0491794	0.0172976	0.00446734	2.34995	area
1	S1_17045621	17045621	0.363607	-0.0344721	0.0121256	0.00447014	2.34968	area
11	S11_1162747	1162747	0.359146	0.0376846	0.0132561	0.00447159	2.34954	area
12	S12_23670406	23670406	0.0586361	0.0571187	0.0200924	0.00447197	2.3495	area
5	S5_9887420	9887420	0.17304	-0.0436449	0.0153542	0.00447553	2.34916	area
1	S1_25334853	25334853	0.222116	-0.0383346	0.0134885	0.00448286	2.34844	area
1	S1_25334854	25334854	0.221797	-0.0383339	0.0134884	0.00448326	2.34841	area
11	S11_5546120	5546120	0.467495	0.0327831	0.0115357	0.00448468	2.34827	area
2	S2_1000461	1000461	0.282418	0.0466332	0.0164094	0.0044851	2.34823	area
12	S12_31217023	31217023	0.316125	-0.0376836	0.0132624	0.00449186	2.34757	area
15	S15_10521883	10521883	0.43276	-0.0348029	0.0122493	0.00449423	2.34734	area
1	S1_25924450	25924450	0.245061	-0.0377445	0.0132846	0.00449424	2.34734	area
1	S1_25924458	25924458	0.245061	-0.0377445	0.0132846	0.00449424	2.34734	area
1	S1_26514401	26514401	0.272148	-0.0367899	0.01295	0.00449829	2.34695	area
1	S1_26514419	26514419	0.272148	-0.0367899	0.01295	0.00449829	2.34695	area
1	S1_24827730	24827730	0.258764	-0.0385364	0.0135652	0.00449974	2.34681	area
11	S11_14884319	14884319	0.366794	-0.0265792	0.00935756	0.00450566	2.34624	area
12	S12_29160591	29160591	0.160293	-0.0454609	0.0160054	0.00450648	2.34616	area
1	S1_26331942	26331942	0.267686	-0.0351659	0.0123811	0.00450722	2.34609	area
1	S1_26331955	26331955	0.267686	-0.0351659	0.0123811	0.00450722	2.34609	area
11	S11_4744887	4744887	0.165073	-0.0462083	0.0162732	0.0045179	2.34506	area
2	S2_11993816	11993816	0.227852	0.0393887	0.0138725	0.00452071	2.34479	area
1	S1_15597744	15597744	0.475143	0.0331398	0.0116729	0.00452496	2.34439	area
15	S15_10382934	10382934	0.133206	-0.0523043	0.0184251	0.0045291	2.34399	area
3	S3_13330225	13330225	0.0656469	0.067467	0.0237744	0.00454245	2.34271	area
10	S10_1070969	1070969	0.313894	-0.0290697	0.0102463	0.00455267	2.34173	area
9	S9_9603583	9603583	0.218292	-0.0396077	0.0139623	0.00455736	2.34129	area
3	S3_15555851	15555851	0.0656469	0.0676839	0.0238602	0.00455852	2.34118	area
1	S1_11767730	11767730	0.377629	-0.0349412	0.0123182	0.00456049	2.34099	area
5	S5_9311670	9311670	0.100064	-0.0571747	0.0201578	0.00456316	2.34073	area
12	S12_2868501	2868501	0.132887	0.0536007	0.0189042	0.00457711	2.33941	area
12	S12_23343621	23343621	0.424474	-0.0335017	0.0118186	0.00458763	2.33841	area
11	S11_4329702	4329702	0.410771	-0.0359164	0.0126727	0.00459458	2.33775	area
15	S15_10213525	10213525	0.365385	0.0400109	0.0141181	0.00459681	2.33754	area
1	S1_13922594	13922594	0.297642	-0.0373909	0.0131939	0.00459771	2.33746	area
14	S14_13437204	13437204	0.185468	-0.0515696	0.0181973	0.00459811	2.33742	area
3	S3_1543909	1543909	0.0553869	-0.100366	0.0354163	0.00459834	2.3374	area
17	S17_18307496	18307496	0.304971	0.0369349	0.0130335	0.00459918	2.33732	area
7	S7_15385712	15385712	0.457298	-0.0305857	0.0107933	0.00460014	2.33723	area
1	S1_26055102	26055102	0.279159	-0.0358016	0.0126356	0.00460588	2.33669	area
11	S11_5605490	5605490	0.15392	-0.0446926	0.015778	0.00461733	2.33561	area
1	S1_17830417	17830417	0.0653282	-0.0742089	0.0262016	0.0046225	2.33512	area
1	S1_25334830	25334830	0.221797	-0.0382992	0.0135229	0.00462322	2.33506	area
12	S12_697279	697279	0.13225	-0.0503519	0.0177803	0.00462743	2.33466	area
1	S1_24601543	24601543	0.2355	-0.03864	0.0136513	0.00464739	2.33279	area
1	S1_24601544	24601544	0.2355	-0.03864	0.0136513	0.00464739	2.33279	area
9	S9_15551903	15551903	0.349904	-0.0333958	0.0118005	0.00465453	2.33212	area
12	S12_1503959	1503959	0.117272	0.0543235	0.0192048	0.00467453	2.33026	area
10	S10_25048990	25048990	0.454748	0.0318033	0.0112444	0.00467871	2.32987	area
1	S1_13292546	13292546	0.276291	-0.0343231	0.0121387	0.00469016	2.32881	area
14	S14_1845619	1845619	0.053856	0.0762774	0.0269805	0.00469676	2.3282	area
2	S2_1543916	1543916	0.204396	-0.0606016	0.0214367	0.00469866	2.32803	area
12	S12_6142274	6142274	0.335564	0.0373216	0.0132024	0.00470035	2.32787	area
12	S12_6142287	6142287	0.335564	0.0373216	0.0132024	0.00470035	2.32787	area
11	S11_5768377	5768377	0.269917	-0.0426307	0.015083	0.00470736	2.32722	area
1	S1_15732425	15732425	0.469089	0.0352759	0.0124812	0.00470866	2.3271	area
3	S3_13167320	13167320	0.106119	0.0539055	0.0190767	0.00471741	2.3263	area
15	S15_6968767	6968767	0.230083	0.0426681	0.0151018	0.00472278	2.3258	area
15	S15_6968769	6968769	0.230083	0.0426681	0.0151018	0.00472278	2.3258	area
1	S1_26412664	26412664	0.260676	-0.0386131	0.0136667	0.00472283	2.3258	area
1	S1_26412704	26412704	0.260676	-0.0386131	0.0136667	0.00472283	2.3258	area
1	S1_26412706	26412706	0.260676	-0.0386131	0.0136667	0.00472283	2.3258	area
11	S11_7926809	7926809	0.408859	-0.032293	0.0114331	0.00473527	2.32466	area
1	S1_26022502	26022502	0.261632	-0.0380391	0.0134686	0.00473863	2.32435	area
1	S1_26022503	26022503	0.261632	-0.0380391	0.0134686	0.00473863	2.32435	area
1	S1_26022506	26022506	0.261632	-0.0380391	0.0134686	0.00473863	2.32435	area
1	S1_26022513	26022513	0.261632	-0.0380391	0.0134686	0.00473863	2.32435	area
3	S3_4688545	4688545	0.473231	0.0334352	0.0118422	0.00475177	2.32314	area
2	S2_16113217	16113217	0.281868	0.0512111	0.0181399	0.00475587	2.32277	area
2	S2_949427	949427	0.265456	0.0379177	0.0134331	0.00476208	2.3222	area
11	S11_1462751	1462751	0.0532186	0.07933	0.0281068	0.00476579	2.32187	area
17	S17_18253185	18253185	0.29573	0.0367216	0.0130108	0.00476674	2.32178	area
5	S5_9313018	9313018	0.232951	0.0395177	0.0140027	0.00477025	2.32146	area
3	S3_4828498	4828498	0.494264	-0.0344329	0.0122015	0.00477211	2.32129	area
11	S11_4054898	4054898	0.0634162	0.0710225	0.0251676	0.00477287	2.32122	area
17	S17_19190387	19190387	0.274379	0.0347179	0.0123053	0.00478185	2.3204	area
12	S12_1500045	1500045	0.117909	0.0540504	0.0191576	0.00478208	2.32038	area
11	S11_4261125	4261125	0.460484	-0.0355089	0.0125874	0.00478766	2.31988	area
14	S14_12529571	12529571	0.102932	-0.0598899	0.0212304	0.0047882	2.31983	area
11	S11_5219164	5219164	0.0666029	0.0701542	0.02487	0.00478985	2.31968	area
11	S11_5219169	5219169	0.0666029	0.0701542	0.02487	0.00478985	2.31968	area
11	S11_5617316	5617316	0.148821	-0.0450239	0.0159715	0.00481708	2.31722	area
12	S12_27539227	27539227	0.443276	-0.0327313	0.0116142	0.00482903	2.31614	area
16	S16_22627183	22627183	0.436902	-0.0348119	0.0123538	0.00483375	2.31572	area
5	S5_27948630	27948630	0.0525813	-0.0633728	0.0224935	0.00484176	2.315	area
11	S11_950443	950443	0.419694	0.0299327	0.010627	0.00485256	2.31403	area
12	S12_6575279	6575279	0.164436	-0.0451794	0.0160465	0.00486979	2.31249	area
11	S11_2018730	2018730	0.122371	0.0527477	0.018737	0.00487531	2.312	area
1	S1_30600348	30600348	0.33174	0.0377053	0.0133941	0.00487681	2.31186	area
1	S1_3867075	3867075	0.407584	0.0321875	0.0114365	0.00488594	2.31105	area
1	S1_26000542	26000542	0.0710644	0.0655626	0.023298	0.00489163	2.31055	area
7	S7_22397840	22397840	0.321542	0.0374711	0.0133171	0.00489645	2.31012	area
14	S14_10757106	10757106	0.494583	0.0359041	0.012761	0.00489934	2.30986	area
2	S2_12045050	12045050	0.490121	-0.0359118	0.0127715	0.00492545	2.30755	area
10	S10_23084953	23084953	0.211281	0.0393683	0.0140033	0.00493318	2.30687	area
8	S8_3609815	3609815	0.269598	0.0408551	0.0145329	0.00493533	2.30668	area
12	S12_28102849	28102849	0.153601	-0.0440101	0.0156568	0.00493992	2.30628	area
11	S11_4007186	4007186	0.0605481	0.0694171	0.0247023	0.00495192	2.30523	area
11	S11_4007193	4007193	0.0605481	0.0694171	0.0247023	0.00495192	2.30523	area
12	S12_2074389	2074389	0.108349	0.055894	0.0198906	0.00495299	2.30513	area
14	S14_10691861	10691861	0.472275	-0.0368409	0.0131113	0.00495628	2.30484	area
8	S8_29051182	29051182	0.489011	-0.0421667	0.01501	0.00496595	2.304	area
1	S1_25689984	25689984	0.25972	-0.0385273	0.0137146	0.00496626	2.30397	area
1	S1_27178444	27178444	0.161249	-0.0377944	0.0134539	0.00496679	2.30392	area
1	S1_27178447	27178447	0.161249	-0.0377944	0.0134539	0.00496679	2.30392	area
1	S1_15210728	15210728	0.483748	0.0328683	0.0117046	0.00498261	2.30254	area
7	S7_15356566	15356566	0.314532	-0.0342625	0.0122047	0.00499538	2.30143	area
1	S1_15194377	15194377	0.429254	0.0313397	0.0111641	0.00499763	2.30124	area
1	S1_19834932	19834932	0.450287	-0.0341062	0.0121502	0.00499983	2.30104	area
14	S14_10511640	10511640	0.37986	-0.0320783	0.0114289	0.00500398	2.30068	area
12	S12_31320132	31320132	0.295411	0.0375568	0.0133809	0.00500436	2.30065	area
12	S12_1237404	1237404	0.0889101	0.0610522	0.0217557	0.0050119	2.3	area
12	S12_985258	985258	0.236138	0.0360819	0.0128582	0.00501399	2.29982	area
12	S12_985311	985311	0.236138	0.0360819	0.0128582	0.00501399	2.29982	area
9	S9_10565096	10565096	0.32218	-0.0353915	0.0126135	0.00501856	2.29942	area
9	S9_10565116	10565116	0.32218	-0.0353915	0.0126135	0.00501856	2.29942	area
11	S11_4049830	4049830	0.0646909	0.0702149	0.0250249	0.00501921	2.29936	area
15	S15_10550835	10550835	0.198215	-0.0423775	0.0151038	0.00501988	2.29931	area
12	S12_23431223	23431223	0.431804	-0.0290181	0.010349	0.00504828	2.29686	area
1	S1_30593313	30593313	0.405672	-0.0255033	0.00909607	0.00505077	2.29664	area
1	S1_25525066	25525066	0.259401	-0.037942	0.0135344	0.00505709	2.2961	area
7	S7_24218184	24218184	0.276609	-0.0360842	0.0128725	0.00505981	2.29587	area
1	S1_26551369	26551369	0.257489	-0.0322344	0.0115024	0.0050723	2.2948	area
9	S9_8821998	8821998	0.164436	-0.0442756	0.0158039	0.00508554	2.29366	area
1	S1_29470197	29470197	0.0541746	0.0735899	0.0262715	0.00509233	2.29308	area
11	S11_18198219	18198219	0.127788	-0.0502831	0.0179544	0.00510067	2.29237	area
3	S3_3194657	3194657	0.241555	0.0348846	0.0124566	0.00510235	2.29223	area
9	S9_1868274	1868274	0.17782	-0.0433544	0.0154847	0.00511304	2.29132	area
10	S10_25142695	25142695	0.37731	-0.0345131	0.0123296	0.00512275	2.2905	area
14	S14_6040150	6040150	0.0701083	-0.0590464	0.0210953	0.00512572	2.29025	area
11	S11_4216526	4216526	0.31485	-0.0362976	0.0129695	0.00513101	2.2898	area
8	S8_3643556	3643556	0.127788	-0.0488737	0.0174632	0.00513151	2.28975	area
12	S12_2308083	2308083	0.32696	0.0371638	0.0132793	0.00513224	2.28969	area
12	S12_2308102	2308102	0.32696	0.0371638	0.0132793	0.00513224	2.28969	area
17	S17_17863502	17863502	0.296686	0.0372625	0.0133147	0.00513263	2.28966	area
5	S5_9314852	9314852	0.098789	-0.0574634	0.020541	0.00515006	2.28819	area
11	S11_5546820	5546820	0.486616	-0.0330547	0.0118178	0.00515746	2.28756	area
3	S3_2574175	2574175	0.0803059	0.0582556	0.0208371	0.00517765	2.28587	area
8	S8_4733163	4733163	0.181326	-0.0468141	0.016745	0.00517856	2.28579	area
7	S7_24106921	24106921	0.23072	-0.0388968	0.0139142	0.00518238	2.28547	area
17	S17_20734354	20734354	0.405354	0.0328432	0.0117494	0.00518507	2.28525	area
2	S2_892342	892342	0.260038	0.0374672	0.0134052	0.00519056	2.28479	area
11	S11_1032988	1032988	0.359146	0.0370713	0.0132667	0.0052011	2.2839	area
1	S1_16899324	16899324	0.374124	-0.0296409	0.0106095	0.00520907	2.28324	area
10	S10_5225976	5225976	0.272148	-0.0377141	0.0134999	0.00521163	2.28303	area
10	S10_23839785	23839785	0.0940089	0.0595293	0.0213121	0.00521861	2.28245	area
12	S12_3572458	3572458	0.163161	-0.0388494	0.0139103	0.00522462	2.28195	area
9	S9_6399558	6399558	0.129063	-0.0495081	0.0177309	0.00523518	2.28107	area
9	S9_8124660	8124660	0.184512	0.0447745	0.016036	0.00523626	2.28098	area
12	S12_3572843	3572843	0.125876	-0.0494354	0.0177064	0.00523911	2.28074	area
6	S6_2484833	2484833	0.145953	0.0465888	0.0166877	0.00524163	2.28053	area
11	S11_9906143	9906143	0.159341	0.0567107	0.0203145	0.0052443	2.28031	area
3	S3_4828718	4828718	0.494264	-0.0340017	0.0121826	0.00525443	2.27947	area
10	S10_10022270	10022270	0.12014	-0.0466402	0.0167145	0.00526415	2.27867	area
10	S10_25697060	25697060	0.202358	0.0395301	0.0141707	0.00527789	2.27754	area
4	S4_21585272	21585272	0.233588	0.0358872	0.0128652	0.00527946	2.27741	area
13	S13_6060454	6060454	0.453297	0.0428157	0.0153505	0.00528372	2.27706	area
2	S2_1942004	1942004	0.20204	0.0357099	0.0128041	0.00528799	2.27671	area
12	S12_6142378	6142378	0.325366	0.0350802	0.0125795	0.00529239	2.27635	area
1	S1_26551927	26551927	0.254939	-0.0367128	0.0131652	0.00529331	2.27627	area
14	S14_12488439	12488439	0.102932	-0.0589308	0.0211346	0.0052977	2.27591	area
15	S15_4291502	4291502	0.13703	0.0483858	0.017353	0.00529817	2.27587	area
11	S11_5584010	5584010	0.393244	0.0340539	0.012214	0.00530173	2.27558	area
3	S3_3423621	3423621	0.323454	-0.0351108	0.0125943	0.00530623	2.27521	area
11	S11_12123292	12123292	0.355322	-0.0377633	0.0135459	0.00530666	2.27518	area
8	S8_4733226	4733226	0.183238	-0.0465546	0.0167007	0.00531036	2.27488	area
11	S11_7140040	7140040	0.268642	-0.0365545	0.0131133	0.00531037	2.27488	area
11	S11_2175187	2175187	0.233588	0.0360253	0.0129278	0.00532555	2.27364	area
14	S14_15824701	15824701	0.260994	-0.0349996	0.0125608	0.0053295	2.27331	area
11	S11_2989686	2989686	0.386871	-0.0326048	0.0117015	0.00533017	2.27326	area
5	S5_552926	552926	0.119503	0.0511611	0.0183681	0.00534732	2.27186	area
14	S14_2399046	2399046	0.0573614	0.0749097	0.0269057	0.00536664	2.2703	area
1	S1_29382982	29382982	0.147865	0.0476903	0.01713	0.00536896	2.27011	area
9	S9_7374538	7374538	0.209688	0.0400916	0.014401	0.00537009	2.27002	area
17	S17_18298690	18298690	0.292862	0.0363001	0.0130391	0.00537028	2.27	area
12	S12_6273192	6273192	0.188655	-0.040126	0.0144134	0.00537043	2.26999	area
11	S11_4260944	4260944	0.335564	0.034443	0.0123757	0.00538397	2.2689	area
12	S12_1651706	1651706	0.095921	0.0577314	0.0207447	0.00538679	2.26867	area
12	S12_2868427	2868427	0.132569	0.0526425	0.0189174	0.00538996	2.26841	area
4	S4_2407328	2407328	0.276928	0.0376872	0.0135439	0.00539243	2.26822	area
2	S2_16145253	16145253	0.342256	0.0344874	0.0123961	0.0054006	2.26756	area
2	S2_16145306	16145306	0.342256	0.0344874	0.0123961	0.0054006	2.26756	area
12	S12_3263819	3263819	0.340025	-0.0361119	0.0129809	0.00540388	2.26729	area
11	S11_2576068	2576068	0.278521	-0.0339488	0.0122037	0.00540509	2.2672	area
10	S10_25881615	25881615	0.175271	0.0397283	0.0142815	0.00540571	2.26715	area
14	S14_7628047	7628047	0.224725	0.0565423	0.0203277	0.0054103	2.26678	area
4	S4_25240655	25240655	0.195985	-0.0370049	0.0133038	0.00541053	2.26676	area
12	S12_6998359	6998359	0.267686	-0.0373772	0.0134388	0.00541428	2.26646	area
11	S11_18186322	18186322	0.123008	-0.0501189	0.0180231	0.00542221	2.26582	area
3	S3_17143313	17143313	0.0662843	0.065961	0.0237208	0.00542382	2.26569	area
11	S11_5038511	5038511	0.071383	0.0642303	0.0230999	0.00542678	2.26546	area
1	S1_26172989	26172989	0.260038	-0.0377331	0.0135728	0.00543491	2.26481	area
1	S1_26172996	26172996	0.260038	-0.0377331	0.0135728	0.00543491	2.26481	area
1	S1_17538095	17538095	0.0691523	-0.0708458	0.0254872	0.00544162	2.26427	area
1	S1_17538097	17538097	0.0691523	-0.0708458	0.0254872	0.00544162	2.26427	area
12	S12_3572457	3572457	0.138305	-0.0416754	0.0149943	0.0054458	2.26394	area
12	S12_27985231	27985231	0.156044	-0.0546561	0.0196651	0.00544689	2.26385	area
14	S14_11649729	11649729	0.292543	0.0371842	0.0133808	0.00545399	2.26329	area
7	S7_304584	304584	0.249522	0.0382525	0.0137708	0.00547285	2.26179	area
1	S1_30593308	30593308	0.408859	-0.0253215	0.00911653	0.00547733	2.26143	area
12	S12_27564762	27564762	0.422562	-0.0335789	0.0120898	0.00547866	2.26133	area
1	S1_9416548	9416548	0.348311	-0.0318717	0.0114775	0.00548844	2.26055	area
7	S7_19088851	19088851	0.21383	0.0404827	0.0145798	0.00549249	2.26023	area
2	S2_16120871	16120871	0.329191	0.035521	0.0127952	0.00550139	2.25953	area
15	S15_10798787	10798787	0.181644	-0.0470282	0.0169449	0.00551392	2.25854	area
10	S10_23084952	23084952	0.210962	0.0388915	0.0140133	0.00551462	2.25848	area
1	S1_25892785	25892785	0.260038	-0.0380724	0.013719	0.00551759	2.25825	area
3	S3_17900807	17900807	0.328571	0.0448259	0.0161535	0.0055201	2.25805	area
9	S9_7213385	7213385	0.171128	0.045986	0.0165721	0.00552181	2.25792	area
7	S7_18444010	18444010	0.0602294	0.0709465	0.0255692	0.0055256	2.25762	area
1	S1_25950653	25950653	0.323773	0.035511	0.0128007	0.00553482	2.2569	area
12	S12_5543012	5543012	0.302422	0.0394504	0.0142209	0.00553533	2.25686	area
11	S11_14884320	14884320	0.367113	-0.0259637	0.00936136	0.00554566	2.25605	area
11	S11_14884322	14884322	0.367113	-0.0259637	0.00936136	0.00554566	2.25605	area
11	S11_18189295	18189295	0.126514	-0.0494807	0.0178469	0.00556264	2.25472	area
8	S8_4676415	4676415	0.32696	-0.034895	0.0125867	0.00556516	2.25452	area
14	S14_2718638	2718638	0.0799873	0.0492499	0.0177652	0.00556655	2.25441	area
14	S14_2286666	2286666	0.0672403	0.067587	0.0243817	0.00557068	2.25409	area
5	S5_8395000	8395000	0.183556	0.0419434	0.015131	0.00557098	2.25407	area
2	S2_2058934	2058934	0.096877	0.0555014	0.0200231	0.00557341	2.25388	area
9	S9_14023148	14023148	0.193117	-0.0423739	0.0152898	0.00558183	2.25322	area
9	S9_7824017	7824017	0.189611	0.0435848	0.0157342	0.00560445	2.25147	area
10	S10_647057	647057	0.492352	0.0331713	0.0119759	0.00560839	2.25116	area
15	S15_10213496	10213496	0.368681	0.0386894	0.0139688	0.00561084	2.25097	area
2	S2_2302653	2302653	0.291587	0.036444	0.0131586	0.00561258	2.25084	area
5	S5_24691960	24691960	0.265137	-0.0334898	0.0120945	0.00562257	2.25007	area
12	S12_2249434	2249434	0.111536	0.0553457	0.0199918	0.00563289	2.24927	area
12	S12_29160238	29160238	0.321542	-0.035095	0.0126828	0.00565504	2.24756	area
12	S12_6800527	6800527	0.0527473	-0.0917875	0.0331724	0.00565775	2.24736	area
1	S1_25525120	25525120	0.408222	-0.0342134	0.0123654	0.00566001	2.24718	area
18	S18_7843791	7843791	0.162088	0.0565168	0.0204278	0.00566345	2.24692	area
5	S5_24691966	24691966	0.264818	-0.0335045	0.0121108	0.00566617	2.24671	area
5	S5_24692004	24692004	0.264818	-0.0335045	0.0121108	0.00566617	2.24671	area
2	S2_156456	156456	0.136711	0.0477973	0.017279	0.00567111	2.24633	area
14	S14_979687	979687	0.149777	0.0463237	0.0167466	0.00567202	2.24626	area
4	S4_1795939	1795939	0.192161	0.0421605	0.0152417	0.00567268	2.24621	area
7	S7_18565189	18565189	0.0994264	0.0386664	0.013982	0.00568466	2.2453	area
14	S14_10662213	10662213	0.430529	0.0346916	0.0125448	0.00568487	2.24528	area
1	S1_21105531	21105531	0.388464	-0.0293127	0.0106006	0.00568896	2.24497	area
15	S15_11083443	11083443	0.290312	-0.0382318	0.0138267	0.00569116	2.2448	area
3	S3_21438739	21438739	0.448375	-0.0316438	0.0114443	0.0056918	2.24475	area
14	S14_12330856	12330856	0.459528	0.0350659	0.0126837	0.00569842	2.24425	area
1	S1_19834534	19834534	0.448056	-0.0338121	0.0122319	0.00570533	2.24372	area
15	S15_10934419	10934419	0.338113	-0.0361391	0.0130749	0.00570976	2.24338	area
15	S15_10934448	10934448	0.338113	-0.0361391	0.0130749	0.00570976	2.24338	area
15	S15_10671989	10671989	0.302422	-0.0381773	0.0138133	0.00571314	2.24313	area
7	S7_18565220	18565220	0.098789	0.0389268	0.0140849	0.00571469	2.24301	area
7	S7_18565223	18565223	0.098789	0.0389268	0.0140849	0.00571469	2.24301	area
5	S5_24612039	24612039	0.241758	-0.0519068	0.018782	0.00571592	2.24291	area
10	S10_3107040	3107040	0.201083	-0.0401454	0.0145307	0.00573097	2.24177	area
14	S14_11580648	11580648	0.263225	0.0377903	0.0136791	0.00573362	2.24157	area
1	S1_26006622	26006622	0.448056	-0.0322684	0.0116803	0.00573371	2.24156	area
14	S14_9827893	9827893	0.185787	-0.0501712	0.0181625	0.00573875	2.24118	area
7	S7_15190257	15190257	0.0813187	0.0700395	0.025359	0.00574631	2.24061	area
9	S9_26515094	26515094	0.267686	0.0393995	0.014266	0.00574859	2.24044	area
2	S2_1000462	1000462	0.285165	0.0447639	0.0162093	0.00575144	2.24022	area
12	S12_3162699	3162699	0.345443	0.0363403	0.0131614	0.00576009	2.23957	area
12	S12_3162717	3162717	0.345443	0.0363403	0.0131614	0.00576009	2.23957	area
1	S1_26582068	26582068	0.25239	-0.037648	0.0136356	0.00576252	2.23939	area
12	S12_5804930	5804930	0.452836	-0.0286475	0.0103759	0.00576288	2.23936	area
10	S10_26216490	26216490	0.45188	0.0310768	0.0112575	0.00577071	2.23877	area
1	S1_25073469	25073469	0.242511	-0.0351913	0.0127484	0.00577216	2.23866	area
9	S9_15846649	15846649	0.5	0.0328959	0.0119173	0.00577403	2.23852	area
7	S7_24128568	24128568	0.227215	-0.0384836	0.0139462	0.00579015	2.23731	area
9	S9_1894179	1894179	0.290312	0.0334387	0.0121197	0.00579742	2.23677	area
10	S10_5669138	5669138	0.054812	0.074517	0.0270115	0.00580289	2.23636	area
12	S12_1623289	1623289	0.0956023	0.0571393	0.0207137	0.00580615	2.23611	area
9	S9_26915994	26915994	0.052352	-0.098427	0.0356869	0.00581441	2.23549	area
1	S1_34959026	34959026	0.138462	0.0538973	0.019542	0.00581508	2.23544	area
11	S11_7197935	7197935	0.130656	0.0492372	0.0178526	0.00581589	2.23538	area
11	S11_7197942	7197942	0.130656	0.0492372	0.0178526	0.00581589	2.23538	area
8	S8_25004109	25004109	0.208413	-0.0419797	0.0152247	0.00582744	2.23452	area
9	S9_7190980	7190980	0.181963	0.0439867	0.0159536	0.00583046	2.2343	area
3	S3_3946091	3946091	0.415233	-0.0290309	0.0105311	0.00583899	2.23366	area
12	S12_6829904	6829904	0.405354	-0.0295616	0.0107249	0.00584484	2.23323	area
15	S15_12243649	12243649	0.371574	0.0311639	0.0113067	0.00584709	2.23306	area
1	S1_29386036	29386036	0.243786	-0.0351474	0.0127545	0.00585697	2.23233	area
9	S9_26231551	26231551	0.342575	0.0382889	0.0138981	0.0058699	2.23137	area
14	S14_2026893	2026893	0.0803059	-0.0559686	0.0203171	0.00587367	2.23109	area
1	S1_26006411	26006411	0.248566	-0.0371934	0.0135018	0.00587472	2.23101	area
1	S1_26006437	26006437	0.248566	-0.0371934	0.0135018	0.00587472	2.23101	area
1	S1_28965585	28965585	0.112088	0.065599	0.0238139	0.00587539	2.23096	area
12	S12_27539293	27539293	0.449968	-0.0323477	0.0117455	0.0058864	2.23015	area
12	S12_27539309	27539309	0.449968	-0.0323477	0.0117455	0.0058864	2.23015	area
3	S3_25915487	25915487	0.323136	-0.0349057	0.0126772	0.00589761	2.22932	area
1	S1_26126354	26126354	0.25717	-0.0376072	0.0136587	0.00589873	2.22924	area
11	S11_7195230	7195230	0.266412	-0.036068	0.0130999	0.00589984	2.22916	area
12	S12_23431306	23431306	0.442001	-0.0287604	0.0104464	0.00590265	2.22895	area
2	S2_206926	206926	0.141173	0.0456439	0.0165792	0.00590381	2.22887	area
1	S1_25914778	25914778	0.251753	-0.0374661	0.0136088	0.0059039	2.22886	area
5	S5_5018128	5018128	0.385596	0.0284436	0.0103329	0.00591044	2.22838	area
14	S14_9512544	9512544	0.181319	-0.0613416	0.022285	0.00591246	2.22823	area
11	S11_4928531	4928531	0.297323	0.03636	0.0132104	0.00591636	2.22795	area
1	S1_16783974	16783974	0.349586	0.0318009	0.0115542	0.00591736	2.22787	area
12	S12_3173165	3173165	0.112173	0.0546033	0.0198422	0.00592548	2.22728	area
12	S12_3173207	3173207	0.112173	0.0546033	0.0198422	0.00592548	2.22728	area
9	S9_26310589	26310589	0.265456	-0.0375892	0.0136649	0.00594529	2.22583	area
12	S12_3572456	3572456	0.130338	-0.0429551	0.0156204	0.00596062	2.22471	area
1	S1_25855037	25855037	0.0911409	-0.0436145	0.0158646	0.00597465	2.22369	area
1	S1_25855074	25855074	0.0911409	-0.0436145	0.0158646	0.00597465	2.22369	area
1	S1_25766060	25766060	0.258126	-0.0376705	0.0137088	0.0059977	2.22202	area
6	S6_21609153	21609153	0.170491	-0.0445572	0.0162204	0.0060146	2.22079	area
1	S1_6806516	6806516	0.085086	0.0598666	0.0217976	0.00602396	2.22012	area
1	S1_6806520	6806520	0.085086	0.0598666	0.0217976	0.00602396	2.22012	area
9	S9_16656218	16656218	0.457616	0.0366876	0.0133582	0.00602433	2.22009	area
9	S9_16656234	16656234	0.457616	0.0366876	0.0133582	0.00602433	2.22009	area
3	S3_2978423	2978423	0.346718	0.0329475	0.0119978	0.00603009	2.21968	area
1	S1_17996590	17996590	0.0653282	-0.0716302	0.0260858	0.00603357	2.21943	area
8	S8_2815651	2815651	0.365201	0.03598	0.0131054	0.00604323	2.21873	area
3	S3_2603228	2603228	0.0936902	0.054251	0.0197612	0.00604491	2.21861	area
1	S1_26093855	26093855	0.251753	-0.0369751	0.0134707	0.00605382	2.21797	area
1	S1_24533989	24533989	0.25239	-0.0356618	0.0129956	0.00606676	2.21704	area
12	S12_3290331	3290331	0.25717	-0.0355084	0.0129422	0.00607671	2.21633	area
12	S12_3290349	3290349	0.25717	-0.0355084	0.0129422	0.00607671	2.21633	area
7	S7_15190303	15190303	0.0961538	0.0657534	0.0239693	0.00608371	2.21583	area
5	S5_10006969	10006969	0.466539	0.0347211	0.0126575	0.00608571	2.21569	area
14	S14_9455617	9455617	0.115679	-0.0547979	0.0199813	0.00609826	2.21479	area
14	S14_12694195	12694195	0.104844	-0.0575893	0.021002	0.00610511	2.21431	area
9	S9_13538157	13538157	0.23072	-0.0376992	0.0137495	0.00610919	2.21402	area
9	S9_11092941	11092941	0.219567	-0.0377331	0.0137626	0.00611186	2.21383	area
8	S8_14588167	14588167	0.101976	0.0467176	0.0170424	0.00612027	2.21323	area
5	S5_27948645	27948645	0.0522626	-0.0616604	0.0224936	0.00612082	2.21319	area
5	S5_5437234	5437234	0.35819	0.0329488	0.0120209	0.00612611	2.21282	area
11	S11_14884321	14884321	0.367431	-0.02564	0.00935666	0.00613832	2.21195	area
17	S17_17878346	17878346	0.40854	-0.0285166	0.0104073	0.00614271	2.21164	area
1	S1_11774314	11774314	0.371256	-0.0335422	0.0122429	0.00614919	2.21118	area
11	S11_16202026	16202026	0.2116	-0.0386973	0.0141249	0.00615021	2.21111	area
5	S5_412635	412635	0.154238	0.0475026	0.0173397	0.00615258	2.21094	area
5	S5_677159	677159	0.138623	0.0483971	0.017672	0.00616956	2.20975	area
8	S8_4648350	4648350	0.426068	-0.0309843	0.0113144	0.00617251	2.20954	area
8	S8_26889708	26889708	0.178571	-0.0578525	0.0211266	0.0061745	2.2094	area
1	S1_24824611	24824611	0.159337	0.0456908	0.0166876	0.0061811	2.20893	area
16	S16_24642907	24642907	0.103846	-0.0682307	0.024924	0.00618996	2.20831	area
15	S15_11064178	11064178	0.288719	-0.0377627	0.0137955	0.00619427	2.20801	area
1	S1_28509969	28509969	0.185468	-0.0370769	0.0135455	0.00619614	2.20788	area
1	S1_18115937	18115937	0.0650096	-0.0728802	0.0266262	0.00619723	2.2078	area
1	S1_18079576	18079576	0.0646909	-0.0728799	0.0266262	0.00619733	2.2078	area
12	S12_3675838	3675838	0.202996	-0.0391523	0.0143055	0.00620249	2.20743	area
14	S14_10481822	10481822	0.0666029	-0.0667163	0.0243768	0.0062025	2.20743	area
1	S1_24656045	24656045	0.257808	-0.0372179	0.0135993	0.00620508	2.20725	area
11	S11_18306778	18306778	0.126514	-0.048927	0.0178792	0.00620921	2.20696	area
14	S14_2190931	2190931	0.053856	0.0704294	0.0257377	0.00621091	2.20684	area
4	S4_1629495	1629495	0.306565	0.0358952	0.0131212	0.00622541	2.20583	area
1	S1_25517945	25517945	0.259401	-0.0373953	0.0136702	0.0062279	2.20566	area
12	S12_3481750	3481750	0.124283	-0.0487168	0.0178141	0.00624311	2.2046	area
11	S11_4014093	4014093	0.0898662	0.0460143	0.0168261	0.00624396	2.20454	area
12	S12_3614901	3614901	0.195666	-0.0389928	0.0142591	0.00624588	2.20441	area
14	S14_2521415	2521415	0.056724	0.0746257	0.0272998	0.00626534	2.20306	area
10	S10_23617217	23617217	0.315169	-0.0349282	0.0127781	0.00626769	2.20289	area
1	S1_26379609	26379609	0.246973	-0.0371191	0.0135809	0.00627242	2.20256	area
2	S2_2050126	2050126	0.0949649	0.0553315	0.0202485	0.00628316	2.20182	area
2	S2_2050137	2050137	0.0949649	0.0553315	0.0202485	0.00628316	2.20182	area
15	S15_10938352	10938352	0.290631	-0.0377668	0.0138217	0.0062868	2.20157	area
2	S2_2005275	2005275	0.489165	0.0345785	0.0126556	0.00629002	2.20135	area
15	S15_4245645	4245645	0.11058	0.0524736	0.0192071	0.00629525	2.20099	area
14	S14_11407288	11407288	0.0644917	-0.0790381	0.0289315	0.00629698	2.20087	area
14	S14_11407289	11407289	0.0644917	-0.0790381	0.0289315	0.00629698	2.20087	area
9	S9_7839417	7839417	0.187062	0.0433699	0.0158761	0.00629948	2.2007	area
3	S3_17076846	17076846	0.0653282	0.0653502	0.0239245	0.00630433	2.20036	area
9	S9_26457468	26457468	0.223391	-0.0397497	0.0145524	0.0063048	2.20033	area
15	S15_11064158	11064158	0.287763	-0.0378995	0.0138768	0.00631154	2.19986	area
11	S11_977075	977075	0.357553	0.0362175	0.013264	0.00632368	2.19903	area
1	S1_25889863	25889863	0.457935	-0.0324274	0.0118774	0.00633019	2.19858	area
12	S12_3615613	3615613	0.119503	-0.0491218	0.0179937	0.00633454	2.19828	area
10	S10_24299563	24299563	0.445188	-0.0342655	0.0125543	0.00634513	2.19756	area
10	S10_19494183	19494183	0.451243	0.0320949	0.01176	0.00634941	2.19727	area
3	S3_20050268	20050268	0.344505	0.0451562	0.0165541	0.00637579	2.19547	area
1	S1_25744953	25744953	0.257489	-0.0370534	0.0135861	0.00638527	2.19482	area
12	S12_3362080	3362080	0.182919	-0.0417236	0.0153011	0.00639464	2.19418	area
9	S9_9808766	9808766	0.204396	-0.0492942	0.018079	0.00639899	2.19389	area
1	S1_27044398	27044398	0.250797	-0.0367038	0.0134622	0.0064022	2.19367	area
3	S3_16794439	16794439	0.456593	0.0400408	0.0146874	0.00640679	2.19336	area
3	S3_21007562	21007562	0.332418	0.0446664	0.0163872	0.00641674	2.19269	area
15	S15_11384727	11384727	0.08413	0.0591841	0.0217137	0.00641726	2.19265	area
1	S1_15474346	15474346	0.439452	0.0297071	0.0109006	0.00642492	2.19213	area
10	S10_3327275	3327275	0.294455	-0.0367561	0.0134888	0.00643151	2.19169	area
11	S11_18479616	18479616	0.134162	-0.0476193	0.0174768	0.00643565	2.19141	area
1	S1_25875523	25875523	0.251115	-0.0373538	0.0137112	0.00644322	2.1909	area
12	S12_1361727	1361727	0.0901848	0.0591452	0.0217114	0.00644676	2.19066	area
1	S1_30011214	30011214	0.231039	-0.0324597	0.0119157	0.00644759	2.1906	area
1	S1_30011227	30011227	0.231039	-0.0324597	0.0119157	0.00644759	2.1906	area
1	S1_22292475	22292475	0.0796686	0.061983	0.0227565	0.00645441	2.19014	area
1	S1_28647709	28647709	0.265774	-0.0334924	0.012298	0.00646127	2.18968	area
1	S1_28647732	28647732	0.265774	-0.0334924	0.012298	0.00646127	2.18968	area
2	S2_5190652	5190652	0.266412	0.0382359	0.0140414	0.00646771	2.18925	area
9	S9_10026709	10026709	0.218929	-0.0381993	0.0140296	0.00647362	2.18885	area
12	S12_27536764	27536764	0.449649	-0.032062	0.0117766	0.00647841	2.18853	area
1	S1_19834533	19834533	0.448693	-0.0332186	0.0122016	0.00647957	2.18845	area
11	S11_784345	784345	0.457935	0.034647	0.0127275	0.00648446	2.18813	area
15	S15_10803918	10803918	0.334289	0.0304587	0.0111905	0.00649225	2.1876	area
15	S15_10803921	10803921	0.334289	0.0304587	0.0111905	0.00649225	2.1876	area
2	S2_1373950	1373950	0.387827	0.033067	0.0121508	0.0065009	2.18703	area
8	S8_3203697	3203697	0.350223	-0.0308757	0.0113475	0.00651012	2.18641	area
5	S5_2322587	2322587	0.157106	0.046872	0.0172321	0.00652736	2.18526	area
9	S9_15201064	15201064	0.219248	-0.0378217	0.0139049	0.0065276	2.18525	area
1	S1_25334667	25334667	0.258764	-0.0344739	0.0126749	0.00653101	2.18502	area
1	S1_25334717	25334717	0.258764	-0.0344739	0.0126749	0.00653101	2.18502	area
13	S13_25049390	25049390	0.0844487	-0.0583694	0.0214611	0.00653248	2.18492	area
1	S1_22946580	22946580	0.1826	0.0338471	0.0124455	0.00653577	2.1847	area
12	S12_1811951	1811951	0.114404	0.0543899	0.0200018	0.00654291	2.18423	area
11	S11_5768068	5768068	0.272785	-0.0378939	0.013936	0.00654509	2.18408	area
11	S11_16352496	16352496	0.212874	-0.0386095	0.014205	0.00656728	2.18261	area
1	S1_25478262	25478262	0.260038	-0.0358396	0.0131865	0.00656982	2.18245	area
5	S5_11639804	11639804	0.122052	-0.0487978	0.0179548	0.0065715	2.18234	area
2	S2_118204	118204	0.141173	0.0458915	0.0168855	0.00657176	2.18232	area
3	S3_4440578	4440578	0.318037	0.0352609	0.0129752	0.00657646	2.18201	area
9	S9_10569372	10569372	0.301147	-0.0351795	0.0129457	0.00657825	2.18189	area
5	S5_2351694	2351694	0.401848	0.0280438	0.0103201	0.00657982	2.18179	area
4	S4_7077911	7077911	0.130338	-0.0475677	0.0175053	0.00658116	2.1817	area
15	S15_11091315	11091315	0.293499	-0.0371023	0.013658	0.00659701	2.18065	area
1	S1_25875417	25875417	0.255258	-0.0374114	0.013773	0.00660207	2.18032	area
12	S12_6829905	6829905	0.409178	-0.0288734	0.0106307	0.0066067	2.18002	area
12	S12_6829914	6829914	0.409178	-0.0288734	0.0106307	0.0066067	2.18002	area
1	S1_28416526	28416526	0.288082	-0.0284793	0.0104872	0.00661508	2.17946	area
1	S1_28416528	28416528	0.288082	-0.0284793	0.0104872	0.00661508	2.17946	area
1	S1_28416530	28416530	0.288082	-0.0284793	0.0104872	0.00661508	2.17946	area
1	S1_28416531	28416531	0.288082	-0.0284793	0.0104872	0.00661508	2.17946	area
5	S5_10007062	10007062	0.369662	0.0346426	0.012758	0.0066203	2.17912	area
9	S9_8261349	8261349	0.128744	-0.0478046	0.017606	0.00662261	2.17897	area
3	S3_6835127	6835127	0.427661	-0.0302064	0.0111268	0.006633	2.17829	area
1	S1_12569964	12569964	0.446144	-0.0300893	0.0110851	0.00663982	2.17784	area
1	S1_12569980	12569980	0.446144	-0.0300893	0.0110851	0.00663982	2.17784	area
1	S1_25720603	25720603	0.258764	-0.0372482	0.0137226	0.00664019	2.17782	area
1	S1_31538002	31538002	0.249522	-0.0336692	0.0124067	0.00665169	2.17707	area
1	S1_31538005	31538005	0.249522	-0.0336692	0.0124067	0.00665169	2.17707	area
3	S3_12021721	12021721	0.122052	0.0474478	0.0174848	0.00665454	2.17688	area
1	S1_24499704	24499704	0.276291	-0.0309913	0.0114206	0.0066551	2.17685	area
1	S1_24499706	24499706	0.276291	-0.0309913	0.0114206	0.0066551	2.17685	area
8	S8_26084145	26084145	0.196303	-0.0420701	0.015505	0.00666115	2.17645	area
15	S15_11065015	11065015	0.293818	-0.0375531	0.0138411	0.0066644	2.17624	area
12	S12_658837	658837	0.135755	-0.0480374	0.0177058	0.00666604	2.17613	area
1	S1_25747179	25747179	0.25717	-0.0351501	0.0129564	0.00666872	2.17596	area
1	S1_26084250	26084250	0.255577	-0.037206	0.0137181	0.00668402	2.17496	area
1	S1_34959044	34959044	0.137363	0.0533233	0.0196616	0.00668689	2.17478	area
2	S2_1721054	1721054	0.168897	0.0428473	0.0158022	0.00669832	2.17403	area
1	S1_28587548	28587548	0.251434	-0.0359295	0.0132513	0.00670028	2.17391	area
1	S1_24284898	24284898	0.191205	-0.0385105	0.014204	0.00670303	2.17373	area
17	S17_20734761	20734761	0.335883	0.0294887	0.0108806	0.00672428	2.17235	area
9	S9_26648225	26648225	0.323773	0.0308295	0.0113783	0.00673833	2.17145	area
1	S1_25735305	25735305	0.259401	-0.0371269	0.0137032	0.00674131	2.17126	area
9	S9_5360932	5360932	0.115679	-0.0494121	0.0182391	0.00674605	2.17095	area
1	S1_26188982	26188982	0.263544	-0.0370347	0.0136711	0.00674886	2.17077	area
14	S14_13267557	13267557	0.096877	-0.0569648	0.0210304	0.00675499	2.17038	area
11	S11_12000114	12000114	0.278521	-0.0409031	0.0151016	0.00675833	2.17016	area
9	S9_5491500	5491500	0.450924	0.0311559	0.0115042	0.00676462	2.16976	area
11	S11_5546918	5546918	0.491714	-0.0320788	0.0118458	0.00676851	2.16951	area
12	S12_7119911	7119911	0.451648	0.0362348	0.0133819	0.00677424	2.16914	area
3	S3_21600227	21600227	0.473231	0.0315163	0.0116422	0.00678795	2.16826	area
1	S1_17482176	17482176	0.0595921	-0.0713524	0.0263603	0.00679321	2.16792	area
9	S9_26488746	26488746	0.355641	0.0367891	0.0135929	0.00679975	2.16751	area
9	S9_8271598	8271598	0.130019	-0.0477253	0.0176339	0.00680058	2.16745	area
1	S1_16367443	16367443	0.172403	-0.0383444	0.0141679	0.00680101	2.16743	area
10	S10_23563095	23563095	0.315806	0.0385493	0.0142447	0.00680528	2.16715	area
1	S1_28587532	28587532	0.24761	-0.0357873	0.0132268	0.00681659	2.16643	area
7	S7_24528440	24528440	0.118228	0.0412292	0.015239	0.00682019	2.1662	area
11	S11_14771006	14771006	0.163799	0.0386006	0.0142683	0.00682339	2.166	area
3	S3_23866092	23866092	0.0967033	-0.0714376	0.0264069	0.00682497	2.1659	area
12	S12_788607	788607	0.254621	-0.0368532	0.0136228	0.00682539	2.16587	area
1	S1_26097769	26097769	0.263225	-0.0368911	0.0136415	0.00684416	2.16468	area
1	S1_27181525	27181525	0.499044	-0.0315327	0.0116629	0.00685756	2.16383	area
11	S11_2535910	2535910	0.260038	-0.0369635	0.0136718	0.00685867	2.16376	area
1	S1_26506210	26506210	0.256851	-0.0364549	0.013485	0.00686397	2.16342	area
1	S1_24653129	24653129	0.232314	-0.0350973	0.0129854	0.00687504	2.16272	area
1	S1_24653154	24653154	0.232314	-0.0350973	0.0129854	0.00687504	2.16272	area
1	S1_24653165	24653165	0.232314	-0.0350973	0.0129854	0.00687504	2.16272	area
10	S10_3107321	3107321	0.197259	-0.0390836	0.0144632	0.00688652	2.162	area
9	S9_10577933	10577933	0.299235	-0.0353241	0.013072	0.00688668	2.16199	area
12	S12_3680101	3680101	0.218611	-0.0380086	0.0140684	0.00689885	2.16122	area
9	S9_8812608	8812608	0.168579	-0.0417095	0.0154412	0.0069092	2.16057	area
1	S1_25974358	25974358	0.0692308	0.0792407	0.029338	0.00691409	2.16026	area
10	S10_25796752	25796752	0.136711	-0.0412559	0.0152746	0.00691427	2.16025	area
1	S1_26891013	26891013	0.270554	0.0363274	0.0134509	0.00691861	2.15998	area
1	S1_25774243	25774243	0.333971	-0.0317766	0.0117672	0.00692469	2.1596	area
3	S3_26919727	26919727	0.185714	-0.0510355	0.0188992	0.00692534	2.15956	area
1	S1_25881171	25881171	0.245698	-0.0314701	0.0116541	0.006927	2.15945	area
1	S1_25881177	25881177	0.245698	-0.0314701	0.0116541	0.006927	2.15945	area
1	S1_25881180	25881180	0.245698	-0.0314701	0.0116541	0.006927	2.15945	area
2	S2_11994610	11994610	0.228489	0.0390955	0.0144792	0.00693175	2.15916	area
2	S2_11994633	11994633	0.228489	0.0390955	0.0144792	0.00693175	2.15916	area
1	S1_27573731	27573731	0.29796	-0.0313733	0.0116206	0.00693798	2.15877	area
1	S1_27573751	27573751	0.29796	-0.0313733	0.0116206	0.00693798	2.15877	area
11	S11_5731746	5731746	0.480561	0.0313375	0.0116085	0.00694393	2.15839	area
8	S8_25813278	25813278	0.15615	-0.0434192	0.0160845	0.00694557	2.15829	area
1	S1_26168572	26168572	0.264181	-0.0365072	0.013528	0.00696245	2.15724	area
9	S9_26457438	26457438	0.211918	-0.0401354	0.0148726	0.00696279	2.15722	area
2	S2_1403736	1403736	0.277247	-0.0356348	0.0132062	0.00696846	2.15686	area
3	S3_2651651	2651651	0.0917782	0.0537357	0.0199149	0.0069703	2.15675	area
3	S3_4440560	4440560	0.3174	0.0350537	0.0129912	0.00697031	2.15675	area
1	S1_30978798	30978798	0.258126	-0.0332417	0.012322	0.00698104	2.15608	area
14	S14_12752932	12752932	0.102613	-0.0572797	0.0212332	0.0069832	2.15595	area
9	S9_19424528	19424528	0.383684	0.0396849	0.0147136	0.00699353	2.1553	area
14	S14_13746606	13746606	0.26195	0.0369688	0.0137093	0.0070048	2.1546	area
9	S9_1894176	1894176	0.390057	-0.028133	0.0104336	0.00700942	2.15432	area
3	S3_2973670	2973670	0.0905035	0.0542223	0.0201113	0.00701538	2.15395	area
10	S10_25881460	25881460	0.192798	0.0389043	0.01443	0.00701636	2.15389	area
14	S14_427413	427413	0.135118	0.0470627	0.0174566	0.00701809	2.15378	area
15	S15_4253963	4253963	0.112173	0.0516269	0.0191508	0.00702176	2.15355	area
1	S1_27044392	27044392	0.251115	-0.0362723	0.0134581	0.00703443	2.15277	area
1	S1_19893494	19893494	0.373168	-0.0325623	0.0120825	0.00703875	2.1525	area
1	S1_24948472	24948472	0.244105	-0.0371206	0.0137748	0.00704272	2.15226	area
1	S1_25775166	25775166	0.260357	-0.0368723	0.0136844	0.00705005	2.15181	area
9	S9_26531827	26531827	0.255577	0.0366816	0.0136148	0.00705494	2.15151	area
10	S10_2531290	2531290	0.273741	-0.0352267	0.0130765	0.00706211	2.15107	area
9	S9_7227114	7227114	0.222527	0.0527524	0.0195825	0.00706322	2.151	area
2	S2_16113226	16113226	0.321224	0.0341857	0.0126906	0.00706459	2.15091	area
7	S7_522488	522488	0.304015	0.0348588	0.0129408	0.00706595	2.15083	area
4	S4_27779883	27779883	0.0672403	-0.0625105	0.023207	0.00706845	2.15068	area
1	S1_26497078	26497078	0.260676	-0.0367281	0.0136365	0.00707355	2.15036	area
14	S14_12672317	12672317	0.103569	-0.0572102	0.0212413	0.00707392	2.15034	area
1	S1_28455510	28455510	0.272467	-0.0355605	0.0132056	0.00708457	2.14969	area
1	S1_28455511	28455511	0.272467	-0.0355605	0.0132056	0.00708457	2.14969	area
7	S7_481472	481472	0.494901	-0.0323363	0.012009	0.00708814	2.14947	area
14	S14_11586664	11586664	0.336201	-0.0348144	0.0129302	0.00709197	2.14923	area
1	S1_26512758	26512758	0.200127	-0.0396212	0.0147156	0.00709247	2.1492	area
11	S11_9928517	9928517	0.237412	0.0317332	0.0117889	0.00710718	2.1483	area
17	S17_20733343	20733343	0.0519439	-0.0634343	0.0235666	0.00710884	2.1482	area
2	S2_12050661	12050661	0.491077	-0.0344244	0.0127909	0.00711695	2.14771	area
14	S14_2230840	2230840	0.0678776	0.0650535	0.0241743	0.00712333	2.14732	area
1	S1_17288790	17288790	0.292543	0.0310316	0.0115317	0.00712423	2.14726	area
17	S17_6514523	6514523	0.268961	0.0390053	0.0144978	0.00713604	2.14654	area
12	S12_1802266	1802266	0.364245	-0.0321815	0.0119616	0.00713662	2.14651	area
15	S15_22261418	22261418	0.433397	-0.0274427	0.0102003	0.00713735	2.14646	area
1	S1_17266708	17266708	0.0764818	0.0614468	0.0228418	0.00714306	2.14612	area
6	S6_2458489	2458489	0.144359	0.0451432	0.0167826	0.00714789	2.14582	area
13	S13_9935216	9935216	0.157425	0.0411893	0.015313	0.00714911	2.14575	area
11	S11_4146016	4146016	0.262588	0.0373784	0.013897	0.007152	2.14557	area
7	S7_145258	145258	0.157106	0.0450824	0.0167617	0.00715369	2.14547	area
14	S14_10662249	10662249	0.485341	-0.0322424	0.0119896	0.00716217	2.14496	area
1	S1_26173206	26173206	0.251434	-0.0341262	0.0126905	0.00716414	2.14484	area
1	S1_26173225	26173225	0.251434	-0.0341262	0.0126905	0.00716414	2.14484	area
1	S1_26317254	26317254	0.265137	-0.0313744	0.0116673	0.00716481	2.1448	area
1	S1_26317268	26317268	0.265137	-0.0313744	0.0116673	0.00716481	2.1448	area
1	S1_26317284	26317284	0.265137	-0.0313744	0.0116673	0.00716481	2.1448	area
12	S12_24053764	24053764	0.424793	-0.0307672	0.0114463	0.00718881	2.14334	area
1	S1_29501619	29501619	0.38464	-0.0246624	0.00917622	0.00719584	2.14292	area
1	S1_29501630	29501630	0.38464	-0.0246624	0.00917622	0.00719584	2.14292	area
11	S11_5550758	5550758	0.388464	0.0329184	0.0122484	0.0071973	2.14283	area
14	S14_10406905	10406905	0.45	0.0417806	0.0155463	0.00719919	2.14272	area
11	S11_17917645	17917645	0.246654	0.0411821	0.0153276	0.00721411	2.14182	area
1	S1_25742289	25742289	0.260038	-0.0367151	0.0136653	0.00721519	2.14175	area
11	S11_5121583	5121583	0.152008	0.0435068	0.0161941	0.00721864	2.14154	area
1	S1_25854601	25854601	0.258764	-0.0367628	0.0136849	0.00722319	2.14127	area
1	S1_26551876	26551876	0.250159	-0.0360168	0.0134088	0.00723011	2.14086	area
15	S15_10213504	10213504	0.372527	0.0370218	0.013783	0.0072304	2.14084	area
6	S6_27432728	27432728	0.251434	0.033102	0.0123246	0.00723441	2.1406	area
15	S15_11128914	11128914	0.174315	-0.0465823	0.0173453	0.00724016	2.14025	area
2	S2_11973393	11973393	0.225621	0.0392797	0.0146278	0.00724707	2.13984	area
17	S17_17864670	17864670	0.29573	0.0356579	0.0132797	0.00724984	2.13967	area
12	S12_1212412	1212412	0.0898662	0.0580681	0.0216279	0.00725592	2.13931	area
1	S1_31621252	31621252	0.166484	0.0556183	0.0207188	0.00726513	2.13876	area
8	S8_14586721	14586721	0.0844487	0.0569532	0.0212174	0.007269	2.13853	area
2	S2_1062512	1062512	0.275335	0.0356839	0.0132941	0.00727053	2.13843	area
16	S16_21675933	21675933	0.493627	0.0317062	0.0118128	0.00727342	2.13826	area
13	S13_3673019	3673019	0.433078	-0.031893	0.0118834	0.00727837	2.13797	area
1	S1_25755803	25755803	0.260038	-0.0368959	0.0137477	0.0072792	2.13792	area
12	S12_3781625	3781625	0.139898	-0.0454202	0.0169241	0.00727977	2.13788	area
1	S1_9414213	9414213	0.414914	-0.0302089	0.0112587	0.00729287	2.1371	area
1	S1_30188003	30188003	0.318993	-0.0323146	0.012044	0.00729547	2.13695	area
1	S1_30545986	30545986	0.332377	0.0353501	0.0131769	0.0073021	2.13655	area
1	S1_25334680	25334680	0.257808	-0.0340391	0.0126896	0.00730844	2.13618	area
1	S1_25683669	25683669	0.255577	-0.0365751	0.0136369	0.00731657	2.13569	area
1	S1_25683699	25683699	0.255577	-0.0365751	0.0136369	0.00731657	2.13569	area
15	S15_11123825	11123825	0.302103	-0.0357056	0.0133157	0.00732989	2.1349	area
3	S3_4828870	4828870	0.494583	-0.0325172	0.0121267	0.00733001	2.1349	area
17	S17_17864593	17864593	0.295092	0.0356783	0.0133071	0.00733685	2.13449	area
9	S9_5112051	5112051	0.0739324	-0.0619798	0.023118	0.00733971	2.13432	area
15	S15_11130327	11130327	0.357234	-0.0302004	0.0112683	0.00735948	2.13315	area
11	S11_12090213	12090213	0.492989	-0.0322954	0.0120502	0.00736056	2.13309	area
12	S12_2512457	2512457	0.129382	0.0505061	0.0188465	0.00736507	2.13282	area
1	S1_25912888	25912888	0.25239	-0.0341556	0.0127471	0.0073735	2.13233	area
1	S1_25912891	25912891	0.25239	-0.0341556	0.0127471	0.0073735	2.13233	area
15	S15_10275486	10275486	0.130656	-0.0485378	0.0181169	0.00738108	2.13188	area
1	S1_25756203	25756203	0.260357	-0.0366508	0.0136808	0.00738415	2.1317	area
9	S9_26278464	26278464	0.260994	-0.0366661	0.0136876	0.00738924	2.1314	area
2	S2_12248580	12248580	0.323773	0.0342968	0.0128045	0.00739539	2.13104	area
1	S1_25695802	25695802	0.25972	-0.0367449	0.0137187	0.00739637	2.13098	area
8	S8_9020018	9020018	0.337476	0.0316179	0.011805	0.00739866	2.13085	area
11	S11_9652387	9652387	0.31262	-0.0320014	0.0119488	0.00740152	2.13068	area
10	S10_1071074	1071074	0.318037	-0.0274002	0.0102308	0.00740191	2.13066	area
1	S1_29371412	29371412	0.08413	0.0574255	0.0214421	0.00740281	2.1306	area
1	S1_25745240	25745240	0.258126	-0.0367399	0.0137187	0.00740444	2.13051	area
14	S14_9793755	9793755	0.186106	-0.0486626	0.0181729	0.00741174	2.13008	area
12	S12_6829883	6829883	0.405672	-0.0286753	0.0107093	0.00741488	2.1299	area
1	S1_26091098	26091098	0.236456	-0.0361089	0.0134858	0.00741635	2.12981	area
14	S14_9706340	9706340	0.450287	-0.0268453	0.010028	0.00742767	2.12915	area
1	S1_25760596	25760596	0.259082	-0.036665	0.0136973	0.00743298	2.12884	area
9	S9_7213340	7213340	0.181644	0.0425776	0.0159083	0.00744101	2.12837	area
3	S3_13750517	13750517	0.0666029	0.0630647	0.0235673	0.00745196	2.12773	area
13	S13_18468388	18468388	0.365838	-0.031829	0.011896	0.00745931	2.1273	area
3	S3_2959605	2959605	0.0901848	0.0538616	0.0201362	0.00747583	2.12634	area
1	S1_25695587	25695587	0.26195	-0.0365911	0.0136802	0.00747864	2.12618	area
1	S1_25695592	25695592	0.26195	-0.0365911	0.0136802	0.00747864	2.12618	area
10	S10_2207390	2207390	0.456979	0.0325005	0.0121513	0.00748063	2.12606	area
11	S11_976905	976905	0.361695	0.0352413	0.0131779	0.0074892	2.12556	area
1	S1_25734048	25734048	0.258126	-0.0365136	0.013654	0.00749071	2.12548	area
5	S5_28264979	28264979	0.0771192	-0.0547105	0.0204606	0.00749638	2.12515	area
7	S7_145245	145245	0.157744	0.0447798	0.0167506	0.0075104	2.12434	area
1	S1_25816764	25816764	0.245698	-0.0329462	0.0123246	0.00751313	2.12418	area
12	S12_1176089	1176089	0.0917782	0.0577077	0.0215891	0.00751768	2.12392	area
12	S12_3173317	3173317	0.126195	0.0523741	0.019596	0.00752451	2.12352	area
1	S1_25752727	25752727	0.260676	-0.0365909	0.0136925	0.00753243	2.12306	area
1	S1_25514173	25514173	0.260038	-0.0364943	0.0136583	0.00754131	2.12255	area
12	S12_3614943	3614943	0.122371	-0.0476127	0.0178198	0.00754238	2.12249	area
1	S1_25913466	25913466	0.25972	-0.0364664	0.013649	0.00754634	2.12226	area
11	S11_4826211	4826211	0.178776	-0.0382985	0.0143361	0.00755172	2.12195	area
1	S1_25525227	25525227	0.260038	-0.0364797	0.013656	0.00755494	2.12177	area
12	S12_28087494	28087494	0.166985	-0.0416101	0.0155783	0.00756205	2.12136	area
16	S16_21076106	21076106	0.183875	0.0413144	0.0154685	0.00756554	2.12116	area
14	S14_10421527	10421527	0.310707	-0.0334796	0.0125375	0.00757693	2.12051	area
14	S14_10421545	10421545	0.310707	-0.0334796	0.0125375	0.00757693	2.12051	area
14	S14_10421571	10421571	0.310707	-0.0334796	0.0125375	0.00757693	2.12051	area
4	S4_16041550	16041550	0.116635	-0.0483802	0.0181191	0.00758251	2.12019	area
10	S10_5294356	5294356	0.492033	-0.0321701	0.0120482	0.00758264	2.12018	area
16	S16_21799493	21799493	0.357234	-0.0324548	0.0121564	0.00759054	2.11973	area
9	S9_7825061	7825061	0.183238	0.0423243	0.0158534	0.00759107	2.1197	area
13	S13_3689192	3689192	0.431485	-0.0318377	0.0119261	0.00759458	2.1195	area
10	S10_25796754	25796754	0.13703	-0.0408097	0.0152891	0.00760325	2.119	area
16	S16_21632488	21632488	0.265456	0.0305297	0.0114387	0.00760786	2.11874	area
7	S7_17916754	17916754	0.21638	-0.0388035	0.0145391	0.00761007	2.11861	area
1	S1_26495932	26495932	0.280752	-0.0339191	0.0127094	0.00761178	2.11851	area
1	S1_32199010	32199010	0.223391	-0.0358641	0.0134387	0.00761385	2.1184	area
17	S17_17460589	17460589	0.145634	0.0450732	0.0168895	0.00761427	2.11837	area
1	S1_25774244	25774244	0.333015	-0.0314193	0.0117736	0.00761633	2.11825	area
3	S3_14562248	14562248	0.0666029	0.0629057	0.0235734	0.007619	2.1181	area
4	S4_27518237	27518237	0.0745698	-0.0616461	0.0231015	0.00761948	2.11807	area
14	S14_12414318	12414318	0.376036	-0.0339073	0.0127073	0.00762305	2.11787	area
14	S14_10479478	10479478	0.491077	0.0320376	0.0120069	0.00762437	2.1178	area
1	S1_19838730	19838730	0.478011	-0.0324296	0.012155	0.00763039	2.11745	area
1	S1_26091115	26091115	0.236775	-0.0359813	0.0134894	0.00764448	2.11665	area
1	S1_25683446	25683446	0.251753	-0.0291354	0.0109238	0.00764975	2.11635	area
1	S1_25492598	25492598	0.256214	-0.0363991	0.0136477	0.00765195	2.11623	area
1	S1_24935093	24935093	0.236775	-0.0367127	0.0137665	0.00765728	2.11593	area
11	S11_2776103	2776103	0.492033	0.0317563	0.0119108	0.0076718	2.1151	area
2	S2_16113253	16113253	0.319312	0.0337988	0.012677	0.00767245	2.11507	area
1	S1_15474304	15474304	0.464308	0.0300798	0.0112832	0.00767858	2.11472	area
1	S1_25892583	25892583	0.25972	-0.0366559	0.0137501	0.00767881	2.11471	area
16	S16_22627151	22627151	0.215424	0.0388681	0.0145802	0.00768045	2.11461	area
16	S16_22627166	22627166	0.215424	0.0388681	0.0145802	0.00768045	2.11461	area
1	S1_24709167	24709167	0.253983	-0.0365818	0.0137228	0.00768112	2.11458	area
9	S9_8931990	8931990	0.157106	-0.040994	0.0153779	0.00768124	2.11457	area
11	S11_1058592	1058592	0.354685	0.0352449	0.0132218	0.00768375	2.11443	area
1	S1_29274228	29274228	0.235182	-0.0347633	0.0130434	0.00769422	2.11384	area
12	S12_3615628	3615628	0.15392	-0.041665	0.0156338	0.00769758	2.11365	area
15	S15_10672539	10672539	0.307202	-0.0366351	0.0137468	0.00769908	2.11356	area
17	S17_17653618	17653618	0.373486	0.0308222	0.011566	0.00770126	2.11344	area
1	S1_21004014	21004014	0.298598	-0.0347424	0.0130384	0.0077074	2.11309	area
1	S1_25770836	25770836	0.253027	-0.0360182	0.0135216	0.0077274	2.11197	area
3	S3_12085824	12085824	0.116484	-0.0627908	0.0235725	0.00772801	2.11193	area
11	S11_16194233	16194233	0.275972	-0.0274982	0.0103245	0.00773573	2.1115	area
11	S11_16194234	16194234	0.275972	-0.0274982	0.0103245	0.00773573	2.1115	area
11	S11_16194242	16194242	0.275972	-0.0274982	0.0103245	0.00773573	2.1115	area
11	S11_16194275	16194275	0.275972	-0.0274982	0.0103245	0.00773573	2.1115	area
11	S11_10914024	10914024	0.474187	0.0318364	0.0119534	0.00773621	2.11147	area
12	S12_28102996	28102996	0.166348	-0.0409631	0.0153809	0.00773913	2.11131	area
16	S16_25140091	25140091	0.106044	0.0649568	0.0243904	0.00773982	2.11127	area
3	S3_3185149	3185149	0.212556	0.0374613	0.0140672	0.00774403	2.11103	area
12	S12_2308717	2308717	0.32218	0.0360078	0.0135215	0.00774456	2.111	area
15	S15_22261425	22261425	0.433716	-0.027143	0.0101934	0.00774939	2.11073	area
1	S1_25690221	25690221	0.259401	-0.0364304	0.0136814	0.0077502	2.11069	area
9	S9_26648236	26648236	0.347992	0.0297692	0.0111816	0.00776001	2.11014	area
14	S14_10952983	10952983	0.235819	0.0391053	0.0146911	0.00777143	2.1095	area
1	S1_25695475	25695475	0.260038	-0.0364287	0.0136864	0.00777547	2.10927	area
1	S1_25773418	25773418	0.261313	-0.0364754	0.013706	0.00778469	2.10876	area
14	S14_12753176	12753176	0.101657	-0.0559242	0.0210153	0.00778816	2.10857	area
14	S14_14112872	14112872	0.457616	-0.0336501	0.0126452	0.00778879	2.10853	area
1	S1_25073478	25073478	0.24283	-0.0339279	0.0127496	0.00778886	2.10853	area
1	S1_25747162	25747162	0.255577	-0.0345345	0.0129782	0.00779188	2.10836	area
11	S11_931874	931874	0.352454	0.0344811	0.0129584	0.00779296	2.1083	area
11	S11_931929	931929	0.352454	0.0344811	0.0129584	0.00779296	2.1083	area
14	S14_10758393	10758393	0.495539	0.0342647	0.012879	0.00780207	2.10779	area
12	S12_27544009	27544009	0.419375	-0.0320518	0.012049	0.00781119	2.10728	area
15	S15_10297582	10297582	0.162088	-0.0554076	0.0208302	0.00781497	2.10707	area
3	S3_2629703	2629703	0.0917782	0.0531018	0.0199669	0.00782591	2.10647	area
1	S1_30978767	30978767	0.25717	-0.0327839	0.0123272	0.00782613	2.10645	area
11	S11_931767	931767	0.351816	0.0341229	0.0128356	0.00785012	2.10512	area
11	S11_931784	931784	0.351816	0.0341229	0.0128356	0.00785012	2.10512	area
3	S3_2959852	2959852	0.0911409	0.0532793	0.0200418	0.00785096	2.10508	area
12	S12_25829429	25829429	0.384003	-0.0325448	0.0122426	0.00785312	2.10496	area
1	S1_26320000	26320000	0.235182	-0.0360564	0.0135641	0.00785556	2.10482	area
9	S9_1586525	1586525	0.439133	-0.0316583	0.0119097	0.0078562	2.10479	area
7	S7_24529267	24529267	0.396431	0.0343238	0.012913	0.00785848	2.10466	area
11	S11_2845671	2845671	0.351179	-0.0331167	0.012459	0.00785921	2.10462	area
14	S14_11000917	11000917	0.430529	0.0344501	0.0129609	0.00786036	2.10456	area
7	S7_17569822	17569822	0.0930529	0.0403357	0.0151753	0.00786107	2.10452	area
12	S12_27064395	27064395	0.258445	-0.0345852	0.0130139	0.00787105	2.10397	area
12	S12_700665	700665	0.136074	-0.0468139	0.0176154	0.0078711	2.10396	area
1	S1_25492488	25492488	0.260038	-0.0362429	0.013638	0.00787255	2.10388	area
1	S1_25492491	25492491	0.260038	-0.0362429	0.013638	0.00787255	2.10388	area
14	S14_19421946	19421946	0.353728	0.0342026	0.0128716	0.00787902	2.10353	area
9	S9_26245451	26245451	0.347674	-0.0337725	0.0127098	0.00787915	2.10352	area
17	S17_18266548	18266548	0.286488	0.0359469	0.0135283	0.00788011	2.10347	area
1	S1_24595165	24595165	0.255258	-0.0363638	0.0136872	0.00788895	2.10298	area
1	S1_24595167	24595167	0.255258	-0.0363638	0.0136872	0.00788895	2.10298	area
3	S3_3185156	3185156	0.210006	0.0378338	0.014242	0.00789566	2.10261	area
3	S3_2829443	2829443	0.179414	0.0399119	0.0150243	0.00789582	2.1026	area
17	S17_17442135	17442135	0.0510989	0.0936598	0.0352574	0.00789666	2.10256	area
1	S1_29928627	29928627	0.189293	-0.0351832	0.0132448	0.00789858	2.10245	area
1	S1_29928665	29928665	0.189293	-0.0351832	0.0132448	0.00789858	2.10245	area
1	S1_17045843	17045843	0.332059	-0.0350744	0.0132044	0.00790108	2.10231	area
1	S1_25683414	25683414	0.252071	-0.0289692	0.0109087	0.00791647	2.10147	area
1	S1_25683447	25683447	0.252071	-0.0289692	0.0109087	0.00791647	2.10147	area
1	S1_25683462	25683462	0.252071	-0.0289692	0.0109087	0.00791647	2.10147	area
1	S1_25525008	25525008	0.256851	-0.0343121	0.0129209	0.00791798	2.10139	area
5	S5_27569832	27569832	0.0981517	-0.0539983	0.020336	0.00792359	2.10108	area
3	S3_17062227	17062227	0.0666029	0.062794	0.0236502	0.00792808	2.10083	area
1	S1_29386040	29386040	0.24283	-0.0339067	0.0127712	0.00793252	2.10059	area
1	S1_26293375	26293375	0.259401	-0.0363549	0.013694	0.00793523	2.10044	area
1	S1_30591254	30591254	0.423518	-0.0279691	0.0105362	0.00794079	2.10014	area
1	S1_25724268	25724268	0.25972	-0.0363577	0.0136985	0.00795101	2.09958	area
1	S1_25816999	25816999	0.25972	-0.0363577	0.0136985	0.00795101	2.09958	area
1	S1_26038141	26038141	0.260994	-0.0365029	0.0137532	0.00795124	2.09957	area
17	S17_17443458	17443458	0.287444	0.0367048	0.0138294	0.00795188	2.09953	area
1	S1_17045866	17045866	0.348311	-0.0338738	0.0127634	0.00795492	2.09936	area
2	S2_1799105	1799105	0.173996	0.0406402	0.0153141	0.00795955	2.09911	area
9	S9_25009756	25009756	0.31262	0.0343528	0.0129459	0.00796455	2.09884	area
3	S3_25182650	25182650	0.359341	-0.0417266	0.0157258	0.00796892	2.0986	area
11	S11_2476215	2476215	0.257489	-0.0363223	0.0136895	0.00797115	2.09848	area
10	S10_24155211	24155211	0.0860421	0.056117	0.0211517	0.00797636	2.0982	area
1	S1_31440787	31440787	0.302103	0.0326641	0.012312	0.00797722	2.09815	area
1	S1_25696173	25696173	0.259401	-0.0363652	0.0137104	0.0079928	2.0973	area
14	S14_2386301	2386301	0.477693	-0.03124	0.0117784	0.00799442	2.09721	area
1	S1_25742358	25742358	0.260038	-0.0363291	0.0136972	0.00799462	2.0972	area
1	S1_25742359	25742359	0.260038	-0.0363291	0.0136972	0.00799462	2.0972	area
1	S1_27533476	27533476	0.255577	-0.0336195	0.0126762	0.00799743	2.09705	area
1	S1_24284885	24284885	0.186106	-0.0392672	0.0148067	0.0080017	2.09682	area
11	S11_14878492	14878492	0.352135	0.0303454	0.0114431	0.0080053	2.09662	area
1	S1_27185433	27185433	0.341938	-0.0272902	0.0102912	0.00800651	2.09656	area
1	S1_27185479	27185479	0.341938	-0.0272902	0.0102912	0.00800651	2.09656	area
1	S1_26379824	26379824	0.255577	-0.036156	0.0136357	0.00801192	2.09626	area
9	S9_10577810	10577810	0.320268	-0.033974	0.0128131	0.00801344	2.09618	area
12	S12_3543518	3543518	0.212874	-0.0378003	0.0142563	0.00801371	2.09617	area
1	S1_29372000	29372000	0.082218	0.058117	0.02192	0.00801764	2.09595	area
11	S11_2834417	2834417	0.0936902	0.0554795	0.0209267	0.00802209	2.09571	area
1	S1_18864578	18864578	0.126832	-0.0497053	0.0187494	0.00802442	2.09559	area
2	S2_1042982	1042982	0.409496	0.032503	0.0122626	0.00803511	2.09501	area
12	S12_2516582	2516582	0.129063	0.0501515	0.0189258	0.00805166	2.09411	area
1	S1_18859920	18859920	0.131612	-0.0489601	0.0184784	0.00805918	2.09371	area
14	S14_12598015	12598015	0.133206	-0.042259	0.0159513	0.00806682	2.0933	area
14	S14_11742577	11742577	0.339388	0.0343988	0.0129847	0.00806865	2.0932	area
1	S1_18633627	18633627	0.449012	-0.0325366	0.012282	0.0080703	2.09311	area
14	S14_20043484	20043484	0.311982	-0.0323819	0.0122257	0.00808072	2.09255	area
1	S1_26551368	26551368	0.257808	-0.0305309	0.0115273	0.00808332	2.09241	area
1	S1_25742334	25742334	0.260357	-0.0362811	0.0137016	0.00809834	2.0916	area
1	S1_26192585	26192585	0.26195	-0.0363739	0.0137378	0.00810334	2.09134	area
1	S1_25683464	25683464	0.25239	-0.0288721	0.0109058	0.00811133	2.09091	area
3	S3_4828905	4828905	0.49522	-0.0321137	0.0121312	0.00811604	2.09066	area
8	S8_3610242	3610242	0.273423	0.0385371	0.0145578	0.00811684	2.09061	area
10	S10_19499699	19499699	0.267686	0.0354773	0.0134021	0.00811758	2.09057	area
9	S9_26405176	26405176	0.202996	0.0415779	0.0157079	0.0081225	2.09031	area
15	S15_22261451	22261451	0.434672	-0.026898	0.0101628	0.00812779	2.09003	area
10	S10_25929550	25929550	0.191842	0.0381637	0.0144297	0.00817398	2.08757	area
1	S1_25727585	25727585	0.294455	-0.0294084	0.0111196	0.00817551	2.08749	area
1	S1_25727613	25727613	0.294455	-0.0294084	0.0111196	0.00817551	2.08749	area
1	S1_25727625	25727625	0.294455	-0.0294084	0.0111196	0.00817551	2.08749	area
1	S1_25727631	25727631	0.294455	-0.0294084	0.0111196	0.00817551	2.08749	area
1	S1_26097734	26097734	0.2645	-0.0359411	0.01359	0.00817732	2.08739	area
1	S1_26097737	26097737	0.2645	-0.0359411	0.01359	0.00817732	2.08739	area
10	S10_25761125	25761125	0.182282	0.0394929	0.0149337	0.00817995	2.08725	area
3	S3_14471774	14471774	0.109305	0.037107	0.0140328	0.00818602	2.08693	area
2	S2_1005473	1005473	0.26673	0.0355443	0.0134443	0.00819757	2.08631	area
10	S10_1071090	1071090	0.318356	-0.0270797	0.0102428	0.0081985	2.08627	area
7	S7_668671	668671	0.351498	-0.032428	0.0122676	0.00820805	2.08576	area
9	S9_5004820	5004820	0.053856	-0.0716788	0.0271188	0.00821418	2.08544	area
12	S12_28088729	28088729	0.166667	-0.0412584	0.0156115	0.00822181	2.08503	area
14	S14_9706330	9706330	0.451243	-0.0264677	0.0100154	0.0082246	2.08489	area
14	S14_9706332	9706332	0.451243	-0.0264677	0.0100154	0.0082246	2.08489	area
14	S14_9706337	9706337	0.451243	-0.0264677	0.0100154	0.0082246	2.08489	area
14	S14_9706338	9706338	0.451243	-0.0264677	0.0100154	0.0082246	2.08489	area
14	S14_9706341	9706341	0.451243	-0.0264677	0.0100154	0.0082246	2.08489	area
9	S9_5944560	5944560	0.227215	0.0388787	0.0147156	0.00824149	2.08399	area
6	S6_2113002	2113002	0.234863	0.0327292	0.0123886	0.00824468	2.08383	area
1	S1_9229525	9229525	0.437221	-0.0322059	0.0121907	0.00824573	2.08377	area
1	S1_30593190	30593190	0.463671	0.0285296	0.010801	0.00825681	2.08319	area
5	S5_9675458	9675458	0.388464	0.0295576	0.0111905	0.00825871	2.08309	area
3	S3_5141238	5141238	0.267686	-0.0375908	0.0142325	0.00826153	2.08294	area
9	S9_14104727	14104727	0.27033	-0.0465237	0.0176155	0.00826448	2.08278	area
8	S8_29051176	29051176	0.490659	-0.0397631	0.0150559	0.00826522	2.08275	area
2	S2_16113315	16113315	0.322498	0.0336193	0.012737	0.00830313	2.08076	area
11	S11_5038537	5038537	0.458891	-0.0297959	0.0112887	0.00830451	2.08069	area
8	S8_27135884	27135884	0.463671	-0.0317121	0.0120178	0.00832103	2.07982	area
3	S3_3661518	3661518	0.465902	0.0278412	0.0105517	0.00832578	2.07958	area
4	S4_16242014	16242014	0.25	-0.0443997	0.016828	0.00832859	2.07943	area
1	S1_24564902	24564902	0.268961	-0.0358792	0.0135999	0.00833495	2.0791	area
1	S1_18076967	18076967	0.0653282	-0.069767	0.0264452	0.00833531	2.07908	area
12	S12_31320229	31320229	0.294455	0.0352121	0.013348	0.00833965	2.07885	area
1	S1_25747415	25747415	0.255258	-0.0362739	0.0137506	0.00834013	2.07883	area
1	S1_25816749	25816749	0.245061	-0.032617	0.0123653	0.00834469	2.07859	area
1	S1_29371502	29371502	0.0815806	0.0576098	0.0218408	0.0083467	2.07849	area
12	S12_2235098	2235098	0.109624	0.0531705	0.0201616	0.00835893	2.07785	area
12	S12_652701	652701	0.141173	-0.0457284	0.0173429	0.00837127	2.07721	area
1	S1_26077163	26077163	0.257489	-0.0356952	0.0135385	0.00837481	2.07703	area
1	S1_24872987	24872987	0.188018	-0.0362278	0.0137407	0.00837566	2.07698	area
11	S11_950449	950449	0.421287	0.0280642	0.0106446	0.00837723	2.0769	area
16	S16_22116777	22116777	0.331421	-0.0329848	0.0125111	0.00837795	2.07686	area
11	S11_16333819	16333819	0.219885	-0.0356282	0.0135138	0.00837837	2.07684	area
1	S1_26188934	26188934	0.262906	-0.0360637	0.0136803	0.00838479	2.07651	area
5	S5_11633932	11633932	0.167304	-0.0413828	0.0156991	0.00838889	2.0763	area
11	S11_1447674	1447674	0.0519439	0.0753304	0.0285781	0.0083903	2.07622	area
1	S1_32359776	32359776	0.115679	0.0481786	0.0182781	0.00839226	2.07612	area
12	S12_28102868	28102868	0.155832	-0.0403961	0.0153263	0.00839558	2.07595	area
11	S11_4261136	4261136	0.333971	-0.033761	0.0128108	0.00840519	2.07545	area
14	S14_446019	446019	0.132887	0.0465473	0.0176636	0.00840863	2.07527	area
10	S10_24787123	24787123	0.188337	0.0424233	0.0161001	0.00841443	2.07498	area
10	S10_24787135	24787135	0.188337	0.0424233	0.0161001	0.00841443	2.07498	area
10	S10_24787140	24787140	0.188337	0.0424233	0.0161001	0.00841443	2.07498	area
10	S10_24787141	24787141	0.188337	0.0424233	0.0161001	0.00841443	2.07498	area
10	S10_25761522	25761522	0.192161	0.038151	0.0144791	0.00841612	2.07489	area
7	S7_17934410	17934410	0.2116	-0.0376639	0.0142945	0.00841746	2.07482	area
11	S11_14771030	14771030	0.164436	0.0374707	0.0142223	0.00842268	2.07455	area
1	S1_29395480	29395480	0.175824	0.0513227	0.0194801	0.00842291	2.07454	area
11	S11_1444252	1444252	0.0528999	0.0746471	0.0283352	0.00842795	2.07428	area
11	S11_9928530	9928530	0.247929	0.0309742	0.0117588	0.0084356	2.07388	area
1	S1_26444169	26444169	0.449968	0.0418043	0.0158707	0.00843713	2.07381	area
1	S1_25695511	25695511	0.259401	-0.0361683	0.0137311	0.00843741	2.07379	area
2	S2_476372	476372	0.139898	0.0448914	0.017043	0.0084381	2.07376	area
6	S6_19371626	19371626	0.434672	-0.0293347	0.0111393	0.00845243	2.07302	area
2	S2_2809704	2809704	0.452836	-0.0332978	0.0126443	0.00845304	2.07299	area
12	S12_3362545	3362545	0.183556	-0.0402268	0.0152767	0.00845814	2.07273	area
1	S1_26336044	26336044	0.262906	-0.0359942	0.0136708	0.0084654	2.07235	area
5	S5_1146208	1146208	0.140217	0.0461889	0.0175433	0.00846698	2.07227	area
12	S12_28271150	28271150	0.465902	-0.0315573	0.0119868	0.00847182	2.07202	area
12	S12_28271201	28271201	0.465902	-0.0315573	0.0119868	0.00847182	2.07202	area
1	S1_25144584	25144584	0.254939	-0.0349795	0.0132871	0.00847343	2.07194	area
1	S1_25144589	25144589	0.254939	-0.0349795	0.0132871	0.00847343	2.07194	area
3	S3_17062287	17062287	0.0672403	0.062476	0.0237319	0.00847418	2.0719	area
9	S9_14417106	14417106	0.217973	-0.0368732	0.0140066	0.00847448	2.07189	area
1	S1_29337998	29337998	0.144041	0.0414463	0.0157452	0.00848052	2.07158	area
1	S1_29338010	29338010	0.144041	0.0414463	0.0157452	0.00848052	2.07158	area
1	S1_26551914	26551914	0.253983	-0.0347366	0.0131968	0.00848349	2.07143	area
14	S14_427544	427544	0.280752	0.0353383	0.0134257	0.00848521	2.07134	area
2	S2_1050210	1050210	0.163736	-0.0563643	0.0214177	0.00849655	2.07076	area
5	S5_10048880	10048880	0.420013	0.0308246	0.0117165	0.00851656	2.06974	area
15	S15_11130330	11130330	0.35819	-0.0296495	0.0112714	0.00852586	2.06926	area
1	S1_26229303	26229303	0.263544	-0.0360368	0.0137013	0.00853402	2.06885	area
1	S1_24708371	24708371	0.254302	-0.0363009	0.0138027	0.00853907	2.06859	area
1	S1_30992246	30992246	0.471001	0.0323794	0.0123145	0.00855423	2.06782	area
1	S1_25639586	25639586	0.254621	0.0374722	0.0142515	0.00855492	2.06778	area
1	S1_18040505	18040505	0.0646909	-0.0694982	0.0264346	0.00856221	2.06741	area
10	S10_389998	389998	0.483748	-0.029971	0.0114004	0.00856519	2.06726	area
18	S18_7566186	7566186	0.277884	0.0338498	0.0128762	0.00856678	2.06718	area
3	S3_21600591	21600591	0.480561	0.0313179	0.0119131	0.00856689	2.06718	area
15	S15_7214714	7214714	0.096877	0.0567297	0.0215801	0.00856881	2.06708	area
3	S3_13356151	13356151	0.0678776	0.0614382	0.0233729	0.0085735	2.06684	area
1	S1_30190959	30190959	0.124602	0.0499041	0.0189865	0.00857885	2.06657	area
1	S1_1976994	1976994	0.11044	-0.0622917	0.0237002	0.00858079	2.06647	area
4	S4_25141387	25141387	0.0643722	-0.0622443	0.0236825	0.00858168	2.06643	area
12	S12_1635372	1635372	0.354366	-0.032804	0.0124819	0.00858583	2.06622	area
12	S12_2527682	2527682	0.162843	0.0433459	0.016494	0.00858937	2.06604	area
7	S7_24217631	24217631	0.265774	-0.0348433	0.0132586	0.00858944	2.06604	area
1	S1_27175078	27175078	0.477374	0.0301514	0.0114735	0.00859116	2.06595	area
2	S2_15805285	15805285	0.29011	-0.046143	0.0175611	0.0085996	2.06552	area
3	S3_23805890	23805890	0.275824	-0.0509654	0.0193964	0.00859972	2.06552	area
12	S12_27344099	27344099	0.293499	-0.0317365	0.012081	0.00861462	2.06476	area
1	S1_24568247	24568247	0.216061	-0.0357252	0.0136003	0.00861927	2.06453	area
1	S1_24925699	24925699	0.258445	-0.0354968	0.0135137	0.00862098	2.06444	area
1	S1_24935076	24935076	0.237412	-0.0361678	0.0137712	0.00863101	2.06394	area
18	S18_6154421	6154421	0.376354	-0.0312353	0.0118933	0.00863231	2.06387	area
13	S13_11137657	11137657	0.0506692	0.0654335	0.0249199	0.00864585	2.06319	area
1	S1_17045810	17045810	0.451243	-0.0316826	0.012067	0.00865064	2.06295	area
9	S9_5201820	5201820	0.083174	0.0581564	0.0221505	0.00865205	2.06288	area
3	S3_14571611	14571611	0.0653282	0.0627455	0.0238989	0.00865345	2.06281	area
2	S2_11956200	11956200	0.232951	0.0378802	0.0144282	0.00865426	2.06277	area
1	S1_29274245	29274245	0.233907	-0.034265	0.013052	0.00865828	2.06257	area
12	S12_3597281	3597281	0.131294	-0.0447736	0.0170551	0.00865919	2.06252	area
1	S1_26154907	26154907	0.26195	-0.0340101	0.0129559	0.00866326	2.06232	area
1	S1_26154914	26154914	0.26195	-0.0340101	0.0129559	0.00866326	2.06232	area
1	S1_25760814	25760814	0.25972	-0.0359855	0.0137092	0.00866705	2.06213	area
1	S1_25524993	25524993	0.256214	-0.0339172	0.0129248	0.00868523	2.06122	area
8	S8_14305398	14305398	0.0771192	0.0543558	0.0207144	0.00868895	2.06103	area
9	S9_24373493	24373493	0.368388	0.0309376	0.011791	0.00869494	2.06073	area
1	S1_29501588	29501588	0.384321	-0.0241223	0.00919408	0.0086987	2.06055	area
9	S9_24972534	24972534	0.454748	0.0328699	0.0125303	0.00870973	2.06	area
1	S1_25744800	25744800	0.259401	-0.0358999	0.013693	0.00874761	2.05811	area
1	S1_25816823	25816823	0.260038	-0.0356646	0.0136064	0.00876279	2.05736	area
1	S1_25816851	25816851	0.260038	-0.0356646	0.0136064	0.00876279	2.05736	area
13	S13_19332167	19332167	0.2	-0.0464148	0.0177095	0.00876969	2.05702	area
12	S12_28033577	28033577	0.161887	-0.0417131	0.0159163	0.00877297	2.05685	area
11	S11_2576005	2576005	0.286488	-0.031663	0.0120822	0.00877682	2.05666	area
1	S1_25703787	25703787	0.2645	-0.035079	0.0133859	0.00877756	2.05663	area
3	S3_3718950	3718950	0.394837	0.0310119	0.0118342	0.00877928	2.05654	area
10	S10_19494108	19494108	0.170491	0.0409784	0.0156406	0.00879298	2.05586	area
1	S1_26870154	26870154	0.24283	-0.0357903	0.013661	0.008796	2.05571	area
1	S1_26870168	26870168	0.24283	-0.0357903	0.013661	0.008796	2.05571	area
2	S2_1625564	1625564	0.202677	0.0328491	0.0125386	0.00879739	2.05565	area
2	S2_1625568	1625568	0.202677	0.0328491	0.0125386	0.00879739	2.05565	area
2	S2_1625570	1625570	0.202677	0.0328491	0.0125386	0.00879739	2.05565	area
2	S2_1625577	1625577	0.202677	0.0328491	0.0125386	0.00879739	2.05565	area
2	S2_1625578	1625578	0.202677	0.0328491	0.0125386	0.00879739	2.05565	area
2	S2_1625582	1625582	0.202677	0.0328491	0.0125386	0.00879739	2.05565	area
2	S2_1625583	1625583	0.202677	0.0328491	0.0125386	0.00879739	2.05565	area
11	S11_6165901	6165901	0.47833	0.0260515	0.00994427	0.00879952	2.05554	area
9	S9_16846070	16846070	0.344487	-0.0347367	0.0132597	0.00880029	2.0555	area
1	S1_24425051	24425051	0.17304	-0.039559	0.0151008	0.00880181	2.05543	area
12	S12_23529475	23529475	0.369662	-0.0321858	0.0122868	0.00880486	2.05528	area
1	S1_26038111	26038111	0.261313	-0.035946	0.0137231	0.00880891	2.05508	area
1	S1_17508558	17508558	0.0678776	-0.06702	0.0255863	0.00880931	2.05506	area
1	S1_15194198	15194198	0.173359	0.0324643	0.0123941	0.00881024	2.05501	area
6	S6_2517176	2517176	0.145953	0.0428064	0.0163451	0.00882109	2.05448	area
1	S1_17009776	17009776	0.482792	0.026078	0.00995761	0.00882126	2.05447	area
12	S12_7323916	7323916	0.125239	-0.0454432	0.0173532	0.00882597	2.05424	area
12	S12_7323917	7323917	0.125239	-0.0454432	0.0173532	0.00882597	2.05424	area
8	S8_2520672	2520672	0.323454	-0.0340768	0.0130131	0.00882755	2.05416	area
1	S1_29886068	29886068	0.451243	-0.0287587	0.0109845	0.0088415	2.05347	area
3	S3_11848008	11848008	0.165385	-0.0535061	0.02044	0.00885213	2.05295	area
1	S1_25446629	25446629	0.260357	-0.0356972	0.0136374	0.0088554	2.05279	area
1	S1_25854664	25854664	0.259401	-0.0360067	0.0137572	0.00886276	2.05243	area
11	S11_17560883	17560883	0.262588	0.038163	0.0145826	0.00887015	2.05207	area
10	S10_24717685	24717685	0.314532	-0.0308027	0.0117704	0.00887148	2.052	area
1	S1_26336196	26336196	0.2645	-0.0357335	0.0136559	0.00887835	2.05167	area
1	S1_31034162	31034162	0.472913	0.0322516	0.0123255	0.00887943	2.05161	area
3	S3_2964447	2964447	0.0930529	0.0511042	0.0195306	0.00888044	2.05157	area
1	S1_29470215	29470215	0.054812	0.068301	0.0261028	0.00888058	2.05156	area
1	S1_19676001	19676001	0.37508	-0.031865	0.0121784	0.00888344	2.05142	area
3	S3_5178484	5178484	0.265385	-0.0448641	0.017148	0.00888902	2.05115	area
8	S8_12985983	12985983	0.0669216	0.0645264	0.0246698	0.008907	2.05027	area
1	S1_10064415	10064415	0.374761	-0.0310621	0.0118757	0.00890707	2.05027	area
12	S12_23430837	23430837	0.481836	0.0273151	0.0104434	0.0089087	2.05019	area
1	S1_25816748	25816748	0.245698	-0.0322585	0.0123335	0.00890931	2.05016	area
6	S6_5956789	5956789	0.104396	-0.0684477	0.0261701	0.00890984	2.05013	area
2	S2_1769616	1769616	0.110899	0.0498197	0.0190494	0.00891533	2.04986	area
11	S11_4943959	4943959	0.0834927	0.0547479	0.0209342	0.0089166	2.0498	area
11	S11_4943962	4943962	0.0834927	0.0547479	0.0209342	0.0089166	2.0498	area
11	S11_4943964	4943964	0.0834927	0.0547479	0.0209342	0.0089166	2.0498	area
3	S3_4157327	4157327	0.0515933	-0.107951	0.0412806	0.00892128	2.04957	area
5	S5_608241	608241	0.107393	0.0500034	0.0191214	0.00892136	2.04957	area
12	S12_3309912	3309912	0.265456	-0.033574	0.0128397	0.00892646	2.04932	area
11	S11_4248121	4248121	0.275824	0.0473323	0.018102	0.00892927	2.04918	area
12	S12_7223244	7223244	0.146909	-0.0423317	0.0161919	0.00893898	2.04871	area
5	S5_10223773	10223773	0.432122	-0.0252126	0.00964392	0.00893984	2.04867	area
15	S15_10222501	10222501	0.136074	-0.0461409	0.0176538	0.00895781	2.0478	area
15	S15_10222519	10222519	0.136074	-0.0461409	0.0176538	0.00895781	2.0478	area
1	S1_25359689	25359689	0.253665	-0.0357884	0.013693	0.00895844	2.04777	area
1	S1_11774380	11774380	0.307202	-0.0318317	0.012181	0.00896938	2.04724	area
14	S14_10617899	10617899	0.404398	-0.0333473	0.0127619	0.00897419	2.047	area
1	S1_26152452	26152452	0.262588	-0.0356211	0.0136339	0.00898321	2.04657	area
8	S8_31454626	31454626	0.0818993	-0.0567595	0.021725	0.00898472	2.0465	area
1	S1_24642130	24642130	0.254939	-0.035954	0.0137627	0.0089904	2.04622	area
2	S2_11861752	11861752	0.226896	0.0379373	0.0145235	0.00899781	2.04586	area
11	S11_16201987	16201987	0.316762	-0.0333307	0.0127612	0.00900482	2.04552	area
14	S14_407100	407100	0.276928	0.03567	0.0136569	0.00900512	2.04551	area
14	S14_19421956	19421956	0.354685	0.033655	0.0128917	0.0090384	2.04391	area
11	S11_18381562	18381562	0.257489	-0.0332895	0.0127518	0.0090391	2.04387	area
1	S1_23131648	23131648	0.0634162	0.0653785	0.0250449	0.00904236	2.04372	area
12	S12_27976012	27976012	0.165392	-0.0398551	0.015268	0.0090444	2.04362	area
3	S3_4450605	4450605	0.461759	0.032578	0.012482	0.00905432	2.04314	area
2	S2_2846338	2846338	0.453792	-0.0335324	0.012848	0.00905602	2.04306	area
1	S1_25952295	25952295	0.254939	-0.0341085	0.0130689	0.00905724	2.043	area
1	S1_25952315	25952315	0.254939	-0.0341085	0.0130689	0.00905724	2.043	area
8	S8_26084100	26084100	0.195666	-0.0405701	0.015545	0.00905818	2.04296	area
8	S8_26084121	26084121	0.195666	-0.0405701	0.015545	0.00905818	2.04296	area
2	S2_11771761	11771761	0.222116	0.0377738	0.0144738	0.00905932	2.0429	area
15	S15_22261450	22261450	0.43276	-0.0266686	0.0102203	0.00907109	2.04234	area
11	S11_4356259	4356259	0.252747	0.0482182	0.0184812	0.00907976	2.04193	area
11	S11_4261147	4261147	0.208413	0.0398334	0.0152688	0.00908565	2.04164	area
11	S11_5314856	5314856	0.301147	0.0337172	0.0129252	0.00909027	2.04142	area
4	S4_26528370	26528370	0.291209	-0.045608	0.0174852	0.00909714	2.0411	area
1	S1_30031374	30031374	0.265774	-0.0349945	0.0134164	0.0090982	2.04104	area
3	S3_3938167	3938167	0.424474	-0.0285002	0.0109267	0.00909943	2.04099	area
1	S1_28242067	28242067	0.282345	-0.0332668	0.0127544	0.00910039	2.04094	area
12	S12_6651974	6651974	0.345443	0.0357958	0.0137245	0.00910265	2.04083	area
1	S1_25770808	25770808	0.253346	-0.0353308	0.013547	0.00910661	2.04064	area
1	S1_19833776	19833776	0.499681	0.0311811	0.0119571	0.0091144	2.04027	area
11	S11_25368698	25368698	0.265385	0.0470888	0.018061	0.00912851	2.0396	area
1	S1_28326444	28326444	0.192798	0.0392408	0.0150511	0.00912939	2.03956	area
7	S7_668807	668807	0.345443	-0.0324983	0.0124652	0.00913064	2.0395	area
1	S1_20922686	20922686	0.295092	-0.0309789	0.0118835	0.00913691	2.0392	area
1	S1_24642227	24642227	0.255577	-0.0359366	0.0137855	0.00913827	2.03914	area
14	S14_10525720	10525720	0.470363	0.0296596	0.0113781	0.00914119	2.039	area
1	S1_20398317	20398317	0.289038	0.0336718	0.0129174	0.00914168	2.03897	area
2	S2_118051	118051	0.140854	0.0441193	0.0169275	0.00915088	2.03854	area
12	S12_3394692	3394692	0.203314	-0.0380455	0.0145979	0.00915436	2.03837	area
1	S1_24568211	24568211	0.218611	-0.0353798	0.0135751	0.00915464	2.03836	area
16	S16_305779	305779	0.176374	0.0464262	0.0178151	0.00916046	2.03808	area
11	S11_14992331	14992331	0.279796	-0.0339209	0.0130167	0.00916177	2.03802	area
12	S12_5044756	5044756	0.411409	0.035017	0.0134378	0.00916452	2.03789	area
1	S1_26198586	26198586	0.260676	-0.0357983	0.0137392	0.00917261	2.03751	area
9	S9_24350429	24350429	0.489165	0.0314784	0.012082	0.00917683	2.03731	area
14	S14_9706334	9706334	0.451562	-0.0261056	0.0100199	0.00917727	2.03729	area
11	S11_3086259	3086259	0.407903	0.0327817	0.0125825	0.00917818	2.03724	area
14	S14_12737176	12737176	0.437221	-0.0318046	0.0122075	0.0091783	2.03724	area
1	S1_25759728	25759728	0.261313	-0.0358518	0.0137644	0.00919594	2.0364	area
1	S1_28264733	28264733	0.376673	-0.0240026	0.00921714	0.00921076	2.0357	area
17	S17_17779362	17779362	0.306883	0.0322372	0.0123794	0.00921139	2.03567	area
14	S14_19421977	19421977	0.354366	0.0335753	0.0128933	0.00921196	2.03565	area
16	S16_25194392	25194392	0.301099	0.0438738	0.0168493	0.00921713	2.0354	area
5	S5_27437101	27437101	0.0956023	-0.0514201	0.0197479	0.00921908	2.03531	area
5	S5_22171662	22171662	0.427342	0.0273564	0.0105065	0.00922062	2.03524	area
4	S4_21585257	21585257	0.253983	0.0328003	0.0125973	0.00922105	2.03522	area
12	S12_3409092	3409092	0.197578	-0.0380846	0.0146281	0.00922709	2.03494	area
1	S1_19838728	19838728	0.482154	-0.0313963	0.0120602	0.00923307	2.03465	area
1	S1_24533976	24533976	0.278521	-0.0335701	0.012896	0.00923734	2.03445	area
11	S11_25487836	25487836	0.20905	0.0351785	0.0135149	0.00924298	2.03419	area
11	S11_25487866	25487866	0.20905	0.0351785	0.0135149	0.00924298	2.03419	area
12	S12_3543413	3543413	0.218292	-0.0360384	0.0138457	0.00924509	2.03409	area
8	S8_4042473	4042473	0.141758	0.0587847	0.0225849	0.00924584	2.03405	area
14	S14_11586559	11586559	0.328872	-0.0347439	0.0133494	0.0092504	2.03384	area
1	S1_25446741	25446741	0.260038	-0.0355039	0.0136417	0.0092517	2.03378	area
2	S2_1871399	1871399	0.347992	-0.0333673	0.0128223	0.0092603	2.03337	area
8	S8_26776808	26776808	0.173996	-0.0427231	0.0164189	0.00926629	2.03309	area
7	S7_8197412	8197412	0.155194	0.0405344	0.015581	0.00928074	2.03242	area
3	S3_16170717	16170717	0.056724	0.063038	0.0242345	0.00929076	2.03195	area
11	S11_20289191	20289191	0.266093	0.0360666	0.0138664	0.00929495	2.03175	area
6	S6_2526106	2526106	0.143403	0.0439471	0.0169014	0.0093167	2.03074	area
11	S11_3088698	3088698	0.164755	0.042509	0.0163501	0.00932466	2.03037	area
9	S9_10575740	10575740	0.318356	-0.033508	0.0128883	0.0093255	2.03033	area
14	S14_2391337	2391337	0.0576801	0.0696388	0.0267866	0.00932886	2.03017	area
11	S11_4789870	4789870	0.37508	0.0315348	0.0121304	0.00933192	2.03003	area
1	S1_30031338	30031338	0.265137	-0.034882	0.0134193	0.00933884	2.02971	area
2	S2_892108	892108	0.263862	0.0347992	0.0133892	0.00934818	2.02927	area
1	S1_17009753	17009753	0.482473	0.0258907	0.00996188	0.00935029	2.02917	area
11	S11_4295893	4295893	0.203952	0.0391441	0.0150619	0.00935265	2.02907	area
12	S12_1244631	1244631	0.0905035	0.0562859	0.0216612	0.00936428	2.02853	area
5	S5_28264861	28264861	0.085086	-0.0555207	0.0213677	0.00936755	2.02837	area
14	S14_9706308	9706308	0.161887	-0.0461077	0.0177471	0.00937589	2.02799	area
9	S9_24574221	24574221	0.35819	0.0321563	0.0123773	0.00937706	2.02793	area
1	S1_25767925	25767925	0.259082	-0.0356372	0.0137182	0.00938193	2.02771	area
1	S1_25259281	25259281	0.258445	-0.0356504	0.0137232	0.00938201	2.0277	area
1	S1_25733819	25733819	0.250478	-0.0288608	0.0111115	0.00939382	2.02716	area
1	S1_26185403	26185403	0.25972	-0.0353561	0.0136135	0.00940066	2.02684	area
1	S1_24706694	24706694	0.256214	-0.0353297	0.0136058	0.00941341	2.02625	area
10	S10_26113796	26113796	0.424156	-0.0323705	0.0124676	0.00942148	2.02588	area
2	S2_1757295	1757295	0.110899	0.0487129	0.0187627	0.00942428	2.02575	area
1	S1_13272482	13272482	0.423837	-0.0309084	0.0119059	0.00943012	2.02548	area
1	S1_30700412	30700412	0.425112	0.0326943	0.0125939	0.00943017	2.02548	area
12	S12_3286042	3286042	0.160612	0.0368572	0.0141981	0.00943383	2.02531	area
12	S12_3286044	3286044	0.160612	0.0368572	0.0141981	0.00943383	2.02531	area
12	S12_3286045	3286045	0.160612	0.0368572	0.0141981	0.00943383	2.02531	area
12	S12_3286048	3286048	0.160612	0.0368572	0.0141981	0.00943383	2.02531	area
12	S12_3286051	3286051	0.160612	0.0368572	0.0141981	0.00943383	2.02531	area
12	S12_3286052	3286052	0.160612	0.0368572	0.0141981	0.00943383	2.02531	area
12	S12_3286053	3286053	0.160612	0.0368572	0.0141981	0.00943383	2.02531	area
2	S2_11739492	11739492	0.202677	0.0367032	0.0141393	0.00943652	2.02519	area
11	S11_1465097	1465097	0.0522626	0.0740988	0.0285465	0.00943915	2.02507	area
9	S9_10250511	10250511	0.212874	-0.0363236	0.0139944	0.00944334	2.02487	area
3	S3_16033435	16033435	0.0844487	0.0554961	0.0213816	0.00944525	2.02479	area
1	S1_26530281	26530281	0.265774	-0.035214	0.0135677	0.00944718	2.0247	area
1	S1_25926944	25926944	0.26195	-0.0355803	0.0137097	0.00945181	2.02449	area
1	S1_30579883	30579883	0.288719	-0.0266276	0.0102603	0.00945363	2.0244	area
1	S1_24632844	24632844	0.252709	-0.0358646	0.0138231	0.00947155	2.02358	area
1	S1_32537611	32537611	0.208791	0.0474372	0.0182864	0.00948332	2.02304	area
1	S1_26522782	26522782	0.267049	-0.0350907	0.0135282	0.00948983	2.02274	area
1	S1_26522806	26522806	0.267049	-0.0350907	0.0135282	0.00948983	2.02274	area
1	S1_29334658	29334658	0.154876	0.037585	0.0144908	0.00949473	2.02252	area
8	S8_2656679	2656679	0.386552	0.0330954	0.0127618	0.00950542	2.02203	area
1	S1_30137642	30137642	0.250797	-0.0354159	0.0136568	0.00950645	2.02198	area
9	S9_8242026	8242026	0.128426	-0.0458694	0.0176897	0.00951433	2.02162	area
10	S10_19499710	19499710	0.272148	0.0346795	0.0133744	0.00951461	2.02161	area
3	S3_4919379	4919379	0.270554	-0.0368645	0.0142178	0.00951875	2.02142	area
12	S12_3362453	3362453	0.183556	-0.0396794	0.015304	0.00952144	2.0213	area
11	S11_18381567	18381567	0.25717	-0.0331182	0.0127738	0.00952379	2.02119	area
3	S3_14471784	14471784	0.108987	0.0364049	0.0140416	0.00952382	2.02119	area
8	S8_6122570	6122570	0.0697897	-0.0549852	0.0212123	0.00953826	2.02053	area
12	S12_3487830	3487830	0.149458	-0.0428131	0.0165181	0.00954511	2.02022	area
2	S2_1594520	1594520	0.360739	0.0278677	0.0107529	0.00955217	2.0199	area
7	S7_24528441	24528441	0.119503	0.0392316	0.0151383	0.00955461	2.01979	area
3	S3_21127688	21127688	0.471957	0.0283825	0.0109521	0.00955563	2.01974	area
16	S16_24779880	24779880	0.0952836	0.0509933	0.0196775	0.00955698	2.01968	area
[truncated: 93,970 more rows]

## Sheet: circularity
Chr	SNP	bp	Freq	b	se	p	-log10	trait
12	S12_7926163	7926163	0.486616	0.0419238	0.00773919	6.05834e-08	7.21765	circularity
1	S1_31950637	31950637	0.253027	-0.0434088	0.0080499	6.9498e-08	7.15803	circularity
12	S12_7926132	7926132	0.486297	0.041633	0.00773667	7.39688e-08	7.13095	circularity
1	S1_31950688	31950688	0.253665	-0.0431563	0.00802789	7.62468e-08	7.11778	circularity
1	S1_25782582	25782582	0.3413	-0.0335781	0.00631047	1.03193e-07	6.98635	circularity
1	S1_29295475	29295475	0.299873	-0.0402154	0.00757989	1.12344e-07	6.94945	circularity
1	S1_28760134	28760134	0.26673	-0.0449757	0.00849987	1.21424e-07	6.9157	circularity
1	S1_28908399	28908399	0.276291	-0.0399668	0.00756584	1.27408e-07	6.8948	circularity
1	S1_28908414	28908414	0.276291	-0.0399668	0.00756584	1.27408e-07	6.8948	circularity
1	S1_29295437	29295437	0.298279	-0.0402024	0.00765353	1.49809e-07	6.82446	circularity
1	S1_27159702	27159702	0.309433	-0.0382892	0.00730206	1.57454e-07	6.80285	circularity
12	S12_7954248	7954248	0.466858	0.0400074	0.00767554	1.86491e-07	6.72934	circularity
1	S1_25782655	25782655	0.341938	-0.0320427	0.00615055	1.89115e-07	6.72327	circularity
1	S1_25782656	25782656	0.341938	-0.0320427	0.00615055	1.89115e-07	6.72327	circularity
1	S1_34579543	34579543	0.221797	-0.0385999	0.00743155	2.05758e-07	6.68664	circularity
1	S1_34579561	34579561	0.221797	-0.0385999	0.00743155	2.05758e-07	6.68664	circularity
1	S1_34579519	34579519	0.221479	-0.0385915	0.00743139	2.06888e-07	6.68426	circularity
1	S1_29042453	29042453	0.266412	-0.0435292	0.00838686	2.10106e-07	6.67756	circularity
12	S12_7954303	7954303	0.468451	0.0397151	0.0076634	2.19e-07	6.65956	circularity
1	S1_29252132	29252132	0.351498	-0.0387812	0.00749022	2.24774e-07	6.64825	circularity
1	S1_26770147	26770147	0.237094	-0.0431	0.00836172	2.54392e-07	6.5945	circularity
1	S1_26770122	26770122	0.237412	-0.0429445	0.00836412	2.83091e-07	6.54807	circularity
1	S1_25782654	25782654	0.340344	-0.0315592	0.00616646	3.08999e-07	6.51004	circularity
1	S1_28514224	28514224	0.268642	-0.0421936	0.00833794	4.18314e-07	6.3785	circularity
1	S1_27778609	27778609	0.247929	-0.0425818	0.00845345	4.7236e-07	6.32573	circularity
1	S1_27832167	27832167	0.273741	-0.0431147	0.00862035	5.68865e-07	6.24499	circularity
1	S1_29043280	29043280	0.270554	-0.0423652	0.00847365	5.74375e-07	6.2408	circularity
1	S1_27778607	27778607	0.246654	-0.0421528	0.00843438	5.80074e-07	6.23652	circularity
1	S1_28588864	28588864	0.275335	-0.0343635	0.00688971	6.11161e-07	6.21384	circularity
1	S1_28588888	28588888	0.275335	-0.0343635	0.00688971	6.11161e-07	6.21384	circularity
1	S1_28588908	28588908	0.275335	-0.0343635	0.00688971	6.11161e-07	6.21384	circularity
1	S1_26203661	26203661	0.329828	-0.0324394	0.00650493	6.13608e-07	6.21211	circularity
1	S1_26203681	26203681	0.329828	-0.0324394	0.00650493	6.13608e-07	6.21211	circularity
1	S1_25920788	25920788	0.235182	-0.0396347	0.00795053	6.19097e-07	6.20824	circularity
1	S1_25920795	25920795	0.236775	-0.039463	0.00792378	6.34786e-07	6.19737	circularity
1	S1_25920784	25920784	0.234863	-0.0396311	0.00796417	6.48524e-07	6.18807	circularity
1	S1_28971725	28971725	0.2645	-0.0419889	0.00845765	6.88411e-07	6.16215	circularity
1	S1_28971733	28971733	0.2645	-0.0419889	0.00845765	6.88411e-07	6.16215	circularity
1	S1_27434712	27434712	0.257808	-0.0400226	0.00806249	6.90381e-07	6.16091	circularity
1	S1_27434724	27434724	0.257808	-0.0400226	0.00806249	6.90381e-07	6.16091	circularity
1	S1_27799370	27799370	0.27406	-0.0422534	0.00854942	7.7224e-07	6.11225	circularity
1	S1_25920786	25920786	0.235819	-0.0391629	0.00792988	7.8663e-07	6.10423	circularity
1	S1_29148156	29148156	0.235819	-0.0400611	0.00812507	8.1996e-07	6.08621	circularity
1	S1_26700391	26700391	0.261632	-0.0425903	0.00866169	8.78417e-07	6.0563	circularity
1	S1_26700392	26700392	0.261632	-0.0425903	0.00866169	8.78417e-07	6.0563	circularity
1	S1_29235323	29235323	0.280115	-0.0417111	0.00848324	8.79327e-07	6.05585	circularity
1	S1_28046132	28046132	0.236138	-0.0410829	0.0083566	8.82309e-07	6.05438	circularity
1	S1_27061355	27061355	0.260994	-0.0429303	0.00873587	8.91233e-07	6.05001	circularity
1	S1_26203686	26203686	0.419375	-0.0323527	0.00660086	9.52118e-07	6.02131	circularity
1	S1_28946962	28946962	0.275653	-0.0416798	0.00850803	9.63872e-07	6.01598	circularity
1	S1_29096629	29096629	0.214468	-0.0391706	0.00800686	9.97515e-07	6.00108	circularity
1	S1_27198738	27198738	0.272148	-0.0417601	0.00855126	1.04218e-06	5.98206	circularity
1	S1_26203581	26203581	0.332696	-0.0320275	0.00656317	1.06149e-06	5.97408	circularity
1	S1_25948759	25948759	0.276291	-0.0388879	0.00797333	1.07578e-06	5.96828	circularity
1	S1_27220884	27220884	0.244105	-0.0409027	0.00838765	1.07967e-06	5.96671	circularity
1	S1_29293880	29293880	0.271192	-0.0408787	0.0083842	1.08434e-06	5.96483	circularity
1	S1_28137666	28137666	0.280752	-0.039618	0.00813057	1.10069e-06	5.95833	circularity
1	S1_28137696	28137696	0.280752	-0.039618	0.00813057	1.10069e-06	5.95833	circularity
1	S1_29170198	29170198	0.29796	-0.0378676	0.00777162	1.10167e-06	5.95795	circularity
1	S1_28669017	28669017	0.272785	-0.0417205	0.00856449	1.10845e-06	5.95528	circularity
1	S1_27787652	27787652	0.251115	-0.0418759	0.00859819	1.11419e-06	5.95304	circularity
1	S1_28668363	28668363	0.271192	-0.0416793	0.00855789	1.11438e-06	5.95297	circularity
1	S1_26890645	26890645	0.262269	-0.0378802	0.00777806	1.1152e-06	5.95265	circularity
1	S1_28658486	28658486	0.27406	-0.0414292	0.008511	1.12895e-06	5.94733	circularity
1	S1_27198727	27198727	0.273104	-0.0415616	0.00854144	1.13951e-06	5.94328	circularity
1	S1_27198729	27198729	0.273104	-0.0415616	0.00854144	1.13951e-06	5.94328	circularity
1	S1_29148129	29148129	0.236775	-0.039531	0.0081244	1.14042e-06	5.94294	circularity
1	S1_29263449	29263449	0.317718	-0.0348388	0.00716747	1.16983e-06	5.93188	circularity
1	S1_27206965	27206965	0.276609	-0.0411375	0.00846568	1.17787e-06	5.9289	circularity
1	S1_27206971	27206971	0.276609	-0.0411375	0.00846568	1.17787e-06	5.9289	circularity
1	S1_28672814	28672814	0.267049	-0.0408481	0.00841225	1.19908e-06	5.92115	circularity
1	S1_27473812	27473812	0.272148	-0.0417908	0.00861813	1.2398e-06	5.90665	circularity
1	S1_28647544	28647544	0.273104	-0.0414097	0.00854702	1.26653e-06	5.89738	circularity
1	S1_28467774	28467774	0.386871	0.0311355	0.00643627	1.31482e-06	5.88113	circularity
1	S1_28797592	28797592	0.273741	-0.041427	0.00856519	1.32032e-06	5.87932	circularity
1	S1_27522434	27522434	0.279796	-0.0380109	0.00786814	1.35853e-06	5.86693	circularity
1	S1_27522451	27522451	0.279796	-0.0380109	0.00786814	1.35853e-06	5.86693	circularity
1	S1_27522474	27522474	0.279796	-0.0380109	0.00786814	1.35853e-06	5.86693	circularity
1	S1_26242539	26242539	0.462396	0.0355193	0.0073605	1.39537e-06	5.85531	circularity
1	S1_27800315	27800315	0.272467	-0.0415329	0.00861207	1.41668e-06	5.84873	circularity
1	S1_26242527	26242527	0.462715	0.0354509	0.00736012	1.46008e-06	5.83562	circularity
1	S1_26361717	26361717	0.272785	-0.0387209	0.00804124	1.46983e-06	5.83273	circularity
1	S1_28635432	28635432	0.272467	-0.0411509	0.00854728	1.47568e-06	5.83101	circularity
1	S1_27741967	27741967	0.272148	-0.0412749	0.00857345	1.47739e-06	5.8305	circularity
1	S1_27783777	27783777	0.273104	-0.0414651	0.00861895	1.50234e-06	5.82323	circularity
1	S1_28845308	28845308	0.272148	-0.0408685	0.0084976	1.51367e-06	5.81997	circularity
1	S1_27792874	27792874	0.273741	-0.0413828	0.00860563	1.51833e-06	5.81863	circularity
1	S1_28937766	28937766	0.274697	-0.0409108	0.00850809	1.52101e-06	5.81787	circularity
1	S1_27218330	27218330	0.266412	-0.0409518	0.00851798	1.52685e-06	5.8162	circularity
1	S1_25424882	25424882	0.25239	-0.0404979	0.00842583	1.53676e-06	5.81339	circularity
1	S1_29266137	29266137	0.279796	-0.0406282	0.00846136	1.57389e-06	5.80303	circularity
1	S1_28638189	28638189	0.272467	-0.0410365	0.00856181	1.64329e-06	5.78429	circularity
1	S1_28656922	28656922	0.273423	-0.0409666	0.00855447	1.67687e-06	5.7755	circularity
1	S1_28986452	28986452	0.275016	-0.0406027	0.00847933	1.68091e-06	5.77446	circularity
1	S1_28296310	28296310	0.271511	-0.0413172	0.0086306	1.69045e-06	5.772	circularity
1	S1_27787654	27787654	0.25239	-0.0410793	0.00858485	1.7091e-06	5.76723	circularity
1	S1_27061242	27061242	0.238368	-0.040889	0.00856568	1.80971e-06	5.74239	circularity
1	S1_29235522	29235522	0.279796	-0.0403159	0.00844598	1.81154e-06	5.74195	circularity
1	S1_27703971	27703971	0.270554	-0.0412096	0.00863361	1.81354e-06	5.74147	circularity
1	S1_27874938	27874938	0.216061	-0.0418522	0.00876938	1.8192e-06	5.74012	circularity
1	S1_26497078	26497078	0.260676	-0.0413107	0.00865729	1.82599e-06	5.7385	circularity
1	S1_27799372	27799372	0.27406	-0.0409831	0.00859033	1.83455e-06	5.73647	circularity
1	S1_27061221	27061221	0.238687	-0.0408405	0.00856449	1.8553e-06	5.73159	circularity
1	S1_28966861	28966861	0.272785	-0.0407314	0.00854203	1.85739e-06	5.7311	circularity
1	S1_28960650	28960650	0.27406	-0.0406599	0.00852858	1.86533e-06	5.72924	circularity
1	S1_28960692	28960692	0.27406	-0.0406599	0.00852858	1.86533e-06	5.72924	circularity
1	S1_26166825	26166825	0.264181	-0.0395763	0.00830397	1.87962e-06	5.72593	circularity
1	S1_25741506	25741506	0.250159	-0.0413743	0.00869159	1.9333e-06	5.7137	circularity
1	S1_29096660	29096660	0.215105	-0.0381875	0.00802216	1.93357e-06	5.71364	circularity
1	S1_29371620	29371620	0.280752	-0.0402248	0.00845091	1.93765e-06	5.71272	circularity
1	S1_26140897	26140897	0.253027	-0.0409455	0.00861023	1.98006e-06	5.70332	circularity
1	S1_26251788	26251788	0.29796	-0.0345336	0.0072653	2.002e-06	5.69854	circularity
1	S1_28931442	28931442	0.273104	-0.0407724	0.00857868	2.0066e-06	5.69754	circularity
1	S1_28871635	28871635	0.273423	-0.0402585	0.00847111	2.00964e-06	5.69688	circularity
1	S1_28908510	28908510	0.272785	-0.0405458	0.0085331	2.01824e-06	5.69503	circularity
1	S1_28241973	28241973	0.248885	-0.0368614	0.00775787	2.01925e-06	5.69481	circularity
1	S1_27207019	27207019	0.273741	-0.0403162	0.00849032	2.04944e-06	5.68836	circularity
1	S1_26126354	26126354	0.25717	-0.0411214	0.00866225	2.06252e-06	5.6856	circularity
1	S1_31491194	31491194	0.222435	-0.0424955	0.00895459	2.07817e-06	5.68232	circularity
1	S1_28674062	28674062	0.272785	-0.0404664	0.00852853	2.08687e-06	5.6805	circularity
1	S1_29299025	29299025	0.27884	-0.0402336	0.0084867	2.12896e-06	5.67183	circularity
1	S1_27557383	27557383	0.263544	-0.0407403	0.00859513	2.13802e-06	5.66999	circularity
1	S1_28671466	28671466	0.273423	-0.0405242	0.00855007	2.141e-06	5.66938	circularity
1	S1_28628188	28628188	0.273104	-0.0406533	0.00857757	2.1426e-06	5.66906	circularity
1	S1_27253761	27253761	0.272467	-0.0406597	0.00858419	2.17347e-06	5.66285	circularity
1	S1_28355517	28355517	0.273741	-0.0392699	0.00829193	2.18069e-06	5.66141	circularity
1	S1_26492432	26492432	0.26195	-0.0388282	0.00819968	2.18701e-06	5.66015	circularity
1	S1_27294345	27294345	0.272785	-0.0407046	0.00859976	2.20986e-06	5.65564	circularity
1	S1_28931528	28931528	0.273423	-0.0400048	0.00845529	2.23053e-06	5.65159	circularity
1	S1_29274311	29274311	0.278521	-0.0399655	0.00844965	2.24698e-06	5.6484	circularity
1	S1_27001957	27001957	0.26195	-0.0414636	0.00876726	2.25219e-06	5.64739	circularity
1	S1_27431606	27431606	0.272785	-0.0403504	0.00853358	2.26271e-06	5.64537	circularity
1	S1_28612588	28612588	0.271829	-0.0405468	0.00857627	2.26974e-06	5.64402	circularity
1	S1_26700316	26700316	0.265456	-0.0406621	0.00860094	2.27154e-06	5.64368	circularity
1	S1_26700329	26700329	0.265456	-0.0406621	0.00860094	2.27154e-06	5.64368	circularity
1	S1_28931481	28931481	0.276291	-0.0401188	0.00848643	2.27409e-06	5.64319	circularity
1	S1_27759608	27759608	0.272148	-0.0407155	0.0086194	2.31584e-06	5.63529	circularity
1	S1_27349704	27349704	0.351816	-0.0310684	0.00657901	2.3314e-06	5.63238	circularity
1	S1_27135261	27135261	0.258445	-0.0374405	0.00792979	2.3411e-06	5.63058	circularity
1	S1_27135269	27135269	0.258445	-0.0374405	0.00792979	2.3411e-06	5.63058	circularity
1	S1_27213048	27213048	0.273423	-0.0405271	0.00858419	2.34532e-06	5.6298	circularity
1	S1_28129635	28129635	0.285851	-0.0378584	0.00802175	2.36455e-06	5.62625	circularity
1	S1_29334518	29334518	0.277247	-0.0399018	0.00845516	2.36737e-06	5.62573	circularity
1	S1_28752251	28752251	0.273104	-0.0403589	0.00855238	2.36973e-06	5.6253	circularity
1	S1_28629215	28629215	0.273423	-0.0397365	0.00842356	2.38988e-06	5.62162	circularity
1	S1_28629241	28629241	0.273423	-0.0397365	0.00842356	2.38988e-06	5.62162	circularity
1	S1_29004647	29004647	0.25972	-0.0387002	0.00820545	2.40056e-06	5.61969	circularity
1	S1_29004649	29004649	0.25972	-0.0387002	0.00820545	2.40056e-06	5.61969	circularity
1	S1_27024726	27024726	0.263225	-0.0410162	0.00869704	2.40403e-06	5.61906	circularity
1	S1_27157595	27157595	0.271511	-0.0404722	0.00858354	2.41597e-06	5.61691	circularity
1	S1_26031810	26031810	0.319949	-0.0350471	0.00743462	2.42847e-06	5.61467	circularity
1	S1_29205815	29205815	0.278521	-0.0400181	0.00849321	2.45564e-06	5.60984	circularity
1	S1_28672732	28672732	0.273104	-0.040248	0.00854574	2.48064e-06	5.60544	circularity
1	S1_28242007	28242007	0.246654	-0.037072	0.00787231	2.48737e-06	5.60426	circularity
1	S1_26699455	26699455	0.251115	-0.0390748	0.0082993	2.49915e-06	5.60221	circularity
1	S1_26587330	26587330	0.261632	-0.0409839	0.00870737	2.51631e-06	5.59924	circularity
1	S1_26677877	26677877	0.261632	-0.0409839	0.00870737	2.51631e-06	5.59924	circularity
1	S1_27835015	27835015	0.278521	-0.0390087	0.00828838	2.52088e-06	5.59845	circularity
12	S12_8472305	8472305	0.272467	0.038368	0.00815491	2.54002e-06	5.59516	circularity
12	S12_8472325	8472325	0.272467	0.038368	0.00815491	2.54002e-06	5.59516	circularity
1	S1_26927904	26927904	0.260676	-0.0410791	0.00873251	2.54908e-06	5.59362	circularity
1	S1_28586586	28586586	0.260994	-0.0379195	0.0080624	2.56057e-06	5.59166	circularity
1	S1_28586605	28586605	0.260994	-0.0379195	0.0080624	2.56057e-06	5.59166	circularity
1	S1_27248853	27248853	0.284576	-0.0364284	0.00774682	2.57161e-06	5.58979	circularity
1	S1_27248862	27248862	0.284576	-0.0364284	0.00774682	2.57161e-06	5.58979	circularity
1	S1_25744989	25744989	0.25717	-0.0372956	0.0079323	2.57957e-06	5.58845	circularity
1	S1_25745031	25745031	0.25717	-0.0372956	0.0079323	2.57957e-06	5.58845	circularity
1	S1_27532239	27532239	0.245379	-0.0399824	0.00850389	2.58051e-06	5.58829	circularity
1	S1_28807978	28807978	0.273104	-0.0401714	0.00854772	2.60594e-06	5.58404	circularity
1	S1_27481010	27481010	0.272148	-0.0404141	0.00860015	2.61138e-06	5.58313	circularity
1	S1_27222880	27222880	0.272785	-0.0402659	0.00856878	2.61264e-06	5.58292	circularity
1	S1_28927441	28927441	0.275016	-0.0398833	0.00848978	2.62982e-06	5.58007	circularity
1	S1_27713527	27713527	0.273741	-0.0405028	0.00862216	2.63329e-06	5.5795	circularity
1	S1_27556684	27556684	0.272785	-0.0404591	0.00861432	2.64356e-06	5.57781	circularity
1	S1_29138772	29138772	0.271829	-0.0383255	0.00816039	2.64613e-06	5.57739	circularity
1	S1_29138777	29138777	0.271829	-0.0383255	0.00816039	2.64613e-06	5.57739	circularity
1	S1_28963052	28963052	0.242511	-0.0394681	0.00840412	2.64949e-06	5.57684	circularity
1	S1_27353633	27353633	0.271511	-0.040383	0.0085993	2.65201e-06	5.57642	circularity
1	S1_28937826	28937826	0.273741	-0.0399012	0.00850244	2.69336e-06	5.56971	circularity
1	S1_28946984	28946984	0.274379	-0.0393339	0.00838336	2.70673e-06	5.56756	circularity
1	S1_27800680	27800680	0.273423	-0.0403609	0.00860651	2.73761e-06	5.56263	circularity
1	S1_27764360	27764360	0.275335	-0.0391725	0.00835398	2.7443e-06	5.56157	circularity
1	S1_27764381	27764381	0.275335	-0.0391725	0.00835398	2.7443e-06	5.56157	circularity
1	S1_27764384	27764384	0.275335	-0.0391725	0.00835398	2.7443e-06	5.56157	circularity
1	S1_28906120	28906120	0.316444	-0.033206	0.00708169	2.74553e-06	5.56137	circularity
1	S1_27329462	27329462	0.272467	-0.040343	0.00860427	2.74912e-06	5.56081	circularity
1	S1_25948760	25948760	0.273423	-0.0364052	0.00776597	2.76174e-06	5.55882	circularity
1	S1_25948785	25948785	0.273423	-0.0364052	0.00776597	2.76174e-06	5.55882	circularity
1	S1_26794634	26794634	0.260676	-0.0410099	0.00875155	2.78577e-06	5.55505	circularity
1	S1_26700360	26700360	0.263225	-0.0406636	0.00868797	2.86247e-06	5.54326	circularity
1	S1_28626002	28626002	0.253665	-0.0393708	0.00841193	2.86377e-06	5.54306	circularity
1	S1_27466629	27466629	0.290631	0.0391945	0.00837637	2.88041e-06	5.54055	circularity
1	S1_27411703	27411703	0.266093	-0.0398905	0.00852675	2.89305e-06	5.53864	circularity
1	S1_29219000	29219000	0.279796	-0.0396378	0.00847442	2.90608e-06	5.53669	circularity
1	S1_28931585	28931585	0.274697	-0.0395641	0.00846006	2.91702e-06	5.53506	circularity
1	S1_28906159	28906159	0.315806	-0.0332262	0.00710621	2.93012e-06	5.53311	circularity
1	S1_28978293	28978293	0.275653	-0.0395472	0.00845843	2.93275e-06	5.53272	circularity
1	S1_28839888	28839888	0.273741	-0.0398877	0.00853252	2.94255e-06	5.53128	circularity
1	S1_29371612	29371612	0.280752	-0.0394923	0.00844991	2.95831e-06	5.52896	circularity
1	S1_25948732	25948732	0.276291	-0.0361192	0.00772915	2.96665e-06	5.52773	circularity
1	S1_25948733	25948733	0.276291	-0.0361192	0.00772915	2.96665e-06	5.52773	circularity
1	S1_28836798	28836798	0.273104	-0.0400441	0.00857168	2.98752e-06	5.52469	circularity
1	S1_27786772	27786772	0.273104	-0.0400924	0.00858402	3.00343e-06	5.52238	circularity
1	S1_27786808	27786808	0.273104	-0.0400924	0.00858402	3.00343e-06	5.52238	circularity
1	S1_27760021	27760021	0.273423	-0.0402351	0.00861519	3.00825e-06	5.52169	circularity
1	S1_26528057	26528057	0.258445	-0.0403226	0.00863644	3.02833e-06	5.5188	circularity
1	S1_28808079	28808079	0.272785	-0.0399865	0.00856666	3.04607e-06	5.51626	circularity
1	S1_27701100	27701100	0.275016	-0.0394758	0.00845818	3.05364e-06	5.51518	circularity
1	S1_26492431	26492431	0.262269	-0.0382663	0.00819909	3.05416e-06	5.51511	circularity
1	S1_26769763	26769763	0.263225	-0.0406391	0.00870767	3.05562e-06	5.5149	circularity
1	S1_28985968	28985968	0.274697	-0.0396361	0.00849373	3.06344e-06	5.51379	circularity
1	S1_29372819	29372819	0.280752	-0.0393731	0.00844112	3.09459e-06	5.5094	circularity
1	S1_29171023	29171023	0.277884	-0.0374763	0.00803706	3.11734e-06	5.50622	circularity
1	S1_27740997	27740997	0.272467	-0.0402146	0.00862724	3.14151e-06	5.50286	circularity
1	S1_28407429	28407429	0.218292	-0.0384339	0.00824675	3.15451e-06	5.50107	circularity
1	S1_27880235	27880235	0.274697	-0.0400411	0.00859223	3.15968e-06	5.50036	circularity
1	S1_28871374	28871374	0.27406	-0.0396988	0.0085192	3.16335e-06	5.49985	circularity
1	S1_27220731	27220731	0.270554	-0.0399294	0.00856891	3.16513e-06	5.49961	circularity
1	S1_27448823	27448823	0.270873	-0.0402685	0.00864191	3.16701e-06	5.49935	circularity
1	S1_27234402	27234402	0.272148	-0.0400317	0.00859132	3.16896e-06	5.49908	circularity
1	S1_26379824	26379824	0.255577	-0.0402826	0.00864727	3.18654e-06	5.49668	circularity
1	S1_27175077	27175077	0.276291	-0.03883	0.00833714	3.20113e-06	5.4947	circularity
1	S1_27380530	27380530	0.27406	-0.0398525	0.00855838	3.21548e-06	5.49275	circularity
1	S1_27380557	27380557	0.27406	-0.0398525	0.00855838	3.21548e-06	5.49275	circularity
1	S1_28797528	28797528	0.272148	-0.0399387	0.00857886	3.23236e-06	5.49048	circularity
1	S1_28797556	28797556	0.272148	-0.0399387	0.00857886	3.23236e-06	5.49048	circularity
1	S1_28626038	28626038	0.25239	-0.0391358	0.00840665	3.23456e-06	5.49018	circularity
1	S1_26699500	26699500	0.251434	-0.0386622	0.0083056	3.24063e-06	5.48937	circularity
1	S1_26991052	26991052	0.260994	-0.0408452	0.00877463	3.24094e-06	5.48933	circularity
1	S1_26957112	26957112	0.260994	-0.0406282	0.00873211	3.27566e-06	5.4847	circularity
1	S1_27874935	27874935	0.217017	-0.0407342	0.00875548	3.28062e-06	5.48404	circularity
1	S1_28242233	28242233	0.273741	-0.0398536	0.00856709	3.28814e-06	5.48305	circularity
1	S1_29337951	29337951	0.277247	-0.0386662	0.00831421	3.30943e-06	5.48025	circularity
1	S1_27451200	27451200	0.272785	-0.0400065	0.0086029	3.31366e-06	5.47969	circularity
1	S1_29171035	29171035	0.27884	-0.0373357	0.00803172	3.34301e-06	5.47586	circularity
1	S1_27212945	27212945	0.272785	-0.0399731	0.00860166	3.36569e-06	5.47293	circularity
1	S1_27200351	27200351	0.273741	-0.0392026	0.00843845	3.38915e-06	5.46991	circularity
1	S1_27242718	27242718	0.272785	-0.0397291	0.00855208	3.39187e-06	5.46956	circularity
1	S1_26776815	26776815	0.294505	-0.0466582	0.0100472	3.41868e-06	5.46614	circularity
1	S1_28296849	28296849	0.273104	-0.0397424	0.00855909	3.42896e-06	5.46484	circularity
1	S1_27712079	27712079	0.273741	-0.039832	0.00858236	3.46486e-06	5.46031	circularity
1	S1_28986429	28986429	0.27406	-0.0393078	0.00846996	3.46987e-06	5.45969	circularity
1	S1_27940775	27940775	0.262269	-0.039145	0.00843692	3.48873e-06	5.45733	circularity
1	S1_26769807	26769807	0.262588	-0.0405446	0.00873997	3.50119e-06	5.45578	circularity
1	S1_29386947	29386947	0.279159	-0.0392649	0.00846475	3.50712e-06	5.45505	circularity
1	S1_28517583	28517583	0.238687	-0.0387698	0.00836145	3.53948e-06	5.45106	circularity
1	S1_28517588	28517588	0.238687	-0.0387698	0.00836145	3.53948e-06	5.45106	circularity
1	S1_26928484	26928484	0.260038	-0.0405444	0.00874488	3.54599e-06	5.45026	circularity
1	S1_27434762	27434762	0.270873	-0.0398198	0.00858897	3.54937e-06	5.44985	circularity
1	S1_28569727	28569727	0.268642	-0.0396362	0.00855052	3.56011e-06	5.44854	circularity
1	S1_28613009	28613009	0.271829	-0.0395009	0.00852269	3.57292e-06	5.44698	circularity
1	S1_27449904	27449904	0.266412	-0.039956	0.00862319	3.59435e-06	5.44438	circularity
1	S1_27702047	27702047	0.270236	-0.0399235	0.00861735	3.60533e-06	5.44305	circularity
1	S1_29043750	29043750	0.253027	-0.0385855	0.00833064	3.62582e-06	5.44059	circularity
1	S1_26317804	26317804	0.477693	-0.0253222	0.00546771	3.63507e-06	5.43949	circularity
1	S1_28854409	28854409	0.271511	-0.0396327	0.00855785	3.63649e-06	5.43932	circularity
1	S1_26666170	26666170	0.262906	-0.0402368	0.00868965	3.64908e-06	5.43782	circularity
1	S1_28447747	28447747	0.272467	-0.0395456	0.00854336	3.67781e-06	5.43441	circularity
1	S1_29011104	29011104	0.27406	-0.039346	0.00850071	3.68226e-06	5.43389	circularity
1	S1_27783274	27783274	0.269598	-0.0397843	0.00859873	3.71425e-06	5.43013	circularity
1	S1_27295286	27295286	0.272785	-0.039833	0.00861032	3.72457e-06	5.42892	circularity
1	S1_28813725	28813725	0.273104	-0.0395697	0.00855504	3.74049e-06	5.42707	circularity
1	S1_28296208	28296208	0.274379	-0.0396824	0.00858056	3.75159e-06	5.42578	circularity
1	S1_27830823	27830823	0.280433	-0.038519	0.00832984	3.76021e-06	5.42479	circularity
1	S1_28781617	28781617	0.267686	-0.0396276	0.00857	3.76422e-06	5.42433	circularity
1	S1_27737842	27737842	0.273423	-0.039829	0.00861373	3.76589e-06	5.42413	circularity
1	S1_28587732	28587732	0.273104	-0.0395899	0.00856399	3.78546e-06	5.42188	circularity
1	S1_27181438	27181438	0.273741	-0.0397549	0.00860002	3.78871e-06	5.42151	circularity
1	S1_27700553	27700553	0.272785	-0.0391158	0.008463	3.80099e-06	5.4201	circularity
1	S1_27700554	27700554	0.272785	-0.0391158	0.008463	3.80099e-06	5.4201	circularity
1	S1_26512174	26512174	0.261313	-0.0401607	0.00869152	3.82499e-06	5.41737	circularity
1	S1_28194995	28194995	0.244105	-0.0390256	0.0084466	3.83242e-06	5.41653	circularity
1	S1_26582473	26582473	0.260994	-0.0403175	0.00872623	3.83262e-06	5.4165	circularity
1	S1_28629400	28629400	0.27406	-0.039618	0.00857531	3.83734e-06	5.41597	circularity
1	S1_27759977	27759977	0.27406	-0.0396952	0.00859373	3.85418e-06	5.41407	circularity
1	S1_28980147	28980147	0.276609	-0.0388555	0.00841232	3.85824e-06	5.41361	circularity
1	S1_28472252	28472252	0.272785	-0.0395437	0.00856749	3.92054e-06	5.40665	circularity
1	S1_27468563	27468563	0.275016	-0.0386305	0.00837046	3.92901e-06	5.40572	circularity
1	S1_27468575	27468575	0.275016	-0.0386305	0.00837046	3.92901e-06	5.40572	circularity
1	S1_27024836	27024836	0.261632	-0.0404301	0.00876252	3.95035e-06	5.40336	circularity
1	S1_28447750	28447750	0.273423	-0.0393754	0.00853605	3.97212e-06	5.40098	circularity
1	S1_27829089	27829089	0.239962	-0.0356152	0.00772351	4.00205e-06	5.39772	circularity
1	S1_27829091	27829091	0.239962	-0.0356152	0.00772351	4.00205e-06	5.39772	circularity
1	S1_27829092	27829092	0.239962	-0.0356152	0.00772351	4.00205e-06	5.39772	circularity
1	S1_27829104	27829104	0.239962	-0.0356152	0.00772351	4.00205e-06	5.39772	circularity
1	S1_27829115	27829115	0.239962	-0.0356152	0.00772351	4.00205e-06	5.39772	circularity
1	S1_27294315	27294315	0.272148	-0.0396755	0.0086043	4.00492e-06	5.39741	circularity
1	S1_28813107	28813107	0.272785	-0.0394598	0.00855831	4.01308e-06	5.39652	circularity
1	S1_27897739	27897739	0.276291	-0.0379746	0.00823751	4.0275e-06	5.39496	circularity
1	S1_26700244	26700244	0.256533	-0.0387289	0.00840263	4.04345e-06	5.39325	circularity
1	S1_27897717	27897717	0.275972	-0.0379583	0.0082398	4.09112e-06	5.38816	circularity
1	S1_27940769	27940769	0.262269	-0.0388333	0.00842978	4.09136e-06	5.38813	circularity
1	S1_28961080	28961080	0.271192	-0.03921	0.00851162	4.09227e-06	5.38804	circularity
1	S1_27550099	27550099	0.258764	-0.0392678	0.00852492	4.10027e-06	5.38719	circularity
1	S1_27114061	27114061	0.262588	-0.0402755	0.008746	4.12428e-06	5.38465	circularity
1	S1_27114106	27114106	0.262588	-0.0402755	0.008746	4.12428e-06	5.38465	circularity
1	S1_29319965	29319965	0.272785	-0.0389268	0.00845753	4.17212e-06	5.37964	circularity
1	S1_26174952	26174952	0.412365	0.0373085	0.00810885	4.20564e-06	5.37617	circularity
1	S1_26794575	26794575	0.262588	-0.0400898	0.00871401	4.2124e-06	5.37547	circularity
1	S1_28021642	28021642	0.258764	-0.0392295	0.00852773	4.2202e-06	5.37467	circularity
1	S1_27572703	27572703	0.27406	-0.0395117	0.00859011	4.23152e-06	5.3735	circularity
1	S1_27572739	27572739	0.27406	-0.0395117	0.00859011	4.23152e-06	5.3735	circularity
1	S1_28626169	28626169	0.268324	-0.039228	0.00853047	4.25382e-06	5.37122	circularity
1	S1_29266773	29266773	0.263862	-0.0373092	0.00811664	4.29375e-06	5.36716	circularity
1	S1_28911996	28911996	0.277247	-0.0383492	0.00834349	4.3005e-06	5.36648	circularity
1	S1_28912010	28912010	0.277247	-0.0383492	0.00834349	4.3005e-06	5.36648	circularity
1	S1_28810236	28810236	0.267368	-0.039192	0.00852785	4.31162e-06	5.36536	circularity
1	S1_27353432	27353432	0.269917	-0.039619	0.00862518	4.36051e-06	5.36046	circularity
1	S1_26663107	26663107	0.26195	-0.0399559	0.0086989	4.36475e-06	5.36004	circularity
1	S1_29371472	29371472	0.280115	-0.0387962	0.00844741	4.37601e-06	5.35892	circularity
1	S1_26667328	26667328	0.262906	-0.0400802	0.00872873	4.39544e-06	5.357	circularity
1	S1_27009702	27009702	0.262906	-0.0389787	0.00849067	4.41611e-06	5.35496	circularity
1	S1_26777188	26777188	0.260357	-0.0400583	0.00872756	4.43534e-06	5.35307	circularity
1	S1_28093421	28093421	0.252071	-0.0359388	0.00783011	4.43644e-06	5.35297	circularity
1	S1_26903243	26903243	0.261632	-0.0398524	0.00868291	4.43774e-06	5.35284	circularity
1	S1_29171145	29171145	0.281071	-0.0389065	0.0084785	4.45715e-06	5.35094	circularity
1	S1_26961948	26961948	0.244742	-0.0394466	0.00859747	4.47166e-06	5.34953	circularity
1	S1_26961956	26961956	0.244742	-0.0394466	0.00859747	4.47166e-06	5.34953	circularity
1	S1_27431632	27431632	0.269917	-0.0390934	0.00852052	4.47188e-06	5.34951	circularity
1	S1_28093446	28093446	0.254939	-0.0360651	0.00786106	4.47906e-06	5.34881	circularity
1	S1_28241962	28241962	0.246335	-0.0361634	0.00788331	4.48946e-06	5.34781	circularity
1	S1_26148834	26148834	0.262588	-0.0374742	0.00816914	4.4905e-06	5.34771	circularity
1	S1_27337033	27337033	0.271511	-0.0393317	0.00857506	4.50185e-06	5.34661	circularity
1	S1_28344734	28344734	0.263225	-0.0389566	0.00849352	4.50473e-06	5.34633	circularity
1	S1_27468444	27468444	0.272785	-0.0395319	0.00861972	4.51363e-06	5.34547	circularity
1	S1_28008139	28008139	0.280115	-0.0333326	0.00727067	4.55026e-06	5.34196	circularity
1	S1_28008180	28008180	0.280115	-0.0333326	0.00727067	4.55026e-06	5.34196	circularity
1	S1_28008182	28008182	0.280115	-0.0333326	0.00727067	4.55026e-06	5.34196	circularity
1	S1_26476833	26476833	0.26195	-0.0398554	0.00869348	4.55029e-06	5.34196	circularity
1	S1_27828974	27828974	0.262588	-0.0366006	0.00798455	4.56319e-06	5.34073	circularity
1	S1_34286056	34286056	0.248247	-0.0384475	0.0083886	4.57698e-06	5.33942	circularity
1	S1_25933383	25933383	0.456023	-0.0249599	0.00544593	4.57886e-06	5.33924	circularity
1	S1_29266775	29266775	0.264818	-0.0371754	0.00811215	4.59057e-06	5.33813	circularity
1	S1_27218980	27218980	0.271829	-0.0394067	0.0086007	4.60995e-06	5.3363	circularity
1	S1_26409759	26409759	0.262269	-0.0395504	0.0086347	4.64075e-06	5.33341	circularity
1	S1_26409787	26409787	0.262269	-0.0395504	0.0086347	4.64075e-06	5.33341	circularity
1	S1_28195039	28195039	0.244423	-0.0385821	0.00842439	4.65393e-06	5.33218	circularity
1	S1_29007471	29007471	0.267686	-0.03819	0.00833955	4.66348e-06	5.33129	circularity
1	S1_29007492	29007492	0.267686	-0.03819	0.00833955	4.66348e-06	5.33129	circularity
1	S1_27280838	27280838	0.397706	-0.0307244	0.00671007	4.67519e-06	5.3302	circularity
1	S1_26667334	26667334	0.26195	-0.040027	0.00874284	4.68852e-06	5.32896	circularity
1	S1_26148862	26148862	0.262906	-0.0373937	0.0081702	4.72039e-06	5.32602	circularity
1	S1_27218510	27218510	0.289675	-0.0357426	0.0078095	4.72134e-06	5.32593	circularity
1	S1_27557609	27557609	0.268005	-0.0394508	0.00861996	4.72412e-06	5.32568	circularity
1	S1_28623775	28623775	0.271829	-0.039309	0.00858961	4.73178e-06	5.32498	circularity
1	S1_25774243	25774243	0.333971	-0.0341097	0.0074539	4.73762e-06	5.32444	circularity
1	S1_26400974	26400974	0.25239	-0.0370243	0.00809109	4.74091e-06	5.32414	circularity
1	S1_26928506	26928506	0.261313	-0.0399475	0.00873367	4.78582e-06	5.32004	circularity
1	S1_26928533	26928533	0.261313	-0.0399475	0.00873367	4.78582e-06	5.32004	circularity
1	S1_27014853	27014853	0.246335	-0.0398787	0.00872087	4.81267e-06	5.31761	circularity
1	S1_27014875	27014875	0.246335	-0.0398787	0.00872087	4.81267e-06	5.31761	circularity
1	S1_26117166	26117166	0.255577	-0.0394366	0.00862575	4.8318e-06	5.31589	circularity
1	S1_26892118	26892118	0.261313	-0.0399584	0.00874046	4.83876e-06	5.31527	circularity
1	S1_27481745	27481745	0.273741	-0.0392964	0.00859669	4.85162e-06	5.31411	circularity
1	S1_28416252	28416252	0.273741	-0.0390884	0.00855154	4.85597e-06	5.31372	circularity
1	S1_28416290	28416290	0.273741	-0.0390884	0.00855154	4.85597e-06	5.31372	circularity
1	S1_29273176	29273176	0.279159	-0.0387116	0.00847147	4.8856e-06	5.31108	circularity
1	S1_26585844	26585844	0.260357	-0.0397066	0.00868962	4.89056e-06	5.31064	circularity
1	S1_26776890	26776890	0.260994	-0.0398816	0.00872838	4.89611e-06	5.31015	circularity
1	S1_28906183	28906183	0.318356	-0.0321168	0.00702954	4.90459e-06	5.3094	circularity
1	S1_28836628	28836628	0.272148	-0.039147	0.00856882	4.91145e-06	5.30879	circularity
1	S1_28455903	28455903	0.275335	-0.0388856	0.00851632	4.97108e-06	5.30355	circularity
1	S1_26632328	26632328	0.262906	-0.0397434	0.00870491	4.98003e-06	5.30277	circularity
1	S1_28612519	28612519	0.273423	-0.0391744	0.00858919	5.09361e-06	5.29297	circularity
1	S1_27965619	27965619	0.275972	-0.0388648	0.0085223	5.10653e-06	5.29187	circularity
1	S1_28993533	28993533	0.247291	-0.0386483	0.00847543	5.11451e-06	5.2912	circularity
1	S1_29220702	29220702	0.294136	-0.035772	0.0078448	5.11619e-06	5.29105	circularity
1	S1_29220717	29220717	0.294136	-0.035772	0.0078448	5.11619e-06	5.29105	circularity
1	S1_27452010	27452010	0.272785	-0.039304	0.00861969	5.12051e-06	5.29069	circularity
1	S1_28628001	28628001	0.273104	-0.0391131	0.008578	5.12267e-06	5.2905	circularity
1	S1_26401004	26401004	0.253346	-0.0368426	0.00808126	5.13947e-06	5.28908	circularity
1	S1_27045514	27045514	0.262588	-0.0398781	0.00874769	5.1472e-06	5.28843	circularity
1	S1_26700272	26700272	0.25717	-0.0382128	0.00838505	5.18249e-06	5.28546	circularity
1	S1_26700288	26700288	0.25717	-0.0382128	0.00838505	5.18249e-06	5.28546	circularity
1	S1_26700300	26700300	0.25717	-0.0382128	0.00838505	5.18249e-06	5.28546	circularity
1	S1_28573115	28573115	0.271829	-0.03927	0.00861875	5.20513e-06	5.28357	circularity
1	S1_27556137	27556137	0.26195	-0.0365689	0.00802784	5.23223e-06	5.28131	circularity
1	S1_26560727	26560727	0.263225	-0.0395863	0.00869036	5.23357e-06	5.2812	circularity
1	S1_26059465	26059465	0.263225	-0.0395992	0.00869334	5.23575e-06	5.28102	circularity
1	S1_27828958	27828958	0.289038	-0.0344934	0.00757406	5.25968e-06	5.27904	circularity
1	S1_26887707	26887707	0.261632	-0.0397008	0.00871978	5.28972e-06	5.27657	circularity
1	S1_31981598	31981598	0.258764	-0.038	0.00834835	5.31904e-06	5.27417	circularity
1	S1_31981639	31981639	0.258764	-0.038	0.00834835	5.31904e-06	5.27417	circularity
1	S1_26126564	26126564	0.262906	-0.0393907	0.00865645	5.35331e-06	5.27138	circularity
1	S1_28087773	28087773	0.273423	-0.0383649	0.00843182	5.3641e-06	5.2705	circularity
1	S1_27479580	27479580	0.272148	-0.0392043	0.00861674	5.36997e-06	5.27003	circularity
1	S1_27701857	27701857	0.273104	-0.0391979	0.00861642	5.3846e-06	5.26885	circularity
1	S1_27130889	27130889	0.261632	-0.0398712	0.00876623	5.40868e-06	5.26691	circularity
1	S1_26152446	26152446	0.261632	-0.03938	0.00865888	5.41757e-06	5.2662	circularity
1	S1_27207581	27207581	0.273423	-0.0389915	0.00857429	5.42882e-06	5.26529	circularity
1	S1_29043744	29043744	0.253027	-0.0379893	0.00835594	5.4576e-06	5.263	circularity
1	S1_27207914	27207914	0.27406	-0.038809	0.00853784	5.47966e-06	5.26125	circularity
1	S1_26307151	26307151	0.260994	-0.0396657	0.00872758	5.49696e-06	5.25988	circularity
1	S1_26887868	26887868	0.261313	-0.0396735	0.00873007	5.50742e-06	5.25905	circularity
1	S1_26887913	26887913	0.261313	-0.0396735	0.00873007	5.50742e-06	5.25905	circularity
1	S1_27832069	27832069	0.275653	-0.0390351	0.00858976	5.50997e-06	5.25885	circularity
1	S1_29043660	29043660	0.271192	-0.0385467	0.00848252	5.51322e-06	5.25859	circularity
1	S1_27441622	27441622	0.26673	-0.0391168	0.0086083	5.51767e-06	5.25824	circularity
1	S1_25875417	25875417	0.255258	-0.0396612	0.00873019	5.546e-06	5.25602	circularity
1	S1_26497063	26497063	0.26195	-0.0395953	0.00872559	5.68357e-06	5.24538	circularity
1	S1_25909431	25909431	0.251753	-0.0383062	0.00844242	5.69661e-06	5.24438	circularity
1	S1_27572802	27572802	0.268642	-0.0391892	0.00863876	5.72114e-06	5.24252	circularity
1	S1_26271047	26271047	0.350542	0.0312217	0.00688328	5.73653e-06	5.24135	circularity
1	S1_27532311	27532311	0.27406	-0.0385692	0.00850415	5.75117e-06	5.24024	circularity
1	S1_27532315	27532315	0.27406	-0.0385692	0.00850415	5.75117e-06	5.24024	circularity
1	S1_27071299	27071299	0.259401	-0.0397622	0.00876751	5.75564e-06	5.23991	circularity
1	S1_28644677	28644677	0.279796	-0.035229	0.00776898	5.77195e-06	5.23868	circularity
1	S1_26947129	26947129	0.264818	-0.039237	0.00865553	5.81048e-06	5.23579	circularity
1	S1_28584513	28584513	0.27406	-0.0385599	0.00850922	5.85551e-06	5.23244	circularity
1	S1_25909433	25909433	0.250797	-0.0382209	0.00843615	5.88144e-06	5.23052	circularity
1	S1_26152452	26152452	0.262588	-0.0391665	0.00864697	5.9121e-06	5.22826	circularity
1	S1_28333735	28333735	0.240918	-0.0357948	0.00790354	5.92772e-06	5.22711	circularity
1	S1_29007449	29007449	0.273741	-0.0383704	0.0084725	5.93143e-06	5.22684	circularity
1	S1_26774673	26774673	0.261632	-0.0395138	0.00872502	5.93209e-06	5.22679	circularity
1	S1_29149412	29149412	0.276609	-0.0376015	0.00830329	5.94022e-06	5.2262	circularity
1	S1_25426829	25426829	0.269598	-0.0371047	0.00819368	5.94182e-06	5.22608	circularity
1	S1_27212876	27212876	0.272785	-0.0387461	0.00856132	6.01907e-06	5.22047	circularity
1	S1_27052856	27052856	0.283301	-0.0337548	0.00745946	6.03684e-06	5.21919	circularity
1	S1_27052861	27052861	0.283301	-0.0337548	0.00745946	6.03684e-06	5.21919	circularity
1	S1_27052871	27052871	0.283301	-0.0337548	0.00745946	6.03684e-06	5.21919	circularity
1	S1_27052875	27052875	0.283301	-0.0337548	0.00745946	6.03684e-06	5.21919	circularity
1	S1_26903585	26903585	0.260994	-0.0395143	0.0087331	6.0493e-06	5.21829	circularity
1	S1_26903619	26903619	0.260994	-0.0395143	0.0087331	6.0493e-06	5.21829	circularity
1	S1_27986502	27986502	0.274379	-0.0387711	0.00856897	6.05127e-06	5.21815	circularity
1	S1_27533433	27533433	0.269917	-0.03885	0.00858723	6.06356e-06	5.21727	circularity
1	S1_26392685	26392685	0.26195	-0.0393365	0.0086948	6.06401e-06	5.21724	circularity
1	S1_28836068	28836068	0.272785	-0.0386606	0.00854804	6.10421e-06	5.21437	circularity
1	S1_28836071	28836071	0.272785	-0.0386606	0.00854804	6.10421e-06	5.21437	circularity
1	S1_29009308	29009308	0.276609	-0.038287	0.00846861	6.15355e-06	5.21087	circularity
1	S1_26154907	26154907	0.26195	-0.0370512	0.0081977	6.19253e-06	5.20813	circularity
1	S1_26154914	26154914	0.26195	-0.0370512	0.0081977	6.19253e-06	5.20813	circularity
1	S1_27473551	27473551	0.27406	-0.0385489	0.0085292	6.1946e-06	5.20799	circularity
1	S1_27700639	27700639	0.272467	-0.0387957	0.00858382	6.19477e-06	5.20797	circularity
1	S1_26776743	26776743	0.276928	-0.0350387	0.0077536	6.21237e-06	5.20674	circularity
1	S1_26776780	26776780	0.276928	-0.0350387	0.0077536	6.21237e-06	5.20674	circularity
1	S1_26776781	26776781	0.276928	-0.0350387	0.0077536	6.21237e-06	5.20674	circularity
1	S1_27522399	27522399	0.275653	-0.0385145	0.00852479	6.24451e-06	5.2045	circularity
1	S1_27430429	27430429	0.265774	-0.0386726	0.00856119	6.26633e-06	5.20299	circularity
1	S1_27990444	27990444	0.267686	-0.0383291	0.00848615	6.28197e-06	5.2019	circularity
1	S1_26971262	26971262	0.263225	-0.0375523	0.00831537	6.30143e-06	5.20056	circularity
1	S1_26971274	26971274	0.263225	-0.0375523	0.00831537	6.30143e-06	5.20056	circularity
1	S1_27481859	27481859	0.271829	-0.0345842	0.00765845	6.30728e-06	5.20016	circularity
1	S1_27481867	27481867	0.271829	-0.0345842	0.00765845	6.30728e-06	5.20016	circularity
1	S1_26405662	26405662	0.263544	-0.0392684	0.00869795	6.34146e-06	5.19781	circularity
1	S1_26577660	26577660	0.260994	-0.0394431	0.00873869	6.37299e-06	5.19566	circularity
1	S1_26147009	26147009	0.262906	-0.0390196	0.00864542	6.38179e-06	5.19506	circularity
1	S1_28517556	28517556	0.249522	-0.0379327	0.00840533	6.39364e-06	5.19425	circularity
1	S1_29043733	29043733	0.253665	-0.037542	0.00832347	6.47108e-06	5.18902	circularity
1	S1_26770958	26770958	0.258445	-0.0373592	0.00828331	6.47728e-06	5.18861	circularity
1	S1_25774244	25774244	0.333015	-0.0336273	0.00745806	6.51797e-06	5.18589	circularity
1	S1_26770980	26770980	0.258764	-0.0373434	0.0082835	6.5391e-06	5.18448	circularity
1	S1_26643521	26643521	0.262588	-0.0390242	0.00865853	6.57434e-06	5.18215	circularity
1	S1_26771024	26771024	0.262269	-0.0385345	0.0085501	6.57786e-06	5.18192	circularity
1	S1_28602615	28602615	0.268324	-0.0387122	0.00858953	6.57798e-06	5.18191	circularity
1	S1_26699229	26699229	0.263544	-0.0392496	0.00871063	6.60789e-06	5.17994	circularity
1	S1_26399825	26399825	0.263225	-0.0391981	0.00869923	6.60848e-06	5.1799	circularity
1	S1_28333736	28333736	0.240599	-0.0356726	0.0079178	6.62597e-06	5.17875	circularity
1	S1_28333737	28333737	0.240599	-0.0356726	0.0079178	6.62597e-06	5.17875	circularity
1	S1_28333747	28333747	0.240599	-0.0356726	0.0079178	6.62597e-06	5.17875	circularity
1	S1_28449303	28449303	0.270554	-0.0386601	0.00858199	6.64388e-06	5.17758	circularity
1	S1_27533139	27533139	0.269917	-0.038558	0.00855965	6.64923e-06	5.17723	circularity
1	S1_27889890	27889890	0.287126	-0.0392165	0.00870618	6.65454e-06	5.17688	circularity
1	S1_28598803	28598803	0.260038	-0.0384396	0.0085339	6.65807e-06	5.17665	circularity
1	S1_27451286	27451286	0.270554	-0.038847	0.00862758	6.71096e-06	5.17322	circularity
1	S1_29009207	29009207	0.275016	-0.038276	0.00850129	6.71959e-06	5.17266	circularity
1	S1_29202104	29202104	0.280752	-0.0377371	0.00838187	6.72465e-06	5.17233	circularity
1	S1_28228246	28228246	0.273741	-0.0387219	0.00860089	6.72899e-06	5.17205	circularity
1	S1_27556155	27556155	0.26195	-0.0360334	0.00800459	6.74473e-06	5.17104	circularity
1	S1_27353697	27353697	0.247291	-0.0340195	0.00755764	6.75249e-06	5.17054	circularity
1	S1_26541251	26541251	0.204589	-0.0426998	0.0094865	6.75995e-06	5.17006	circularity
1	S1_28760024	28760024	0.26673	-0.0384902	0.00855512	6.82481e-06	5.16591	circularity
1	S1_28871337	28871337	0.273423	-0.0384228	0.0085425	6.86483e-06	5.16337	circularity
1	S1_27247435	27247435	0.272467	-0.038583	0.00858046	6.90459e-06	5.16086	circularity
1	S1_31842235	31842235	0.260357	-0.036419	0.00810252	6.96429e-06	5.15712	circularity
1	S1_27783330	27783330	0.279159	-0.0380729	0.00847137	6.97999e-06	5.15615	circularity
1	S1_26084250	26084250	0.255577	-0.0390803	0.00869573	6.98324e-06	5.15594	circularity
1	S1_27440854	27440854	0.271829	-0.0387465	0.00862233	6.99838e-06	5.155	circularity
1	S1_26018835	26018835	0.286807	-0.0346202	0.00770509	7.01749e-06	5.15382	circularity
1	S1_26512348	26512348	0.26195	-0.0390377	0.00869119	7.06753e-06	5.15073	circularity
1	S1_26540741	26540741	0.261313	-0.0389867	0.00868111	7.08945e-06	5.14939	circularity
1	S1_27208048	27208048	0.27406	-0.0384149	0.00855381	7.08997e-06	5.14936	circularity
1	S1_26153444	26153444	0.260676	-0.039054	0.00869743	7.11273e-06	5.14796	circularity
1	S1_29096348	29096348	0.218929	-0.0372187	0.0082889	7.11622e-06	5.14775	circularity
1	S1_29383076	29383076	0.283939	-0.0364047	0.00810797	7.12257e-06	5.14736	circularity
1	S1_29383077	29383077	0.283939	-0.0364047	0.00810797	7.12257e-06	5.14736	circularity
1	S1_27886628	27886628	0.268961	-0.0386011	0.00859802	7.13786e-06	5.14643	circularity
12	S12_8507851	8507851	0.434034	0.0338196	0.00753438	7.16578e-06	5.14474	circularity
1	S1_25914922	25914922	0.26195	-0.0390932	0.00871024	7.18307e-06	5.14369	circularity
1	S1_27458636	27458636	0.269917	-0.0387519	0.0086349	7.19555e-06	5.14294	circularity
1	S1_28872020	28872020	0.275016	-0.0379204	0.00845067	7.21431e-06	5.14181	circularity
1	S1_28752141	28752141	0.267049	-0.0379425	0.0084571	7.24123e-06	5.14019	circularity
1	S1_25952450	25952450	0.260357	-0.0391264	0.00872109	7.2434e-06	5.14006	circularity
1	S1_26926063	26926063	0.260357	-0.0392506	0.00875141	7.28948e-06	5.1373	circularity
1	S1_27965515	27965515	0.273741	-0.0383964	0.00856542	7.36992e-06	5.13254	circularity
1	S1_27965523	27965523	0.273741	-0.0383964	0.00856542	7.36992e-06	5.13254	circularity
1	S1_34189077	34189077	0.22594	-0.0378073	0.00843409	7.37131e-06	5.13246	circularity
1	S1_27747824	27747824	0.272148	-0.0386216	0.00861657	7.38595e-06	5.13159	circularity
1	S1_26618731	26618731	0.258764	-0.038982	0.00869797	7.40402e-06	5.13053	circularity
1	S1_28612398	28612398	0.273104	-0.0384873	0.00858822	7.41536e-06	5.12987	circularity
1	S1_27693284	27693284	0.274379	-0.0385287	0.00859857	7.43555e-06	5.12869	circularity
1	S1_28344324	28344324	0.26928	-0.0372508	0.00831443	7.45512e-06	5.12755	circularity
1	S1_28134709	28134709	0.274697	-0.0384897	0.00859108	7.45778e-06	5.12739	circularity
1	S1_29315222	29315222	0.279159	-0.0364596	0.00813814	7.4611e-06	5.1272	circularity
1	S1_29315245	29315245	0.279159	-0.0364596	0.00813814	7.4611e-06	5.1272	circularity
1	S1_26539896	26539896	0.26195	-0.0389717	0.00869953	7.4734e-06	5.12648	circularity
1	S1_27701030	27701030	0.275016	-0.0386486	0.00862778	7.47988e-06	5.12611	circularity
1	S1_26185403	26185403	0.25972	-0.0386624	0.00863256	7.51081e-06	5.12431	circularity
1	S1_28946213	28946213	0.271192	-0.0381389	0.00851609	7.51853e-06	5.12387	circularity
1	S1_31842253	31842253	0.253665	-0.0363491	0.00812077	7.60299e-06	5.11902	circularity
1	S1_31842260	31842260	0.253665	-0.0363491	0.00812077	7.60299e-06	5.11902	circularity
12	S12_8501618	8501618	0.443595	0.0344035	0.00769075	7.69994e-06	5.11351	circularity
1	S1_26947166	26947166	0.261632	-0.0389663	0.00871138	7.71174e-06	5.11285	circularity
1	S1_26947168	26947168	0.261632	-0.0389663	0.00871138	7.71174e-06	5.11285	circularity
1	S1_26947218	26947218	0.261632	-0.0389663	0.00871138	7.71174e-06	5.11285	circularity
1	S1_26947219	26947219	0.261632	-0.0389663	0.00871138	7.71174e-06	5.11285	circularity
1	S1_26947220	26947220	0.261632	-0.0389663	0.00871138	7.71174e-06	5.11285	circularity
1	S1_27468333	27468333	0.272467	-0.0384775	0.00860448	7.7566e-06	5.11033	circularity
1	S1_26168572	26168572	0.264181	-0.0383416	0.00857734	7.81827e-06	5.10689	circularity
1	S1_25854664	25854664	0.259401	-0.0389982	0.00872614	7.85426e-06	5.10489	circularity
1	S1_34202939	34202939	0.260038	-0.0382989	0.00857042	7.86843e-06	5.10411	circularity
1	S1_26166815	26166815	0.407266	0.0353288	0.00790639	7.8813e-06	5.1034	circularity
1	S1_28456520	28456520	0.275335	-0.0366851	0.00821315	7.94615e-06	5.09984	circularity
1	S1_28844874	28844874	0.26928	-0.0365643	0.00818644	7.9531e-06	5.09946	circularity
1	S1_28844879	28844879	0.26928	-0.0365643	0.00818644	7.9531e-06	5.09946	circularity
1	S1_28467266	28467266	0.274697	-0.03806	0.00852234	7.97294e-06	5.09838	circularity
1	S1_27181496	27181496	0.277247	-0.0369092	0.00826619	8.0038e-06	5.0967	circularity
1	S1_27181498	27181498	0.277247	-0.0369092	0.00826619	8.0038e-06	5.0967	circularity
1	S1_27181515	27181515	0.277247	-0.0369092	0.00826619	8.0038e-06	5.0967	circularity
1	S1_26957328	26957328	0.260038	-0.0390575	0.00874759	8.00896e-06	5.09642	circularity
1	S1_28981274	28981274	0.249203	-0.0375132	0.00840209	8.01643e-06	5.09602	circularity
1	S1_27472849	27472849	0.271829	-0.0384277	0.00860858	8.04898e-06	5.09426	circularity
1	S1_27841083	27841083	0.253983	-0.0375608	0.00841495	8.06027e-06	5.09365	circularity
1	S1_26662739	26662739	0.260357	-0.0388533	0.00870584	8.08593e-06	5.09227	circularity
1	S1_28673933	28673933	0.271192	-0.0382602	0.00857379	8.10237e-06	5.09139	circularity
1	S1_29382986	29382986	0.280433	-0.037794	0.00847264	8.16872e-06	5.08785	circularity
1	S1_26465168	26465168	0.260994	-0.038849	0.00871066	8.19815e-06	5.08628	circularity
1	S1_28424932	28424932	0.276291	-0.0376858	0.00845074	8.21643e-06	5.08532	circularity
1	S1_26541682	26541682	0.26195	-0.038633	0.00866327	8.21901e-06	5.08518	circularity
1	S1_27417680	27417680	0.274379	-0.0376129	0.00843807	8.29139e-06	5.08137	circularity
1	S1_28516321	28516321	0.274379	-0.0381388	0.00855785	8.3272e-06	5.0795	circularity
1	S1_28972975	28972975	0.394505	-0.0409059	0.009185	8.44631e-06	5.07333	circularity
1	S1_25747415	25747415	0.255258	-0.0387875	0.00871376	8.53565e-06	5.06876	circularity
1	S1_26000518	26000518	0.258445	-0.0389918	0.00876082	8.55894e-06	5.06758	circularity
1	S1_26000550	26000550	0.258445	-0.0389918	0.00876082	8.55894e-06	5.06758	circularity
1	S1_28455846	28455846	0.273741	-0.0381547	0.00857343	8.57329e-06	5.06685	circularity
1	S1_32902472	32902472	0.276291	-0.0342992	0.00770777	8.58902e-06	5.06606	circularity
1	S1_32902483	32902483	0.276291	-0.0342992	0.00770777	8.58902e-06	5.06606	circularity
1	S1_28586430	28586430	0.265774	-0.036407	0.00818204	8.60211e-06	5.0654	circularity
1	S1_28586476	28586476	0.265774	-0.036407	0.00818204	8.60211e-06	5.0654	circularity
1	S1_28137741	28137741	0.273104	-0.0382313	0.0085947	8.65765e-06	5.0626	circularity
1	S1_27929097	27929097	0.275016	-0.0382078	0.00858946	8.65827e-06	5.06257	circularity
1	S1_27929099	27929099	0.275016	-0.0382078	0.00858946	8.65827e-06	5.06257	circularity
1	S1_28073709	28073709	0.275016	-0.0380926	0.00856448	8.67772e-06	5.06159	circularity
1	S1_28277099	28277099	0.245061	-0.0337687	0.0075931	8.69611e-06	5.06067	circularity
1	S1_28277111	28277111	0.245061	-0.0337687	0.0075931	8.69611e-06	5.06067	circularity
1	S1_28277142	28277142	0.245061	-0.0337687	0.0075931	8.69611e-06	5.06067	circularity
1	S1_26195559	26195559	0.260994	-0.038765	0.00871667	8.69856e-06	5.06055	circularity
1	S1_28198851	28198851	0.27406	-0.0381341	0.00857572	8.71811e-06	5.05958	circularity
1	S1_27045774	27045774	0.270236	-0.0369946	0.00831983	8.72587e-06	5.05919	circularity
1	S1_27045778	27045778	0.270236	-0.0369946	0.00831983	8.72587e-06	5.05919	circularity
1	S1_27156216	27156216	0.349586	-0.0291304	0.00655265	8.76523e-06	5.05724	circularity
1	S1_28629534	28629534	0.263862	-0.0354942	0.00798645	8.81766e-06	5.05465	circularity
1	S1_28629580	28629580	0.263862	-0.0354942	0.00798645	8.81766e-06	5.05465	circularity
1	S1_26062870	26062870	0.253983	-0.0386817	0.00870388	8.82262e-06	5.0544	circularity
1	S1_25766214	25766214	0.242857	0.0545528	0.0122754	8.82699e-06	5.05419	circularity
1	S1_26293375	26293375	0.259401	-0.038609	0.0086883	8.83878e-06	5.05361	circularity
1	S1_26697749	26697749	0.26195	-0.0387617	0.00872363	8.85877e-06	5.05263	circularity
1	S1_26903077	26903077	0.262906	-0.0388261	0.00873821	8.86089e-06	5.05252	circularity
1	S1_28871569	28871569	0.268642	-0.0379564	0.00854365	8.88629e-06	5.05128	circularity
1	S1_25926536	25926536	0.263862	-0.0384444	0.00865407	8.89842e-06	5.05069	circularity
1	S1_26634509	26634509	0.250478	-0.0384074	0.00864713	8.92781e-06	5.04926	circularity
1	S1_26317673	26317673	0.471957	-0.0243295	0.00547831	8.95167e-06	5.0481	circularity
1	S1_29222126	29222126	0.27406	-0.0374107	0.00842588	8.99706e-06	5.0459	circularity
1	S1_25864074	25864074	0.25239	-0.0386089	0.00869896	9.06585e-06	5.04259	circularity
1	S1_27880121	27880121	0.274697	-0.0382174	0.00861086	9.06808e-06	5.04248	circularity
1	S1_27024329	27024329	0.25717	-0.0387385	0.00873	9.10534e-06	5.0407	circularity
1	S1_29298759	29298759	0.280433	-0.0376117	0.00847617	9.10772e-06	5.04059	circularity
1	S1_26438815	26438815	0.262588	-0.0386123	0.00870443	9.16702e-06	5.03777	circularity
1	S1_26763870	26763870	0.262269	-0.0386293	0.00870989	9.20265e-06	5.03609	circularity
1	S1_27841404	27841404	0.265137	-0.0365196	0.00823584	9.23989e-06	5.03433	circularity
1	S1_27841428	27841428	0.265137	-0.0365196	0.00823584	9.23989e-06	5.03433	circularity
1	S1_26336196	26336196	0.2645	-0.0384296	0.00866748	9.25985e-06	5.0334	circularity
1	S1_26400908	26400908	0.292857	-0.0446954	0.010081	9.26557e-06	5.03313	circularity
1	S1_28762502	28762502	0.243467	-0.0366324	0.00826255	9.26942e-06	5.03295	circularity
1	S1_28762521	28762521	0.243467	-0.0366324	0.00826255	9.26942e-06	5.03295	circularity
1	S1_25773418	25773418	0.261313	-0.0385474	0.00869508	9.28261e-06	5.03233	circularity
1	S1_29085520	29085520	0.267049	-0.0344645	0.00777619	9.33383e-06	5.02994	circularity
1	S1_26332062	26332062	0.262906	-0.0385856	0.00870668	9.34844e-06	5.02926	circularity
1	S1_25696173	25696173	0.259401	-0.0385254	0.00869427	9.374e-06	5.02808	circularity
1	S1_31887604	31887604	0.337157	-0.0356826	0.00805645	9.46387e-06	5.02393	circularity
1	S1_26512431	26512431	0.232632	-0.0382571	0.00864118	9.54211e-06	5.02036	circularity
1	S1_28612802	28612802	0.271511	-0.0348338	0.00786813	9.5464e-06	5.02016	circularity
1	S1_26697697	26697697	0.261632	-0.0386969	0.008741	9.55279e-06	5.01987	circularity
1	S1_25864034	25864034	0.259401	-0.0384899	0.00869634	9.60021e-06	5.01772	circularity
1	S1_27184212	27184212	0.339069	-0.0285321	0.0064466	9.60328e-06	5.01758	circularity
1	S1_27468194	27468194	0.272148	-0.0380915	0.00861071	9.70074e-06	5.0132	circularity
1	S1_27139767	27139767	0.275653	-0.0379929	0.00858846	9.70148e-06	5.01316	circularity
1	S1_25769154	25769154	0.260357	-0.0384454	0.00869077	9.70243e-06	5.01312	circularity
1	S1_28625679	28625679	0.245698	-0.0383972	0.00868105	9.72943e-06	5.01191	circularity
1	S1_27458437	27458437	0.271511	-0.0380525	0.00860474	9.76658e-06	5.01026	circularity
1	S1_26870590	26870590	0.291209	-0.044964	0.010168	9.77474e-06	5.00989	circularity
1	S1_26055102	26055102	0.279159	-0.0353981	0.00800579	9.7992e-06	5.00881	circularity
1	S1_28657040	28657040	0.273423	-0.0378863	0.0085727	9.89675e-06	5.00451	circularity
1	S1_27550082	27550082	0.267049	-0.0361763	0.00818583	9.89824e-06	5.00444	circularity
1	S1_27550104	27550104	0.267049	-0.0361763	0.00818583	9.89824e-06	5.00444	circularity
1	S1_27550126	27550126	0.267049	-0.0361763	0.00818583	9.89824e-06	5.00444	circularity
1	S1_34189055	34189055	0.216699	-0.0374335	0.00847231	9.94663e-06	5.00232	circularity
1	S1_27737746	27737746	0.273104	-0.0380495	0.00861183	9.94904e-06	5.00222	circularity
1	S1_27820008	27820008	0.275335	-0.0349481	0.00790993	9.95011e-06	5.00217	circularity
1	S1_27820041	27820041	0.275335	-0.0349481	0.00790993	9.95011e-06	5.00217	circularity
1	S1_27338398	27338398	0.272467	-0.0379852	0.00859737	9.95097e-06	5.00213	circularity
1	S1_27338425	27338425	0.272467	-0.0379852	0.00859737	9.95097e-06	5.00213	circularity
1	S1_27969212	27969212	0.272785	-0.0378104	0.00855915	9.98303e-06	5.00074	circularity
1	S1_26540826	26540826	0.255258	-0.034929	0.00790757	1.00006e-05	4.99997	circularity
1	S1_25946753	25946753	0.25972	-0.0384994	0.00871721	1.00322e-05	4.9986	circularity
1	S1_25483712	25483712	0.243467	-0.0349801	0.00792201	1.00751e-05	4.99675	circularity
1	S1_25483718	25483718	0.243467	-0.0349801	0.00792201	1.00751e-05	4.99675	circularity
1	S1_28455657	28455657	0.27406	-0.0378261	0.00856696	1.00851e-05	4.99632	circularity
1	S1_26495026	26495026	0.26195	-0.0385437	0.00873244	1.01546e-05	4.99334	circularity
1	S1_25530303	25530303	0.408859	-0.0348265	0.00789045	1.01595e-05	4.99313	circularity
1	S1_28612779	28612779	0.272467	-0.0347035	0.00786324	1.01765e-05	4.9924	circularity
1	S1_28069703	28069703	0.27406	-0.0378645	0.00857958	1.01794e-05	4.99228	circularity
1	S1_28810630	28810630	0.389739	-0.0259373	0.00587707	1.01803e-05	4.99224	circularity
1	S1_26626527	26626527	0.262269	-0.03823	0.00866298	1.01931e-05	4.99169	circularity
1	S1_28810615	28810615	0.390057	-0.0259391	0.00587829	1.02096e-05	4.99099	circularity
1	S1_27140268	27140268	0.27406	-0.0381047	0.00863604	1.02286e-05	4.99018	circularity
1	S1_27140282	27140282	0.27406	-0.0381047	0.00863604	1.02286e-05	4.99018	circularity
1	S1_28978113	28978113	0.281071	-0.0341122	0.00773144	1.02357e-05	4.98988	circularity
1	S1_28195134	28195134	0.273741	-0.0378284	0.00857424	1.02484e-05	4.98934	circularity
1	S1_28056107	28056107	0.274379	-0.0378248	0.00857744	1.03467e-05	4.9852	circularity
1	S1_28324845	28324845	0.286807	-0.0351761	0.00797832	1.03868e-05	4.98352	circularity
1	S1_27968433	27968433	0.276291	-0.0373504	0.00847208	1.04022e-05	4.98287	circularity
1	S1_26116688	26116688	0.256533	-0.0381962	0.00866424	1.04091e-05	4.98259	circularity
1	S1_28472049	28472049	0.270873	-0.0377859	0.008572	1.04303e-05	4.9817	circularity
1	S1_28032966	28032966	0.277565	-0.0375745	0.0085244	1.04391e-05	4.98134	circularity
1	S1_26126217	26126217	0.26195	-0.0313926	0.00712198	1.04401e-05	4.9813	circularity
1	S1_27184209	27184209	0.337795	-0.0284759	0.00646048	1.04472e-05	4.981	circularity
1	S1_26535122	26535122	0.258445	-0.0382019	0.00866772	1.04632e-05	4.98034	circularity
1	S1_28625735	28625735	0.270236	-0.0379024	0.00859987	1.04654e-05	4.98024	circularity
1	S1_26539815	26539815	0.26195	-0.0382814	0.00868863	1.05334e-05	4.97743	circularity
1	S1_26903536	26903536	0.259082	-0.038419	0.00872267	1.06028e-05	4.97458	circularity
1	S1_26925951	26925951	0.28617	-0.0336971	0.00765099	1.06139e-05	4.97413	circularity
1	S1_28548359	28548359	0.262588	-0.0360499	0.00818618	1.06396e-05	4.97307	circularity
1	S1_28548380	28548380	0.262588	-0.0360499	0.00818618	1.06396e-05	4.97307	circularity
1	S1_28424862	28424862	0.277884	-0.0372401	0.00845721	1.06592e-05	4.97228	circularity
1	S1_31930801	31930801	0.232951	-0.0381187	0.00865776	1.06842e-05	4.97126	circularity
1	S1_31930802	31930802	0.232951	-0.0381187	0.00865776	1.06842e-05	4.97126	circularity
1	S1_28220701	28220701	0.274697	-0.0376975	0.008563	1.07076e-05	4.97031	circularity
1	S1_26540828	26540828	0.256214	-0.0347714	0.00789966	1.07439e-05	4.96884	circularity
1	S1_26489062	26489062	0.262906	-0.0382885	0.00869871	1.07443e-05	4.96882	circularity
1	S1_28610955	28610955	0.266412	-0.0372713	0.00846762	1.07445e-05	4.96881	circularity
1	S1_26068128	26068128	0.262906	-0.0383626	0.00871622	1.0761e-05	4.96815	circularity
1	S1_26433398	26433398	0.262906	-0.0382835	0.00870063	1.08211e-05	4.96573	circularity
1	S1_26022502	26022502	0.261632	-0.0375586	0.00853674	1.0843e-05	4.96485	circularity
1	S1_26022503	26022503	0.261632	-0.0375586	0.00853674	1.0843e-05	4.96485	circularity
1	S1_26022506	26022506	0.261632	-0.0375586	0.00853674	1.0843e-05	4.96485	circularity
1	S1_26022513	26022513	0.261632	-0.0375586	0.00853674	1.0843e-05	4.96485	circularity
1	S1_29320675	29320675	0.263225	-0.0389212	0.0088503	1.09391e-05	4.96102	circularity
1	S1_25724121	25724121	0.259082	-0.0382557	0.00869937	1.0949e-05	4.96063	circularity
1	S1_29383100	29383100	0.281071	-0.0360938	0.00820936	1.09923e-05	4.95891	circularity
1	S1_29383135	29383135	0.281071	-0.0360938	0.00820936	1.09923e-05	4.95891	circularity
1	S1_27140278	27140278	0.275016	-0.0378994	0.00862464	1.11119e-05	4.95421	circularity
1	S1_25674805	25674805	0.253346	-0.0379616	0.00863948	1.11298e-05	4.95351	circularity
1	S1_27063310	27063310	0.345762	-0.0274063	0.00623731	1.11323e-05	4.95342	circularity
1	S1_26336044	26336044	0.262906	-0.0380979	0.00867273	1.11884e-05	4.95123	circularity
1	S1_26078930	26078930	0.248566	-0.0371835	0.00846462	1.11893e-05	4.9512	circularity
1	S1_26927745	26927745	0.26195	-0.0383986	0.00874235	1.12182e-05	4.95008	circularity
1	S1_31945423	31945423	0.258126	-0.0363712	0.00828081	1.12198e-05	4.95001	circularity
1	S1_26449487	26449487	0.254621	-0.0346925	0.0079002	1.12651e-05	4.94826	circularity
1	S1_26449505	26449505	0.254621	-0.0346925	0.0079002	1.12651e-05	4.94826	circularity
1	S1_26892199	26892199	0.261632	-0.038348	0.00873319	1.128e-05	4.94769	circularity
1	S1_25683203	25683203	0.258764	-0.0377146	0.00859298	1.13871e-05	4.94359	circularity
1	S1_27466644	27466644	0.283301	0.0365708	0.00833376	1.14257e-05	4.94212	circularity
1	S1_27176169	27176169	0.20682	-0.0365829	0.00833797	1.14658e-05	4.9406	circularity
1	S1_27176201	27176201	0.20682	-0.0365829	0.00833797	1.14658e-05	4.9406	circularity
1	S1_26472788	26472788	0.261632	-0.0383179	0.00873441	1.14924e-05	4.93959	circularity
1	S1_25905641	25905641	0.262588	-0.0381561	0.00869786	1.15009e-05	4.93927	circularity
1	S1_26492592	26492592	0.262588	-0.0382344	0.00871588	1.15056e-05	4.93909	circularity
1	S1_31797655	31797655	0.248247	-0.0389085	0.00887157	1.15587e-05	4.93709	circularity
1	S1_29273105	29273105	0.278521	-0.036974	0.00843315	1.16326e-05	4.93432	circularity
1	S1_29273128	29273128	0.278521	-0.036974	0.00843315	1.16326e-05	4.93432	circularity
1	S1_25961200	25961200	0.25972	-0.0381531	0.00870258	1.1646e-05	4.93382	circularity
1	S1_28937589	28937589	0.275016	-0.0368319	0.00840409	1.17263e-05	4.93084	circularity
1	S1_28937593	28937593	0.275016	-0.0368319	0.00840409	1.17263e-05	4.93084	circularity
1	S1_25974355	25974355	0.292857	-0.0443543	0.0101207	1.17319e-05	4.93063	circularity
1	S1_27952759	27952759	0.275016	-0.0376622	0.0085944	1.175e-05	4.92996	circularity
1	S1_29128928	29128928	0.218611	-0.035446	0.00809034	1.17984e-05	4.92818	circularity
12	S12_29054324	29054324	0.170172	0.0445733	0.0101745	1.18192e-05	4.92741	circularity
1	S1_27835579	27835579	0.277565	-0.0358508	0.00818423	1.1842e-05	4.92657	circularity
1	S1_26934690	26934690	0.262906	-0.0382262	0.00872673	1.18481e-05	4.92635	circularity
18	S18_892068	892068	0.462396	-0.0352568	0.00805269	1.19626e-05	4.92217	circularity
1	S1_26192585	26192585	0.26195	-0.0381595	0.00871577	1.19656e-05	4.92207	circularity
1	S1_29320668	29320668	0.2645	-0.0387373	0.0088478	1.1967e-05	4.92201	circularity
1	S1_25745240	25745240	0.258126	-0.0380793	0.00869785	1.19765e-05	4.92167	circularity
1	S1_25773662	25773662	0.258764	-0.0382022	0.00872622	1.19851e-05	4.92136	circularity
1	S1_26870097	26870097	0.261632	-0.038118	0.00871055	1.20835e-05	4.91781	circularity
1	S1_28232635	28232635	0.398343	0.0279453	0.00638603	1.20873e-05	4.91767	circularity
1	S1_25598386	25598386	0.261632	-0.0378522	0.00865004	1.20903e-05	4.91756	circularity
1	S1_25530221	25530221	0.260038	-0.0378637	0.00865282	1.20943e-05	4.91742	circularity
1	S1_25478448	25478448	0.260357	-0.0378624	0.00865346	1.21207e-05	4.91647	circularity
1	S1_26925585	26925585	0.357234	0.0289222	0.00661029	1.21245e-05	4.91634	circularity
1	S1_25926876	25926876	0.260994	-0.0379848	0.00868333	1.21736e-05	4.91458	circularity
1	S1_28978095	28978095	0.280752	-0.0338145	0.00773054	1.2191e-05	4.91396	circularity
1	S1_28810563	28810563	0.25717	-0.0367694	0.00840795	1.22452e-05	4.91203	circularity
1	S1_24825572	24825572	0.356915	-0.0261973	0.00599057	1.22496e-05	4.91188	circularity
1	S1_25875523	25875523	0.251115	-0.0380022	0.00869113	1.22818e-05	4.91074	circularity
1	S1_26097769	26097769	0.263225	-0.0378301	0.00865179	1.2282e-05	4.91073	circularity
1	S1_26887926	26887926	0.260994	-0.0381899	0.00873721	1.23711e-05	4.90759	circularity
1	S1_26887933	26887933	0.260994	-0.0381899	0.00873721	1.23711e-05	4.90759	circularity
1	S1_27008712	27008712	0.293956	-0.0442945	0.0101343	1.23811e-05	4.90724	circularity
1	S1_25854601	25854601	0.258764	-0.0379255	0.00867728	1.23866e-05	4.90705	circularity
1	S1_26697734	26697734	0.262269	-0.0381369	0.00872565	1.23868e-05	4.90704	circularity
1	S1_25742334	25742334	0.260357	-0.0379803	0.00868999	1.23918e-05	4.90687	circularity
1	S1_27009060	27009060	0.292308	-0.0443619	0.0101532	1.24673e-05	4.90423	circularity
1	S1_27009074	27009074	0.292308	-0.0443619	0.0101532	1.24673e-05	4.90423	circularity
1	S1_28222046	28222046	0.275972	-0.0370687	0.00848576	1.25194e-05	4.90242	circularity
1	S1_26369847	26369847	0.263225	-0.037948	0.00868897	1.25745e-05	4.90051	circularity
1	S1_26317467	26317467	0.262906	-0.0380034	0.00870217	1.25899e-05	4.89998	circularity
1	S1_27522883	27522883	0.28362	-0.0364865	0.00835542	1.26079e-05	4.89936	circularity
1	S1_26198586	26198586	0.260676	-0.0380538	0.00871861	1.27321e-05	4.8951	circularity
1	S1_25742289	25742289	0.260038	-0.0378046	0.00866385	1.28009e-05	4.89276	circularity
1	S1_27982038	27982038	0.271829	-0.0371783	0.00852051	1.28061e-05	4.89258	circularity
1	S1_31090048	31090048	0.279477	-0.0329936	0.007567	1.29948e-05	4.88623	circularity
1	S1_31090052	31090052	0.279477	-0.0329936	0.007567	1.29948e-05	4.88623	circularity
1	S1_27912817	27912817	0.275335	-0.0374586	0.00859187	1.30199e-05	4.88539	circularity
1	S1_28195047	28195047	0.274697	-0.0372511	0.00854523	1.30485e-05	4.88444	circularity
1	S1_28195059	28195059	0.274697	-0.0372511	0.00854523	1.30485e-05	4.88444	circularity
1	S1_28195077	28195077	0.274697	-0.0372511	0.00854523	1.30485e-05	4.88444	circularity
1	S1_27175131	27175131	0.273741	-0.0373312	0.00856593	1.31196e-05	4.88208	circularity
1	S1_25933393	25933393	0.456023	-0.023748	0.00545007	1.31628e-05	4.88065	circularity
1	S1_28616394	28616394	0.311345	-0.0292224	0.00670877	1.32549e-05	4.87762	circularity
1	S1_28195224	28195224	0.273104	-0.0373816	0.00858195	1.3256e-05	4.87759	circularity
1	S1_28198980	28198980	0.27406	-0.0373844	0.00858513	1.3334e-05	4.87504	circularity
1	S1_27039965	27039965	0.25972	-0.0381712	0.00876597	1.33386e-05	4.87489	circularity
1	S1_27783725	27783725	0.262906	-0.0372603	0.00855828	1.33849e-05	4.87338	circularity
1	S1_25756849	25756849	0.260038	-0.0378073	0.00868427	1.33961e-05	4.87302	circularity
1	S1_26229303	26229303	0.263544	-0.0378742	0.00869985	1.34024e-05	4.87282	circularity
1	S1_27045692	27045692	0.256851	-0.0381429	0.00876215	1.34202e-05	4.87224	circularity
1	S1_31799998	31799998	0.286807	-0.0324262	0.00744901	1.34231e-05	4.87215	circularity
1	S1_26405728	26405728	0.261313	-0.0380706	0.0087465	1.3449e-05	4.87131	circularity
1	S1_25742238	25742238	0.260357	-0.0376832	0.00865774	1.34565e-05	4.87107	circularity
1	S1_26971397	26971397	0.297004	-0.0338265	0.00777236	1.34808e-05	4.87028	circularity
1	S1_31773062	31773062	0.231995	-0.0370106	0.00850453	1.34977e-05	4.86974	circularity
1	S1_28415241	28415241	0.45921	-0.0234604	0.00539092	1.34999e-05	4.86967	circularity
1	S1_26083011	26083011	0.24761	-0.0289824	0.00665985	1.35014e-05	4.86962	circularity
1	S1_26083030	26083030	0.24761	-0.0289824	0.00665985	1.35014e-05	4.86962	circularity
1	S1_24825532	24825532	0.356597	-0.0260802	0.00599363	1.35318e-05	4.86864	circularity
1	S1_31963779	31963779	0.282345	-0.0329837	0.0075805	1.35443e-05	4.86824	circularity
1	S1_26789062	26789062	0.263225	-0.0378391	0.00869703	1.35638e-05	4.86762	circularity
1	S1_31938153	31938153	0.238687	-0.0385986	0.0088717	1.35666e-05	4.86753	circularity
1	S1_26043569	26043569	0.260994	-0.0379319	0.00871992	1.36121e-05	4.86607	circularity
1	S1_26401181	26401181	0.262269	-0.0378055	0.00869348	1.36936e-05	4.86348	circularity
1	S1_26460589	26460589	0.261632	-0.037771	0.00868588	1.3704e-05	4.86315	circularity
1	S1_27208111	27208111	0.275653	-0.0373139	0.00858124	1.37193e-05	4.86267	circularity
1	S1_25905861	25905861	0.261632	-0.037799	0.00869398	1.37562e-05	4.8615	circularity
1	S1_25744800	25744800	0.259401	-0.0377637	0.00868665	1.37805e-05	4.86074	circularity
1	S1_28126452	28126452	0.264181	-0.0347357	0.00799101	1.38107e-05	4.85978	circularity
1	S1_27063543	27063543	0.326641	-0.0288343	0.00663524	1.38875e-05	4.85738	circularity
1	S1_31890544	31890544	0.33174	-0.0330167	0.00759814	1.39044e-05	4.85685	circularity
1	S1_26301755	26301755	0.263544	-0.0378078	0.0087015	1.39295e-05	4.85606	circularity
1	S1_29201893	29201893	0.285214	-0.0353419	0.00813414	1.39346e-05	4.85591	circularity
1	S1_28972982	28972982	0.250478	-0.0358792	0.00825854	1.39591e-05	4.85514	circularity
1	S1_26987227	26987227	0.262269	-0.0378381	0.00870977	1.397e-05	4.8548	circularity
1	S1_26229313	26229313	0.261632	-0.0379614	0.00873863	1.39856e-05	4.85432	circularity
1	S1_26096488	26096488	0.25972	-0.0376935	0.0086782	1.4025e-05	4.8531	circularity
1	S1_27479623	27479623	0.272785	-0.0374001	0.0086116	1.40555e-05	4.85215	circularity
1	S1_26173085	26173085	0.265456	-0.0358177	0.00824843	1.40955e-05	4.85092	circularity
1	S1_27886754	27886754	0.255258	-0.0368806	0.00849417	1.41274e-05	4.84994	circularity
1	S1_27517412	27517412	0.315806	-0.0270216	0.0062243	1.41637e-05	4.84882	circularity
1	S1_27517417	27517417	0.315806	-0.0270216	0.0062243	1.41637e-05	4.84882	circularity
1	S1_27517425	27517425	0.315806	-0.0270216	0.0062243	1.41637e-05	4.84882	circularity
1	S1_27517433	27517433	0.315806	-0.0270216	0.0062243	1.41637e-05	4.84882	circularity
1	S1_27517442	27517442	0.315806	-0.0270216	0.0062243	1.41637e-05	4.84882	circularity
1	S1_25909600	25909600	0.253346	-0.0373118	0.00859825	1.42827e-05	4.84519	circularity
1	S1_27742127	27742127	0.267686	-0.0333524	0.00768636	1.43025e-05	4.84459	circularity
1	S1_31923685	31923685	0.25239	-0.038243	0.00881507	1.43543e-05	4.84302	circularity
1	S1_31923716	31923716	0.25239	-0.038243	0.00881507	1.43543e-05	4.84302	circularity
1	S1_26492504	26492504	0.263544	-0.0358499	0.00826373	1.43636e-05	4.84274	circularity
1	S1_26492507	26492507	0.263544	-0.0358499	0.00826373	1.43636e-05	4.84274	circularity
1	S1_26492543	26492543	0.263544	-0.0358499	0.00826373	1.43636e-05	4.84274	circularity
12	S12_8507623	8507623	0.280433	0.0361783	0.00834022	1.43911e-05	4.84191	circularity
1	S1_26539755	26539755	0.260994	-0.0377046	0.00869236	1.43998e-05	4.84164	circularity
1	S1_26539768	26539768	0.260994	-0.0377046	0.00869236	1.43998e-05	4.84164	circularity
1	S1_25766192	25766192	0.241758	0.0531272	0.0122486	1.44176e-05	4.84111	circularity
1	S1_26934137	26934137	0.282664	-0.0362329	0.00835371	1.44217e-05	4.84098	circularity
1	S1_27783722	27783722	0.263862	-0.0370814	0.00854954	1.44281e-05	4.84079	circularity
1	S1_25525120	25525120	0.408222	-0.0342298	0.00789261	1.44477e-05	4.8402	circularity
1	S1_25519439	25519439	0.258764	-0.0375907	0.00866805	1.44636e-05	4.83972	circularity
1	S1_26279475	26279475	0.262269	-0.0375589	0.00866092	1.44709e-05	4.8395	circularity
1	S1_26279477	26279477	0.262269	-0.0375589	0.00866092	1.44709e-05	4.8395	circularity
1	S1_28069711	28069711	0.273741	-0.0372025	0.00857981	1.45066e-05	4.83843	circularity
1	S1_28069738	28069738	0.273741	-0.0372025	0.00857981	1.45066e-05	4.83843	circularity
1	S1_26934662	26934662	0.258764	-0.0373839	0.00862223	1.45257e-05	4.83786	circularity
1	S1_26934689	26934689	0.258764	-0.0373839	0.00862223	1.45257e-05	4.83786	circularity
1	S1_27451363	27451363	0.271829	-0.0373528	0.00861792	1.46215e-05	4.83501	circularity
1	S1_27326624	27326624	0.275335	-0.0373079	0.00861027	1.47122e-05	4.83232	circularity
1	S1_31814742	31814742	0.253665	-0.0383163	0.00884399	1.47443e-05	4.83138	circularity
1	S1_26188934	26188934	0.262906	-0.0375977	0.00867939	1.47873e-05	4.83011	circularity
1	S1_25926944	25926944	0.26195	-0.0376927	0.00870179	1.48028e-05	4.82966	circularity
1	S1_25526498	25526498	0.260676	-0.0376488	0.00869286	1.48434e-05	4.82847	circularity
1	S1_25517945	25517945	0.259401	-0.0375252	0.00867061	1.50566e-05	4.82227	circularity
1	S1_25616802	25616802	0.261632	-0.0374924	0.00866628	1.51676e-05	4.81908	circularity
12	S12_27976294	27976294	0.166667	0.0431756	0.00998035	1.51802e-05	4.81872	circularity
1	S1_27992125	27992125	0.260676	-0.0324472	0.00750263	1.52686e-05	4.8162	circularity
1	S1_26049735	26049735	0.255258	-0.0375746	0.00868843	1.52759e-05	4.81599	circularity
1	S1_28625660	28625660	0.229764	-0.0414269	0.00958166	1.53527e-05	4.81382	circularity
1	S1_26822025	26822025	0.261313	-0.037688	0.00872183	1.55247e-05	4.80898	circularity
1	S1_30846989	30846989	0.143722	-0.0389053	0.00900545	1.5589e-05	4.80718	circularity
1	S1_28625650	28625650	0.247929	-0.0371734	0.00860502	1.56053e-05	4.80673	circularity
1	S1_28264500	28264500	0.268005	-0.0368539	0.0085315	1.5621e-05	4.80629	circularity
1	S1_25759719	25759719	0.260357	-0.0377605	0.00874254	1.5662e-05	4.80515	circularity
1	S1_33856256	33856256	0.245698	-0.0371171	0.00859391	1.56741e-05	4.80482	circularity
1	S1_29334086	29334086	0.274379	-0.036893	0.00854397	1.5744e-05	4.80288	circularity
1	S1_28810529	28810529	0.249841	-0.0363209	0.00841303	1.58002e-05	4.80134	circularity
1	S1_26891405	26891405	0.251115	-0.0376443	0.00872105	1.5853e-05	4.79989	circularity
1	S1_26495899	26495899	0.263544	-0.0375731	0.00870615	1.59099e-05	4.79833	circularity
1	S1_28221658	28221658	0.274379	-0.0369351	0.00856035	1.59843e-05	4.79631	circularity
1	S1_26433302	26433302	0.251753	-0.0366248	0.00849022	1.60503e-05	4.79452	circularity
1	S1_26433305	26433305	0.251753	-0.0366248	0.00849022	1.60503e-05	4.79452	circularity
1	S1_29798629	29798629	0.271511	-0.0293458	0.00680309	1.60619e-05	4.7942	circularity
1	S1_29798631	29798631	0.271511	-0.0293458	0.00680309	1.60619e-05	4.7942	circularity
1	S1_29798632	29798632	0.271511	-0.0293458	0.00680309	1.60619e-05	4.7942	circularity
1	S1_27160319	27160319	0.273104	-0.0370195	0.00858253	1.6079e-05	4.79374	circularity
1	S1_26126180	26126180	0.37508	0.0318158	0.00737672	1.6105e-05	4.79304	circularity
1	S1_28129343	28129343	0.288719	-0.0340435	0.00789451	1.61565e-05	4.79165	circularity
1	S1_28073770	28073770	0.276609	-0.0366207	0.00849282	1.61814e-05	4.79098	circularity
1	S1_28073775	28073775	0.276609	-0.0366207	0.00849282	1.61814e-05	4.79098	circularity
1	S1_25845078	25845078	0.258126	-0.0373629	0.00866936	1.6343e-05	4.78667	circularity
1	S1_27912979	27912979	0.271192	-0.0368962	0.00856199	1.63769e-05	4.78577	circularity
1	S1_25747799	25747799	0.256851	-0.0374341	0.00868777	1.64122e-05	4.78483	circularity
1	S1_33464730	33464730	0.258764	-0.0351062	0.00814783	1.64248e-05	4.7845	circularity
1	S1_33464740	33464740	0.258764	-0.0351062	0.00814783	1.64248e-05	4.7845	circularity
1	S1_33464748	33464748	0.258764	-0.0351062	0.00814783	1.64248e-05	4.7845	circularity
1	S1_27842650	27842650	0.268961	-0.0369518	0.00857744	1.64725e-05	4.78324	circularity
1	S1_26424989	26424989	0.424156	-0.0246709	0.00572733	1.65057e-05	4.78237	circularity
1	S1_29128937	29128937	0.217973	-0.0348344	0.00808824	1.65637e-05	4.78084	circularity
1	S1_27527681	27527681	0.265774	-0.0367183	0.00852818	1.66593e-05	4.77834	circularity
1	S1_28203934	28203934	0.272467	-0.0369121	0.00857379	1.66816e-05	4.77776	circularity
1	S1_25766060	25766060	0.258126	-0.0374282	0.00869385	1.66883e-05	4.77759	circularity
1	S1_28347294	28347294	0.265774	-0.0360186	0.00836664	1.66962e-05	4.77738	circularity
1	S1_28455510	28455510	0.272467	-0.0360692	0.0083793	1.67315e-05	4.77647	circularity
1	S1_28455511	28455511	0.272467	-0.0360692	0.0083793	1.67315e-05	4.77647	circularity
1	S1_27466649	27466649	0.284257	0.0358365	0.00832555	1.67436e-05	4.77615	circularity
1	S1_28138039	28138039	0.273423	-0.037143	0.00863088	1.68117e-05	4.77439	circularity
1	S1_27329263	27329263	0.277884	-0.034565	0.00803243	1.68364e-05	4.77375	circularity
1	S1_27329302	27329302	0.277884	-0.034565	0.00803243	1.68364e-05	4.77375	circularity
1	S1_29559563	29559563	0.28362	-0.0343739	0.00798969	1.69047e-05	4.77199	circularity
1	S1_25759728	25759728	0.261313	-0.0375641	0.00873222	1.69431e-05	4.77101	circularity
1	S1_32446438	32446438	0.227533	-0.0322605	0.00749951	1.69502e-05	4.77083	circularity
1	S1_32446449	32446449	0.227533	-0.0322605	0.00749951	1.69502e-05	4.77083	circularity
1	S1_25724268	25724268	0.25972	-0.0373755	0.00868879	1.69585e-05	4.77061	circularity
1	S1_25816999	25816999	0.25972	-0.0373755	0.00868879	1.69585e-05	4.77061	circularity
1	S1_26665951	26665951	0.424793	-0.0238521	0.00554498	1.69601e-05	4.77057	circularity
1	S1_28839984	28839984	0.387508	-0.0323479	0.00752077	1.69914e-05	4.76977	circularity
1	S1_26530281	26530281	0.265774	-0.0370449	0.00861283	1.6993e-05	4.76973	circularity
1	S1_31811914	31811914	0.252071	-0.0379452	0.00882553	1.71193e-05	4.76651	circularity
1	S1_26267768	26267768	0.25972	-0.0375235	0.00872809	1.71445e-05	4.76588	circularity
1	S1_26267775	26267775	0.25972	-0.0375235	0.00872809	1.71445e-05	4.76588	circularity
1	S1_26267786	26267786	0.25972	-0.0375235	0.00872809	1.71445e-05	4.76588	circularity
1	S1_26400375	26400375	0.251115	-0.0372765	0.00867344	1.72521e-05	4.76316	circularity
1	S1_33132557	33132557	0.258126	-0.0372837	0.00867592	1.72829e-05	4.76238	circularity
1	S1_27009130	27009130	0.292857	-0.043586	0.0101427	1.72907e-05	4.76219	circularity
1	S1_27897868	27897868	0.281071	-0.0357345	0.00831576	1.72965e-05	4.76204	circularity
1	S1_28651467	28651467	0.283301	-0.0316599	0.00736807	1.73201e-05	4.76145	circularity
1	S1_28257407	28257407	0.268005	-0.03615	0.00841371	1.73469e-05	4.76078	circularity
12	S12_27976012	27976012	0.165392	0.042186	0.00982016	1.74016e-05	4.75941	circularity
1	S1_25913466	25913466	0.25972	-0.0371933	0.00865986	1.74763e-05	4.75755	circularity
1	S1_26971664	26971664	0.289994	-0.0331027	0.00771138	1.7651e-05	4.75323	circularity
1	S1_26971673	26971673	0.289994	-0.0331027	0.00771138	1.7651e-05	4.75323	circularity
1	S1_25692818	25692818	0.291758	-0.0433981	0.0101106	1.76815e-05	4.75248	circularity
1	S1_31842172	31842172	0.253346	-0.0377624	0.00879769	1.76826e-05	4.75245	circularity
1	S1_27559779	27559779	0.269917	-0.0361794	0.00842897	1.76858e-05	4.75238	circularity
1	S1_26307196	26307196	0.247929	-0.0322909	0.00752827	1.79247e-05	4.74655	circularity
1	S1_25756203	25756203	0.260357	-0.037216	0.00867752	1.79656e-05	4.74556	circularity
1	S1_26802937	26802937	0.253027	-0.0342059	0.00797796	1.80658e-05	4.74314	circularity
1	S1_26802948	26802948	0.253027	-0.0342059	0.00797796	1.80658e-05	4.74314	circularity
1	S1_25981297	25981297	0.262906	-0.0350196	0.00816836	1.80917e-05	4.74252	circularity
1	S1_31772949	31772949	0.227852	-0.0343895	0.00802258	1.81432e-05	4.74129	circularity
1	S1_31772950	31772950	0.227852	-0.0343895	0.00802258	1.81432e-05	4.74129	circularity
1	S1_31772952	31772952	0.227852	-0.0343895	0.00802258	1.81432e-05	4.74129	circularity
1	S1_28131616	28131616	0.275016	-0.0366829	0.00855921	1.82098e-05	4.73969	circularity
1	S1_31989555	31989555	0.253027	-0.0377994	0.00882314	1.83458e-05	4.73646	circularity
1	S1_28134781	28134781	0.273104	-0.036874	0.00860875	1.84128e-05	4.73488	circularity
1	S1_26392204	26392204	0.25717	-0.035142	0.00820536	1.84549e-05	4.73389	circularity
1	S1_26392210	26392210	0.25717	-0.035142	0.00820536	1.84549e-05	4.73389	circularity
1	S1_26232323	26232323	0.260357	-0.0372239	0.0086938	1.85505e-05	4.73164	circularity
1	S1_28602858	28602858	0.252071	-0.0362642	0.00847103	1.86084e-05	4.73029	circularity
1	S1_25735305	25735305	0.259401	-0.0372001	0.00869084	1.86569e-05	4.72916	circularity
1	S1_26506210	26506210	0.256851	-0.036594	0.00854971	1.86769e-05	4.7287	circularity
1	S1_27787183	27787183	0.213193	-0.0361428	0.00844439	1.86813e-05	4.72859	circularity
1	S1_28438188	28438188	0.271192	-0.0366269	0.00855781	1.86944e-05	4.72829	circularity
1	S1_31773078	31773078	0.231995	-0.036372	0.00849827	1.8695e-05	4.72827	circularity
1	S1_26038141	26038141	0.260994	-0.0373633	0.00873006	1.87023e-05	4.7281	circularity
1	S1_26025111	26025111	0.262269	-0.0371365	0.00867722	1.87092e-05	4.72794	circularity
1	S1_31022820	31022820	0.263862	-0.0330774	0.00772882	1.87106e-05	4.72791	circularity
1	S1_31022838	31022838	0.263862	-0.0330774	0.00772882	1.87106e-05	4.72791	circularity
1	S1_32154446	32154446	0.249841	-0.0377055	0.00881098	1.87419e-05	4.72719	circularity
1	S1_25905045	25905045	0.260357	-0.0372426	0.00870539	1.88491e-05	4.72471	circularity
1	S1_25767925	25767925	0.259082	-0.0372334	0.00870332	1.88524e-05	4.72463	circularity
1	S1_25981276	25981276	0.262906	-0.0350005	0.00818232	1.88943e-05	4.72367	circularity
1	S1_25892835	25892835	0.258126	-0.0372163	0.00870035	1.88952e-05	4.72365	circularity
1	S1_28616437	28616437	0.309114	-0.0287236	0.00671545	1.89222e-05	4.72303	circularity
1	S1_26560681	26560681	0.262588	-0.037175	0.0086922	1.89579e-05	4.72221	circularity
1	S1_26560689	26560689	0.262588	-0.037175	0.0086922	1.89579e-05	4.72221	circularity
1	S1_26110284	26110284	0.316444	0.0319877	0.00748129	1.90549e-05	4.71999	circularity
1	S1_29298825	29298825	0.277884	-0.0348743	0.00815846	1.91461e-05	4.71792	circularity
1	S1_29298831	29298831	0.277884	-0.0348743	0.00815846	1.91461e-05	4.71792	circularity
1	S1_25774009	25774009	0.253983	-0.0370168	0.00866142	1.92205e-05	4.71624	circularity
1	S1_32347598	32347598	0.245698	-0.0379643	0.0088832	1.9224e-05	4.71616	circularity
1	S1_30927382	30927382	0.181326	-0.0370805	0.00867658	1.92319e-05	4.71598	circularity
1	S1_26038111	26038111	0.261313	-0.0372104	0.00870879	1.93079e-05	4.71426	circularity
1	S1_27517326	27517326	0.296367	-0.032648	0.00764109	1.93126e-05	4.71416	circularity
1	S1_25745097	25745097	0.26195	-0.0369819	0.00865559	1.93205e-05	4.71398	circularity
1	S1_27610237	27610237	0.490758	-0.0223199	0.00522476	1.9377e-05	4.71271	circularity
1	S1_25695511	25695511	0.259401	-0.0372063	0.00871109	1.94477e-05	4.71113	circularity
1	S1_25829871	25829871	0.405672	-0.0240685	0.00563548	1.94704e-05	4.71063	circularity
1	S1_26478552	26478552	0.263862	-0.0370199	0.00866876	1.95039e-05	4.70988	circularity
1	S1_28242067	28242067	0.282345	-0.034551	0.00809183	1.95598e-05	4.70864	circularity
1	S1_27063314	27063314	0.34608	-0.0267534	0.00626615	1.95909e-05	4.70795	circularity
1	S1_25724102	25724102	0.250478	-0.0362866	0.00849922	1.96001e-05	4.70774	circularity
1	S1_26049007	26049007	0.258764	-0.0371219	0.00869534	1.96197e-05	4.70731	circularity
1	S1_29372876	29372876	0.279159	-0.0332445	0.00778799	1.96622e-05	4.70637	circularity
1	S1_29372877	29372877	0.279159	-0.0332445	0.00778799	1.96622e-05	4.70637	circularity
1	S1_25914984	25914984	0.261313	-0.0372192	0.00872081	1.97357e-05	4.70475	circularity
1	S1_26367547	26367547	0.263862	-0.0371878	0.00871932	1.99909e-05	4.69917	circularity
1	S1_27610192	27610192	0.491077	-0.0222735	0.00522396	2.0106e-05	4.69667	circularity
1	S1_29273287	29273287	0.253983	-0.0356944	0.00837205	2.01235e-05	4.6963	circularity
1	S1_31559917	31559917	0.245379	-0.0372125	0.00872889	2.01577e-05	4.69556	circularity
1	S1_28220491	28220491	0.274697	-0.0360329	0.00845369	2.02256e-05	4.6941	circularity
1	S1_25479585	25479585	0.25972	-0.0369513	0.0086692	2.02275e-05	4.69406	circularity
1	S1_27742113	27742113	0.268005	-0.0327754	0.00768957	2.02313e-05	4.69398	circularity
1	S1_25639172	25639172	0.245379	-0.0361449	0.00848023	2.02375e-05	4.69384	circularity
1	S1_25639175	25639175	0.245379	-0.0361449	0.00848023	2.02375e-05	4.69384	circularity
1	S1_26307218	26307218	0.247929	-0.0320719	0.00752534	2.02737e-05	4.69307	circularity
7	S7_11643464	11643464	0.192161	-0.0425997	0.00999652	2.03104e-05	4.69228	circularity
1	S1_26425153	26425153	0.261632	-0.0371138	0.00870997	2.03449e-05	4.69154	circularity
1	S1_32154361	32154361	0.220841	-0.0331538	0.00778074	2.03509e-05	4.69142	circularity
1	S1_34726591	34726591	0.268005	-0.035064	0.00822922	2.03599e-05	4.69122	circularity
1	S1_34726615	34726615	0.268005	-0.035064	0.00822922	2.03599e-05	4.69122	circularity
1	S1_28946035	28946035	0.268324	-0.0337521	0.00792277	2.04304e-05	4.68972	circularity
1	S1_26043669	26043669	0.257808	-0.0368649	0.00865465	2.04838e-05	4.68859	circularity
1	S1_26043688	26043688	0.257808	-0.0368649	0.00865465	2.04838e-05	4.68859	circularity
1	S1_27992093	27992093	0.260038	-0.0320734	0.00753104	2.05503e-05	4.68718	circularity
1	S1_27992121	27992121	0.260038	-0.0320734	0.00753104	2.05503e-05	4.68718	circularity
1	S1_27728579	27728579	0.275016	-0.0365136	0.00857396	2.05655e-05	4.68686	circularity
1	S1_25735413	25735413	0.260038	-0.0363577	0.00853784	2.05873e-05	4.6864	circularity
1	S1_25735432	25735432	0.260038	-0.0363577	0.00853784	2.05873e-05	4.6864	circularity
1	S1_25592631	25592631	0.25717	-0.0369381	0.00867469	2.0613e-05	4.68586	circularity
1	S1_25773325	25773325	0.283301	-0.0326822	0.00767549	2.06273e-05	4.68556	circularity
1	S1_32446446	32446446	0.302103	-0.0293735	0.00689887	2.06511e-05	4.68506	circularity
1	S1_28522072	28522072	0.269917	-0.0364514	0.0085615	2.06635e-05	4.6848	circularity
1	S1_28015799	28015799	0.275653	-0.036584	0.00859457	2.07525e-05	4.68293	circularity
1	S1_25530049	25530049	0.261632	-0.0365024	0.008577	2.08257e-05	4.6814	circularity
1	S1_25752727	25752727	0.260676	-0.0369532	0.00868346	2.085e-05	4.68089	circularity
1	S1_25525227	25525227	0.260038	-0.0368606	0.00866238	2.08817e-05	4.68023	circularity
1	S1_26582068	26582068	0.25239	-0.0367656	0.00864016	2.08856e-05	4.68015	circularity
1	S1_26669389	26669389	0.263862	-0.0292033	0.00686331	2.09061e-05	4.67973	circularity
1	S1_27234549	27234549	0.275335	-0.0359181	0.00844169	2.09191e-05	4.67946	circularity
1	S1_29739408	29739408	0.266412	-0.033057	0.00777019	2.09664e-05	4.67848	circularity
1	S1_25742358	25742358	0.260038	-0.0369503	0.00868588	2.0993e-05	4.67793	circularity
1	S1_25742359	25742359	0.260038	-0.0369503	0.00868588	2.0993e-05	4.67793	circularity
1	S1_27610239	27610239	0.49044	-0.0222177	0.00522299	2.10152e-05	4.67747	circularity
1	S1_25680421	25680421	0.24761	-0.0298694	0.00702205	2.10302e-05	4.67716	circularity
1	S1_31989699	31989699	0.254939	-0.0367712	0.00864607	2.10985e-05	4.67575	circularity
1	S1_29315571	29315571	0.298901	-0.0431114	0.0101382	2.115e-05	4.67469	circularity
1	S1_28193356	28193356	0.274697	-0.0363301	0.00854607	2.12734e-05	4.67216	circularity
1	S1_28546832	28546832	0.269598	-0.0364117	0.00856671	2.13415e-05	4.67078	circularity
1	S1_29756043	29756043	0.269917	-0.0322759	0.00759405	2.13616e-05	4.67037	circularity
1	S1_28025568	28025568	0.263544	-0.0352214	0.00828716	2.13653e-05	4.67029	circularity
1	S1_26126227	26126227	0.260994	-0.0305806	0.00719807	2.15267e-05	4.66702	circularity
1	S1_28333415	28333415	0.250159	-0.0337223	0.00793851	2.15745e-05	4.66606	circularity
1	S1_26314251	26314251	0.245061	-0.0363187	0.00855438	2.1798e-05	4.66158	circularity
1	S1_26236806	26236806	0.250478	-0.0351406	0.00827819	2.18625e-05	4.6603	circularity
1	S1_28193542	28193542	0.273423	-0.0360357	0.00848928	2.1874e-05	4.66007	circularity
1	S1_28193558	28193558	0.273423	-0.0360357	0.00848928	2.1874e-05	4.66007	circularity
1	S1_28946039	28946039	0.268642	-0.033621	0.00792259	2.19879e-05	4.65782	circularity
12	S12_7929469	7929469	0.437363	0.0381322	0.00898642	2.20241e-05	4.6571	circularity
1	S1_25747350	25747350	0.253027	-0.0369066	0.00869783	2.20359e-05	4.65687	circularity
1	S1_25775166	25775166	0.260357	-0.036819	0.00867828	2.20887e-05	4.65583	circularity
1	S1_26110289	26110289	0.318037	0.0315486	0.00743806	2.22018e-05	4.65361	circularity
1	S1_26267157	26267157	0.265774	-0.0361201	0.00851708	2.2263e-05	4.65242	circularity
1	S1_26267164	26267164	0.265774	-0.0361201	0.00851708	2.2263e-05	4.65242	circularity
1	S1_25913345	25913345	0.260676	-0.0369665	0.00871799	2.23268e-05	4.65117	circularity
1	S1_31017914	31017914	0.198534	-0.0348923	0.00823051	2.24139e-05	4.64948	circularity
1	S1_33687582	33687582	0.239324	-0.035576	0.00839377	2.2514e-05	4.64755	circularity
1	S1_25446629	25446629	0.260357	-0.0366417	0.00864814	2.26582e-05	4.64477	circularity
1	S1_32154335	32154335	0.22116	-0.0329028	0.0077675	2.27575e-05	4.64288	circularity
1	S1_32154342	32154342	0.22116	-0.0329028	0.0077675	2.27575e-05	4.64288	circularity
1	S1_28355801	28355801	0.274697	-0.0350426	0.00827448	2.28533e-05	4.64105	circularity
1	S1_26903288	26903288	0.237412	-0.0318133	0.00751312	2.29199e-05	4.63979	circularity
1	S1_26903290	26903290	0.237412	-0.0318133	0.00751312	2.29199e-05	4.63979	circularity
1	S1_26903310	26903310	0.237412	-0.0318133	0.00751312	2.29199e-05	4.63979	circularity
12	S12_29054361	29054361	0.171128	0.0423489	0.0100063	2.31408e-05	4.63562	circularity
1	S1_26391918	26391918	0.265137	-0.0352797	0.00833643	2.31627e-05	4.63521	circularity
1	S1_27742152	27742152	0.26928	-0.0325213	0.00768549	2.32122e-05	4.63428	circularity
1	S1_26236493	26236493	0.240599	-0.0334032	0.00789427	2.32318e-05	4.63392	circularity
1	S1_28333407	28333407	0.249841	-0.0335777	0.00793758	2.33466e-05	4.63178	circularity
1	S1_28024899	28024899	0.276928	-0.0361512	0.00854609	2.33545e-05	4.63163	circularity
1	S1_25448115	25448115	0.259401	-0.0367133	0.00867908	2.33597e-05	4.63153	circularity
1	S1_34319954	34319954	0.261632	-0.036694	0.00867635	2.34528e-05	4.62981	circularity
1	S1_34319959	34319959	0.261632	-0.036694	0.00867635	2.34528e-05	4.62981	circularity
1	S1_25696102	25696102	0.292308	-0.0428404	0.0101298	2.34579e-05	4.62971	circularity
1	S1_32345777	32345777	0.232951	-0.0363828	0.00860436	2.35344e-05	4.6283	circularity
1	S1_34552283	34552283	0.26195	-0.0366504	0.00866894	2.35999e-05	4.62709	circularity
1	S1_28611407	28611407	0.457298	-0.0223543	0.00528768	2.36172e-05	4.62677	circularity
1	S1_26391907	26391907	0.265456	-0.0352633	0.00834138	2.36286e-05	4.62656	circularity
1	S1_27712174	27712174	0.287763	-0.0334043	0.00790269	2.36876e-05	4.62548	circularity
1	S1_27712207	27712207	0.287763	-0.0334043	0.00790269	2.36876e-05	4.62548	circularity
1	S1_31922597	31922597	0.252071	-0.0374397	0.00885753	2.36951e-05	4.62534	circularity
1	S1_31982139	31982139	0.246654	-0.0367344	0.00869285	2.38079e-05	4.62328	circularity
1	S1_25668169	25668169	0.262269	-0.0366515	0.00867728	2.40165e-05	4.61949	circularity
1	S1_27897785	27897785	0.273104	-0.0358143	0.00847962	2.40459e-05	4.61896	circularity
1	S1_33851752	33851752	0.262269	-0.0367186	0.0086941	2.40652e-05	4.61861	circularity
1	S1_31969136	31969136	0.253027	-0.0374325	0.00886322	2.4069e-05	4.61854	circularity
1	S1_25889878	25889878	0.259082	-0.0356747	0.00844733	2.40867e-05	4.61822	circularity
1	S1_28281292	28281292	0.266093	-0.0360511	0.00853863	2.42022e-05	4.61615	circularity
12	S12_28102466	28102466	0.167623	0.0383294	0.00907901	2.42402e-05	4.61546	circularity
1	S1_28611406	28611406	0.458254	-0.0223012	0.00528263	2.42568e-05	4.61517	circularity
1	S1_34579559	34579559	0.367113	-0.0268921	0.00637112	2.43293e-05	4.61387	circularity
12	S12_27976014	27976014	0.210006	0.0398324	0.00943723	2.43464e-05	4.61357	circularity
1	S1_26669396	26669396	0.264818	-0.0289036	0.00684951	2.44524e-05	4.61168	circularity
1	S1_26669408	26669408	0.264818	-0.0289036	0.00684951	2.44524e-05	4.61168	circularity
12	S12_6998359	6998359	0.267686	0.036188	0.00857886	2.4618e-05	4.60875	circularity
1	S1_25680423	25680423	0.247929	-0.0296226	0.00702275	2.46377e-05	4.6084	circularity
1	S1_28550105	28550105	0.272467	-0.0354324	0.00840086	2.46787e-05	4.60768	circularity
1	S1_28550106	28550106	0.272467	-0.0354324	0.00840086	2.46787e-05	4.60768	circularity
1	S1_25686543	25686543	0.260676	-0.0365877	0.00867637	2.47645e-05	4.60617	circularity
1	S1_25686563	25686563	0.260676	-0.0365877	0.00867637	2.47645e-05	4.60617	circularity
1	S1_25686564	25686564	0.260676	-0.0365877	0.00867637	2.47645e-05	4.60617	circularity
1	S1_25553945	25553945	0.262269	-0.03583	0.00849736	2.4801e-05	4.60553	circularity
1	S1_25553973	25553973	0.262269	-0.03583	0.00849736	2.4801e-05	4.60553	circularity
1	S1_31945507	31945507	0.263862	-0.0342058	0.00811337	2.48698e-05	4.60433	circularity
1	S1_31816482	31816482	0.255258	-0.0373686	0.00886407	2.48956e-05	4.60388	circularity
1	S1_32345762	32345762	0.232632	-0.0362552	0.00860288	2.50537e-05	4.60113	circularity
1	S1_25514173	25514173	0.260038	-0.0365034	0.00866391	2.51703e-05	4.59911	circularity
1	S1_25909597	25909597	0.251753	-0.0360903	0.00856731	2.52501e-05	4.59774	circularity
1	S1_25472904	25472904	0.260038	-0.0364897	0.0086634	2.53186e-05	4.59656	circularity
1	S1_25689984	25689984	0.25972	-0.0366374	0.00869904	2.53503e-05	4.59602	circularity
1	S1_31952976	31952976	0.252071	-0.0373265	0.00886427	2.5436e-05	4.59455	circularity
1	S1_27914050	27914050	0.269598	-0.0363472	0.0086342	2.55733e-05	4.59221	circularity
1	S1_25892785	25892785	0.260038	-0.0366227	0.00869975	2.55799e-05	4.5921	circularity
1	S1_28315314	28315314	0.255895	-0.0341988	0.00812447	2.5609e-05	4.59161	circularity
1	S1_26168558	26168558	0.410134	0.0340107	0.00808007	2.56262e-05	4.59132	circularity
1	S1_32935359	32935359	0.260994	-0.0362896	0.00862156	2.56312e-05	4.59123	circularity
1	S1_28146422	28146422	0.271829	-0.0360847	0.00857388	2.56871e-05	4.59028	circularity
1	S1_33343376	33343376	0.272785	-0.034047	0.00809239	2.58453e-05	4.58762	circularity
1	S1_29756008	29756008	0.270554	-0.0318761	0.00757786	2.59376e-05	4.58607	circularity
1	S1_34512079	34512079	0.258764	-0.0365353	0.00868553	2.59403e-05	4.58603	circularity
1	S1_34512094	34512094	0.258764	-0.0365353	0.00868553	2.59403e-05	4.58603	circularity
1	S1_26078325	26078325	0.244105	-0.0357302	0.00849447	2.596e-05	4.5857	circularity
1	S1_26270624	26270624	0.262588	-0.0365922	0.00870242	2.61273e-05	4.58291	circularity
1	S1_27181152	27181152	0.259401	-0.0353487	0.00840796	2.62012e-05	4.58168	circularity
1	S1_25896645	25896645	0.253983	-0.0365308	0.00868925	2.62079e-05	4.58157	circularity
1	S1_25548310	25548310	0.282027	-0.032442	0.00771864	2.63313e-05	4.57953	circularity
1	S1_25690221	25690221	0.259401	-0.0364676	0.00867649	2.63355e-05	4.57946	circularity
1	S1_25483876	25483876	0.260357	-0.0364241	0.00866737	2.64057e-05	4.5783	circularity
1	S1_27827257	27827257	0.242511	-0.0358529	0.00853199	2.64368e-05	4.57779	circularity
1	S1_31842149	31842149	0.256533	-0.0362035	0.00861556	2.64449e-05	4.57766	circularity
1	S1_25695475	25695475	0.260038	-0.0364689	0.00868031	2.65346e-05	4.57619	circularity
1	S1_25724095	25724095	0.248566	-0.0361981	0.00861791	2.66523e-05	4.57427	circularity
1	S1_33102796	33102796	0.243149	-0.034925	0.00831704	2.67853e-05	4.5721	circularity
1	S1_26231852	26231852	0.27884	-0.0311515	0.0074206	2.69316e-05	4.56974	circularity
1	S1_25680420	25680420	0.24761	-0.0294858	0.0070242	2.6959e-05	4.5693	circularity
1	S1_25473540	25473540	0.260038	-0.0363018	0.00864915	2.70297e-05	4.56816	circularity
1	S1_28611422	28611422	0.45921	-0.022194	0.00528839	2.70785e-05	4.56738	circularity
1	S1_33856232	33856232	0.24761	-0.0360693	0.00859495	2.70988e-05	4.56705	circularity
12	S12_29069130	29069130	0.18515	0.0376857	0.00898197	2.7202e-05	4.5654	circularity
1	S1_27693188	27693188	0.276609	-0.0331954	0.00791244	2.7245e-05	4.56471	circularity
1	S1_25544591	25544591	0.26195	-0.0363151	0.00865886	2.74098e-05	4.56209	circularity
1	S1_32254049	32254049	0.250159	-0.0370796	0.00884288	2.75099e-05	4.56051	circularity
1	S1_29085493	29085493	0.256214	-0.0333443	0.00795368	2.76116e-05	4.55891	circularity
1	S1_28801049	28801049	0.249841	-0.0353977	0.00844372	2.76268e-05	4.55867	circularity
1	S1_31017894	31017894	0.211281	-0.034215	0.00816287	2.77069e-05	4.55741	circularity
1	S1_26925974	26925974	0.302741	-0.0301977	0.00720543	2.77776e-05	4.55631	circularity
1	S1_28584358	28584358	0.275972	-0.0316526	0.00755518	2.79534e-05	4.55357	circularity
1	S1_28584366	28584366	0.275972	-0.0316526	0.00755518	2.79534e-05	4.55357	circularity
1	S1_28584402	28584402	0.275972	-0.0316526	0.00755518	2.79534e-05	4.55357	circularity
12	S12_27964630	27964630	0.166667	0.0419511	0.0100142	2.79986e-05	4.55286	circularity
1	S1_27968547	27968547	0.2884	-0.0336798	0.00804234	2.81663e-05	4.55027	circularity
[truncated: 94,890 more rows]

## Sheet: feret
Chr	SNP	bp	Freq	b	se	p	-log10	trait
[truncated: 95,969 more rows]

## Sheet: perimeter
Chr	SNP	bp	Freq	b	se	p	-log10	trait
[truncated: 95,969 more rows]

## Sheet: roundness
Chr	SNP	bp	Freq	b	se	p	-log10	trait
[truncated: 95,969 more rows]

[truncated: 4 more sheets: solidity, root number, root weight, shoot weight]
