# Supplementary material for: Improving root characterisation for genomic prediction in cassava
Source: Sci Rep. 2020 May 14;10:8003. doi: 10.1038/s41598-020-64963-9 (PMC7224197; doi:10.1038/s41598-020-64963-9)
Supplement: Supplementary file 4 — Supplementary information4. [file 41598_2020_64963_MOESM4_ESM.xlsx]

## Sheet: legend
	Supplementary table 4. GWAS results of mean image-extracted and yield-related traits using CMD adjusted phenotypes. Results in bold are SNP p-values that surpassed the Bonferroni threshold

## Sheet: root number
Chr	SNP	bp	Freq	b	se	p	-log10	trait
2	S2_3222285	3222285	0.248247	-0.102016	0.0221052	3.93025e-06	5.40558	root number
2	S2_3222078	3222078	0.249841	-0.0976765	0.02203	9.25857e-06	5.03346	root number
14	S14_2163469	2163469	0.271192	-0.0935449	0.0215443	1.41201e-05	4.85016	root number
14	S14_2052279	2052279	0.450924	-0.0765243	0.0179773	2.07445e-05	4.6831	root number
14	S14_2190929	2190929	0.380497	-0.0788514	0.018581	2.19903e-05	4.65777	root number
14	S14_2066599	2066599	0.251753	-0.0934653	0.0222635	2.69118e-05	4.57006	root number
1	S1_23122941	23122941	0.24283	-0.0789051	0.018937	3.09024e-05	4.51001	root number
14	S14_4153939	4153939	0.0528999	-0.181312	0.043561	3.15112e-05	4.50154	root number
14	S14_2224756	2224756	0.250797	-0.0903996	0.0217277	3.17446e-05	4.49833	root number
14	S14_2052310	2052310	0.46399	-0.0744474	0.0179227	3.27002e-05	4.48545	root number
14	S14_2126765	2126765	0.24761	-0.0917809	0.0222384	3.67308e-05	4.43497	root number
2	S2_3568760	3568760	0.348948	-0.0789943	0.019161	3.74509e-05	4.42654	root number
12	S12_424726	424726	0.0697897	-0.150034	0.0364216	3.79905e-05	4.42032	root number
15	S15_19884347	19884347	0.121415	-0.11599	0.02817	3.83025e-05	4.41677	root number
14	S14_4151153	4151153	0.070427	-0.152734	0.0372388	4.10541e-05	4.38664	root number
14	S14_4151186	4151186	0.070427	-0.152734	0.0372388	4.10541e-05	4.38664	root number
14	S14_2111923	2111923	0.275972	-0.0845584	0.0207393	4.558e-05	4.34123	root number
14	S14_1922213	1922213	0.269598	-0.0883441	0.021739	4.82692e-05	4.31633	root number
9	S9_1816169	1816169	0.171128	0.102121	0.0251878	5.02673e-05	4.29871	root number
17	S17_23899553	23899553	0.068515	-0.14218	0.0351283	5.17755e-05	4.28588	root number
12	S12_736499	736499	0.0876354	-0.1341	0.0331876	5.3299e-05	4.27328	root number
17	S17_23899590	23899590	0.0688337	-0.140659	0.0348897	5.54129e-05	4.25639	root number
14	S14_1922088	1922088	0.246973	-0.0864195	0.0214375	5.54847e-05	4.25583	root number
14	S14_2163003	2163003	0.270236	-0.0856453	0.0212475	5.55773e-05	4.2551	root number
12	S12_727011	727011	0.0860421	-0.134536	0.033524	5.99222e-05	4.22241	root number
12	S12_738040	738040	0.0793499	-0.136654	0.0342076	6.47356e-05	4.18886	root number
9	S9_1868274	1868274	0.17782	0.0994382	0.0250181	7.04829e-05	4.15192	root number
12	S12_532365	532365	0.0763736	-0.177897	0.0447631	7.06183e-05	4.15108	root number
12	S12_1234671	1234671	0.0860421	-0.132689	0.0334262	7.19932e-05	4.14271	root number
14	S14_2163034	2163034	0.248566	-0.0868907	0.0219414	7.4909e-05	4.12547	root number
1	S1_25109550	25109550	0.371256	-0.0659787	0.0167174	7.92356e-05	4.10108	root number
5	S5_7792436	7792436	0.14011	0.121097	0.0307266	8.11067e-05	4.09094	root number
9	S9_24554001	24554001	0.334289	0.0717345	0.0182703	8.62648e-05	4.06417	root number
12	S12_726925	726925	0.0866794	-0.131274	0.0334732	8.79089e-05	4.05597	root number
2	S2_3163255	3163255	0.304653	-0.0801637	0.0204843	9.09978e-05	4.04097	root number
12	S12_603456	603456	0.0769231	-0.172629	0.0442382	9.53012e-05	4.0209	root number
14	S14_3893892	3893892	0.23072	-0.0986893	0.0253084	9.64044e-05	4.0159	root number
2	S2_3293292	3293292	0.26673	-0.0924931	0.0238279	0.000103726	3.98411	root number
12	S12_260865	260865	0.0885915	-0.12815	0.0331221	0.000109268	3.96151	root number
14	S14_4049939	4049939	0.24283	-0.0922824	0.0238672	0.000110409	3.957	root number
12	S12_182270	182270	0.0898662	-0.126952	0.0329216	0.000115164	3.93868	root number
12	S12_652492	652492	0.0885915	-0.127334	0.0331167	0.000120545	3.91885	root number
14	S14_3891442	3891442	0.246973	-0.0930966	0.0242469	0.000123277	3.90912	root number
2	S2_3116550	3116550	0.25717	-0.0856042	0.0222971	0.000123408	3.90866	root number
14	S14_4049937	4049937	0.243149	-0.0912916	0.0238324	0.000127848	3.89331	root number
2	S2_3573518	3573518	0.373805	-0.0809511	0.0211441	0.000128906	3.88973	root number
14	S14_4142485	4142485	0.0717017	-0.142245	0.0371833	0.000130496	3.8844	root number
12	S12_652665	652665	0.0892288	-0.125889	0.0330021	0.000136413	3.86514	root number
15	S15_5800682	5800682	0.162843	-0.102283	0.0268361	0.000138172	3.85958	root number
14	S14_441817	441817	0.31963	-0.0716129	0.0188123	0.00014083	3.8513	root number
14	S14_441818	441818	0.31963	-0.0716129	0.0188123	0.00014083	3.8513	root number
14	S14_2119082	2119082	0.286807	-0.0797848	0.0210103	0.000146209	3.83503	root number
14	S14_4151283	4151283	0.0732951	-0.138892	0.0366	0.000147726	3.83054	root number
14	S14_4151332	4151332	0.0732951	-0.138892	0.0366	0.000147726	3.83054	root number
14	S14_4151353	4151353	0.0720204	-0.14077	0.0371046	0.000148315	3.82881	root number
10	S10_23303220	23303220	0.484704	0.0865478	0.0228293	0.000149989	3.82394	root number
14	S14_2026445	2026445	0.421925	-0.0768115	0.0202827	0.00015245	3.81687	root number
2	S2_6231311	6231311	0.418738	0.0670154	0.0177121	0.000154579	3.81085	root number
2	S2_12445421	12445421	0.147546	0.10149	0.0268251	0.000154699	3.81051	root number
2	S2_2628223	2628223	0.183238	-0.0934789	0.0247077	0.000154707	3.81049	root number
14	S14_1675144	1675144	0.237094	-0.0767053	0.0202974	0.000157419	3.80294	root number
10	S10_5664208	5664208	0.0736264	-0.175571	0.0465696	0.000163203	3.78727	root number
12	S12_774394	774394	0.0854047	-0.125978	0.033484	0.000168335	3.77383	root number
12	S12_326110	326110	0.0818993	-0.119226	0.0317324	0.000171796	3.76499	root number
12	S12_326121	326121	0.0818993	-0.119226	0.0317324	0.000171796	3.76499	root number
8	S8_26562299	26562299	0.404716	-0.0715123	0.0190334	0.000171824	3.76492	root number
15	S15_5800681	5800681	0.160612	-0.100587	0.0267859	0.000173186	3.76149	root number
14	S14_2026240	2026240	0.418738	-0.0739106	0.0197062	0.000176391	3.75352	root number
12	S12_326114	326114	0.0815806	-0.119463	0.0319264	0.000182677	3.73832	root number
17	S17_23944710	23944710	0.0662843	-0.137887	0.0368732	0.000184387	3.73427	root number
1	S1_17527336	17527336	0.163187	0.124994	0.0334302	0.000184795	3.73331	root number
1	S1_24966309	24966309	0.445825	0.0760141	0.0203741	0.000190783	3.71946	root number
12	S12_794332	794332	0.0869981	-0.124335	0.0333381	0.000191843	3.71705	root number
2	S2_3549022	3549022	0.389101	-0.0764953	0.0205261	0.000193974	3.71226	root number
14	S14_4049936	4049936	0.242511	-0.0892772	0.0239602	0.000194492	3.7111	root number
12	S12_985228	985228	0.0889101	-0.122604	0.0329543	0.000198894	3.70138	root number
16	S16_25140105	25140105	0.344505	-0.0947524	0.0254858	0.000200929	3.69696	root number
16	S16_2204689	2204689	0.316125	-0.0725969	0.0195273	0.000201028	3.69674	root number
1	S1_17527310	17527310	0.15989	0.124806	0.0336237	0.000205748	3.68666	root number
9	S9_24553953	24553953	0.34863	0.067064	0.0180915	0.000209786	3.67822	root number
12	S12_479342	479342	0.0895475	-0.121293	0.0328615	0.000223332	3.65105	root number
14	S14_4148790	4148790	0.0723391	-0.136347	0.0369485	0.000224083	3.64959	root number
5	S5_24105196	24105196	0.424793	0.0737252	0.0199819	0.000224616	3.64856	root number
12	S12_1288425	1288425	0.0876354	-0.122153	0.0331334	0.000227169	3.64365	root number
2	S2_12573848	12573848	0.101976	0.120489	0.032738	0.000232857	3.63291	root number
12	S12_5845263	5845263	0.416507	0.0613627	0.016733	0.000245264	3.61037	root number
1	S1_22812004	22812004	0.305609	0.0836125	0.0228211	0.000248481	3.60471	root number
17	S17_23368015	23368015	0.0541746	-0.151981	0.0414989	0.000249961	3.60213	root number
14	S14_449239	449239	0.41587	-0.0720326	0.0196746	0.000251045	3.60025	root number
14	S14_1880908	1880908	0.244105	-0.0825821	0.0225575	0.000251266	3.59987	root number
8	S8_26692380	26692380	0.346718	-0.0744602	0.0203404	0.000251514	3.59944	root number
14	S14_479930	479930	0.420331	0.0794225	0.0217408	0.000259031	3.58665	root number
14	S14_2652541	2652541	0.194073	-0.078745	0.0215633	0.000260396	3.58437	root number
8	S8_15175699	15175699	0.418419	-0.0629693	0.0172659	0.000265291	3.57628	root number
6	S6_7933143	7933143	0.246017	0.0775107	0.0212534	0.00026535	3.57618	root number
12	S12_6763051	6763051	0.187699	0.0936067	0.0256681	0.000265515	3.57591	root number
2	S2_3033484	3033484	0.262906	-0.0808702	0.0222021	0.000270045	3.56856	root number
14	S14_2652542	2652542	0.194391	-0.0785648	0.0215753	0.000271132	3.56682	root number
2	S2_2821589	2821589	0.0834927	-0.128348	0.0353293	0.000280247	3.55246	root number
4	S4_27570469	27570469	0.198215	-0.0796382	0.0219221	0.000280374	3.55226	root number
14	S14_1807987	1807987	0.345762	-0.0747765	0.0206152	0.000286457	3.54294	root number
14	S14_1807988	1807988	0.345762	-0.0747765	0.0206152	0.000286457	3.54294	root number
12	S12_834066	834066	0.101338	-0.102167	0.0281732	0.000287431	3.54147	root number
1	S1_22846095	22846095	0.301785	0.0830474	0.0229531	0.000296731	3.52764	root number
2	S2_2809137	2809137	0.0838113	-0.12739	0.0352309	0.00029935	3.52382	root number
14	S14_3861517	3861517	0.214786	-0.0937748	0.0259412	0.000300461	3.52221	root number
14	S14_1918442	1918442	0.397068	-0.0736798	0.0203866	0.000301354	3.52092	root number
14	S14_1918448	1918448	0.397068	-0.0736798	0.0203866	0.000301354	3.52092	root number
2	S2_3127302	3127302	0.304653	-0.0733764	0.0203068	0.000302229	3.51966	root number
14	S14_20069802	20069802	0.399936	-0.0768397	0.0212814	0.000305438	3.51508	root number
14	S14_20069805	20069805	0.399936	-0.0768397	0.0212814	0.000305438	3.51508	root number
14	S14_20069808	20069808	0.399936	-0.0768397	0.0212814	0.000305438	3.51508	root number
14	S14_20069838	20069838	0.399936	-0.0768397	0.0212814	0.000305438	3.51508	root number
14	S14_20069849	20069849	0.399936	-0.0768397	0.0212814	0.000305438	3.51508	root number
17	S17_23918045	23918045	0.0659656	-0.134724	0.0373723	0.000312246	3.5055	root number
1	S1_4910327	4910327	0.164286	-0.118199	0.032842	0.000319426	3.49563	root number
5	S5_5214458	5214458	0.20204	0.0892306	0.0248008	0.000320797	3.49377	root number
12	S12_1230745	1230745	0.0714286	-0.164912	0.0458633	0.000323494	3.49013	root number
14	S14_3927882	3927882	0.282027	-0.0820351	0.0228222	0.00032498	3.48814	root number
1	S1_25025290	25025290	0.440089	0.0736284	0.0204865	0.000325635	3.48727	root number
2	S2_3293558	3293558	0.497132	-0.0768009	0.0213878	0.000329576	3.48204	root number
12	S12_552437	552437	0.0933716	-0.115896	0.0322873	0.000331288	3.47979	root number
14	S14_2669317	2669317	0.196622	-0.0787813	0.021988	0.00033978	3.4688	root number
12	S12_77077	77077	0.0892288	-0.117702	0.0328638	0.000341618	3.46646	root number
9	S9_24966448	24966448	0.365519	0.0549582	0.0153515	0.000343602	3.46394	root number
14	S14_2024595	2024595	0.167623	-0.0800213	0.0223975	0.000353214	3.45196	root number
9	S9_24966429	24966429	0.370618	0.0553038	0.0154872	0.00035572	3.44889	root number
12	S12_555647	555647	0.0927342	-0.115536	0.032358	0.000356235	3.44826	root number
14	S14_1733684	1733684	0.20204	-0.0876564	0.024575	0.000361237	3.44221	root number
2	S2_2954369	2954369	0.138305	-0.0988644	0.0277273	0.000363032	3.44006	root number
14	S14_60691	60691	0.391651	-0.0688723	0.0193191	0.000363888	3.43903	root number
14	S14_2201432	2201432	0.31485	-0.0733603	0.020582	0.000364844	3.43789	root number
12	S12_886039	886039	0.0905035	-0.115868	0.0326374	0.000384991	3.41455	root number
14	S14_2668159	2668159	0.188974	-0.0811396	0.0228631	0.000386796	3.41252	root number
12	S12_1355091	1355091	0.0790312	-0.122252	0.0345559	0.000403458	3.3942	root number
2	S2_3163619	3163619	0.31262	-0.0705971	0.0199768	0.000409392	3.38786	root number
12	S12_320055	320055	0.102613	-0.11012	0.0312196	0.000419849	3.37691	root number
12	S12_723176	723176	0.0997451	-0.111919	0.0317301	0.000419931	3.37682	root number
14	S14_1816066	1816066	0.212237	-0.0840158	0.0238561	0.000428676	3.36787	root number
2	S2_6238704	6238704	0.437859	0.0624985	0.0177697	0.000436231	3.36028	root number
14	S14_40414	40414	0.391013	-0.0680745	0.0193581	0.000437118	3.3594	root number
14	S14_11395434	11395434	0.368388	0.0727655	0.0206954	0.000438061	3.35847	root number
9	S9_1784037	1784037	0.198534	-0.0819018	0.0232946	0.000438255	3.35827	root number
2	S2_3695415	3695415	0.451562	-0.0723848	0.0205939	0.000439969	3.35658	root number
2	S2_2846222	2846222	0.0847674	-0.12481	0.0355251	0.000442569	3.35402	root number
5	S5_24104653	24104653	0.419375	0.0709421	0.0202222	0.00045128	3.34555	root number
2	S2_1993049	1993049	0.338432	0.0668248	0.019052	0.000452356	3.34452	root number
2	S2_1993045	1993045	0.337795	0.0666964	0.0190163	0.000452632	3.34425	root number
12	S12_328837	328837	0.109943	-0.0984277	0.0280971	0.000459833	3.3374	root number
16	S16_2024545	2024545	0.315169	-0.0695501	0.0198614	0.000462171	3.3352	root number
14	S14_2052311	2052311	0.479924	0.0618848	0.0176738	0.000462665	3.33473	root number
8	S8_26692039	26692039	0.343212	-0.0713722	0.0203966	0.00046663	3.33103	root number
14	S14_3849953	3849953	0.27406	-0.0834042	0.0238373	0.0004672	3.3305	root number
8	S8_26691796	26691796	0.345124	-0.070621	0.0201959	0.000470876	3.32709	root number
14	S14_11449350	11449350	0.378585	0.0646067	0.0185496	0.000495987	3.30453	root number
12	S12_997951	997951	0.098789	-0.110437	0.0317192	0.000498242	3.30256	root number
4	S4_27570426	27570426	0.20427	-0.0761598	0.0218877	0.000502204	3.29912	root number
1	S1_22712274	22712274	0.0791209	-0.154315	0.0443622	0.000504187	3.29741	root number
2	S2_2818574	2818574	0.085086	-0.122275	0.0352183	0.000516775	3.2867	root number
8	S8_26131981	26131981	0.427342	0.0688435	0.0198314	0.000517665	3.28595	root number
16	S16_9668197	9668197	0.198853	-0.0801764	0.0231419	0.000531115	3.27481	root number
16	S16_24932015	24932015	0.22967	-0.0989574	0.0285652	0.000531681	3.27435	root number
14	S14_2208062	2208062	0.40631	-0.069676	0.0201137	0.000531987	3.2741	root number
6	S6_27130467	27130467	0.290312	0.0784638	0.0226515	0.000532304	3.27384	root number
12	S12_5800550	5800550	0.227215	0.0632421	0.0182616	0.000533964	3.27249	root number
14	S14_40227	40227	0.313576	-0.064926	0.0187482	0.000534086	3.27239	root number
12	S12_1201786	1201786	0.400574	-0.0695668	0.0200987	0.000537642	3.26951	root number
9	S9_1816171	1816171	0.189611	-0.0863957	0.0249612	0.000537775	3.2694	root number
2	S2_3000720	3000720	0.0997451	-0.112313	0.0325115	0.000551196	3.25869	root number
2	S2_6264311	6264311	0.382728	0.0682871	0.0197826	0.000556704	3.25438	root number
9	S9_25349618	25349618	0.381772	-0.0633444	0.018365	0.000562271	3.25005	root number
11	S11_4836050	4836050	0.315385	0.0877605	0.0254491	0.000563773	3.2489	root number
12	S12_532695	532695	0.0825366	-0.118198	0.0342936	0.000567559	3.24599	root number
11	S11_4903197	4903197	0.438496	-0.0689314	0.0200178	0.000574217	3.24092	root number
2	S2_4866084	4866084	0.476099	-0.065159	0.0189238	0.000574824	3.24047	root number
2	S2_2828773	2828773	0.0863607	-0.120339	0.0349786	0.000580913	3.23589	root number
14	S14_5422567	5422567	0.393244	-0.0691144	0.0201044	0.000586495	3.23174	root number
7	S7_24864461	24864461	0.439452	-0.061726	0.0179878	0.000600129	3.22176	root number
2	S2_3568775	3568775	0.429573	-0.0637665	0.0185903	0.00060336	3.21942	root number
17	S17_23900230	23900230	0.0646909	-0.12641	0.0368572	0.000604216	3.21881	root number
8	S8_26534885	26534885	0.333333	0.0655092	0.0191273	0.000614997	3.21113	root number
7	S7_18842772	18842772	0.191523	0.0769799	0.0224774	0.000615323	3.2109	root number
14	S14_4177665	4177665	0.0681963	-0.131437	0.038381	0.000615822	3.21054	root number
12	S12_347442	347442	0.106756	-0.104946	0.0306644	0.000620682	3.20713	root number
14	S14_3912288	3912288	0.209688	-0.0907707	0.026542	0.00062648	3.20309	root number
17	S17_23931789	23931789	0.0669216	-0.124806	0.0365183	0.000631691	3.1995	root number
2	S2_3568792	3568792	0.428936	-0.0635548	0.0186068	0.000636256	3.19637	root number
2	S2_4335719	4335719	0.476099	-0.0701853	0.0205684	0.000644219	3.19097	root number
10	S10_20460218	20460218	0.172084	0.0784942	0.023009	0.000646161	3.18966	root number
1	S1_19139295	19139295	0.127788	0.0994872	0.0291672	0.000647438	3.1888	root number
14	S14_5437976	5437976	0.336201	-0.0748387	0.0219659	0.000656697	3.18263	root number
14	S14_2335416	2335416	0.238368	-0.0773781	0.0227176	0.000659006	3.18111	root number
9	S9_25609486	25609486	0.303059	0.0698392	0.0205083	0.000660661	3.18002	root number
2	S2_2946029	2946029	0.143085	-0.0906066	0.0266072	0.000660813	3.17992	root number
2	S2_2946056	2946056	0.143085	-0.0906066	0.0266072	0.000660813	3.17992	root number
12	S12_5845267	5845267	0.363926	0.0560289	0.016527	0.000698555	3.1558	root number
14	S14_3918146	3918146	0.391969	-0.0711868	0.0209994	0.00069909	3.15547	root number
14	S14_2026235	2026235	0.466221	-0.0656552	0.0193693	0.000699812	3.15502	root number
9	S9_27688260	27688260	0.070427	0.12477	0.0368222	0.000702878	3.15312	root number
10	S10_25618660	25618660	0.189611	0.0800763	0.0236484	0.000708892	3.14942	root number
2	S2_2783349	2783349	0.0787126	-0.122335	0.0361317	0.000709731	3.14891	root number
9	S9_1785600	1785600	0.198534	-0.0794435	0.0234643	0.000709906	3.1488	root number
9	S9_25611885	25611885	0.304653	0.0695611	0.0205505	0.000712085	3.14747	root number
12	S12_1168318	1168318	0.426705	-0.0688704	0.0203636	0.000719523	3.14296	root number
2	S2_5007053	5007053	0.0873168	0.11568	0.0342115	0.000721414	3.14182	root number
12	S12_1073376	1073376	0.0901848	-0.107999	0.0319473	0.000723422	3.14061	root number
15	S15_25051387	25051387	0.198901	-0.0994094	0.0294093	0.000724319	3.14007	root number
14	S14_4243064	4243064	0.377629	0.0746886	0.0221002	0.000726077	3.13902	root number
2	S2_12573231	12573231	0.0911409	0.113766	0.0336866	0.000732283	3.13532	root number
17	S17_23919227	23919227	0.0825366	-0.111117	0.032914	0.000735555	3.13338	root number
17	S17_23919229	23919229	0.0825366	-0.111117	0.032914	0.000735555	3.13338	root number
17	S17_24628044	24628044	0.348311	0.068192	0.020231	0.000749839	3.12503	root number
12	S12_937027	937027	0.098789	-0.106662	0.0316621	0.000755052	3.12202	root number
17	S17_23914998	23914998	0.0643722	-0.125932	0.0374186	0.000764074	3.11686	root number
14	S14_11057875	11057875	0.402167	0.0662129	0.019682	0.000767854	3.11472	root number
2	S2_3518949	3518949	0.388464	-0.0664738	0.0197598	0.00076793	3.11468	root number
2	S2_6110052	6110052	0.445825	0.0657615	0.0195676	0.000777384	3.10936	root number
10	S10_25881636	25881636	0.170491	0.0788305	0.0234585	0.000778253	3.10888	root number
14	S14_2758698	2758698	0.261313	-0.0721957	0.0214926	0.000781983	3.1068	root number
14	S14_2758717	2758717	0.261313	-0.0721957	0.0214926	0.000781983	3.1068	root number
1	S1_22803709	22803709	0.308158	0.076564	0.0228046	0.00078683	3.10412	root number
2	S2_4970823	4970823	0.0866794	0.115172	0.034367	0.000804488	3.09448	root number
14	S14_2240474	2240474	0.264818	-0.0718895	0.0214553	0.000806177	3.09357	root number
2	S2_4962587	4962587	0.244742	0.0781875	0.0233456	0.000810644	3.09117	root number
14	S14_5032216	5032216	0.438815	-0.0708811	0.0211723	0.000814506	3.08911	root number
12	S12_738024	738024	0.102613	-0.102325	0.0305696	0.000816116	3.08825	root number
14	S14_5023785	5023785	0.301466	0.068535	0.0205047	0.000830547	3.08064	root number
14	S14_5061576	5061576	0.436902	-0.0705968	0.0211417	0.000840125	3.07566	root number
1	S1_22784226	22784226	0.207138	0.0833606	0.0249664	0.000841083	3.07516	root number
2	S2_4975461	4975461	0.0863607	0.115333	0.0345424	0.00084116	3.07512	root number
9	S9_24118746	24118746	0.316444	0.0674908	0.0202187	0.000843718	3.0738	root number
2	S2_2854244	2854244	0.0869981	-0.116503	0.0349689	0.000863461	3.06376	root number
2	S2_5048399	5048399	0.0866794	0.115339	0.0346325	0.000867343	3.06181	root number
12	S12_12609432	12609432	0.471957	-0.0591256	0.0177621	0.000872376	3.0593	root number
16	S16_2024358	2024358	0.319949	-0.0659049	0.0198065	0.000876511	3.05724	root number
17	S17_24525439	24525439	0.320268	0.0689748	0.0207323	0.00087811	3.05645	root number
15	S15_5871390	5871390	0.179732	-0.0867634	0.0260929	0.000883639	3.05373	root number
16	S16_26234704	26234704	0.246973	-0.0649657	0.0195505	0.000890632	3.0503	root number
10	S10_26206267	26206267	0.198215	0.0767593	0.0231045	0.000892899	3.0492	root number
9	S9_25304963	25304963	0.474825	-0.0582047	0.0175226	0.000894745	3.0483	root number
9	S9_25304968	25304968	0.474825	-0.0582047	0.0175226	0.000894745	3.0483	root number
5	S5_24105064	24105064	0.422243	0.0598882	0.0180352	0.000898161	3.04665	root number
14	S14_12011923	12011923	0.242192	-0.0690493	0.0208002	0.000901314	3.04512	root number
14	S14_12011956	12011956	0.242192	-0.0690493	0.0208002	0.000901314	3.04512	root number
2	S2_6211522	6211522	0.357553	0.0668769	0.0201604	0.000909119	3.04138	root number
14	S14_3917744	3917744	0.207776	-0.0881577	0.026578	0.000910085	3.04092	root number
17	S17_23869485	23869485	0.0573614	-0.128583	0.0387816	0.00091454	3.0388	root number
6	S6_8654573	8654573	0.0758445	0.121387	0.036612	0.000914757	3.03869	root number
11	S11_4814083	4814083	0.475781	0.0679917	0.0205123	0.000917461	3.03741	root number
7	S7_4860569	4860569	0.259341	-0.100821	0.0304239	0.000920128	3.03615	root number
1	S1_22923292	22923292	0.068515	0.12488	0.0377093	0.000927523	3.03268	root number
1	S1_22634834	22634834	0.346718	0.0702766	0.0212343	0.000934359	3.02949	root number
2	S2_4947034	4947034	0.0911409	0.109104	0.0329796	0.000938892	3.02738	root number
8	S8_25796859	25796859	0.132569	-0.0878857	0.0265666	0.00093924	3.02722	root number
14	S14_2262188	2262188	0.237412	-0.0745232	0.0225314	0.000941247	3.0263	root number
12	S12_106116	106116	0.0981517	-0.104788	0.0316907	0.000944449	3.02482	root number
9	S9_25300559	25300559	0.471957	-0.0588303	0.0178013	0.000950301	3.02214	root number
17	S17_23895917	23895917	0.0627788	-0.121753	0.0368554	0.000954753	3.02011	root number
8	S8_26534875	26534875	0.33174	0.0632444	0.0191534	0.000960021	3.01772	root number
15	S15_14463431	14463431	0.367033	-0.0857355	0.0259677	0.000961297	3.01714	root number
12	S12_1140554	1140554	0.39898	-0.0681483	0.0206462	0.000964222	3.01582	root number
14	S14_445933	445933	0.231039	-0.0799572	0.0242335	0.000968725	3.0138	root number
2	S2_6086920	6086920	0.354366	0.0644499	0.0195338	0.000968895	3.01372	root number
5	S5_24098641	24098641	0.413321	0.0652654	0.0197932	0.000975988	3.01056	root number
9	S9_25030644	25030644	0.189611	0.0834124	0.0252991	0.000977052	3.01008	root number
14	S14_2183285	2183285	0.456342	-0.064803	0.0196812	0.000992555	3.00325	root number
6	S6_6968749	6968749	0.348311	0.0644924	0.0195896	0.000994153	3.00255	root number
7	S7_18792690	18792690	0.243467	0.0720915	0.0219201	0.00100607	2.99737	root number
16	S16_2204733	2204733	0.340982	-0.0636901	0.0193805	0.00101513	2.99348	root number
12	S12_1119006	1119006	0.101976	-0.102207	0.0311048	0.00101664	2.99283	root number
11	S11_21502586	21502586	0.0543956	0.166245	0.0505984	0.00101777	2.99235	root number
14	S14_1787767	1787767	0.212556	-0.078205	0.0238125	0.0010227	2.99025	root number
11	S11_4805876	4805876	0.299873	0.0664407	0.0202666	0.00104424	2.9812	root number
14	S14_2250283	2250283	0.258445	-0.0683913	0.0208623	0.0010446	2.98105	root number
9	S9_25312571	25312571	0.470045	-0.0585796	0.0178704	0.00104537	2.98073	root number
7	S7_16890086	16890086	0.277884	-0.0716978	0.0218813	0.00105037	2.97866	root number
9	S9_25312553	25312553	0.469089	-0.0584253	0.0178307	0.00105037	2.97866	root number
2	S2_4339668	4339668	0.464627	-0.0668112	0.0203909	0.00105096	2.97841	root number
12	S12_1024167	1024167	0.101976	-0.101136	0.0308862	0.0010586	2.97527	root number
12	S12_1024210	1024210	0.101976	-0.101136	0.0308862	0.0010586	2.97527	root number
1	S1_4262615	4262615	0.18022	-0.106161	0.0324249	0.00106013	2.97464	root number
1	S1_22613587	22613587	0.267049	0.0752662	0.0229895	0.00106059	2.97445	root number
16	S16_9573669	9573669	0.283939	-0.0755435	0.023075	0.00106099	2.97429	root number
2	S2_5250007	5250007	0.35819	-0.0682264	0.0208491	0.0010664	2.97208	root number
10	S10_25587711	25587711	0.125239	-0.0939663	0.0287189	0.00106818	2.97136	root number
2	S2_6548292	6548292	0.488209	0.0546072	0.0167006	0.0010763	2.96807	root number
9	S9_25824743	25824743	0.350223	0.0628427	0.0192215	0.0010778	2.96746	root number
5	S5_14376527	14376527	0.071383	0.127455	0.0390126	0.0010869	2.96381	root number
2	S2_4962669	4962669	0.0885915	0.11123	0.034069	0.0010953	2.96047	root number
5	S5_24098605	24098605	0.413321	0.0642125	0.0196697	0.00109646	2.96001	root number
10	S10_25929550	25929550	0.191842	0.0761998	0.023351	0.00110148	2.95802	root number
1	S1_23625916	23625916	0.382091	-0.0606556	0.0185914	0.00110414	2.95698	root number
16	S16_2034083	2034083	0.342575	-0.0640155	0.0196257	0.00110701	2.95585	root number
17	S17_23917955	23917955	0.0653282	-0.121796	0.0373541	0.00111185	2.95395	root number
14	S14_3994657	3994657	0.271192	-0.0791931	0.024296	0.00111604	2.95232	root number
4	S4_27545860	27545860	0.328235	0.0646902	0.0198583	0.00112366	2.94937	root number
4	S4_27545862	27545862	0.328235	0.0646902	0.0198583	0.00112366	2.94937	root number
10	S10_25881615	25881615	0.175271	0.0753678	0.0231396	0.00112559	2.94862	root number
4	S4_27758495	27758495	0.325366	0.0656859	0.0201672	0.00112571	2.94857	root number
1	S1_25025601	25025601	0.288719	0.0648893	0.0199278	0.00112904	2.94729	root number
14	S14_2183531	2183531	0.45443	-0.0644915	0.0198058	0.00112915	2.94725	root number
16	S16_2096179	2096179	0.256533	-0.0687433	0.0211286	0.00113967	2.94322	root number
16	S16_2096192	2096192	0.256533	-0.0687433	0.0211286	0.00113967	2.94322	root number
11	S11_2471623	2471623	0.255258	-0.0681226	0.0209644	0.00115634	2.93691	root number
10	S10_23449893	23449893	0.460803	-0.0483436	0.0149022	0.00117842	2.9287	root number
16	S16_25770474	25770474	0.358827	-0.0579453	0.0178625	0.00117881	2.92856	root number
1	S1_22817354	22817354	0.298917	0.071594	0.0220764	0.00118272	2.92712	root number
17	S17_26940149	26940149	0.0726577	0.114851	0.035441	0.00119266	2.92348	root number
1	S1_25834721	25834721	0.0984704	-0.108162	0.0333835	0.00119535	2.9225	root number
1	S1_25025577	25025577	0.2884	0.0646819	0.0199655	0.00119665	2.92203	root number
9	S9_25206655	25206655	0.0834927	0.112666	0.0347777	0.00119694	2.92193	root number
4	S4_27543929	27543929	0.32441	0.0656355	0.0202666	0.00120116	2.9204	root number
17	S17_26940135	26940135	0.0729764	0.114001	0.0352033	0.00120222	2.92002	root number
12	S12_3597174	3597174	0.0516484	-0.173121	0.0534825	0.00120811	2.91789	root number
12	S12_3597176	3597176	0.0516484	-0.173121	0.0534825	0.00120811	2.91789	root number
12	S12_3597184	3597184	0.0516484	-0.173121	0.0534825	0.00120811	2.91789	root number
2	S2_32133003	32133003	0.156788	0.0806432	0.024946	0.00122619	2.91144	root number
2	S2_32133045	32133045	0.156788	0.0806432	0.024946	0.00122619	2.91144	root number
10	S10_24232593	24232593	0.307521	-0.0633246	0.019594	0.00123	2.91009	root number
10	S10_25611060	25611060	0.188655	0.0621189	0.0192234	0.0012318	2.90946	root number
10	S10_25611061	25611061	0.188655	0.0621189	0.0192234	0.0012318	2.90946	root number
10	S10_24656583	24656583	0.104207	0.101614	0.0314506	0.00123403	2.90867	root number
9	S9_27520145	27520145	0.116316	0.0905426	0.0280515	0.00124778	2.90386	root number
9	S9_21909653	21909653	0.0608668	-0.138189	0.0428437	0.00125793	2.90034	root number
12	S12_1282915	1282915	0.419057	-0.0664742	0.0206144	0.00126128	2.89919	root number
2	S2_3222017	3222017	0.322498	-0.0681273	0.0211446	0.00127311	2.89513	root number
6	S6_27102783	27102783	0.278203	0.0761563	0.0236427	0.00127686	2.89386	root number
17	S17_26078564	26078564	0.116316	0.0756249	0.023486	0.00128193	2.89214	root number
14	S14_3979074	3979074	0.205226	-0.0857465	0.0266411	0.00128829	2.88999	root number
14	S14_11378269	11378269	0.330147	0.0687355	0.021356	0.00128836	2.88996	root number
16	S16_26573963	26573963	0.28362	-0.055785	0.0173428	0.00129716	2.88701	root number
15	S15_25624320	25624320	0.476099	0.0637024	0.0198163	0.00130603	2.88405	root number
2	S2_12502727	12502727	0.164117	0.0777561	0.0241942	0.00130975	2.88281	root number
1	S1_17127492	17127492	0.0975143	0.102793	0.0319892	0.00131184	2.88212	root number
16	S16_2180054	2180054	0.35086	-0.063259	0.019687	0.0013125	2.8819	root number
12	S12_1134624	1134624	0.0882728	-0.105526	0.0328506	0.00131679	2.88048	root number
14	S14_4080147	4080147	0.0653282	-0.126045	0.039249	0.00132085	2.87915	root number
15	S15_5897766	5897766	0.178776	-0.083942	0.0261426	0.00132309	2.87841	root number
9	S9_24956640	24956640	0.184194	0.0805359	0.0250882	0.00132682	2.87719	root number
9	S9_27066502	27066502	0.0587912	0.17248	0.0537323	0.00132741	2.87699	root number
17	S17_24678510	24678510	0.359465	0.065168	0.0203101	0.00133363	2.87496	root number
1	S1_22846193	22846193	0.320268	0.0671435	0.0209577	0.00135646	2.86759	root number
2	S2_4970582	4970582	0.0866794	0.110883	0.0346118	0.00135705	2.8674	root number
1	S1_22885308	22885308	0.121734	-0.1041	0.0325287	0.00137311	2.86229	root number
1	S1_23240839	23240839	0.333971	-0.0671251	0.0209767	0.00137431	2.86192	root number
2	S2_1901970	1901970	0.299873	-0.0675105	0.0210977	0.00137476	2.86177	root number
10	S10_25761522	25761522	0.192161	0.0749733	0.023431	0.00137548	2.86155	root number
2	S2_6235609	6235609	0.361058	0.066029	0.0206415	0.00137975	2.8602	root number
3	S3_3671803	3671803	0.210962	-0.0762981	0.0238582	0.00138395	2.85888	root number
7	S7_14945697	14945697	0.286807	0.0643437	0.0201393	0.00139865	2.85429	root number
9	S9_24970844	24970844	0.188974	0.0806617	0.0252522	0.00140198	2.85326	root number
11	S11_4815586	4815586	0.469089	0.0658227	0.0206086	0.00140345	2.8528	root number
8	S8_27027520	27027520	0.116316	-0.10526	0.0329577	0.00140418	2.85258	root number
1	S1_22867605	22867605	0.254939	0.0753815	0.0236134	0.00141133	2.85037	root number
14	S14_1193957	1193957	0.326004	-0.057305	0.0179513	0.00141172	2.85025	root number
1	S1_23289393	23289393	0.300829	-0.0692446	0.0216917	0.00141183	2.85022	root number
2	S2_4903298	4903298	0.214468	0.0741351	0.023234	0.00141882	2.84807	root number
2	S2_2875598	2875598	0.115041	-0.0988249	0.0309751	0.00142047	2.84757	root number
8	S8_27221372	27221372	0.309433	-0.0650763	0.0203995	0.00142232	2.847	root number
16	S16_3023925	3023925	0.436584	-0.0645727	0.0202424	0.0014229	2.84683	root number
12	S12_67506	67506	0.08413	-0.109224	0.0342399	0.00142299	2.8468	root number
1	S1_22790047	22790047	0.25717	0.0746495	0.0234019	0.00142328	2.84671	root number
7	S7_9112489	9112489	0.152008	-0.0864451	0.0271057	0.00142674	2.84566	root number
9	S9_25824736	25824736	0.34863	0.0611408	0.019172	0.00142731	2.84548	root number
1	S1_1653407	1653407	0.0653282	-0.122083	0.0382839	0.00142827	2.84519	root number
6	S6_26711057	26711057	0.14659	-0.0901845	0.0282848	0.00143042	2.84454	root number
1	S1_24873080	24873080	0.399618	0.0638109	0.0200194	0.00143533	2.84305	root number
1	S1_24873085	24873085	0.399618	0.0638109	0.0200194	0.00143533	2.84305	root number
16	S16_26573961	26573961	0.279159	-0.0556342	0.017459	0.00143972	2.84172	root number
16	S16_26573962	26573962	0.279159	-0.0556342	0.017459	0.00143972	2.84172	root number
9	S9_27158998	27158998	0.0587912	0.168453	0.0528717	0.00144218	2.84098	root number
17	S17_23914602	23914602	0.0736138	-0.11175	0.035087	0.00144784	2.83928	root number
16	S16_24492654	24492654	0.0525813	-0.146301	0.0459454	0.00145134	2.83823	root number
14	S14_5354099	5354099	0.310707	-0.0721066	0.0226469	0.00145277	2.8378	root number
6	S6_25714621	25714621	0.274379	-0.0674792	0.0211938	0.001453	2.83773	root number
2	S2_5404964	5404964	0.472913	-0.0628734	0.0197533	0.00145792	2.83627	root number
9	S9_1772744	1772744	0.345124	-0.0547476	0.0172021	0.0014595	2.8358	root number
9	S9_1772770	1772770	0.345124	-0.0547476	0.0172021	0.0014595	2.8358	root number
4	S4_27544086	27544086	0.323136	0.0646844	0.0203338	0.00146707	2.83355	root number
7	S7_14969312	14969312	0.289038	0.0637061	0.0200283	0.00146869	2.83307	root number
9	S9_1772771	1772771	0.344806	-0.054699	0.0172077	0.00147915	2.82999	root number
12	S12_27901168	27901168	0.481517	0.192079	0.0604324	0.00148086	2.82949	root number
12	S12_700366	700366	0.132967	-0.112728	0.0354712	0.0014829	2.82889	root number
10	S10_25929766	25929766	0.192479	0.0741154	0.023332	0.00149037	2.82671	root number
2	S2_2302698	2302698	0.115041	0.0865176	0.027249	0.00149798	2.82449	root number
16	S16_24966495	24966495	0.340663	-0.0645975	0.0203482	0.00150044	2.82378	root number
16	S16_24966515	24966515	0.340663	-0.0645975	0.0203482	0.00150044	2.82378	root number
10	S10_26174227	26174227	0.246654	0.0571359	0.0180037	0.00150577	2.82224	root number
16	S16_2034500	2034500	0.330784	-0.0625361	0.0197095	0.00150934	2.82121	root number
4	S4_27764425	27764425	0.341619	-0.0626429	0.0197465	0.00151213	2.82041	root number
1	S1_24706497	24706497	0.408222	0.0659124	0.0207797	0.00151412	2.81984	root number
13	S13_8655207	8655207	0.320879	-0.0786507	0.024804	0.00151974	2.81823	root number
9	S9_26130205	26130205	0.439133	-0.0599728	0.0189263	0.00153098	2.81503	root number
14	S14_4012409	4012409	0.385596	-0.0633886	0.0200095	0.00153531	2.8138	root number
12	S12_6610188	6610188	0.217582	0.112237	0.0354369	0.00153898	2.81277	root number
16	S16_1998072	1998072	0.347992	-0.0617837	0.0195098	0.0015412	2.81214	root number
2	S2_4837031	4837031	0.220841	0.0739917	0.0233704	0.00154527	2.811	root number
14	S14_11393010	11393010	0.306246	0.0712756	0.0225171	0.00154871	2.81003	root number
18	S18_9899075	9899075	0.0975143	-0.0941791	0.0297618	0.00155389	2.80858	root number
18	S18_9899082	9899082	0.0975143	-0.0941791	0.0297618	0.00155389	2.80858	root number
2	S2_6271208	6271208	0.37731	0.0631678	0.0199975	0.00158427	2.80017	root number
14	S14_4946395	4946395	0.434353	-0.066492	0.0210501	0.00158449	2.80011	root number
15	S15_11578248	11578248	0.392288	-0.064543	0.0204337	0.00158496	2.79998	root number
2	S2_2819515	2819515	0.127151	-0.0848356	0.0268583	0.00158507	2.79995	root number
1	S1_16996236	16996236	0.186106	0.0676848	0.0214316	0.00158761	2.79926	root number
2	S2_12448784	12448784	0.0994264	0.105107	0.0332973	0.00159612	2.79693	root number
2	S2_4903284	4903284	0.21638	0.0725649	0.0230019	0.00160643	2.79414	root number
6	S6_26711077	26711077	0.146272	-0.0891468	0.0282657	0.00161112	2.79287	root number
7	S7_18803087	18803087	0.246654	0.0682232	0.0216341	0.00161321	2.79231	root number
15	S15_17756197	17756197	0.056724	-0.113582	0.0360233	0.00161601	2.79156	root number
11	S11_2471629	2471629	0.255895	-0.066129	0.0209759	0.00161814	2.79098	root number
2	S2_6238293	6238293	0.380178	0.0630157	0.0199923	0.00162156	2.79007	root number
9	S9_27795705	27795705	0.186813	0.0959754	0.0304541	0.0016245	2.78928	root number
1	S1_22885299	22885299	0.120778	-0.102711	0.03261	0.00163458	2.78659	root number
12	S12_1306080	1306080	0.0793499	-0.109759	0.0348508	0.00163612	2.78618	root number
10	S10_25761521	25761521	0.236775	0.0700451	0.0222436	0.0016383	2.78561	root number
16	S16_24716190	24716190	0.316444	-0.0631039	0.0200593	0.00165595	2.78095	root number
1	S1_16996248	16996248	0.185468	0.0675807	0.0214872	0.00166	2.77989	root number
12	S12_3543608	3543608	0.0869981	-0.10792	0.0343162	0.00166158	2.77948	root number
14	S14_11593006	11593006	0.419694	0.0561298	0.0178532	0.00166681	2.77811	root number
11	S11_4808007	4808007	0.412046	0.0630382	0.0200627	0.00167766	2.7753	root number
5	S5_11941117	11941117	0.0543956	-0.170677	0.0543227	0.00167855	2.77507	root number
14	S14_12013134	12013134	0.239006	-0.0687349	0.0218807	0.00168173	2.77424	root number
14	S14_2604903	2604903	0.286488	-0.0671745	0.0213855	0.00168301	2.77391	root number
14	S14_1807177	1807177	0.345762	-0.0665714	0.0212069	0.00169444	2.77097	root number
4	S4_2110320	2110320	0.477473	0.0807675	0.0257311	0.00169582	2.77062	root number
13	S13_24731160	24731160	0.253027	-0.0656665	0.0209222	0.00169753	2.77018	root number
2	S2_23220405	23220405	0.0885915	-0.0894148	0.0284917	0.00169946	2.76969	root number
1	S1_22846181	22846181	0.488209	-0.0627126	0.0199835	0.00169973	2.76962	root number
12	S12_603427	603427	0.0838113	-0.106154	0.0338293	0.00170147	2.76918	root number
14	S14_2026844	2026844	0.447419	-0.0603219	0.0192276	0.00170533	2.76819	root number
2	S2_6268011	6268011	0.366794	0.0622609	0.019859	0.00171766	2.76506	root number
1	S1_16913972	16913972	0.329121	-0.0779514	0.0248804	0.00173005	2.76194	root number
2	S2_14357420	14357420	0.25717	0.0713349	0.0227691	0.00173049	2.76183	root number
14	S14_2026902	2026902	0.300829	-0.0629805	0.0201143	0.00174136	2.75911	root number
12	S12_3405023	3405023	0.0659656	-0.112757	0.0360131	0.00174209	2.75893	root number
12	S12_3405037	3405037	0.0659656	-0.112757	0.0360131	0.00174209	2.75893	root number
12	S12_3405038	3405038	0.0659656	-0.112757	0.0360131	0.00174209	2.75893	root number
9	S9_24997910	24997910	0.204589	0.0776661	0.0248116	0.00174666	2.75779	root number
13	S13_24731177	24731177	0.254939	-0.065244	0.0208457	0.00174891	2.75723	root number
10	S10_25881460	25881460	0.192798	0.07304	0.0233465	0.00175689	2.75526	root number
2	S2_1901955	1901955	0.291906	-0.0662684	0.021184	0.00175859	2.75484	root number
2	S2_14347949	14347949	0.25717	0.07079	0.0226354	0.00176363	2.75359	root number
9	S9_25100181	25100181	0.183556	0.0791229	0.0253024	0.00176549	2.75313	root number
3	S3_29052232	29052232	0.114835	-0.123843	0.039605	0.00176633	2.75293	root number
2	S2_6238266	6238266	0.37986	0.0624961	0.0199932	0.00177284	2.75133	root number
7	S7_18792433	18792433	0.238368	0.0666048	0.0213078	0.00177296	2.7513	root number
7	S7_18792456	18792456	0.238368	0.0666048	0.0213078	0.00177296	2.7513	root number
16	S16_26472989	26472989	0.22033	-0.0889626	0.0284659	0.00177664	2.7504	root number
9	S9_24966430	24966430	0.188655	0.0779725	0.0249681	0.00179086	2.74694	root number
9	S9_25030983	25030983	0.187062	0.0792773	0.0253896	0.0017936	2.74627	root number
2	S2_3028596	3028596	0.136711	-0.0696098	0.0222938	0.00179393	2.74619	root number
16	S16_2167310	2167310	0.350542	-0.0612834	0.0196339	0.00180051	2.7446	root number
7	S7_15603040	15603040	0.25	0.0776271	0.0248741	0.0018036	2.74386	root number
14	S14_5272904	5272904	0.467177	-0.0643614	0.0206287	0.00180851	2.74268	root number
2	S2_5258378	5258378	0.150733	-0.0803935	0.02579	0.00182553	2.73861	root number
2	S2_5258380	5258380	0.150733	-0.0803935	0.02579	0.00182553	2.73861	root number
2	S2_5258381	5258381	0.150733	-0.0803935	0.02579	0.00182553	2.73861	root number
16	S16_2023025	2023025	0.342575	-0.061447	0.0197121	0.00182562	2.73859	root number
9	S9_25298205	25298205	0.466858	-0.0558602	0.0179261	0.00183232	2.737	root number
16	S16_9562651	9562651	0.272467	-0.0680289	0.0218383	0.00183874	2.73548	root number
14	S14_2758623	2758623	0.241874	-0.0685321	0.0220007	0.00183953	2.73529	root number
14	S14_2668175	2668175	0.190567	-0.0713378	0.0229067	0.00184399	2.73424	root number
1	S1_23239268	23239268	0.294136	-0.0675281	0.0216835	0.00184403	2.73423	root number
9	S9_1813485	1813485	0.221797	-0.0570009	0.0183062	0.00184724	2.73348	root number
9	S9_1813488	1813488	0.221797	-0.0570009	0.0183062	0.00184724	2.73348	root number
9	S9_1813499	1813499	0.221797	-0.0570009	0.0183062	0.00184724	2.73348	root number
9	S9_1813512	1813512	0.221797	-0.0570009	0.0183062	0.00184724	2.73348	root number
10	S10_24458344	24458344	0.097833	0.102639	0.0329672	0.00184971	2.7329	root number
14	S14_2077683	2077683	0.427342	-0.061567	0.0197844	0.00185889	2.73075	root number
9	S9_25309950	25309950	0.473231	-0.0542397	0.0174315	0.0018608	2.7303	root number
5	S5_2360391	2360391	0.486297	0.0565308	0.0181704	0.0018636	2.72965	root number
10	S10_11482092	11482092	0.49011	0.183587	0.05901	0.00186383	2.72959	root number
16	S16_24432538	24432538	0.0535373	-0.141814	0.0455873	0.00186568	2.72916	root number
16	S16_24429100	24429100	0.0532186	-0.142708	0.0458801	0.00186801	2.72862	root number
9	S9_25013987	25013987	0.203952	0.077079	0.0247849	0.00187142	2.72783	root number
10	S10_23617187	23617187	0.384003	-0.0666956	0.0214522	0.00187699	2.72654	root number
14	S14_4148111	4148111	0.060989	-0.155093	0.0498997	0.001883	2.72515	root number
2	S2_3028597	3028597	0.147546	-0.0680923	0.0219112	0.00188587	2.72449	root number
8	S8_25815245	25815245	0.187062	-0.0737132	0.0237258	0.00189077	2.72336	root number
6	S6_26894508	26894508	0.0554493	-0.130591	0.0420436	0.00189577	2.72221	root number
10	S10_26186613	26186613	0.195666	0.0711943	0.0229235	0.00189806	2.72169	root number
16	S16_19831767	19831767	0.227533	-0.0731354	0.0235508	0.00189999	2.72125	root number
14	S14_5022389	5022389	0.287444	0.0710451	0.0228782	0.00190049	2.72113	root number
2	S2_3028599	3028599	0.135437	-0.069464	0.0223782	0.00190861	2.71928	root number
14	S14_4980986	4980986	0.264181	0.0685865	0.022097	0.00191002	2.71896	root number
12	S12_1178521	1178521	0.336201	0.0561698	0.0181167	0.00193232	2.71392	root number
14	S14_4504481	4504481	0.45666	0.055015	0.0177608	0.00195125	2.70969	root number
17	S17_24792680	24792680	0.482418	0.0770398	0.0248713	0.00195133	2.70967	root number
7	S7_5428118	5428118	0.154876	0.0786989	0.0254197	0.00196167	2.70737	root number
1	S1_24825469	24825469	0.3703	-0.0521592	0.0168627	0.00198027	2.70328	root number
2	S2_6234527	6234527	0.392925	0.0592585	0.0191753	0.00199913	2.69916	root number
2	S2_4895789	4895789	0.358827	0.0605302	0.0195897	0.00200222	2.69849	root number
16	S16_2519943	2519943	0.395475	-0.0579953	0.0187696	0.00200257	2.69841	root number
10	S10_23738917	23738917	0.244105	0.0563835	0.0182535	0.00200892	2.69704	root number
16	S16_24412679	24412679	0.0535373	-0.141433	0.0458029	0.00201604	2.6955	root number
14	S14_366637	366637	0.263544	-0.0702334	0.022748	0.00201879	2.69491	root number
9	S9_25674026	25674026	0.386552	-0.0564067	0.0182717	0.00202113	2.69441	root number
9	S9_25674028	25674028	0.386552	-0.0564067	0.0182717	0.00202113	2.69441	root number
14	S14_3909862	3909862	0.225303	-0.0784786	0.0254251	0.00202417	2.69375	root number
16	S16_22651045	22651045	0.0851648	0.132896	0.0430646	0.00202891	2.69274	root number
9	S9_25098561	25098561	0.188337	0.0782835	0.0253678	0.00202906	2.69271	root number
9	S9_25674004	25674004	0.37986	-0.0562874	0.018243	0.00203262	2.69194	root number
2	S2_6234739	6234739	0.391013	0.0621518	0.0201541	0.00204357	2.68961	root number
5	S5_24108775	24108775	0.404716	0.0618049	0.0200419	0.00204386	2.68955	root number
14	S14_2587999	2587999	0.28362	-0.0665227	0.0215747	0.00204669	2.68895	root number
9	S9_25063602	25063602	0.188974	0.0779918	0.025296	0.00204808	2.68865	root number
8	S8_5659740	5659740	0.165385	0.0998532	0.0324082	0.00206233	2.68564	root number
6	S6_26703883	26703883	0.159656	-0.0889061	0.0288594	0.00206538	2.685	root number
1	S1_22846109	22846109	0.489802	-0.0617808	0.020059	0.00207033	2.68396	root number
14	S14_4016707	4016707	0.383047	-0.0616633	0.0200342	0.00208466	2.68096	root number
8	S8_1329476	1329476	0.153282	-0.0765876	0.0248896	0.00209029	2.67979	root number
8	S8_15228901	15228901	0.499363	0.0534933	0.0173845	0.00209048	2.67975	root number
3	S3_28602059	28602059	0.112088	-0.126047	0.0409671	0.00209241	2.67935	root number
2	S2_4856120	4856120	0.219248	0.0720113	0.0234055	0.00209314	2.6792	root number
1	S1_34224872	34224872	0.326641	-0.0641428	0.0208492	0.00209433	2.67895	root number
14	S14_1670985	1670985	0.497769	0.0618526	0.0201077	0.0020975	2.6783	root number
12	S12_5815077	5815077	0.136074	0.0742595	0.024154	0.00210913	2.6759	root number
6	S6_26711208	26711208	0.153601	-0.088478	0.0287801	0.00211014	2.67569	root number
12	S12_5943039	5943039	0.147253	0.11473	0.0373451	0.00212519	2.6726	root number
16	S16_25099627	25099627	0.225303	-0.0686567	0.0223543	0.00213132	2.67135	root number
2	S2_6234512	6234512	0.392607	0.0588461	0.0191658	0.00213795	2.67	root number
14	S14_8277214	8277214	0.330147	0.0601625	0.0195946	0.00213802	2.66999	root number
5	S5_24118511	24118511	0.436265	0.0606377	0.01976	0.00214985	2.66759	root number
1	S1_17408844	17408844	0.0604396	0.148511	0.0484119	0.00215752	2.66605	root number
3	S3_23880867	23880867	0.0618228	-0.122929	0.0400961	0.00217038	2.66346	root number
7	S7_14969082	14969082	0.164117	0.0678557	0.0221698	0.002208	2.656	root number
15	S15_10213484	10213484	0.494264	0.0511137	0.0167013	0.00220988	2.65563	root number
1	S1_13668354	13668354	0.0783939	0.110866	0.0362414	0.00221992	2.65366	root number
16	S16_26222893	26222893	0.230083	-0.0701865	0.0229484	0.00222486	2.6527	root number
14	S14_11243368	11243368	0.178776	-0.0754348	0.0246701	0.00223011	2.65167	root number
6	S6_27346456	27346456	0.301785	0.0677509	0.0221721	0.00224546	2.64869	root number
10	S10_24658208	24658208	0.101976	0.0989203	0.0324113	0.002273	2.6434	root number
16	S16_24410951	24410951	0.0532186	-0.13855	0.0454174	0.00228392	2.64132	root number
16	S16_26929278	26929278	0.434672	-0.0516192	0.0169228	0.00228624	2.64088	root number
7	S7_18762787	18762787	0.392925	0.0502322	0.0164712	0.00229067	2.64004	root number
9	S9_25039918	25039918	0.193435	0.0746651	0.0244876	0.00229531	2.63916	root number
12	S12_96558	96558	0.145634	-0.0638184	0.020936	0.00230165	2.63796	root number
7	S7_5327983	5327983	0.122052	0.0876361	0.0287528	0.00230439	2.63744	root number
7	S7_5328021	5328021	0.122052	0.0876361	0.0287528	0.00230439	2.63744	root number
7	S7_5328024	5328024	0.122052	0.0876361	0.0287528	0.00230439	2.63744	root number
4	S4_1392981	1392981	0.439133	-0.0496912	0.0163038	0.00230502	2.63733	root number
4	S4_27554631	27554631	0.318674	0.0616507	0.0202317	0.00230959	2.63647	root number
3	S3_23684237	23684237	0.0640535	-0.11683	0.0383851	0.00233736	2.63127	root number
3	S3_23684260	23684260	0.0640535	-0.11683	0.0383851	0.00233736	2.63127	root number
1	S1_1653403	1653403	0.0678776	-0.114659	0.0376759	0.00234003	2.63078	root number
14	S14_12011774	12011774	0.239643	-0.0663801	0.0218198	0.00234862	2.62919	root number
14	S14_1808071	1808071	0.346718	-0.0646165	0.0212419	0.00235067	2.62881	root number
1	S1_22817347	22817347	0.486297	-0.0586116	0.0192691	0.00235218	2.62853	root number
14	S14_5023026	5023026	0.288082	0.0696652	0.0229064	0.00235557	2.6279	root number
14	S14_5023030	5023030	0.288082	0.0696652	0.0229064	0.00235557	2.6279	root number
1	S1_24653290	24653290	0.497769	0.0557747	0.0183443	0.00236239	2.62665	root number
1	S1_23391980	23391980	0.130769	-0.111181	0.0365711	0.00236484	2.6262	root number
3	S3_3607578	3607578	0.384003	-0.0509739	0.0167672	0.0023651	2.62615	root number
1	S1_24872996	24872996	0.348948	0.0571152	0.018797	0.00237741	2.6239	root number
3	S3_3607574	3607574	0.385596	-0.0509922	0.0167852	0.00238219	2.62302	root number
4	S4_27605414	27605414	0.309114	0.0607763	0.0200177	0.00239636	2.62045	root number
3	S3_3607603	3607603	0.384321	-0.0507961	0.0167394	0.00240916	2.61813	root number
10	S10_20850517	20850517	0.119822	0.0815268	0.026873	0.00241506	2.61707	root number
16	S16_24432337	24432337	0.053856	-0.138383	0.0456349	0.00242629	2.61506	root number
4	S4_27251156	27251156	0.464308	0.056527	0.0186414	0.00242671	2.61498	root number
3	S3_3607627	3607627	0.37731	-0.0507487	0.016736	0.00242689	2.61495	root number
7	S7_18803009	18803009	0.244423	0.0668244	0.0220453	0.00243562	2.61339	root number
5	S5_7792407	7792407	0.0763736	0.111579	0.0368165	0.00244002	2.61261	root number
2	S2_6273954	6273954	0.391013	0.0606314	0.020018	0.00245498	2.60995	root number
16	S16_26184755	26184755	0.215424	-0.0670105	0.0221245	0.00245535	2.60989	root number
4	S4_8654734	8654734	0.274725	-0.0861108	0.0284355	0.00245951	2.60915	root number
15	S15_10384679	10384679	0.286488	-0.0603572	0.0199356	0.00246489	2.6082	root number
17	S17_6547461	6547461	0.169535	-0.0675601	0.0223174	0.00246801	2.60765	root number
16	S16_9562623	9562623	0.264818	-0.0664532	0.0219739	0.00249301	2.60328	root number
7	S7_19571581	19571581	0.437221	-0.0612993	0.0202916	0.00252013	2.59858	root number
2	S2_3000717	3000717	0.360421	-0.0608797	0.0201534	0.00252101	2.59843	root number
16	S16_25812728	25812728	0.299235	-0.0637304	0.0211111	0.00253766	2.59557	root number
16	S16_25812742	25812742	0.299235	-0.0637304	0.0211111	0.00253766	2.59557	root number
5	S5_2696135	2696135	0.478011	-0.0571645	0.0189374	0.00253948	2.59526	root number
9	S9_25040162	25040162	0.186106	0.0762668	0.0252657	0.00253957	2.59524	root number
7	S7_18842744	18842744	0.240599	0.0592902	0.0196429	0.00254112	2.59497	root number
7	S7_5071807	5071807	0.123008	0.0777049	0.0257511	0.00254834	2.59374	root number
16	S16_24432614	24432614	0.053856	-0.137603	0.0456066	0.0025515	2.5932	root number
14	S14_4307605	4307605	0.373805	-0.0624857	0.0207171	0.00256013	2.59174	root number
16	S16_2204806	2204806	0.35341	-0.0590139	0.0195869	0.00258749	2.58712	root number
16	S16_1937728	1937728	0.333652	-0.0594296	0.0197301	0.00259415	2.586	root number
1	S1_20621423	20621423	0.0984704	-0.0894226	0.0296887	0.00259523	2.58582	root number
1	S1_20621430	20621430	0.0984704	-0.0894226	0.0296887	0.00259523	2.58582	root number
14	S14_4092602	4092602	0.0669216	-0.117196	0.0389109	0.00259606	2.58569	root number
2	S2_22847157	22847157	0.095921	-0.0956979	0.031804	0.00262117	2.5815	root number
10	S10_24415437	24415437	0.0975143	0.0992376	0.0329832	0.00262339	2.58114	root number
7	S7_5071846	5071846	0.123327	0.0774476	0.0257442	0.0026267	2.58059	root number
1	S1_4376063	4376063	0.169216	-0.0755606	0.0251176	0.00262741	2.58047	root number
2	S2_4339320	4339320	0.48566	-0.0606566	0.0201695	0.00263546	2.57914	root number
9	S9_24679389	24679389	0.185787	0.0759106	0.025246	0.00263981	2.57843	root number
6	S6_26645715	26645715	0.0862637	-0.125606	0.0417853	0.00264729	2.5772	root number
12	S12_5815078	5815078	0.140217	0.0736343	0.0245077	0.00265985	2.57514	root number
6	S6_25424772	25424772	0.247929	-0.0644797	0.0214668	0.00266722	2.57394	root number
1	S1_22853309	22853309	0.260676	0.0686594	0.0228689	0.0026794	2.57196	root number
1	S1_22853315	22853315	0.260676	0.0686594	0.0228689	0.0026794	2.57196	root number
1	S1_22893165	22893165	0.243467	0.0732006	0.0243861	0.00268451	2.57113	root number
1	S1_22660287	22660287	0.306883	0.0675009	0.0224944	0.00269286	2.56979	root number
1	S1_24947035	24947035	0.438496	0.0570008	0.0189996	0.0026988	2.56883	root number
2	S2_3001397	3001397	0.363926	-0.0602645	0.0200879	0.00269947	2.56872	root number
17	S17_24701935	24701935	0.382091	0.0600118	0.0200137	0.00271279	2.56658	root number
4	S4_27764753	27764753	0.316444	0.0583919	0.0194736	0.00271296	2.56656	root number
18	S18_10012005	10012005	0.0758445	-0.107774	0.035944	0.00271402	2.56639	root number
9	S9_25613113	25613113	0.299554	0.0572373	0.0190929	0.00271911	2.56557	root number
14	S14_1670156	1670156	0.144997	-0.082498	0.0275213	0.00272111	2.56525	root number
11	S11_3223587	3223587	0.167304	-0.0781955	0.026101	0.00273657	2.56279	root number
1	S1_6294927	6294927	0.22033	-0.0877915	0.0293073	0.00273946	2.56234	root number
14	S14_5023869	5023869	0.285851	0.0682	0.0227701	0.00274306	2.56176	root number
16	S16_26193084	26193084	0.219885	-0.0680693	0.0227365	0.00275491	2.55989	root number
11	S11_3941691	3941691	0.23072	-0.06656	0.0222374	0.00276105	2.55893	root number
9	S9_25613146	25613146	0.300191	0.0570248	0.0190533	0.00276337	2.55856	root number
1	S1_22442437	22442437	0.237094	0.0778547	0.0260133	0.0027636	2.55852	root number
1	S1_22442441	22442441	0.237094	0.0778547	0.0260133	0.0027636	2.55852	root number
2	S2_4385018	4385018	0.442001	0.0543544	0.0181622	0.00276503	2.5583	root number
2	S2_6410481	6410481	0.366794	0.0592362	0.0197977	0.00277086	2.55739	root number
12	S12_781687	781687	0.203633	-0.0700546	0.0234146	0.00277228	2.55716	root number
5	S5_24105095	24105095	0.399299	0.0541013	0.0180903	0.00278414	2.55531	root number
8	S8_27031511	27031511	0.114723	-0.0994873	0.0332688	0.00278603	2.55501	root number
12	S12_726519	726519	0.0768005	-0.103164	0.0345109	0.00279608	2.55345	root number
12	S12_726528	726528	0.0768005	-0.103164	0.0345109	0.00279608	2.55345	root number
7	S7_24864430	24864430	0.408222	0.0528518	0.0176866	0.00280592	2.55192	root number
17	S17_24564443	24564443	0.241874	0.0690769	0.0231166	0.0028063	2.55187	root number
7	S7_24803905	24803905	0.439771	0.0534717	0.0178961	0.002809	2.55145	root number
7	S7_24803922	24803922	0.439771	0.0534717	0.0178961	0.002809	2.55145	root number
7	S7_24803937	24803937	0.439771	0.0534717	0.0178961	0.002809	2.55145	root number
10	S10_26206891	26206891	0.189293	0.0702145	0.0235009	0.00281052	2.55121	root number
7	S7_24852491	24852491	0.388783	0.0567625	0.0189998	0.00281239	2.55092	root number
17	S17_24687476	24687476	0.383047	0.0597142	0.019989	0.00281407	2.55067	root number
13	S13_24067476	24067476	0.203297	-0.092963	0.0311209	0.00281589	2.55038	root number
4	S4_5233720	5233720	0.223077	-0.0939809	0.0314662	0.00281983	2.54978	root number
9	S9_25031258	25031258	0.187062	0.0753758	0.0252376	0.00282053	2.54967	root number
10	S10_26186696	26186696	0.192479	0.0664987	0.022272	0.00282881	2.5484	root number
10	S10_26186698	26186698	0.192479	0.0664987	0.022272	0.00282881	2.5484	root number
16	S16_2167248	2167248	0.350542	-0.0587725	0.0196862	0.00283144	2.54799	root number
3	S3_23737472	23737472	0.0630975	-0.118054	0.0395504	0.00283678	2.54717	root number
7	S7_24802010	24802010	0.451243	0.0614126	0.020575	0.00283749	2.54707	root number
10	S10_25683131	25683131	0.191842	0.070679	0.0236902	0.00285002	2.54515	root number
16	S16_25899842	25899842	0.290631	-0.0634812	0.0212855	0.0028603	2.54359	root number
2	S2_6468434	6468434	0.376992	-0.0536408	0.0179879	0.00286329	2.54313	root number
1	S1_25014198	25014198	0.433716	0.0592767	0.0198781	0.00286358	2.54309	root number
2	S2_6433864	6433864	0.364245	0.0594491	0.0199377	0.0028662	2.54269	root number
4	S4_22272394	22272394	0.456342	0.0506032	0.0169729	0.00286915	2.54225	root number
10	S10_24377608	24377608	0.0984704	0.0969249	0.0325115	0.00287075	2.542	root number
10	S10_23799591	23799591	0.102932	0.0957882	0.0321372	0.00287686	2.54108	root number
14	S14_1808012	1808012	0.347674	-0.0630431	0.0211573	0.00288497	2.53986	root number
16	S16_10116718	10116718	0.258445	-0.0659036	0.0221218	0.00289074	2.53899	root number
12	S12_1200617	1200617	0.392288	-0.0640918	0.0215143	0.00289166	2.53885	root number
1	S1_22660105	22660105	0.308477	0.0628495	0.0211045	0.00290124	2.53742	root number
17	S17_6547490	6547490	0.169853	-0.0664596	0.0223189	0.00290398	2.53701	root number
15	S15_23362076	23362076	0.452747	-0.0765249	0.0257195	0.00292637	2.53367	root number
4	S4_27764757	27764757	0.316125	0.0580321	0.0195056	0.00292839	2.53337	root number
2	S2_6343925	6343925	0.366157	0.0589898	0.0198307	0.00293301	2.53269	root number
14	S14_11015951	11015951	0.435309	-0.0626727	0.0210742	0.00294031	2.53161	root number
14	S14_5443161	5443161	0.35086	-0.0634908	0.0213503	0.00294174	2.5314	root number
17	S17_6911295	6911295	0.381453	-0.0578978	0.0194752	0.00294998	2.53018	root number
10	S10_23449882	23449882	0.477374	-0.0437476	0.014716	0.0029511	2.53002	root number
1	S1_23310695	23310695	0.300191	-0.0645563	0.0217178	0.00295378	2.52962	root number
11	S11_2221348	2221348	0.128107	0.0864501	0.0290843	0.00295483	2.52947	root number
2	S2_12349953	12349953	0.450924	0.0609098	0.0204922	0.00295538	2.52939	root number
9	S9_25305443	25305443	0.474187	-0.0535082	0.018004	0.00295849	2.52893	root number
4	S4_1450109	1450109	0.264818	-0.0638303	0.0214857	0.00297003	2.52724	root number
9	S9_24966383	24966383	0.183875	0.0746074	0.0251151	0.00297195	2.52696	root number
1	S1_23240898	23240898	0.331421	-0.0620235	0.0208842	0.00297917	2.5259	root number
9	S9_1784066	1784066	0.380497	0.056859	0.0191461	0.00298046	2.52572	root number
5	S5_24083332	24083332	0.402486	0.0597292	0.0201255	0.00299895	2.52303	root number
2	S2_6150848	6150848	0.366794	0.0587823	0.0198089	0.0030026	2.5225	root number
16	S16_25036115	25036115	0.21638	-0.0686557	0.023137	0.0030038	2.52233	root number
1	S1_20398305	20398305	0.181007	0.0681371	0.022963	0.00300473	2.52219	root number
1	S1_20398306	20398306	0.181007	0.0681371	0.022963	0.00300473	2.52219	root number
1	S1_20398315	20398315	0.181007	0.0681371	0.022963	0.00300473	2.52219	root number
16	S16_24504926	24504926	0.0576801	-0.126554	0.042651	0.00300534	2.52211	root number
11	S11_4994636	4994636	0.168897	-0.0781088	0.0263269	0.00300841	2.52166	root number
6	S6_26991474	26991474	0.189293	0.0776524	0.0261749	0.0030104	2.52138	root number
4	S4_27546021	27546021	0.320586	0.0604421	0.020374	0.00301078	2.52132	root number
15	S15_11563365	11563365	0.195985	-0.0754894	0.02546	0.00302665	2.51904	root number
1	S1_22893160	22893160	0.242192	0.072457	0.0244398	0.00302961	2.51861	root number
4	S4_1787977	1787977	0.219231	-0.0900032	0.0303661	0.00303734	2.51751	root number
11	S11_3235926	3235926	0.165073	-0.0778393	0.0262824	0.00305988	2.5143	root number
4	S4_22272396	22272396	0.455386	0.0501702	0.0169416	0.0030628	2.51388	root number
15	S15_23784309	23784309	0.106044	0.115862	0.0391434	0.00307692	2.51188	root number
2	S2_32153249	32153249	0.0701083	0.109649	0.0370495	0.00308106	2.5113	root number
16	S16_3244913	3244913	0.265456	-0.0600233	0.020287	0.00308937	2.51013	root number
1	S1_23306237	23306237	0.296686	-0.0640735	0.0216607	0.00309583	2.50922	root number
14	S14_3995386	3995386	0.0519439	0.133448	0.0451269	0.00310469	2.50798	root number
9	S9_24689040	24689040	0.205864	0.0715268	0.0241943	0.00311307	2.50681	root number
1	S1_23196705	23196705	0.329509	-0.0583551	0.0197415	0.00311699	2.50626	root number
1	S1_23196647	23196647	0.334927	-0.0581207	0.0196681	0.00312596	2.50502	root number
7	S7_16571933	16571933	0.420331	0.0482391	0.0163276	0.00313221	2.50415	root number
16	S16_1930786	1930786	0.336839	-0.0589698	0.0199682	0.00314516	2.50236	root number
14	S14_2024179	2024179	0.47833	0.057407	0.0194506	0.0031631	2.49989	root number
2	S2_6238504	6238504	0.380178	0.0562309	0.0190537	0.00316571	2.49953	root number
2	S2_6238509	6238509	0.380178	0.0562309	0.0190537	0.00316571	2.49953	root number
7	S7_14945677	14945677	0.176546	0.064479	0.0218517	0.00316994	2.49895	root number
2	S2_6434236	6434236	0.362333	0.0584469	0.0198239	0.00319525	2.4955	root number
11	S11_1238739	1238739	0.232951	0.0711554	0.0241362	0.00319757	2.49518	root number
11	S11_1238740	1238740	0.232951	0.0711554	0.0241362	0.00319757	2.49518	root number
1	S1_22639500	22639500	0.251115	-0.0610891	0.0207255	0.00320323	2.49441	root number
7	S7_5023766	5023766	0.117909	0.0900018	0.0305352	0.00320383	2.49433	root number
5	S5_2433166	2433166	0.45921	0.0572428	0.0194269	0.00321319	2.49306	root number
12	S12_3572787	3572787	0.0579987	-0.118116	0.0400938	0.00321932	2.49224	root number
6	S6_10645499	10645499	0.165385	0.0943703	0.0320346	0.00322028	2.49211	root number
14	S14_8307493	8307493	0.328553	0.0578181	0.0196335	0.00323091	2.49068	root number
5	S5_9567412	9567412	0.053856	0.135671	0.0460839	0.00323995	2.48946	root number
9	S9_27565007	27565007	0.399618	-0.0450087	0.0152909	0.00324523	2.48875	root number
1	S1_4376064	4376064	0.201083	-0.06962	0.0236532	0.00324662	2.48857	root number
1	S1_24499448	24499448	0.393563	0.058991	0.0200518	0.00326178	2.48655	root number
1	S1_16996212	16996212	0.164117	0.0667876	0.0227135	0.00327752	2.48445	root number
16	S16_24969272	24969272	0.226577	-0.0659691	0.0224373	0.00328048	2.48406	root number
3	S3_23684174	23684174	0.0624602	-0.116781	0.0397205	0.00328152	2.48392	root number
3	S3_23684177	23684177	0.0624602	-0.116781	0.0397205	0.00328152	2.48392	root number
8	S8_22633101	22633101	0.330465	0.0617713	0.0210113	0.00328312	2.48371	root number
15	S15_12569415	12569415	0.0710644	0.107845	0.0366882	0.00328741	2.48315	root number
15	S15_12569416	12569416	0.0710644	0.107845	0.0366882	0.00328741	2.48315	root number
2	S2_2136236	2136236	0.488846	-0.0559506	0.0190352	0.0032893	2.4829	root number
10	S10_5730784	5730784	0.0956023	0.095419	0.032483	0.00330868	2.48035	root number
4	S4_27597863	27597863	0.334608	0.0541186	0.0184237	0.00330933	2.48026	root number
15	S15_14131220	14131220	0.297253	0.0683488	0.0232733	0.0033162	2.47936	root number
2	S2_3381634	3381634	0.16826	-0.0795969	0.027116	0.00333093	2.47743	root number
10	S10_14398350	14398350	0.0720204	-0.102966	0.0350807	0.00333411	2.47702	root number
10	S10_14398384	14398384	0.0720204	-0.102966	0.0350807	0.00333411	2.47702	root number
5	S5_24119343	24119343	0.434672	0.0584113	0.019905	0.00334083	2.47615	root number
4	S4_27426521	27426521	0.410453	0.0548231	0.018684	0.00334374	2.47577	root number
6	S6_25714274	25714274	0.420331	-0.0558482	0.0190425	0.003359	2.47379	root number
11	S11_4216420	4216420	0.161249	0.0760521	0.0259321	0.00335989	2.47367	root number
10	S10_20850553	20850553	0.119503	0.0788286	0.0268823	0.0033639	2.47316	root number
4	S4_24730877	24730877	0.351498	-0.0518151	0.017675	0.00337286	2.472	root number
5	S5_5093232	5093232	0.0742511	0.10589	0.0361257	0.00337717	2.47145	root number
10	S10_24377599	24377599	0.097833	0.0955424	0.0325979	0.00337945	2.47115	root number
1	S1_22985545	22985545	0.121096	-0.0961052	0.0327941	0.00338344	2.47064	root number
9	S9_28643371	28643371	0.162843	0.06459	0.0220561	0.00340671	2.46766	root number
9	S9_24484633	24484633	0.184831	0.0735182	0.0251052	0.00340703	2.46762	root number
4	S4_3705584	3705584	0.248352	-0.0909963	0.0310761	0.00340957	2.4673	root number
13	S13_9129205	9129205	0.119184	0.0839821	0.0286868	0.00341646	2.46642	root number
10	S10_24483740	24483740	0.188337	0.0610215	0.0208523	0.0034295	2.46477	root number
2	S2_6238479	6238479	0.37986	0.0557545	0.0190539	0.00343189	2.46447	root number
9	S9_24569094	24569094	0.189293	0.0737854	0.0252168	0.00343302	2.46432	root number
8	S8_26890837	26890837	0.364563	-0.0596501	0.0203859	0.00343308	2.46432	root number
2	S2_6274563	6274563	0.391013	0.0587836	0.0200917	0.00343606	2.46394	root number
2	S2_2135884	2135884	0.48789	-0.0561435	0.0191923	0.00344109	2.4633	root number
11	S11_2210157	2210157	0.129382	0.0850814	0.0290869	0.00344372	2.46297	root number
4	S4_27546204	27546204	0.318993	0.0595544	0.0203622	0.00344728	2.46252	root number
11	S11_4808020	4808020	0.412683	0.0586633	0.0200587	0.00344912	2.46229	root number
11	S11_4836008	4836008	0.286813	0.0744641	0.0254762	0.00346799	2.45992	root number
10	S10_25761592	25761592	0.193754	0.0671705	0.022984	0.00347248	2.45936	root number
10	S10_25761632	25761632	0.193754	0.0671705	0.022984	0.00347248	2.45936	root number
6	S6_25715967	25715967	0.166985	-0.0754074	0.025811	0.00348322	2.45802	root number
1	S1_16913929	16913929	0.330769	-0.0723826	0.0247775	0.00348569	2.45771	root number
5	S5_24105090	24105090	0.398024	0.0527719	0.0180737	0.00350232	2.45564	root number
14	S14_1212336	1212336	0.129382	-0.0827961	0.0283584	0.00350443	2.45538	root number
11	S11_1404632	1404632	0.266093	-0.0619929	0.0212406	0.00351603	2.45395	root number
10	S10_26216597	26216597	0.493627	0.0525151	0.0179953	0.0035198	2.45348	root number
10	S10_20966369	20966369	0.130975	0.0818115	0.0280417	0.00352856	2.4524	root number
18	S18_7192782	7192782	0.0755258	-0.100117	0.0343236	0.00353582	2.45151	root number
1	S1_24653225	24653225	0.409178	0.060383	0.0207018	0.00353645	2.45143	root number
17	S17_20203756	20203756	0.365838	0.0571639	0.0196066	0.00355072	2.44968	root number
1	S1_22473929	22473929	0.313576	0.0616311	0.0211445	0.00355967	2.44859	root number
1	S1_23428709	23428709	0.126195	-0.0856062	0.0294021	0.0035962	2.44416	root number
1	S1_3691371	3691371	0.0917582	-0.125261	0.04304	0.00361045	2.44244	root number
11	S11_2201123	2201123	0.127151	0.084831	0.0291587	0.00362256	2.44098	root number
2	S2_3001432	3001432	0.36297	-0.0584064	0.0200786	0.00362726	2.44042	root number
7	S7_14945666	14945666	0.180051	0.0633163	0.0217733	0.00363768	2.43918	root number
12	S12_1134629	1134629	0.28362	0.0653857	0.02249	0.00364531	2.43827	root number
2	S2_4079592	4079592	0.248566	0.0676333	0.0232657	0.00364917	2.43781	root number
9	S9_1770639	1770639	0.29011	-0.0834988	0.0287273	0.00365375	2.43726	root number
2	S2_1992744	1992744	0.33652	0.0751907	0.0258728	0.0036588	2.43666	root number
12	S12_5773719	5773719	0.159656	0.080191	0.027603	0.00367069	2.43525	root number
7	S7_17327489	17327489	0.380178	0.0527703	0.0181763	0.00369317	2.4326	root number
14	S14_5543611	5543611	0.472913	-0.0497662	0.0171418	0.0036936	2.43255	root number
1	S1_22474915	22474915	0.282664	-0.0500005	0.0172227	0.00369407	2.43249	root number
1	S1_22474919	22474919	0.282664	-0.0500005	0.0172227	0.00369407	2.43249	root number
1	S1_22474926	22474926	0.282664	-0.0500005	0.0172227	0.00369407	2.43249	root number
1	S1_22474947	22474947	0.282664	-0.0500005	0.0172227	0.00369407	2.43249	root number
1	S1_22474952	22474952	0.282664	-0.0500005	0.0172227	0.00369407	2.43249	root number
2	S2_3519082	3519082	0.461122	-0.0563969	0.0194284	0.00369833	2.43199	root number
7	S7_24795682	24795682	0.464627	0.0589382	0.0203058	0.00370156	2.43162	root number
2	S2_12799261	12799261	0.105163	0.0914483	0.0315127	0.00370849	2.4308	root number
5	S5_2474121	2474121	0.474506	0.056115	0.0193435	0.00371999	2.42946	root number
2	S2_6092467	6092467	0.368388	0.0574152	0.0197935	0.0037232	2.42908	root number
1	S1_18921426	18921426	0.0752071	0.105873	0.0365151	0.0037384	2.42731	root number
2	S2_12854506	12854506	0.1	-0.121613	0.0419503	0.00374374	2.42669	root number
2	S2_4079628	4079628	0.248566	0.0675129	0.0232899	0.00374588	2.42645	root number
6	S6_26711840	26711840	0.316444	-0.0511185	0.0176448	0.00376655	2.42406	root number
12	S12_5797719	5797719	0.146909	0.0811012	0.0279992	0.00377289	2.42333	root number
14	S14_2015842	2015842	0.476418	0.0562338	0.0194195	0.00378259	2.42221	root number
12	S12_524251	524251	0.145953	-0.0732207	0.0252877	0.00378546	2.42188	root number
14	S14_10479493	10479493	0.18738	0.0823591	0.0284462	0.0037885	2.42153	root number
14	S14_1310646	1310646	0.291587	-0.0597784	0.020652	0.00379686	2.42058	root number
12	S12_3739644	3739644	0.0560867	-0.116705	0.0403241	0.00380146	2.42005	root number
12	S12_3739645	3739645	0.0560867	-0.116705	0.0403241	0.00380146	2.42005	root number
14	S14_375290	375290	0.131612	-0.0833793	0.0288118	0.00380454	2.4197	root number
14	S14_2721834	2721834	0.294455	-0.0492939	0.0170387	0.00381525	2.41848	root number
2	S2_3604092	3604092	0.202677	-0.0706119	0.0244077	0.00381561	2.41844	root number
17	S17_24628055	24628055	0.469089	0.0570909	0.0197357	0.00381851	2.41811	root number
8	S8_23855969	23855969	0.0570427	-0.1225	0.0423497	0.00382093	2.41783	root number
13	S13_27363959	27363959	0.289675	0.0657039	0.022715	0.00382154	2.41776	root number
18	S18_479555	479555	0.0946463	-0.0890739	0.0307959	0.00382317	2.41758	root number
16	S16_2196207	2196207	0.352135	-0.0565405	0.01955	0.00382688	2.41716	root number
16	S16_26563874	26563874	0.185787	-0.0696227	0.0240797	0.00383596	2.41613	root number
14	S14_797787	797787	0.481198	-0.0555835	0.019235	0.00385609	2.41385	root number
11	S11_3073813	3073813	0.162843	0.0759785	0.026294	0.00385759	2.41368	root number
12	S12_1178713	1178713	0.260676	0.0668625	0.023143	0.00386334	2.41304	root number
2	S2_2680378	2680378	0.157744	-0.0761146	0.0263496	0.00386907	2.41239	root number
16	S16_2508789	2508789	0.12967	-0.107258	0.0371349	0.00387295	2.41196	root number
2	S2_3900329	3900329	0.228489	0.0642704	0.0222521	0.00387343	2.4119	root number
11	S11_3253525	3253525	0.155832	-0.0748761	0.0259277	0.00387842	2.41135	root number
10	S10_26216613	26216613	0.493308	0.0520078	0.0180107	0.00388177	2.41097	root number
16	S16_1647918	1647918	0.187699	-0.0674824	0.0233769	0.00389296	2.40972	root number
11	S11_3223372	3223372	0.162205	-0.0731181	0.0253316	0.00389636	2.40934	root number
8	S8_27525790	27525790	0.279477	-0.052133	0.0180663	0.00390609	2.40826	root number
14	S14_3881320	3881320	0.286807	-0.0694193	0.0240652	0.00391876	2.40685	root number
10	S10_24344918	24344918	0.318674	-0.0658863	0.0228416	0.00392043	2.40667	root number
10	S10_24344919	24344919	0.318674	-0.0658863	0.0228416	0.00392043	2.40667	root number
10	S10_24344920	24344920	0.318674	-0.0658863	0.0228416	0.00392043	2.40667	root number
1	S1_22474923	22474923	0.282983	-0.0496591	0.0172217	0.00393263	2.40532	root number
13	S13_25342681	25342681	0.171447	-0.077972	0.0270442	0.00393743	2.40479	root number
16	S16_26574643	26574643	0.173359	-0.0715583	0.0248303	0.0039529	2.40308	root number
2	S2_6118938	6118938	0.371574	0.0563931	0.0195725	0.00396109	2.40219	root number
2	S2_6118941	6118941	0.371574	0.0563931	0.0195725	0.00396109	2.40219	root number
2	S2_6342582	6342582	0.364245	0.0570214	0.0197919	0.00396351	2.40192	root number
16	S16_24966479	24966479	0.239962	-0.0640699	0.0222528	0.00398705	2.39935	root number
8	S8_7351847	7351847	0.0783939	-0.10629	0.0369194	0.00398986	2.39904	root number
1	S1_24945812	24945812	0.453474	0.0511342	0.0177626	0.00399252	2.39875	root number
2	S2_23071291	23071291	0.116316	0.0844519	0.0293396	0.00399659	2.39831	root number
14	S14_6778022	6778022	0.111536	-0.0836163	0.0290545	0.00400316	2.3976	root number
6	S6_26580227	26580227	0.0912088	-0.11798	0.040996	0.00400424	2.39748	root number
16	S16_2196072	2196072	0.347036	-0.056263	0.0195513	0.00400563	2.39733	root number
16	S16_25342443	25342443	0.23022	-0.0814267	0.0283005	0.00401201	2.39664	root number
11	S11_4767201	4767201	0.364882	-0.0578658	0.0201117	0.00401204	2.39663	root number
14	S14_2442733	2442733	0.395475	-0.0574934	0.0199834	0.00401403	2.39642	root number
14	S14_2127063	2127063	0.473869	0.0554361	0.0192693	0.00401581	2.39623	root number
6	S6_25715974	25715974	0.167623	-0.0742352	0.0258166	0.00403411	2.39425	root number
6	S6_26876539	26876539	0.0535373	-0.125248	0.0435669	0.00404239	2.39336	root number
6	S6_26876632	26876632	0.0535373	-0.125248	0.0435669	0.00404239	2.39336	root number
3	S3_23939809	23939809	0.0681963	-0.107604	0.0374323	0.00404508	2.39307	root number
3	S3_23939821	23939821	0.0681963	-0.107604	0.0374323	0.00404508	2.39307	root number
2	S2_6422803	6422803	0.343212	-0.0533964	0.0185785	0.00405184	2.39235	root number
2	S2_6422830	6422830	0.343212	-0.0533964	0.0185785	0.00405184	2.39235	root number
2	S2_6422842	6422842	0.343212	-0.0533964	0.0185785	0.00405184	2.39235	root number
12	S12_6177857	6177857	0.0586361	-0.0869474	0.0302523	0.00405217	2.39231	root number
12	S12_6177858	6177858	0.0586361	-0.0869474	0.0302523	0.00405217	2.39231	root number
12	S12_6177862	6177862	0.0586361	-0.0869474	0.0302523	0.00405217	2.39231	root number
12	S12_6177867	6177867	0.0586361	-0.0869474	0.0302523	0.00405217	2.39231	root number
1	S1_7295327	7295327	0.226374	-0.0779223	0.0271195	0.00406215	2.39124	root number
2	S2_9257335	9257335	0.350223	0.0561573	0.0195582	0.0040881	2.38848	root number
2	S2_9257381	9257381	0.350223	0.0561573	0.0195582	0.0040881	2.38848	root number
6	S6_9574934	9574934	0.378585	0.0572963	0.019958	0.00409374	2.38788	root number
14	S14_2109103	2109103	0.395156	-0.0573749	0.019986	0.00409486	2.38776	root number
10	S10_78917	78917	0.118681	0.0972669	0.0338885	0.00410214	2.38699	root number
4	S4_27743797	27743797	0.353091	0.0518426	0.0180663	0.00411034	2.38612	root number
16	S16_25792111	25792111	0.303378	-0.0605091	0.0210894	0.0041154	2.38559	root number
10	S10_23617175	23617175	0.323773	-0.0600157	0.0209192	0.00411857	2.38525	root number
6	S6_26925994	26925994	0.0541746	-0.123967	0.0432267	0.00413287	2.38375	root number
1	S1_22455584	22455584	0.281071	0.0594063	0.020716	0.00413524	2.3835	root number
10	S10_565311	565311	0.211918	0.0670211	0.0233766	0.00414362	2.38262	root number
18	S18_7192748	7192748	0.0761632	-0.0979578	0.0341747	0.00415193	2.38175	root number
1	S1_23409212	23409212	0.122371	-0.0866397	0.0302308	0.00415771	2.38115	root number
1	S1_22844665	22844665	0.321224	0.0557167	0.0194494	0.00417415	2.37943	root number
12	S12_432839	432839	0.0669216	0.111342	0.0388716	0.00417859	2.37897	root number
7	S7_15358041	15358041	0.353091	-0.0579464	0.0202368	0.00419089	2.37769	root number
14	S14_2330331	2330331	0.407266	-0.0557043	0.0194543	0.00419197	2.37758	root number
14	S14_2330340	2330340	0.407266	-0.0557043	0.0194543	0.00419197	2.37758	root number
3	S3_23785998	23785998	0.0646909	-0.112056	0.039136	0.00419318	2.37746	root number
3	S3_16170717	16170717	0.056724	0.112454	0.0392796	0.00419773	2.37699	root number
11	S11_87270	87270	0.220841	-0.0672786	0.0235035	0.00420324	2.37642	root number
14	S14_2188758	2188758	0.448056	0.0559326	0.0195411	0.00420577	2.37615	root number
14	S14_11426225	11426225	0.310989	-0.077147	0.0269548	0.00420862	2.37586	root number
15	S15_7393460	7393460	0.101338	-0.0888087	0.0310306	0.00421015	2.3757	root number
2	S2_3213191	3213191	0.489802	-0.0544114	0.0190136	0.00421373	2.37533	root number
8	S8_26084099	26084099	0.239324	0.0636975	0.0222691	0.00423165	2.37349	root number
12	S12_6800527	6800527	0.0527473	-0.153878	0.0538023	0.0042356	2.37309	root number
9	S9_24481481	24481481	0.189611	0.0719371	0.025158	0.0042443	2.37219	root number
10	S10_21133509	21133509	0.0906593	-0.0916431	0.03205	0.0042447	2.37215	root number
3	S3_27845302	27845302	0.1	-0.123026	0.0430268	0.00424609	2.37201	root number
16	S16_1932951	1932951	0.333015	-0.0570863	0.0199753	0.00426527	2.37005	root number
10	S10_23739025	23739025	0.245379	0.0523777	0.0183334	0.00427716	2.36884	root number
10	S10_23739031	23739031	0.245379	0.0523777	0.0183334	0.00427716	2.36884	root number
6	S6_25370475	25370475	0.259401	-0.0621242	0.021745	0.00427741	2.36882	root number
16	S16_1647871	1647871	0.18738	-0.0668113	0.0233875	0.00428052	2.3685	root number
15	S15_7098903	7098903	0.286264	-0.0831531	0.0291115	0.00428523	2.36803	root number
6	S6_11517760	11517760	0.23072	0.0545232	0.0190886	0.00428573	2.36798	root number
7	S7_15603050	15603050	0.242308	0.0719046	0.0251845	0.00430209	2.36632	root number
10	S10_23561709	23561709	0.136711	0.0662747	0.0232226	0.00431884	2.36463	root number
1	S1_25270633	25270633	0.427661	0.0551526	0.0193278	0.00432357	2.36416	root number
1	S1_25270635	25270635	0.427661	0.0551526	0.0193278	0.00432357	2.36416	root number
1	S1_25270636	25270636	0.427661	0.0551526	0.0193278	0.00432357	2.36416	root number
1	S1_25270639	25270639	0.427661	0.0551526	0.0193278	0.00432357	2.36416	root number
1	S1_25270645	25270645	0.427661	0.0551526	0.0193278	0.00432357	2.36416	root number
1	S1_25270646	25270646	0.427661	0.0551526	0.0193278	0.00432357	2.36416	root number
1	S1_25270647	25270647	0.427661	0.0551526	0.0193278	0.00432357	2.36416	root number
1	S1_25270648	25270648	0.427661	0.0551526	0.0193278	0.00432357	2.36416	root number
2	S2_4870042	4870042	0.21383	0.067771	0.0237499	0.00432367	2.36415	root number
7	S7_10375493	10375493	0.0828553	-0.0769588	0.0269714	0.00432609	2.3639	root number
2	S2_6253502	6253502	0.368706	0.0567227	0.0198808	0.00432894	2.36362	root number
12	S12_9835404	9835404	0.0723391	0.103301	0.0362105	0.00433386	2.36313	root number
16	S16_26574634	26574634	0.173678	-0.0707756	0.0248109	0.0043363	2.36288	root number
4	S4_8355869	8355869	0.159341	-0.0990778	0.0347425	0.00434753	2.36176	root number
2	S2_6422693	6422693	0.33652	-0.0568696	0.0199454	0.0043545	2.36106	root number
12	S12_1402867	1402867	0.265137	0.0656969	0.0230451	0.00436106	2.36041	root number
6	S6_25384746	25384746	0.250159	-0.0623996	0.021892	0.00436729	2.35979	root number
17	S17_7359334	7359334	0.0532186	-0.119756	0.042018	0.00437027	2.35949	root number
6	S6_8027818	8027818	0.262269	0.0526985	0.0184931	0.00437703	2.35882	root number
3	S3_23916236	23916236	0.0666029	-0.109675	0.0384917	0.00438137	2.35839	root number
9	S9_29042289	29042289	0.0579987	0.10855	0.0380986	0.00438321	2.35821	root number
9	S9_29042310	29042310	0.0579987	0.10855	0.0380986	0.00438321	2.35821	root number
1	S1_22844702	22844702	0.320905	0.0554602	0.0194705	0.00439359	2.35718	root number
14	S14_5573366	5573366	0.319312	-0.0627674	0.0220358	0.00439364	2.35718	root number
2	S2_6552615	6552615	0.493945	-0.053164	0.0186705	0.00440663	2.35589	root number
16	S16_26211533	26211533	0.240659	-0.0787391	0.0276531	0.00440791	2.35577	root number
8	S8_7351639	7351639	0.0771192	-0.104768	0.0367971	0.00441083	2.35548	root number
11	S11_4055950	4055950	0.248566	0.0663112	0.0232923	0.00441447	2.35512	root number
14	S14_4975768	4975768	0.432441	-0.0601861	0.0211437	0.00441986	2.35459	root number
8	S8_20727261	20727261	0.320586	-0.0517281	0.0181723	0.00441989	2.35459	root number
7	S7_17464380	17464380	0.362014	0.0495582	0.0174108	0.0044215	2.35443	root number
14	S14_2433701	2433701	0.382409	-0.0566342	0.0199023	0.00443262	2.35334	root number
9	S9_27514642	27514642	0.124602	0.0758128	0.0266433	0.00443452	2.35315	root number
15	S15_6890930	6890930	0.257489	-0.0659204	0.0231668	0.00443459	2.35315	root number
2	S2_6379053	6379053	0.364245	0.056343	0.019803	0.00443878	2.35274	root number
2	S2_10287733	10287733	0.187699	-0.0676288	0.0237734	0.00444493	2.35214	root number
15	S15_10358374	10358374	0.496495	-0.0538247	0.0189309	0.00446608	2.35007	root number
16	S16_25615988	25615988	0.301147	-0.0579985	0.0204021	0.00447244	2.34946	root number
16	S16_1997754	1997754	0.0516252	-0.116441	0.040967	0.00447864	2.34885	root number
16	S16_1997808	1997808	0.0516252	-0.116441	0.040967	0.00447864	2.34885	root number
13	S13_16138505	16138505	0.276291	-0.0550913	0.0193843	0.0044823	2.3485	root number
16	S16_24967054	24967054	0.240918	-0.0628051	0.0220985	0.00448234	2.3485	root number
2	S2_24660724	24660724	0.157106	0.064576	0.0227268	0.00449159	2.3476	root number
2	S2_3167522	3167522	0.378585	0.0586068	0.0206282	0.0044957	2.3472	root number
2	S2_3167560	3167560	0.378585	0.0586068	0.0206282	0.0044957	2.3472	root number
17	S17_23869498	23869498	0.0793499	-0.0939995	0.0330931	0.00450492	2.34631	root number
16	S16_24967242	24967242	0.229764	-0.0630391	0.022196	0.00450978	2.34584	root number
7	S7_5370284	5370284	0.463352	-0.0519678	0.0182996	0.00451367	2.34547	root number
9	S9_26130221	26130221	0.40854	0.0527281	0.018569	0.00451734	2.34512	root number
11	S11_3253547	3253547	0.135118	-0.0775204	0.0273	0.00451734	2.34512	root number
10	S10_24483729	24483729	0.139898	0.0634218	0.0223394	0.00452535	2.34435	root number
18	S18_9498917	9498917	0.0564054	-0.120066	0.0422994	0.00453305	2.34361	root number
16	S16_3688995	3688995	0.287763	-0.0593028	0.0208936	0.00453518	2.34341	root number
1	S1_22784196	22784196	0.202996	0.0669882	0.0236023	0.00453685	2.34325	root number
1	S1_22784197	22784197	0.202996	0.0669882	0.0236023	0.00453685	2.34325	root number
2	S2_6235218	6235218	0.392288	0.0569401	0.0200677	0.00454823	2.34216	root number
1	S1_17051000	17051000	0.118132	0.106538	0.0375598	0.00456121	2.34092	root number
1	S1_26433265	26433265	0.106756	-0.0966069	0.0340605	0.00456356	2.3407	root number
14	S14_5070179	5070179	0.312301	0.0625424	0.0220522	0.00456674	2.34039	root number
11	S11_3278589	3278589	0.17559	-0.0706944	0.0249287	0.00457013	2.34007	root number
7	S7_5274892	5274892	0.333839	-0.0959904	0.0338712	0.00459718	2.33751	root number
8	S8_26362235	26362235	0.317081	-0.0577949	0.0204002	0.00461061	2.33624	root number
16	S16_23028890	23028890	0.101648	-0.119694	0.042265	0.00462596	2.3348	root number
10	S10_25697060	25697060	0.202358	0.0649367	0.0229301	0.00462665	2.33473	root number
5	S5_2360392	2360392	0.416507	-0.0537971	0.0189969	0.00462743	2.33466	root number
16	S16_26059919	26059919	0.222116	-0.052735	0.0186226	0.00462912	2.3345	root number
16	S16_26059923	26059923	0.222116	-0.052735	0.0186226	0.00462912	2.3345	root number
16	S16_26059933	26059933	0.222116	-0.052735	0.0186226	0.00462912	2.3345	root number
16	S16_26059935	26059935	0.222116	-0.052735	0.0186226	0.00462912	2.3345	root number
5	S5_2384677	2384677	0.488846	0.054	0.0190706	0.00463184	2.33425	root number
7	S7_16751465	16751465	0.354366	-0.0572956	0.0202401	0.00464331	2.33317	root number
14	S14_12078756	12078756	0.269917	0.0645094	0.0228172	0.00469528	2.32834	root number
17	S17_25823721	25823721	0.0809433	0.0976002	0.0345233	0.00469739	2.32814	root number
9	S9_24279479	24279479	0.183238	0.0712341	0.0251979	0.00469882	2.32801	root number
2	S2_26840706	26840706	0.0697897	0.093234	0.0329826	0.00470206	2.32771	root number
16	S16_9573961	9573961	0.0758445	-0.102582	0.0363016	0.004716	2.32643	root number
14	S14_6342561	6342561	0.446463	0.0559377	0.019797	0.00471967	2.32609	root number
14	S14_4787062	4787062	0.221797	0.0692605	0.0245254	0.0047424	2.324	root number
10	S10_21133556	21133556	0.082967	-0.0928414	0.0328847	0.00475416	2.32293	root number
14	S14_8582139	8582139	0.190249	-0.0675474	0.0239256	0.0047543	2.32291	root number
1	S1_15073312	15073312	0.0691523	0.0895343	0.0317161	0.00475777	2.3226	root number
12	S12_3403908	3403908	0.0582418	-0.145454	0.0515307	0.00476265	2.32215	root number
12	S12_12699184	12699184	0.431485	0.0563192	0.019954	0.00476582	2.32186	root number
6	S6_26711841	26711841	0.314532	-0.0497131	0.0176139	0.00476701	2.32175	root number
15	S15_5889783	5889783	0.219567	-0.0703307	0.0249203	0.00476909	2.32156	root number
16	S16_2375772	2375772	0.412365	-0.0520485	0.0184457	0.00477674	2.32087	root number
2	S2_1909765	1909765	0.25239	0.0606569	0.0214971	0.00477804	2.32075	root number
14	S14_3994649	3994649	0.0544933	0.124047	0.0439861	0.00480017	2.31874	root number
11	S11_3223361	3223361	0.162843	-0.0713647	0.0253098	0.00480767	2.31807	root number
10	S10_23434325	23434325	0.109943	0.0873417	0.0309765	0.00480822	2.31802	root number
5	S5_2375358	2375358	0.449012	0.0556896	0.0197529	0.00481263	2.31762	root number
9	S9_14042363	14042363	0.427024	-0.0582781	0.020671	0.00481268	2.31761	root number
16	S16_25640361	25640361	0.296686	-0.0592403	0.0210224	0.0048329	2.31579	root number
15	S15_18002251	18002251	0.0576801	-0.112894	0.0400674	0.00483834	2.3153	root number
9	S9_27483831	27483831	0.12269	0.0763184	0.0270979	0.00485653	2.31367	root number
6	S6_10685582	10685582	0.411409	0.0567969	0.020168	0.00485978	2.31338	root number
10	S10_17945826	17945826	0.0564054	-0.114655	0.0407253	0.00487289	2.31221	root number
2	S2_5249993	5249993	0.0876354	0.0958227	0.0340447	0.00488357	2.31126	root number
10	S10_25761125	25761125	0.182282	0.0680259	0.0241695	0.00488486	2.31115	root number
11	S11_5003367	5003367	0.359783	-0.0580697	0.0206322	0.00488496	2.31114	root number
7	S7_24836514	24836514	0.177502	-0.0587409	0.0208767	0.00489738	2.31004	root number
1	S1_18573666	18573666	0.331868	0.076295	0.0271164	0.00489885	2.30991	root number
9	S9_24675419	24675419	0.195347	0.0625714	0.0222448	0.00491027	2.30889	root number
1	S1_13119921	13119921	0.0726577	0.100129	0.0356011	0.00491543	2.30844	root number
6	S6_3915216	3915216	0.143085	-0.0700115	0.0249011	0.00492983	2.30717	root number
1	S1_17527304	17527304	0.125275	0.104402	0.0371433	0.00494203	2.30609	root number
2	S2_4381113	4381113	0.320268	-0.0746014	0.0265466	0.00495091	2.30531	root number
8	S8_27222006	27222006	0.351648	-0.0735918	0.0261903	0.00495589	2.30488	root number
6	S6_26599796	26599796	0.153601	-0.077079	0.0274316	0.00495623	2.30485	root number
2	S2_6551930	6551930	0.497769	-0.0527427	0.0187706	0.0049564	2.30483	root number
6	S6_3915247	3915247	0.143085	-0.0699525	0.0248958	0.00495713	2.30477	root number
16	S16_26528658	26528658	0.189293	-0.0671552	0.0239034	0.00496279	2.30427	root number
6	S6_25829605	25829605	0.21638	-0.0650356	0.0231548	0.00497366	2.30332	root number
15	S15_20922369	20922369	0.392925	-0.0534627	0.0190426	0.00499224	2.3017	root number
1	S1_22852887	22852887	0.133525	-0.0785026	0.027968	0.00500248	2.30081	root number
2	S2_5793632	5793632	0.21638	-0.0652542	0.0232514	0.00500887	2.30026	root number
1	S1_19033671	19033671	0.280752	0.0573774	0.0204524	0.00502511	2.29885	root number
2	S2_12200646	12200646	0.0928571	-0.117838	0.0420258	0.00504823	2.29686	root number
9	S9_27591985	27591985	0.121734	0.08136	0.0290244	0.00506048	2.29581	root number
16	S16_25776670	25776670	0.394837	-0.046421	0.0165707	0.00508831	2.29343	root number
2	S2_12859063	12859063	0.103888	0.0896272	0.0319941	0.00508868	2.29339	root number
14	S14_10629230	10629230	0.265774	0.0651749	0.0232663	0.00509033	2.29325	root number
2	S2_27932370	27932370	0.0525813	0.124822	0.0445726	0.00510376	2.29211	root number
2	S2_5977842	5977842	0.226577	-0.0641307	0.0229092	0.00512068	2.29067	root number
14	S14_554594	554594	0.394519	0.0534668	0.0191063	0.00513594	2.28938	root number
10	S10_25901754	25901754	0.201402	0.0626447	0.0223934	0.0051506	2.28814	root number
12	S12_1112342	1112342	0.119822	-0.0735734	0.0263026	0.00515486	2.28778	root number
12	S12_771360	771360	0.101976	-0.0844802	0.0302035	0.00515751	2.28756	root number
3	S3_23916530	23916530	0.0659656	-0.108055	0.0386436	0.00517099	2.28643	root number
4	S4_3499326	3499326	0.305609	0.0507027	0.0181352	0.00517697	2.28592	root number
14	S14_11532079	11532079	0.499044	-0.0466633	0.0166945	0.00518786	2.28501	root number
2	S2_12172011	12172011	0.196303	0.0611519	0.0218814	0.00519485	2.28443	root number
6	S6_25782433	25782433	0.199809	-0.0648661	0.0232161	0.00520579	2.28351	root number
6	S6_25782456	25782456	0.199809	-0.0648661	0.0232161	0.00520579	2.28351	root number
1	S1_22870182	22870182	0.119822	-0.08208	0.0293802	0.00521051	2.28312	root number
16	S16_26234528	26234528	0.279159	-0.050309	0.0180083	0.00521169	2.28302	root number
9	S9_25818714	25818714	0.423518	0.0523166	0.0187304	0.00522007	2.28232	root number
9	S9_27592001	27592001	0.120778	0.0817211	0.0292644	0.00523003	2.2815	root number
2	S2_6080956	6080956	0.379222	0.0557134	0.0199536	0.00523585	2.28101	root number
14	S14_11589977	11589977	0.40153	0.0555633	0.0199031	0.00524331	2.28039	root number
18	S18_11650464	11650464	0.083174	-0.0957459	0.0343046	0.00525367	2.27954	root number
14	S14_11592320	11592320	0.489165	-0.0461842	0.0165485	0.00525729	2.27924	root number
2	S2_32152940	32152940	0.217336	0.0606779	0.021743	0.00525968	2.27904	root number
12	S12_1167993	1167993	0.239006	0.06942	0.0248773	0.00526274	2.27879	root number
14	S14_2790916	2790916	0.265774	-0.0613655	0.021994	0.00526905	2.27827	root number
9	S9_25215684	25215684	0.0933716	0.0929907	0.0333295	0.00527007	2.27818	root number
9	S9_25215685	25215685	0.0933716	0.0929907	0.0333295	0.00527007	2.27818	root number
1	S1_24614626	24614626	0.40854	-0.0461094	0.0165285	0.00527575	2.27772	root number
16	S16_24570500	24570500	0.0528999	-0.126452	0.0453323	0.00527971	2.27739	root number
9	S9_27565051	27565051	0.40376	-0.0428525	0.015365	0.00528746	2.27675	root number
1	S1_23625876	23625876	0.147865	-0.0714114	0.0256101	0.00529686	2.27598	root number
16	S16_3688990	3688990	0.295092	-0.0565236	0.0202716	0.00529829	2.27586	root number
1	S1_26433021	26433021	0.102932	-0.096012	0.034434	0.00529867	2.27583	root number
7	S7_5274915	5274915	0.334598	-0.0945014	0.0338947	0.00530206	2.27556	root number
1	S1_22655800	22655800	0.251115	0.0626262	0.0224724	0.00532304	2.27384	root number
12	S12_29897787	29897787	0.0570427	-0.115344	0.0413911	0.00532479	2.2737	root number
12	S12_29897837	29897837	0.0570427	-0.115344	0.0413911	0.00532479	2.2737	root number
11	S11_5233174	5233174	0.0815806	0.100161	0.0359447	0.00532744	2.27348	root number
14	S14_3975815	3975815	0.497451	-0.0561156	0.0201387	0.00532876	2.27337	root number
8	S8_23356701	23356701	0.0681963	-0.10802	0.038771	0.00533459	2.2729	root number
12	S12_1262189	1262189	0.282345	0.0638492	0.0229231	0.00534677	2.27191	root number
12	S12_29160631	29160631	0.150733	-0.074776	0.0268505	0.00535435	2.27129	root number
16	S16_24700079	24700079	0.449012	-0.0499771	0.0179596	0.00538997	2.26841	root number
16	S16_24700106	24700106	0.449012	-0.0499771	0.0179596	0.00538997	2.26841	root number
14	S14_2163142	2163142	0.484385	0.0544088	0.0195539	0.00539416	2.26808	root number
1	S1_13272466	13272466	0.0876354	0.0948148	0.0340761	0.00539518	2.26799	root number
2	S2_9541740	9541740	0.343212	0.0553699	0.019903	0.00540257	2.2674	root number
9	S9_24480121	24480121	0.18037	0.0687191	0.0247051	0.00540956	2.26684	root number
9	S9_24480157	24480157	0.18037	0.0687191	0.0247051	0.00540956	2.26684	root number
2	S2_4973296	4973296	0.0946463	0.0908558	0.0326723	0.00542222	2.26582	root number
1	S1_22655823	22655823	0.251753	0.0626839	0.0225452	0.00542969	2.26522	root number
16	S16_2022824	2022824	0.340344	-0.0545652	0.0196309	0.00544329	2.26414	root number
2	S2_26840708	26840708	0.0701083	0.0914997	0.0329251	0.00545217	2.26343	root number
6	S6_26866260	26866260	0.137363	0.120685	0.0434276	0.00545287	2.26337	root number
8	S8_5723845	5723845	0.198215	0.0696345	0.0250751	0.00548558	2.26078	root number
7	S7_17096666	17096666	0.368388	-0.055647	0.0200407	0.00549153	2.26031	root number
2	S2_17094710	17094710	0.0583174	-0.112308	0.0404504	0.00549582	2.25997	root number
16	S16_26525902	26525902	0.198853	-0.0651093	0.023467	0.00552851	2.25739	root number
9	S9_26989941	26989941	0.0535373	0.117746	0.0424412	0.00553131	2.25717	root number
9	S9_26989943	26989943	0.0535373	0.117746	0.0424412	0.00553131	2.25717	root number
9	S9_26989974	26989974	0.0535373	0.117746	0.0424412	0.00553131	2.25717	root number
1	S1_22643552	22643552	0.480242	0.0544187	0.0196199	0.00554311	2.25625	root number
2	S2_4093851	4093851	0.49044	0.0577307	0.0208206	0.00555826	2.25506	root number
15	S15_13692071	13692071	0.493956	0.0612319	0.0220841	0.00555979	2.25494	root number
16	S16_25888500	25888500	0.291587	-0.0590228	0.0212876	0.00556029	2.2549	root number
2	S2_29373120	29373120	0.260357	0.0496409	0.0179039	0.00556049	2.25489	root number
1	S1_4271963	4271963	0.139579	-0.0739589	0.0266802	0.0055703	2.25412	root number
15	S15_14495171	14495171	0.487253	-0.04391	0.0158416	0.00557437	2.2538	root number
2	S2_10129107	10129107	0.168132	-0.094895	0.0342487	0.00559256	2.25239	root number
2	S2_6262001	6262001	0.375398	0.0537183	0.0193879	0.00559336	2.25233	root number
11	S11_178525	178525	0.229446	-0.0638808	0.0230601	0.00560234	2.25163	root number
11	S11_1181140	1181140	0.0697897	0.104687	0.0377913	0.00560342	2.25155	root number
12	S12_29896403	29896403	0.270236	-0.0603614	0.0217916	0.00560682	2.25128	root number
15	S15_20358583	20358583	0.329121	-0.073525	0.0265453	0.00560919	2.2511	root number
9	S9_27565053	27565053	0.298598	0.0500078	0.0180561	0.00561292	2.25081	root number
2	S2_32145685	32145685	0.242511	0.0611655	0.0220882	0.00562031	2.25024	root number
2	S2_9541750	9541750	0.342575	0.0552591	0.0199554	0.00562064	2.25021	root number
2	S2_24630564	24630564	0.22594	0.0512125	0.0184951	0.0056232	2.25002	root number
6	S6_5636662	5636662	0.126374	-0.10348	0.0373714	0.00562362	2.24998	root number
7	S7_24799423	24799423	0.45443	0.0570385	0.020602	0.0056298	2.24951	root number
8	S8_27068102	27068102	0.118547	-0.0778882	0.0281389	0.00564034	2.24869	root number
6	S6_26916459	26916459	0.338113	0.0631259	0.0228075	0.00564409	2.24841	root number
4	S4_27631313	27631313	0.320268	0.0565419	0.0204295	0.00564606	2.24825	root number
9	S9_25309958	25309958	0.0898662	0.0915649	0.0330855	0.00564835	2.24808	root number
9	S9_24675445	24675445	0.179414	0.0630088	0.0227699	0.00565395	2.24765	root number
12	S12_3570161	3570161	0.0608668	-0.110413	0.039906	0.00566029	2.24716	root number
5	S5_8978047	8978047	0.0576801	0.126226	0.0456337	0.00567349	2.24615	root number
12	S12_3403456	3403456	0.0576801	-0.112291	0.0405966	0.00567464	2.24606	root number
2	S2_12858989	12858989	0.103888	0.0885134	0.0320043	0.00568052	2.24561	root number
12	S12_3419236	3419236	0.0528999	-0.115097	0.0416361	0.00570333	2.24387	root number
2	S2_3004597	3004597	0.364882	-0.0553651	0.020033	0.00571496	2.24299	root number
15	S15_10415882	10415882	0.24283	-0.0612798	0.0221793	0.00572847	2.24196	root number
14	S14_11610030	11610030	0.375398	0.0575736	0.0208431	0.00574056	2.24105	root number
9	S9_21848526	21848526	0.067559	-0.108349	0.0392274	0.00574344	2.24083	root number
5	S5_12132367	12132367	0.0582418	-0.147506	0.053409	0.00574788	2.24049	root number
2	S2_1712360	1712360	0.271192	0.0540756	0.0195807	0.00575043	2.2403	root number
2	S2_1712412	1712412	0.271192	0.0540756	0.0195807	0.00575043	2.2403	root number
2	S2_1712413	1712413	0.271192	0.0540756	0.0195807	0.00575043	2.2403	root number
17	S17_20279515	20279515	0.467495	-0.0538432	0.0195003	0.00575991	2.23958	root number
14	S14_6050518	6050518	0.45921	-0.0521364	0.0188846	0.00576607	2.23912	root number
4	S4_23367290	23367290	0.386233	0.0569157	0.0206205	0.00577749	2.23826	root number
9	S9_25310662	25310662	0.097833	0.0911649	0.0330329	0.00578325	2.23783	root number
1	S1_24709729	24709729	0.384959	0.0563592	0.0204282	0.00579973	2.23659	root number
14	S14_11543833	11543833	0.458572	0.0456607	0.0165519	0.00580425	2.23625	root number
9	S9_24765517	24765517	0.29796	-0.055067	0.0199629	0.00580726	2.23603	root number
2	S2_32152936	32152936	0.244423	0.0580221	0.0210427	0.00582715	2.23454	root number
9	S9_24647099	24647099	0.175271	0.0694163	0.0251784	0.00583389	2.23404	root number
11	S11_3006052	3006052	0.337476	0.0608582	0.0220794	0.00584532	2.23319	root number
14	S14_12083665	12083665	0.27884	0.0647087	0.0234769	0.00584641	2.23311	root number
15	S15_10213475	10213475	0.269917	-0.0476306	0.0172818	0.0058492	2.2329	root number
15	S15_14802461	14802461	0.263736	0.0745846	0.0270616	0.00584944	2.23289	root number
2	S2_3812105	3812105	0.482154	0.0572434	0.0207702	0.00585075	2.23279	root number
14	S14_5219245	5219245	0.37731	0.0491079	0.0178211	0.0058585	2.23221	root number
14	S14_2162690	2162690	0.480242	0.0535146	0.0194216	0.00586186	2.23196	root number
9	S9_25350199	25350199	0.098789	0.0893944	0.0324441	0.00586318	2.23187	root number
15	S15_10213439	10213439	0.275016	-0.0473393	0.0171836	0.00587063	2.23132	root number
6	S6_25832524	25832524	0.217973	-0.063518	0.0230591	0.00587688	2.23085	root number
12	S12_29896402	29896402	0.0605481	-0.113193	0.0411046	0.00589102	2.22981	root number
1	S1_4271964	4271964	0.140217	-0.073425	0.0266679	0.00589954	2.22918	root number
2	S2_4805030	4805030	0.408222	0.0548608	0.0199263	0.00590179	2.22902	root number
7	S7_24896689	24896689	0.181326	0.0587676	0.0213477	0.00590733	2.22861	root number
11	S11_171154	171154	0.231358	-0.0634775	0.023059	0.00590828	2.22854	root number
5	S5_24127984	24127984	0.43276	0.0528805	0.0192144	0.00592099	2.22761	root number
5	S5_24128000	24128000	0.43276	0.0528805	0.0192144	0.00592099	2.22761	root number
7	S7_3548807	3548807	0.185787	-0.0713402	0.0259255	0.00592803	2.22709	root number
12	S12_1402832	1402832	0.085086	0.0970648	0.0352751	0.00592954	2.22698	root number
12	S12_22892550	22892550	0.0527473	-0.154141	0.056034	0.00594415	2.22591	root number
1	S1_22857688	22857688	0.116635	-0.0835493	0.030376	0.00595043	2.22545	root number
16	S16_19931055	19931055	0.236775	-0.0670108	0.0243639	0.00595192	2.22534	root number
9	S9_25305086	25305086	0.475462	-0.0496958	0.0180723	0.00596252	2.22457	root number
10	S10_23617217	23617217	0.315169	-0.0567935	0.0206552	0.00596684	2.22426	root number
1	S1_23063828	23063828	0.316444	-0.0488894	0.0177831	0.00597406	2.22373	root number
7	S7_15358724	15358724	0.349586	-0.0559225	0.020343	0.00597806	2.22344	root number
7	S7_403240	403240	0.188655	0.070912	0.0257972	0.00598103	2.22322	root number
13	S13_8151162	8151162	0.480561	-0.0518259	0.0188549	0.00598371	2.22303	root number
9	S9_24478505	24478505	0.096877	0.0925219	0.0336638	0.00598856	2.22268	root number
14	S14_1556752	1556752	0.143085	-0.0737328	0.0268283	0.00599024	2.22256	root number
14	S14_4981223	4981223	0.43499	-0.0578216	0.0210432	0.00600046	2.22182	root number
10	S10_20759273	20759273	0.128744	0.0770713	0.0280507	0.00600388	2.22157	root number
13	S13_23744343	23744343	0.256851	-0.0683556	0.0248814	0.00600951	2.22116	root number
9	S9_24520273	24520273	0.191523	0.0692323	0.0252013	0.00601121	2.22104	root number
12	S12_716491	716491	0.108031	-0.0841681	0.0306385	0.00601179	2.221	root number
1	S1_22613576	22613576	0.298598	0.0595618	0.0216904	0.00603262	2.21949	root number
12	S12_6780299	6780299	0.163799	0.0733367	0.0267073	0.00603379	2.21941	root number
10	S10_25611251	25611251	0.233588	0.0613491	0.0223465	0.00604442	2.21865	root number
2	S2_12858377	12858377	0.102932	0.0881901	0.0321282	0.00605205	2.2181	root number
7	S7_3845012	3845012	0.470045	0.0539445	0.0196535	0.00605506	2.21788	root number
17	S17_23919312	23919312	0.0879541	-0.0894567	0.0325931	0.00605751	2.21771	root number
4	S4_19018231	19018231	0.12033	-0.0919624	0.0335066	0.00605838	2.21764	root number
1	S1_18076953	18076953	0.0672403	0.10676	0.0388998	0.00606032	2.2175	root number
1	S1_4119982	4119982	0.267582	0.0884659	0.0322388	0.00606796	2.21696	root number
9	S9_24669280	24669280	0.170172	0.0690415	0.0251614	0.00607047	2.21678	root number
16	S16_24554123	24554123	0.0592734	-0.115746	0.0421908	0.00608062	2.21605	root number
10	S10_78909	78909	0.11978	0.091888	0.0334952	0.0060822	2.21594	root number
6	S6_26607974	26607974	0.101657	-0.0889324	0.0324181	0.00608254	2.21592	root number
14	S14_4001589	4001589	0.384003	-0.0550888	0.0200814	0.00608293	2.21589	root number
12	S12_29897729	29897729	0.0627788	-0.112295	0.0409363	0.00608515	2.21573	root number
2	S2_12464306	12464306	0.402804	0.0552332	0.020137	0.00609049	2.21535	root number
16	S16_7604604	7604604	0.399936	-0.053304	0.0194343	0.00609216	2.21523	root number
6	S6_27346484	27346484	0.171765	0.0668516	0.0243752	0.00609533	2.215	root number
17	S17_23919081	23919081	0.0869981	-0.0901689	0.0328787	0.00609782	2.21483	root number
9	S9_24675442	24675442	0.194391	0.0610589	0.0222741	0.00612068	2.2132	root number
6	S6_26608174	26608174	0.101976	-0.0884085	0.0322565	0.00612904	2.21261	root number
16	S16_26621593	26621593	0.190249	-0.0656302	0.0239461	0.00613001	2.21254	root number
1	S1_1764757	1764757	0.0863607	-0.0967114	0.0352928	0.00613905	2.2119	root number
9	S9_24447950	24447950	0.187062	0.0693773	0.0253192	0.00614182	2.2117	root number
11	S11_150565	150565	0.2355	-0.0604976	0.0220835	0.00615348	2.21088	root number
11	S11_2205706	2205706	0.1297	0.0796084	0.0290623	0.00615822	2.21054	root number
7	S7_25939059	25939059	0.211281	0.0679636	0.0248132	0.00616251	2.21024	root number
5	S5_2409404	2409404	0.056724	-0.0853473	0.0311642	0.0061696	2.20974	root number
7	S7_19426075	19426075	0.344168	0.0514077	0.0187716	0.00617035	2.20969	root number
8	S8_5726863	5726863	0.193435	0.0665387	0.0242968	0.00617053	2.20968	root number
1	S1_24949550	24949550	0.384003	0.0572972	0.0209258	0.00617941	2.20905	root number
10	S10_25901947	25901947	0.303378	-0.0474456	0.0173295	0.00618433	2.20871	root number
1	S1_18573668	18573668	0.332967	0.0741533	0.027086	0.00618696	2.20852	root number
1	S1_22988751	22988751	0.120778	-0.0897311	0.0327793	0.00619211	2.20816	root number
1	S1_22892467	22892467	0.312301	0.0520331	0.0190081	0.00619243	2.20814	root number
9	S9_24926990	24926990	0.164117	0.0716335	0.0261714	0.00619849	2.20771	root number
16	S16_3688996	3688996	0.288719	-0.0569991	0.0208308	0.00621363	2.20665	root number
1	S1_25109570	25109570	0.408222	0.0394597	0.014424	0.00622487	2.20587	root number
15	S15_14181620	14181620	0.262588	0.0579873	0.021199	0.00623069	2.20546	root number
16	S16_23062130	23062130	0.124176	-0.102007	0.0372927	0.00623207	2.20537	root number
17	S17_14999971	14999971	0.185714	0.0874616	0.0319761	0.00623386	2.20524	root number
12	S12_1179815	1179815	0.292862	0.0609962	0.0223017	0.00623705	2.20502	root number
18	S18_3266146	3266146	0.0653282	0.105588	0.0386062	0.00623781	2.20497	root number
16	S16_26404122	26404122	0.208732	-0.0631657	0.0230981	0.0062444	2.20451	root number
2	S2_6542859	6542859	0.495539	-0.0511045	0.0186891	0.00624829	2.20424	root number
2	S2_32152274	32152274	0.149458	0.0602356	0.022031	0.00625455	2.2038	root number
15	S15_10423436	10423436	0.496176	0.051289	0.0187593	0.00625594	2.20371	root number
8	S8_25873927	25873927	0.0621415	-0.113379	0.0414695	0.00625654	2.20367	root number
8	S8_15243049	15243049	0.481198	-0.0459142	0.016798	0.00626989	2.20274	root number
8	S8_7923072	7923072	0.197259	0.0657303	0.0240579	0.00629195	2.20121	root number
15	S15_14927446	14927446	0.259341	0.0750448	0.0274733	0.00630366	2.20041	root number
12	S12_771321	771321	0.104207	-0.0817408	0.0299281	0.00630973	2.19999	root number
10	S10_25901924	25901924	0.303697	-0.0472987	0.0173179	0.00631025	2.19995	root number
17	S17_20192982	20192982	0.3703	0.0541471	0.0198287	0.00631925	2.19933	root number
2	S2_3142760	3142760	0.371893	-0.0564676	0.0206796	0.00632214	2.19914	root number
11	S11_180432	180432	0.231676	-0.0630441	0.0230895	0.00632525	2.19892	root number
16	S16_26520075	26520075	0.184831	-0.0654746	0.0239803	0.0063268	2.19882	root number
3	S3_3606303	3606303	0.282983	-0.0595444	0.0218115	0.00633426	2.1983	root number
8	S8_28209715	28209715	0.0777565	-0.0785926	0.0287918	0.00633954	2.19794	root number
17	S17_2896955	2896955	0.237912	-0.07782	0.0285177	0.00635601	2.19682	root number
9	S9_24798491	24798491	0.363289	0.0628428	0.0230333	0.00636534	2.19618	root number
16	S16_26214453	26214453	0.302741	-0.0454357	0.016654	0.00636789	2.196	root number
8	S8_26936546	26936546	0.40376	-0.055512	0.0203514	0.00637831	2.19529	root number
2	S2_29281781	29281781	0.0681319	-0.125775	0.0461192	0.00638795	2.19464	root number
14	S14_5548358	5548358	0.322817	-0.0602548	0.0220951	0.00639007	2.19449	root number
6	S6_26641461	26641461	0.0997451	-0.0898369	0.0329515	0.00640415	2.19354	root number
8	S8_28209743	28209743	0.0889101	-0.0747962	0.0274379	0.00641045	2.19311	root number
12	S12_17833167	17833167	0.455704	0.0519971	0.0190815	0.00643009	2.19178	root number
2	S2_5977617	5977617	0.374442	0.053879	0.0197729	0.00643223	2.19164	root number
4	S4_27522840	27522840	0.477693	0.0499195	0.018322	0.00643859	2.19121	root number
14	S14_8941437	8941437	0.399618	0.0543279	0.0199442	0.00644984	2.19045	root number
16	S16_23026004	23026004	0.0994505	-0.118114	0.0433647	0.00645485	2.19011	root number
14	S14_5521119	5521119	0.274176	-0.0824454	0.0302694	0.00645511	2.1901	root number
13	S13_23289925	23289925	0.310707	0.0544247	0.019993	0.00648528	2.18807	root number
6	S6_8041472	8041472	0.179414	-0.0572602	0.0210417	0.00650312	2.18688	root number
9	S9_28085814	28085814	0.118132	0.103779	0.0381396	0.00650814	2.18654	root number
16	S16_2216587	2216587	0.176546	-0.0668236	0.0245607	0.00651324	2.1862	root number
7	S7_15599206	15599206	0.397387	0.0478172	0.0175774	0.00652085	2.1857	root number
1	S1_19104390	19104390	0.0796686	0.0971017	0.0357007	0.00653043	2.18506	root number
18	S18_11984477	11984477	0.214468	-0.0574832	0.0211387	0.00654134	2.18433	root number
14	S14_10653883	10653883	0.140217	0.0793699	0.0291873	0.00654138	2.18433	root number
18	S18_11984446	11984446	0.214149	-0.0574825	0.0211386	0.00654168	2.18431	root number
1	S1_22803807	22803807	0.229764	-0.0641775	0.0236046	0.00655072	2.18371	root number
2	S2_3021075	3021075	0.38464	0.0539404	0.0198437	0.00656263	2.18292	root number
2	S2_32145665	32145665	0.0981517	0.0853076	0.0313844	0.00656472	2.18278	root number
10	S10_1588346	1588346	0.35819	0.0596996	0.0219727	0.00658781	2.18126	root number
17	S17_19336588	19336588	0.188018	0.0631058	0.0232323	0.00660167	2.18035	root number
17	S17_24573554	24573554	0.448056	0.051489	0.0189586	0.00661032	2.17978	root number
17	S17_24573555	24573555	0.448056	0.051489	0.0189586	0.00661032	2.17978	root number
8	S8_4588126	4588126	0.379121	0.0705368	0.0259753	0.006617	2.17934	root number
6	S6_26956494	26956494	0.129382	-0.0768833	0.0283211	0.00663353	2.17826	root number
4	S4_27661920	27661920	0.320586	0.0545228	0.0200844	0.00663381	2.17824	root number
16	S16_25920667	25920667	0.289356	-0.0572624	0.0211	0.00665043	2.17715	root number
4	S4_5915680	5915680	0.130019	-0.075669	0.0278833	0.00665213	2.17704	root number
9	S9_24757995	24757995	0.186743	0.0673883	0.0248367	0.00666251	2.17636	root number
6	S6_23819356	23819356	0.398024	-0.0510083	0.0188004	0.00666466	2.17622	root number
11	S11_1406486	1406486	0.251115	-0.0592797	0.0218491	0.00666487	2.17621	root number
14	S14_10653955	10653955	0.14181	0.077813	0.0286842	0.00667276	2.17569	root number
6	S6_7925602	7925602	0.380497	0.048333	0.0178225	0.00668973	2.17459	root number
6	S6_12415321	12415321	0.178571	-0.0859748	0.0317087	0.00670017	2.17391	root number
1	S1_22660362	22660362	0.45443	-0.0560034	0.0206596	0.00671278	2.1731	root number
12	S12_19840840	19840840	0.415551	0.0549332	0.0202657	0.00671503	2.17295	root number
17	S17_24762695	24762695	0.456593	0.0713671	0.0263314	0.00672145	2.17254	root number
17	S17_20149837	20149837	0.354047	0.0557203	0.0205604	0.00672679	2.17219	root number
11	S11_3222087	3222087	0.137986	-0.0741646	0.0273665	0.00672723	2.17216	root number
9	S9_25546045	25546045	0.428936	0.0489557	0.018066	0.00673195	2.17186	root number
5	S5_8704169	8704169	0.0681963	0.112888	0.0416699	0.00674672	2.17091	root number
6	S6_8026692	8026692	0.271511	0.0494842	0.0182689	0.0067555	2.17034	root number
2	S2_6086633	6086633	0.376354	0.0540352	0.0199499	0.006758	2.17018	root number
16	S16_26624586	26624586	0.188974	-0.0650235	0.0240084	0.0067616	2.16995	root number
9	S9_1725534	1725534	0.375824	-0.0694644	0.0256524	0.0067708	2.16936	root number
5	S5_7690352	7690352	0.0790312	0.0919919	0.0339805	0.00678542	2.16842	root number
7	S7_19208877	19208877	0.245061	0.0597716	0.02208	0.00678842	2.16823	root number
1	S1_28607516	28607516	0.258126	-0.0633828	0.0234146	0.00678996	2.16813	root number
16	S16_3688942	3688942	0.296686	-0.0544439	0.0201136	0.00679304	2.16794	root number
12	S12_5773524	5773524	0.150414	0.0758001	0.0280034	0.00679317	2.16793	root number
14	S14_1058018	1058018	0.130019	-0.072067	0.0266251	0.00679504	2.16781	root number
8	S8_25843033	25843033	0.0618228	-0.111877	0.0413341	0.00679652	2.16771	root number
3	S3_3557934	3557934	0.270236	-0.0584533	0.0216012	0.00680945	2.16689	root number
3	S3_3609384	3609384	0.279477	-0.0593417	0.0219299	0.00681042	2.16683	root number
7	S7_18842764	18842764	0.472275	-0.0454179	0.0167845	0.0068111	2.16678	root number
2	S2_3159931	3159931	0.19949	-0.0600927	0.0222132	0.0068249	2.1659	root number
1	S1_24140688	24140688	0.36775	-0.0574147	0.0212244	0.00682783	2.16572	root number
16	S16_2045191	2045191	0.0571429	-0.149388	0.0552314	0.00683525	2.16525	root number
14	S14_117866	117866	0.279159	-0.0571233	0.0211197	0.00683587	2.16521	root number
1	S1_13119874	13119874	0.0726577	0.0962163	0.0355766	0.00684113	2.16487	root number
11	S11_3086259	3086259	0.407903	0.0548949	0.0203002	0.00684796	2.16444	root number
9	S9_24669296	24669296	0.169535	0.0679988	0.0251492	0.00685482	2.164	root number
18	S18_8831127	8831127	0.154557	-0.0717421	0.0265346	0.00685675	2.16388	root number
15	S15_22756003	22756003	0.175271	-0.0708302	0.0262002	0.00686291	2.16349	root number
12	S12_19945614	19945614	0.454111	0.0527321	0.0195081	0.00686974	2.16306	root number
2	S2_2005779	2005779	0.118547	-0.0808952	0.029929	0.00687365	2.16281	root number
6	S6_25721185	25721185	0.209688	-0.0629421	0.0232877	0.00687562	2.16269	root number
14	S14_11427778	11427778	0.307692	-0.074172	0.0274439	0.00687828	2.16252	root number
7	S7_4353224	4353224	0.307839	0.0615584	0.0227789	0.00688353	2.16219	root number
14	S14_5409114	5409114	0.368706	-0.0567602	0.0210047	0.00688698	2.16197	root number
14	S14_8582143	8582143	0.190886	-0.0645096	0.0238725	0.00688709	2.16196	root number
12	S12_1169103	1169103	0.227533	0.0594241	0.021992	0.00689078	2.16173	root number
2	S2_1945580	1945580	0.268324	0.0568978	0.0210619	0.00690381	2.16091	root number
7	S7_17177807	17177807	0.34863	-0.0573532	0.0212323	0.00690841	2.16062	root number
14	S14_999602	999602	0.0521978	-0.140945	0.0521899	0.00692125	2.15982	root number
9	S9_24527036	24527036	0.198853	0.0631093	0.0233738	0.00693403	2.15901	root number
16	S16_26591448	26591448	0.187062	-0.0662679	0.0245441	0.00693486	2.15896	root number
11	S11_11643790	11643790	0.318674	0.0573416	0.0212383	0.00693569	2.15891	root number
6	S6_8041463	8041463	0.179095	-0.0568855	0.0210748	0.00695015	2.15801	root number
6	S6_8041506	8041506	0.179095	-0.0568855	0.0210748	0.00695015	2.15801	root number
8	S8_2533372	2533372	0.186424	-0.0667001	0.0247118	0.00695236	2.15787	root number
16	S16_3023341	3023341	0.497253	-0.0656293	0.0243211	0.00696637	2.15699	root number
11	S11_127010	127010	0.237412	-0.060277	0.0223437	0.00698158	2.15605	root number
9	S9_25827323	25827323	0.352135	0.052276	0.0193817	0.00699279	2.15535	root number
14	S14_12082907	12082907	0.2116	0.066101	0.0245137	0.00700739	2.15444	root number
14	S14_5031093	5031093	0.464946	0.0557614	0.0206832	0.00701835	2.15376	root number
17	S17_8461601	8461601	0.15615	-0.0703058	0.0260813	0.00702525	2.15334	root number
1	S1_25674833	25674833	0.110899	-0.0881036	0.0326846	0.00702681	2.15324	root number
10	S10_1321016	1321016	0.268324	-0.0573348	0.0212701	0.00702712	2.15322	root number
16	S16_2195839	2195839	0.345762	-0.0524701	0.0194658	0.00702816	2.15316	root number
11	S11_150580	150580	0.237094	-0.0591125	0.0219389	0.00705129	2.15173	root number
2	S2_6554092	6554092	0.498407	-0.0504809	0.0187383	0.00706015	2.15119	root number
1	S1_19020239	19020239	0.083174	0.0942114	0.0349712	0.00706065	2.15116	root number
13	S13_23289948	23289948	0.330147	0.0524098	0.0194558	0.00706437	2.15093	root number
10	S10_10132651	10132651	0.106593	-0.103699	0.0385006	0.00707208	2.15045	root number
11	S11_2952206	2952206	0.207457	-0.064187	0.0238313	0.00707284	2.15041	root number
9	S9_25076626	25076626	0.202358	0.0666191	0.0247353	0.00707528	2.15026	root number
1	S1_17524739	17524739	0.189011	0.085198	0.0316338	0.00707568	2.15023	root number
16	S16_24513104	24513104	0.0587912	-0.143563	0.0533047	0.00707594	2.15022	root number
3	S3_3609834	3609834	0.252709	-0.057001	0.021165	0.0070776	2.15011	root number
2	S2_3812023	3812023	0.384003	0.0558019	0.0207223	0.00708463	2.14968	root number
14	S14_5571335	5571335	0.339707	-0.057501	0.0213607	0.00710456	2.14846	root number
14	S14_5571362	5571362	0.339707	-0.057501	0.0213607	0.00710456	2.14846	root number
11	S11_1404586	1404586	0.25239	-0.0579484	0.0215278	0.00710675	2.14833	root number
5	S5_2409403	2409403	0.0573614	-0.0835914	0.0310547	0.0071079	2.14826	root number
1	S1_22804956	22804956	0.414277	0.0458211	0.0170287	0.00712793	2.14704	root number
2	S2_6575403	6575403	0.43754	-0.0541376	0.02012	0.0071294	2.14695	root number
10	S10_24373867	24373867	0.153282	0.069267	0.0257472	0.00713937	2.14634	root number
9	S9_25080934	25080934	0.192161	0.070101	0.0260604	0.00714633	2.14592	root number
1	S1_1996258	1996258	0.0729764	-0.0981758	0.0364978	0.00714706	2.14587	root number
6	S6_11517815	11517815	0.260676	0.0489232	0.0181889	0.00715093	2.14564	root number
1	S1_22752085	22752085	0.466858	-0.0562786	0.0209236	0.00715113	2.14563	root number
1	S1_22882769	22882769	0.118866	-0.0889081	0.0330557	0.00715286	2.14552	root number
6	S6_26909566	26909566	0.384321	0.0498094	0.0185196	0.00715475	2.14541	root number
1	S1_22644754	22644754	0.469089	0.0518397	0.0192768	0.00716194	2.14497	root number
9	S9_24561018	24561018	0.436902	0.0510593	0.0189901	0.00717255	2.14433	root number
6	S6_11517702	11517702	0.257489	0.0485079	0.018044	0.0071816	2.14378	root number
15	S15_10415729	10415729	0.499044	0.0505401	0.0188007	0.00718374	2.14365	root number
15	S15_10602544	10602544	0.289675	-0.0576963	0.0214634	0.00718544	2.14355	root number
12	S12_122251	122251	0.438815	-0.0572455	0.0212959	0.00718598	2.14351	root number
10	S10_20847566	20847566	0.130656	0.0640609	0.023834	0.00719258	2.14312	root number
2	S2_3661686	3661686	0.114085	-0.0831314	0.0309294	0.00719289	2.1431	root number
14	S14_3847215	3847215	0.352772	-0.0537042	0.0199815	0.0071946	2.14299	root number
14	S14_12011713	12011713	0.498725	-0.0523655	0.0194864	0.00720343	2.14246	root number
15	S15_14135921	14135921	0.327597	0.0488815	0.0181911	0.00720739	2.14222	root number
16	S16_2181386	2181386	0.319949	-0.0515763	0.0191954	0.00721161	2.14197	root number
9	S9_28609505	28609505	0.10989	0.112459	0.0418579	0.00721627	2.14169	root number
9	S9_24970799	24970799	0.20204	0.0660986	0.0246102	0.00723517	2.14055	root number
11	S11_2879445	2879445	0.178776	0.0689637	0.0256831	0.00724916	2.13971	root number
5	S5_2696393	2696393	0.43276	-0.0532683	0.0198438	0.00726646	2.13868	root number
5	S5_2375293	2375293	0.476418	0.0526223	0.0196042	0.00726966	2.13849	root number
15	S15_6322192	6322192	0.106437	-0.0814846	0.0303588	0.00727363	2.13825	root number
15	S15_6322193	6322193	0.106437	-0.0814846	0.0303588	0.00727363	2.13825	root number
9	S9_26872045	26872045	0.0669216	0.106918	0.0398396	0.00728101	2.13781	root number
17	S17_25774240	25774240	0.229127	0.0614841	0.0229113	0.00728406	2.13763	root number
14	S14_11586559	11586559	0.328872	0.0579095	0.0215825	0.00729286	2.1371	root number
11	S11_3222109	3222109	0.137667	-0.0734691	0.0273835	0.00729706	2.13685	root number
5	S5_2370640	2370640	0.460484	0.0503241	0.0187589	0.00730346	2.13647	root number
7	S7_4485171	4485171	0.0591806	-0.173521	0.0647112	0.00732985	2.1349	root number
4	S4_27597885	27597885	0.339069	0.0494728	0.0184537	0.00734227	2.13417	root number
8	S8_7351694	7351694	0.0745698	-0.0998856	0.0372654	0.00735372	2.13349	root number
4	S4_27438540	27438540	0.489484	0.0487366	0.0181833	0.00735576	2.13337	root number
16	S16_25136236	25136236	0.491714	0.045835	0.0171016	0.00735878	2.13319	root number
16	S16_25136248	25136248	0.491714	0.045835	0.0171016	0.00735878	2.13319	root number
1	S1_22893969	22893969	0.123327	-0.0856169	0.0319469	0.0073628	2.13296	root number
2	S2_24660143	24660143	0.0620879	-0.128315	0.0478795	0.00736299	2.13295	root number
16	S16_24504925	24504925	0.0605481	-0.113055	0.0421898	0.00736931	2.13257	root number
12	S12_5329598	5329598	0.148821	0.0715729	0.0267103	0.00737099	2.13247	root number
12	S12_5329610	5329610	0.148821	0.0715729	0.0267103	0.00737099	2.13247	root number
10	S10_24175524	24175524	0.290312	-0.0545962	0.0203789	0.00738299	2.13177	root number
9	S9_25040418	25040418	0.197578	0.0662545	0.0247307	0.00738334	2.13175	root number
9	S9_24560001	24560001	0.0949649	0.090829	0.0339038	0.00738374	2.13172	root number
14	S14_8714507	8714507	0.238687	-0.0616524	0.0230143	0.00738692	2.13154	root number
9	S9_26127279	26127279	0.412046	0.0496646	0.0185433	0.00739942	2.1308	root number
2	S2_1908873	1908873	0.251434	0.0576656	0.0215307	0.00739961	2.13079	root number
1	S1_22534802	22534802	0.226577	-0.0644709	0.0240733	0.00740391	2.13054	root number
14	S14_10429905	10429905	0.343212	0.0519713	0.0194069	0.00740666	2.13038	root number
1	S1_24948474	24948474	0.390695	0.0570726	0.0213127	0.00740924	2.13023	root number
17	S17_24621862	24621862	0.365201	0.0538898	0.0201258	0.00741408	2.12994	root number
16	S16_26063247	26063247	0.216699	-0.0599392	0.0223854	0.00741515	2.12988	root number
11	S11_4958371	4958371	0.172403	-0.0696981	0.0260353	0.00742704	2.12918	root number
16	S16_2528566	2528566	0.343212	0.0537329	0.0200719	0.00742801	2.12913	root number
9	S9_27066922	27066922	0.0790312	0.0871873	0.0325691	0.00742862	2.12909	root number
9	S9_27066938	27066938	0.0790312	0.0871873	0.0325691	0.00742862	2.12909	root number
12	S12_29332427	29332427	0.158242	-0.0846779	0.0316327	0.00743045	2.12898	root number
2	S2_3576481	3576481	0.112811	-0.0820867	0.0306697	0.0074401	2.12842	root number
2	S2_3576489	3576489	0.112811	-0.0820867	0.0306697	0.0074401	2.12842	root number
9	S9_24998414	24998414	0.471001	-0.0504327	0.0188431	0.00744059	2.12839	root number
4	S4_27753858	27753858	0.404079	0.0513946	0.0192043	0.00744615	2.12807	root number
5	S5_2685695	2685695	0.485978	-0.0516345	0.0192958	0.00745176	2.12774	root number
16	S16_25524964	25524964	0.35086	0.0534381	0.01997	0.00745249	2.1277	root number
14	S14_10908490	10908490	0.124602	0.0743041	0.0277685	0.00745415	2.1276	root number
6	S6_26700033	26700033	0.153601	-0.0767578	0.0286868	0.00745697	2.12744	root number
6	S6_26700036	26700036	0.153601	-0.0767578	0.0286868	0.00745697	2.12744	root number
6	S6_25424755	25424755	0.227533	-0.0589087	0.0220176	0.00746115	2.12719	root number
1	S1_34224833	34224833	0.381453	-0.0539661	0.020172	0.00746615	2.1269	root number
2	S2_4393102	4393102	0.417145	-0.0540414	0.0202009	0.00746862	2.12676	root number
2	S2_4312139	4312139	0.440727	-0.0509765	0.0190607	0.00748563	2.12577	root number
4	S4_3501247	3501247	0.324729	0.0495024	0.0185095	0.00748564	2.12577	root number
1	S1_18924531	18924531	0.0564054	0.102644	0.0383856	0.00749466	2.12525	root number
8	S8_25830833	25830833	0.368706	0.0515517	0.0192796	0.00749745	2.12509	root number
16	S16_3854831	3854831	0.391651	-0.0496259	0.0185646	0.00751422	2.12412	root number
16	S16_3854832	3854832	0.391651	-0.0496259	0.0185646	0.00751422	2.12412	root number
16	S16_3854833	3854833	0.391651	-0.0496259	0.0185646	0.00751422	2.12412	root number
1	S1_25125516	25125516	0.242511	0.0674077	0.0252176	0.00751658	2.12398	root number
1	S1_22921755	22921755	0.118866	-0.0883609	0.0330613	0.00752566	2.12346	root number
1	S1_22804952	22804952	0.414595	0.045524	0.0170336	0.00752644	2.12341	root number
1	S1_22930084	22930084	0.119822	-0.0884258	0.0330906	0.00753486	2.12292	root number
12	S12_2743403	2743403	0.499681	0.0477749	0.0178792	0.00753786	2.12275	root number
14	S14_3232539	3232539	0.0672403	-0.0982657	0.0367789	0.00754469	2.12236	root number
2	S2_17410897	17410897	0.186106	-0.0645218	0.0241496	0.0075457	2.1223	root number
3	S3_27752356	27752356	0.103846	-0.110673	0.0414264	0.00754988	2.12206	root number
2	S2_3001138	3001138	0.378266	-0.0537763	0.0201311	0.00755574	2.12172	root number
8	S8_2533355	2533355	0.226896	-0.060781	0.0227538	0.00755696	2.12165	root number
7	S7_16749168	16749168	0.284895	0.0575194	0.0215439	0.00758796	2.11987	root number
12	S12_231285	231285	0.447419	-0.0510685	0.019131	0.00759837	2.11928	root number
6	S6_25716853	25716853	0.166348	-0.0696511	0.0260926	0.00759922	2.11923	root number
2	S2_6455510	6455510	0.492989	-0.0534281	0.0200154	0.00759981	2.1192	root number
16	S16_1361008	1361008	0.462088	0.0648009	0.0242771	0.00760279	2.11903	root number
8	S8_27027569	27027569	0.28617	0.0599507	0.0224605	0.00760401	2.11896	root number
1	S1_22893975	22893975	0.123327	-0.0851413	0.0318983	0.00760446	2.11893	root number
16	S16_2394194	2394194	0.132967	-0.0990759	0.0371203	0.00760656	2.11881	root number
10	S10_24608335	24608335	0.0956023	0.0876098	0.0328282	0.00761382	2.1184	root number
4	S4_22535781	22535781	0.407584	-0.0533177	0.0199797	0.00761681	2.11823	root number
9	S9_27281671	27281671	0.1297	-0.0648148	0.0242893	0.00762026	2.11803	root number
1	S1_34256325	34256325	0.304971	-0.0609841	0.0228545	0.00762206	2.11793	root number
9	S9_24758021	24758021	0.453474	-0.0500232	0.0187497	0.00763152	2.11739	root number
17	S17_24622151	24622151	0.472275	0.0531151	0.019913	0.00764492	2.11663	root number
17	S17_24622188	24622188	0.472275	0.0531151	0.019913	0.00764492	2.11663	root number
1	S1_22872813	22872813	0.263187	0.0830977	0.0311599	0.00765738	2.11592	root number
14	S14_2073629	2073629	0.476737	0.0515714	0.0193394	0.00766108	2.11571	root number
15	S15_14135965	14135965	0.329509	0.0481947	0.0180754	0.00766879	2.11527	root number
11	S11_4260944	4260944	0.335564	0.0533191	0.0199974	0.00766923	2.11525	root number
16	S16_3096495	3096495	0.483748	-0.0513637	0.01927	0.00768794	2.11419	root number
4	S4_5900264	5900264	0.0898662	-0.087363	0.032779	0.00769405	2.11384	root number
14	S14_10654018	10654018	0.152008	0.0696594	0.0261404	0.00770304	2.11334	root number
14	S14_3885996	3885996	0.425824	-0.073675	0.0276489	0.00770649	2.11314	root number
7	S7_19025514	19025514	0.242192	0.0596036	0.0223694	0.00770991	2.11295	root number
16	S16_26624102	26624102	0.190886	-0.0639855	0.0240179	0.0077199	2.11239	root number
1	S1_17062556	17062556	0.103297	0.104026	0.0390509	0.00772539	2.11208	root number
10	S10_1477306	1477306	0.283301	0.0571688	0.0214674	0.00774361	2.11106	root number
16	S16_2176423	2176423	0.197578	-0.0620949	0.0233204	0.00775196	2.11059	root number
2	S2_10203186	10203186	0.352454	-0.0555298	0.0208604	0.00776849	2.10966	root number
12	S12_24671752	24671752	0.456979	-0.0513318	0.0192846	0.00777239	2.10945	root number
8	S8_25970162	25970162	0.312301	-0.0553309	0.0207946	0.0077947	2.1082	root number
11	S11_4057193	4057193	0.383684	-0.0519916	0.01954	0.00779588	2.10813	root number
17	S17_2989072	2989072	0.166985	-0.061861	0.0232532	0.00780648	2.10754	root number
15	S15_22509541	22509541	0.422881	-0.0510836	0.0192021	0.00780677	2.10753	root number
1	S1_17045172	17045172	0.243467	0.0525312	0.0197483	0.00781335	2.10716	root number
2	S2_1998731	1998731	0.258764	0.0575023	0.0216197	0.00782065	2.10676	root number
9	S9_29017004	29017004	0.0748885	0.0960112	0.0360989	0.00782176	2.1067	root number
10	S10_17094574	17094574	0.067559	-0.0947629	0.0356312	0.00782456	2.10654	root number
2	S2_13045700	13045700	0.273741	0.0599377	0.0225369	0.00782489	2.10652	root number
18	S18_11983265	11983265	0.0793499	-0.0783396	0.0294564	0.00782539	2.10649	root number
4	S4_12227921	12227921	0.100549	-0.103709	0.0390237	0.00787044	2.104	root number
17	S17_13592611	13592611	0.35	-0.0676291	0.0254538	0.00788544	2.10317	root number
8	S8_23395498	23395498	0.276291	0.0570159	0.0214613	0.00789126	2.10285	root number
6	S6_25742931	25742931	0.208413	-0.0616498	0.0232138	0.00791344	2.10163	root number
9	S9_25308999	25308999	0.098789	0.0871514	0.0328167	0.00791435	2.10158	root number
4	S4_27489992	27489992	0.477374	0.0487659	0.0183713	0.00794356	2.09998	root number
7	S7_24514416	24514416	0.226374	-0.0734333	0.027684	0.00798853	2.09753	root number
5	S5_2351694	2351694	0.401848	0.0443587	0.0167238	0.00799152	2.09737	root number
4	S4_27729015	27729015	0.345762	0.0459973	0.0173426	0.00799528	2.09717	root number
2	S2_31593919	31593919	0.452836	-0.0479934	0.0180969	0.00800123	2.09684	root number
10	S10_23440436	23440436	0.110899	0.0819413	0.0309025	0.00801083	2.09632	root number
1	S1_22447788	22447788	0.391651	0.0500525	0.0188801	0.00802355	2.09563	root number
7	S7_18803106	18803106	0.229446	0.0515541	0.0194467	0.00802448	2.09558	root number
7	S7_18803142	18803142	0.229446	0.0515541	0.0194467	0.00802448	2.09558	root number
7	S7_18803143	18803143	0.229446	0.0515541	0.0194467	0.00802448	2.09558	root number
16	S16_2490680	2490680	0.460166	0.0467544	0.0176395	0.00803615	2.09495	root number
5	S5_2363963	2363963	0.479924	0.0521966	0.0196947	0.00804225	2.09462	root number
2	S2_3554369	3554369	0.403442	-0.0532087	0.020077	0.00804377	2.09454	root number
16	S16_2181406	2181406	0.31963	-0.050887	0.0192015	0.00804543	2.09445	root number
4	S4_27743871	27743871	0.485341	0.0418537	0.0157992	0.00807071	2.09309	root number
9	S9_24561553	24561553	0.0949649	0.0896747	0.0338538	0.00807583	2.09281	root number
13	S13_23289931	23289931	0.330147	0.0516967	0.0195186	0.00808308	2.09242	root number
13	S13_23289946	23289946	0.330147	0.0516967	0.0195186	0.00808308	2.09242	root number
1	S1_4400963	4400963	0.178458	-0.0695796	0.0262812	0.00810878	2.09104	root number
1	S1_4400964	4400964	0.178458	-0.0695796	0.0262812	0.00810878	2.09104	root number
18	S18_11742443	11742443	0.494505	-0.0619285	0.0233964	0.00812281	2.09029	root number
18	S18_6827003	6827003	0.11058	-0.0742011	0.0280359	0.00812953	2.08993	root number
17	S17_19336618	19336618	0.187062	0.0615247	0.0232524	0.0081463	2.08904	root number
2	S2_5819001	5819001	0.202677	-0.0639795	0.0241808	0.0081478	2.08896	root number
14	S14_4946007	4946007	0.352135	-0.0523742	0.0198006	0.00816722	2.08793	root number
1	S1_22846392	22846392	0.330465	-0.0411821	0.0155704	0.00817135	2.08771	root number
1	S1_22846393	22846393	0.330465	-0.0411821	0.0155704	0.00817135	2.08771	root number
1	S1_22846395	22846395	0.330465	-0.0411821	0.0155704	0.00817135	2.08771	root number
1	S1_22846396	22846396	0.330465	-0.0411821	0.0155704	0.00817135	2.08771	root number
1	S1_22846397	22846397	0.330465	-0.0411821	0.0155704	0.00817135	2.08771	root number
1	S1_22846398	22846398	0.330465	-0.0411821	0.0155704	0.00817135	2.08771	root number
10	S10_19694061	19694061	0.106119	0.075212	0.0284367	0.00817175	2.08768	root number
2	S2_6592871	6592871	0.436584	-0.0533021	0.0201552	0.00817899	2.0873	root number
9	S9_29011095	29011095	0.0771192	0.093912	0.0355123	0.00818132	2.08718	root number
9	S9_29026624	29026624	0.0771192	0.093912	0.0355123	0.00818132	2.08718	root number
12	S12_22298435	22298435	0.454111	0.0509627	0.0192717	0.00818299	2.08709	root number
8	S8_2499880	2499880	0.0615041	-0.112023	0.0423659	0.00818911	2.08676	root number
2	S2_19427772	19427772	0.378022	0.0585775	0.0221535	0.00818935	2.08675	root number
4	S4_26749123	26749123	0.367431	0.0478453	0.0180965	0.00819581	2.08641	root number
14	S14_8262203	8262203	0.328872	0.0527326	0.0199466	0.00820087	2.08614	root number
15	S15_10207141	10207141	0.453792	-0.0489179	0.0185072	0.00821301	2.0855	root number
2	S2_4662187	4662187	0.431485	-0.0522336	0.0197622	0.00821478	2.0854	root number
17	S17_20752935	20752935	0.12269	-0.0775357	0.0293405	0.00822674	2.08477	root number
1	S1_22934970	22934970	0.118866	-0.0876841	0.0331815	0.00822817	2.0847	root number
16	S16_26184681	26184681	0.215105	-0.0618027	0.0233879	0.00822957	2.08462	root number
2	S2_9155960	9155960	0.174315	0.0679725	0.025724	0.00823255	2.08447	root number
10	S10_487356	487356	0.201402	0.0616966	0.0233503	0.00823647	2.08426	root number
7	S7_18803138	18803138	0.231358	0.0511237	0.01935	0.00824051	2.08405	root number
5	S5_2426418	2426418	0.486297	-0.0524918	0.0198687	0.00824354	2.08389	root number
6	S6_25715674	25715674	0.166029	-0.0688856	0.0260786	0.00825501	2.08328	root number
11	S11_177712	177712	0.230083	-0.0612062	0.023173	0.00825966	2.08304	root number
7	S7_19217101	19217101	0.240599	0.0593569	0.0224797	0.00827928	2.08201	root number
15	S15_6893318	6893318	0.273741	-0.056318	0.0213298	0.00828217	2.08186	root number
12	S12_3558504	3558504	0.0615041	-0.105392	0.039919	0.00828721	2.08159	root number
14	S14_12352046	12352046	0.248885	0.0653546	0.0247566	0.00829332	2.08127	root number
16	S16_11394599	11394599	0.409815	-0.0498389	0.018881	0.00829976	2.08093	root number
4	S4_20578681	20578681	0.325366	-0.0503814	0.0190872	0.00830182	2.08083	root number
10	S10_24223199	24223199	0.286807	-0.0544935	0.0206466	0.00830658	2.08058	root number
6	S6_26911916	26911916	0.197897	0.0689221	0.0261144	0.00830929	2.08044	root number
2	S2_3774110	3774110	0.154238	-0.0721135	0.027324	0.00831031	2.08038	root number
17	S17_7470000	7470000	0.0510989	-0.136549	0.051739	0.00831035	2.08038	root number
1	S1_17310492	17310492	0.307692	-0.0684565	0.0259411	0.00831705	2.08003	root number
16	S16_22886237	22886237	0.0884615	-0.117075	0.0443656	0.00831845	2.07996	root number
1	S1_4271911	4271911	0.171765	-0.066063	0.0250349	0.00831912	2.07992	root number
1	S1_23032306	23032306	0.281071	-0.0569946	0.0215989	0.00832067	2.07984	root number
10	S10_20698780	20698780	0.12747	0.0748412	0.0283633	0.00832342	2.0797	root number
15	S15_5006682	5006682	0.0627788	0.104764	0.0397095	0.00833345	2.07918	root number
2	S2_6554408	6554408	0.497132	0.0492725	0.018677	0.0083363	2.07903	root number
13	S13_24067181	24067181	0.101648	-0.102576	0.0388856	0.00834201	2.07873	root number
14	S14_8270352	8270352	0.365519	0.0482866	0.0183067	0.00834817	2.07841	root number
12	S12_3615695	3615695	0.0541746	-0.109858	0.0416554	0.0083568	2.07796	root number
9	S9_24532500	24532500	0.095921	0.0889948	0.0337511	0.00836932	2.07731	root number
8	S8_19322942	19322942	0.429892	-0.0537768	0.0203956	0.00837192	2.07717	root number
1	S1_25274461	25274461	0.459528	0.0538644	0.0204295	0.00837432	2.07705	root number
10	S10_20847572	20847572	0.1297	0.062971	0.0238838	0.00837527	2.077	root number
10	S10_20847565	20847565	0.130019	0.0629709	0.0238838	0.00837531	2.077	root number
10	S10_20847576	20847576	0.130019	0.0629709	0.0238838	0.00837531	2.077	root number
18	S18_18958460	18958460	0.0527473	0.135115	0.0512481	0.00837681	2.07692	root number
7	S7_24844556	24844556	0.0742511	0.0839082	0.031832	0.00838981	2.07625	root number
2	S2_2302443	2302443	0.102932	0.0828804	0.0314549	0.00841628	2.07488	root number
8	S8_26698858	26698858	0.465902	0.0455109	0.0172773	0.0084349	2.07392	root number
10	S10_21133393	21133393	0.345762	0.0464692	0.0176427	0.00844089	2.07361	root number
8	S8_7351670	7351670	0.0771192	-0.0975707	0.0370513	0.00845366	2.07296	root number
1	S1_23120804	23120804	0.297642	0.0569768	0.0216455	0.00848156	2.07152	root number
15	S15_13282590	13282590	0.117582	-0.0978049	0.0371624	0.00849287	2.07095	root number
9	S9_27066493	27066493	0.0672403	0.10578	0.0401966	0.00849922	2.07062	root number
4	S4_26563042	26563042	0.0513066	-0.110004	0.0418021	0.00849988	2.07059	root number
12	S12_29342106	29342106	0.412683	-0.0524642	0.0199377	0.00850303	2.07043	root number
14	S14_13377387	13377387	0.271829	0.0659219	0.0250533	0.00850657	2.07025	root number
16	S16_26061433	26061433	0.217017	-0.0614249	0.023345	0.0085088	2.07013	root number
14	S14_14767806	14767806	0.215105	-0.0604475	0.0229774	0.00852009	2.06956	root number
10	S10_23434591	23434591	0.110261	0.0819432	0.0311496	0.00852249	2.06943	root number
12	S12_1375589	1375589	0.261632	0.0614126	0.0233486	0.00853224	2.06894	root number
3	S3_23680706	23680706	0.0653282	-0.100842	0.0383394	0.00853234	2.06893	root number
2	S2_3739531	3739531	0.114404	-0.081044	0.0308131	0.00853394	2.06885	root number
15	S15_12494449	12494449	0.408859	0.0483768	0.0183984	0.00855338	2.06786	root number
1	S1_5148207	5148207	0.29318	-0.0579785	0.0220547	0.00856724	2.06716	root number
16	S16_11394646	11394646	0.410771	-0.0496298	0.0188806	0.00857328	2.06685	root number
10	S10_24246925	24246925	0.455704	0.0487049	0.0185319	0.00858485	2.06627	root number
12	S12_817162	817162	0.157692	-0.09187	0.0349575	0.00858755	2.06613	root number
3	S3_22980754	22980754	0.0828553	-0.0924669	0.0351892	0.00859624	2.06569	root number
1	S1_19986466	19986466	0.113767	0.08132	0.0309496	0.00860151	2.06543	root number
10	S10_25587742	25587742	0.278521	0.057813	0.0220039	0.00860409	2.0653	root number
1	S1_17603460	17603460	0.054812	-0.107665	0.0409794	0.00860665	2.06517	root number
15	S15_14216443	14216443	0.224176	0.0758583	0.0288743	0.00860938	2.06503	root number
2	S2_12669170	12669170	0.224665	0.0649046	0.0247192	0.00864762	2.0631	root number
1	S1_22804958	22804958	0.413958	0.0446686	0.0170139	0.00865439	2.06276	root number
16	S16_467333	467333	0.282418	0.074144	0.0282443	0.00866258	2.06235	root number
2	S2_6553012	6553012	0.498407	-0.0493006	0.0187811	0.00866472	2.06225	root number
2	S2_4928584	4928584	0.346399	-0.0496809	0.0189316	0.00868467	2.06125	root number
9	S9_27066477	27066477	0.0697897	0.104443	0.0398009	0.0086867	2.06115	root number
6	S6_26667558	26667558	0.0997451	-0.0860856	0.0328102	0.00869684	2.06064	root number
14	S14_4945968	4945968	0.431804	-0.0542565	0.0206802	0.00870059	2.06045	root number
9	S9_25011806	25011806	0.21638	0.0627211	0.0239086	0.00870646	2.06016	root number
4	S4_27738673	27738673	0.308158	0.0512061	0.0195234	0.00872097	2.05944	root number
4	S4_27738688	27738688	0.308158	0.0512061	0.0195234	0.00872097	2.05944	root number
9	S9_28514564	28514564	0.127151	0.0783081	0.029857	0.00872166	2.0594	root number
1	S1_25011609	25011609	0.402167	0.0541853	0.020667	0.00874584	2.0582	root number
4	S4_27418936	27418936	0.409178	0.0491747	0.0187707	0.00879926	2.05555	root number
5	S5_1271396	1271396	0.397387	0.0462725	0.0176679	0.00881849	2.05461	root number
16	S16_396960	396960	0.270879	0.0739698	0.0282452	0.00882284	2.05439	root number
1	S1_22644757	22644757	0.469407	0.0504669	0.019272	0.00882743	2.05417	root number
9	S9_24350418	24350418	0.18515	0.0656745	0.0250851	0.00884299	2.0534	root number
14	S14_1986923	1986923	0.388145	-0.0543881	0.0207754	0.00884689	2.05321	root number
17	S17_22048684	22048684	0.349904	-0.0486989	0.0186025	0.00884797	2.05316	root number
12	S12_118835	118835	0.236775	-0.0500021	0.0191004	0.00884847	2.05313	root number
1	S1_22655814	22655814	0.251434	0.0590247	0.022551	0.00886068	2.05253	root number
7	S7_3845026	3845026	0.46877	0.0511412	0.0195408	0.00886665	2.05224	root number
7	S7_24887725	24887725	0.3942	0.052435	0.0200354	0.0088678	2.05218	root number
1	S1_19033688	19033688	0.275016	0.0529237	0.0202224	0.00886855	2.05215	root number
6	S6_7925740	7925740	0.375717	0.0465984	0.0178076	0.00887647	2.05176	root number
2	S2_4986546	4986546	0.0769231	0.11735	0.0448463	0.00887816	2.05168	root number
3	S3_22759633	22759633	0.0838113	-0.0922281	0.035248	0.00888234	2.05147	root number
2	S2_4973297	4973297	0.0971957	0.0845567	0.0323172	0.00888456	2.05136	root number
8	S8_4126127	4126127	0.101338	-0.0759881	0.029043	0.00888617	2.05129	root number
8	S8_4126128	4126128	0.101338	-0.0759881	0.029043	0.00888617	2.05129	root number
8	S8_4126129	4126129	0.101338	-0.0759881	0.029043	0.00888617	2.05129	root number
2	S2_32133096	32133096	0.0586361	0.106737	0.0407963	0.00888799	2.0512	root number
2	S2_32133172	32133172	0.0586361	0.106737	0.0407963	0.00888799	2.0512	root number
1	S1_17603431	17603431	0.0544933	-0.107325	0.0410238	0.00889208	2.051	root number
7	S7_24828824	24828824	0.245061	-0.0636231	0.0243204	0.00889571	2.05082	root number
9	S9_25674306	25674306	0.229446	0.059978	0.0229328	0.00891267	2.04999	root number
3	S3_3609435	3609435	0.278203	-0.0571692	0.0218605	0.00891809	2.04973	root number
1	S1_22885294	22885294	0.0911409	0.08898	0.0340266	0.00892241	2.04952	root number
1	S1_22853227	22853227	0.181963	-0.0649557	0.0248408	0.00892591	2.04935	root number
2	S2_10180982	10180982	0.316125	0.0527571	0.0201812	0.00894454	2.04844	root number
15	S15_3851241	3851241	0.316444	-0.0535366	0.0204827	0.00895557	2.04791	root number
16	S16_22885914	22885914	0.209369	-0.0628863	0.0240628	0.00896414	2.04749	root number
1	S1_26530405	26530405	0.240599	-0.0566785	0.0216906	0.00897396	2.04702	root number
11	S11_4944008	4944008	0.222435	-0.0587178	0.0224714	0.00897503	2.04696	root number
6	S6_26641566	26641566	0.200127	-0.0632272	0.0241986	0.00897906	2.04677	root number
10	S10_23303222	23303222	0.104844	0.0841781	0.0322202	0.00898607	2.04643	root number
7	S7_24844518	24844518	0.276928	-0.048228	0.0184611	0.00899048	2.04622	root number
10	S10_25901845	25901845	0.466221	0.0541107	0.0207173	0.00900492	2.04552	root number
1	S1_23214485	23214485	0.133206	-0.0772299	0.0295723	0.0090129	2.04514	root number
14	S14_12961374	12961374	0.384066	-0.0727516	0.0278586	0.00901551	2.04501	root number
10	S10_614624	614624	0.267049	0.0589081	0.022563	0.00903242	2.0442	root number
15	S15_25628657	25628657	0.48789	-0.0519141	0.0198856	0.00903723	2.04396	root number
7	S7_16866706	16866706	0.327279	-0.0475658	0.0182222	0.00904567	2.04356	root number
7	S7_16866707	16866707	0.327279	-0.0475658	0.0182222	0.00904567	2.04356	root number
7	S7_16866714	16866714	0.327279	-0.0475658	0.0182222	0.00904567	2.04356	root number
9	S9_24422493	24422493	0.181963	0.0658344	0.0252274	0.00906385	2.04269	root number
3	S3_22979633	22979633	0.0838113	-0.0914824	0.0350618	0.00907614	2.0421	root number
16	S16_18095566	18095566	0.150096	-0.0644291	0.0246956	0.00908243	2.0418	root number
2	S2_5463777	5463777	0.253346	0.0583893	0.0223818	0.00908639	2.04161	root number
8	S8_2538592	2538592	0.0640535	-0.107046	0.0410341	0.00908823	2.04152	root number
2	S2_915848	915848	0.241555	-0.050314	0.0192882	0.00909312	2.04129	root number
2	S2_24660695	24660695	0.493407	0.0566778	0.0217332	0.00911008	2.04048	root number
10	S10_19779079	19779079	0.0828553	0.0898676	0.0344629	0.00911627	2.04018	root number
12	S12_22294388	22294388	0.462715	0.0510937	0.019594	0.00911754	2.04012	root number
8	S8_8043456	8043456	0.254302	0.0586703	0.0224999	0.00911836	2.04008	root number
2	S2_4856096	4856096	0.460484	-0.049288	0.0189018	0.0091185	2.04008	root number
14	S14_5068467	5068467	0.304653	0.0573074	0.0219823	0.00913443	2.03932	root number
2	S2_5793597	5793597	0.202677	-0.0628018	0.024091	0.00913775	2.03916	root number
2	S2_17064737	17064737	0.114723	-0.0772405	0.0296354	0.00915111	2.03853	root number
15	S15_2113215	2113215	0.0672403	-0.0884468	0.0339381	0.0091573	2.03823	root number
15	S15_2113222	2113222	0.0672403	-0.0884468	0.0339381	0.0091573	2.03823	root number
7	S7_19326981	19326981	0.489802	-0.0542438	0.0208147	0.00915983	2.03811	root number
17	S17_23470569	23470569	0.118228	-0.0709447	0.0272317	0.00918136	2.03709	root number
17	S17_23470603	23470603	0.118228	-0.0709447	0.0272317	0.00918136	2.03709	root number
9	S9_28667607	28667607	0.455386	0.0536979	0.0206118	0.00918196	2.03706	root number
15	S15_14789543	14789543	0.274697	0.0543309	0.0208561	0.00918651	2.03685	root number
1	S1_25769161	25769161	0.11058	-0.0862095	0.0330995	0.00919928	2.03625	root number
15	S15_8948690	8948690	0.0643722	-0.106837	0.0410354	0.00922683	2.03495	root number
9	S9_2016513	2016513	0.14181	-0.0687001	0.0263889	0.00923111	2.03475	root number
2	S2_9716588	9716588	0.176546	0.0649238	0.0249387	0.00923219	2.0347	root number
9	S9_26145001	26145001	0.413958	0.0488517	0.0187664	0.00923718	2.03446	root number
1	S1_19838425	19838425	0.470682	-0.0524981	0.0201695	0.00924536	2.03408	root number
10	S10_19694069	19694069	0.1058	0.0740611	0.028462	0.00926547	2.03313	root number
12	S12_3556538	3556538	0.0621415	-0.103401	0.0397385	0.00926699	2.03306	root number
1	S1_13922518	13922518	0.338432	0.0523355	0.0201234	0.00930264	2.03139	root number
11	S11_152492	152492	0.232314	-0.0596462	0.0229352	0.00930486	2.03129	root number
14	S14_40064	40064	0.276609	-0.055416	0.0213093	0.00930725	2.03118	root number
13	S13_8240242	8240242	0.055768	-0.113991	0.0438338	0.00930815	2.03114	root number
13	S13_8240253	8240253	0.055768	-0.113991	0.0438338	0.00930815	2.03114	root number
4	S4_27311872	27311872	0.45443	-0.0490531	0.018863	0.0093091	2.03109	root number
1	S1_22698822	22698822	0.108349	-0.080246	0.0308631	0.00932063	2.03055	root number
1	S1_22698825	22698825	0.108349	-0.080246	0.0308631	0.00932063	2.03055	root number
5	S5_8689796	8689796	0.0678776	0.107566	0.0413804	0.00933761	2.02976	root number
16	S16_2528532	2528532	0.342256	0.0512021	0.0196977	0.0093387	2.02971	root number
9	S9_25547717	25547717	0.202358	-0.0613948	0.0236198	0.00934165	2.02958	root number
9	S9_25547722	25547722	0.202358	-0.0613948	0.0236198	0.00934165	2.02958	root number
14	S14_9700064	9700064	0.205545	-0.0613328	0.0235973	0.00934564	2.02939	root number
9	S9_24656900	24656900	0.176546	0.0656519	0.0252629	0.00935647	2.02889	root number
2	S2_6609294	6609294	0.449012	-0.0514798	0.0198102	0.00935892	2.02877	root number
10	S10_23213057	23213057	0.0927342	0.0820918	0.0315939	0.00936753	2.02837	root number
10	S10_23213060	23213060	0.0927342	0.0820918	0.0315939	0.00936753	2.02837	root number
10	S10_23213062	23213062	0.0927342	0.0820918	0.0315939	0.00936753	2.02837	root number
8	S8_3822260	3822260	0.49267	-0.0505525	0.0194564	0.00937024	2.02825	root number
3	S3_28441775	28441775	0.217033	-0.0802723	0.0308974	0.009376	2.02798	root number
9	S9_28525562	28525562	0.119503	0.0809094	0.0311474	0.00938685	2.02748	root number
1	S1_17009766	17009766	0.211918	0.0517729	0.019932	0.00939107	2.02728	root number
6	S6_26596963	26596963	0.100382	-0.082823	0.0318873	0.00939415	2.02714	root number
12	S12_3584410	3584410	0.0608668	-0.103989	0.0400394	0.00939957	2.02689	root number
14	S14_10436314	10436314	0.36775	0.0537369	0.0206911	0.00940127	2.02681	root number
11	S11_165253	165253	0.232632	-0.0597361	0.0230071	0.00941998	2.02595	root number
8	S8_26689046	26689046	0.360989	-0.0667529	0.0257141	0.0094325	2.02537	root number
10	S10_23839785	23839785	0.0940089	0.0893911	0.0344403	0.0094442	2.02483	root number
2	S2_915850	915850	0.241236	-0.0500678	0.0192935	0.0094574	2.02423	root number
2	S2_13772163	13772163	0.306883	0.0556081	0.0214303	0.00946371	2.02394	root number
2	S2_13772174	13772174	0.306883	0.0556081	0.0214303	0.00946371	2.02394	root number
7	S7_24852126	24852126	0.46399	0.0462744	0.0178333	0.00946375	2.02394	root number
7	S7_24844500	24844500	0.277247	-0.0478819	0.0184528	0.00946388	2.02393	root number
2	S2_6548320	6548320	0.439133	0.0435415	0.0167802	0.0094644	2.02391	root number
2	S2_6548326	6548326	0.439133	0.0435415	0.0167802	0.0094644	2.02391	root number
16	S16_3023885	3023885	0.495604	-0.0630925	0.024317	0.00947059	2.02362	root number
9	S9_24434668	24434668	0.18515	0.0654606	0.0252326	0.00947878	2.02325	root number
14	S14_10151819	10151819	0.228171	0.0672246	0.0259131	0.0094801	2.02319	root number
9	S9_27685896	27685896	0.373805	0.0526752	0.020306	0.00948468	2.02298	root number
14	S14_13010132	13010132	0.207457	-0.0617665	0.0238183	0.00950756	2.02193	root number
1	S1_26336156	26336156	0.108349	-0.088733	0.0342239	0.00952209	2.02127	root number
7	S7_15599183	15599183	0.387508	0.0451114	0.0174008	0.00952845	2.02098	root number
7	S7_22148502	22148502	0.276928	-0.0502603	0.0193883	0.00953354	2.02075	root number
1	S1_23196635	23196635	0.324092	-0.0513148	0.0197964	0.00953825	2.02053	root number
2	S2_1945633	1945633	0.265137	0.0547496	0.0211244	0.00954821	2.02008	root number
1	S1_34206734	34206734	0.348948	-0.0519886	0.020061	0.00955517	2.01976	root number
1	S1_25335150	25335150	0.413958	0.0587179	0.0226588	0.0095587	2.0196	root number
7	S7_17464374	17464374	0.355003	0.0452955	0.0174805	0.00956395	2.01936	root number
13	S13_12591138	12591138	0.118132	0.098717	0.0381007	0.00957115	2.01904	root number
7	S7_16735529	16735529	0.41109	-0.0498186	0.0192292	0.00957607	2.01881	root number
11	S11_2590837	2590837	0.204908	0.0656745	0.0253531	0.00958671	2.01833	root number
7	S7_13520954	13520954	0.45989	0.0543711	0.0209901	0.00958876	2.01824	root number
2	S2_3197151	3197151	0.471319	-0.0509696	0.0196791	0.00959637	2.01789	root number
8	S8_27179938	27179938	0.253027	-0.0602718	0.0232709	0.00959726	2.01785	root number
10	S10_564895	564895	0.208413	0.0609503	0.0235363	0.00960792	2.01737	root number
10	S10_24373884	24373884	0.207457	-0.0602827	0.0232862	0.00963179	2.01629	root number
1	S1_16918036	16918036	0.328022	-0.0658085	0.025422	0.00963544	2.01613	root number
11	S11_127046	127046	0.233907	-0.0559187	0.0216036	0.00964232	2.01582	root number
11	S11_127086	127086	0.233907	-0.0559187	0.0216036	0.00964232	2.01582	root number
4	S4_27523081	27523081	0.476099	0.0473778	0.0183072	0.00965552	2.01522	root number
7	S7_18565200	18565200	0.214468	0.0588635	0.0227476	0.0096625	2.01491	root number
13	S13_8150979	8150979	0.477693	-0.0489381	0.0189134	0.0096678	2.01467	root number
14	S14_14767739	14767739	0.221479	-0.0599148	0.0231603	0.00968269	2.014	root number
6	S6_25441689	25441689	0.186106	-0.0606311	0.0234442	0.00970439	2.01303	root number
1	S1_25680647	25680647	0.31262	-0.0514293	0.0198877	0.0097101	2.01278	root number
2	S2_5202836	5202836	0.43754	-0.0464508	0.0179629	0.00971151	2.01271	root number
16	S16_9574172	9574172	0.0758445	-0.0928899	0.0359225	0.00971426	2.01259	root number
14	S14_6342693	6342693	0.493945	-0.052015	0.0201163	0.00971785	2.01243	root number
2	S2_3911972	3911972	0.483429	0.0535795	0.0207217	0.00971903	2.01238	root number
2	S2_3900306	3900306	0.199171	0.0610868	0.0236267	0.0097238	2.01216	root number
16	S16_25737572	25737572	0.301785	-0.0542047	0.0209699	0.00974104	2.01139	root number
2	S2_23152931	23152931	0.122052	0.0763545	0.0295431	0.00975176	2.01092	root number
3	S3_26480553	26480553	0.078022	0.11742	0.0454322	0.00975207	2.0109	root number
11	S11_143307	143307	0.23072	-0.0593463	0.0229673	0.0097676	2.01021	root number
1	S1_2234457	2234457	0.0901848	-0.0864633	0.0334632	0.0097709	2.01007	root number
5	S5_24310325	24310325	0.397068	-0.0524888	0.0203177	0.00978312	2.00952	root number
10	S10_1497333	1497333	0.28362	0.0568549	0.0220087	0.00978616	2.00939	root number
1	S1_18924525	18924525	0.0560867	0.0994835	0.0385108	0.00978713	2.00934	root number
6	S6_27346475	27346475	0.178139	0.062223	0.0240889	0.00979286	2.00909	root number
14	S14_11404391	11404391	0.195985	-0.0660552	0.0255732	0.00979483	2.009	root number
1	S1_22886082	22886082	0.281071	0.0516543	0.0199987	0.0097977	2.00888	root number
15	S15_12862061	12862061	0.136074	-0.074856	0.0289866	0.00981056	2.00831	root number
2	S2_12530137	12530137	0.133525	0.0729626	0.0282541	0.00981231	2.00823	root number
2	S2_5964278	5964278	0.23072	-0.0590312	0.0228604	0.00981593	2.00807	root number
14	S14_2442951	2442951	0.212556	-0.0599232	0.023207	0.00981978	2.0079	root number
1	S1_23452638	23452638	0.123964	-0.077707	0.0300953	0.00982203	2.0078	root number
10	S10_23460980	23460980	0.105481	0.0825522	0.031977	0.00983404	2.00727	root number
1	S1_19123694	19123694	0.107075	0.0797972	0.0309121	0.00983942	2.00703	root number
5	S5_1271374	1271374	0.478649	0.0427344	0.0165553	0.00984279	2.00688	root number
3	S3_8585566	8585566	0.0614568	-0.147902	0.0572984	0.00984378	2.00684	root number
5	S5_2375229	2375229	0.474187	0.0506474	0.0196229	0.00985051	2.00654	root number
4	S4_27137315	27137315	0.452836	-0.0482694	0.018702	0.00985214	2.00647	root number
10	S10_24292674	24292674	0.231995	-0.0504622	0.0195537	0.00986001	2.00612	root number
7	S7_24836435	24836435	0.492033	0.0460888	0.0178605	0.00986629	2.00585	root number
9	S9_24348399	24348399	0.179095	0.0672321	0.0260559	0.00987125	2.00563	root number
14	S14_11435019	11435019	0.498088	0.0438096	0.0169792	0.00987431	2.00549	root number
15	S15_7039801	7039801	0.244105	-0.0628938	0.0243851	0.00990322	2.00422	root number
11	S11_182006	182006	0.0710644	-0.0981178	0.0380429	0.00990485	2.00415	root number
16	S16_26528587	26528587	0.229127	-0.0574141	0.0222661	0.00992191	2.0034	root number
5	S5_2682047	2682047	0.380816	-0.0524368	0.0203361	0.00992272	2.00337	root number
2	S2_6014842	6014842	0.386871	0.0515973	0.0200121	0.00992876	2.0031	root number
15	S15_23412812	23412812	0.311538	0.0773764	0.030011	0.00992959	2.00307	root number
14	S14_8941364	8941364	0.434672	-0.0488899	0.0189637	0.00993489	2.00284	root number
12	S12_1366448	1366448	0.283301	0.0580673	0.0225278	0.00994936	2.0022	root number
14	S14_2097593	2097593	0.477374	0.0499988	0.0193991	0.00995526	2.00195	root number
1	S1_29378357	29378357	0.233588	-0.0592177	0.0229764	0.00995675	2.00188	root number
12	S12_6159155	6159155	0.173996	0.0649275	0.025193	0.00996033	2.00173	root number
11	S11_4943957	4943957	0.223391	-0.057586	0.0223452	0.00996306	2.00161	root number
2	S2_6405364	6405364	0.348311	0.0524207	0.0203415	0.00996534	2.00151	root number
14	S14_1802245	1802245	0.321429	-0.0714022	0.0277085	0.00996896	2.00135	root number
14	S14_10617134	10617134	0.181326	-0.0618611	0.0240093	0.00997913	2.00091	root number
2	S2_14394740	14394740	0.12747	-0.0722298	0.0280337	0.00997959	2.00089	root number
9	S9_29016568	29016568	0.0758445	0.0920133	0.0357124	0.00998033	2.00086	root number
1	S1_23289948	23289948	0.131294	-0.0760785	0.0295281	0.00998111	2.00082	root number
1	S1_14600690	14600690	0.12492	-0.0769748	0.0298785	0.00998746	2.00054	root number
1	S1_22983781	22983781	0.139579	0.0727861	0.0282528	0.00998805	2.00052	root number
14	S14_12003774	12003774	0.320268	-0.0469145	0.0182146	0.010005	1.99978	root number
16	S16_25675246	25675246	0.34863	0.0513904	0.0199531	0.0100077	1.99967	root number
16	S16_3187324	3187324	0.419057	-0.0507503	0.0197047	0.0100082	1.99964	root number
2	S2_4312154	4312154	0.440727	-0.0491526	0.0190892	0.0100271	1.99882	root number
15	S15_25628690	25628690	0.488528	-0.0514075	0.0199649	0.0100271	1.99882	root number
12	S12_19840381	19840381	0.198352	0.0867025	0.0336749	0.010033	1.99857	root number
6	S6_8026703	8026703	0.268005	0.0469768	0.018246	0.0100343	1.99851	root number
3	S3_23944944	23944944	0.0806246	-0.0998381	0.0387825	0.0100441	1.99809	root number
10	S10_26095333	26095333	0.353728	0.0504653	0.0196036	0.0100447	1.99806	root number
1	S1_34238426	34238426	0.326322	-0.0570077	0.0221452	0.0100453	1.99804	root number
15	S15_11710591	11710591	0.31007	0.0572103	0.0222268	0.0100551	1.99761	root number
7	S7_19208712	19208712	0.245061	0.0573167	0.0222716	0.0100664	1.99713	root number
6	S6_10396357	10396357	0.375717	-0.0437142	0.0169863	0.0100675	1.99708	root number
16	S16_9235297	9235297	0.262906	-0.0594582	0.023106	0.0100739	1.9968	root number
7	S7_24852515	24852515	0.447737	0.0507737	0.0197318	0.0100767	1.99668	root number
9	S9_27656872	27656872	0.121415	0.0712951	0.0277075	0.0100783	1.99661	root number
5	S5_595214	595214	0.471957	-0.0528289	0.0205325	0.0100837	1.99638	root number
1	S1_23218458	23218458	0.35341	-0.0513141	0.019947	0.0100961	1.99585	root number
15	S15_6017453	6017453	0.338751	-0.048183	0.0187307	0.0100992	1.99571	root number
1	S1_24706532	24706532	0.382728	0.0533893	0.0207584	0.0101132	1.99511	root number
16	S16_1997997	1997997	0.11536	-0.0798508	0.0310491	0.0101184	1.99489	root number
3	S3_3609683	3609683	0.215424	-0.0530641	0.0206393	0.0101399	1.99397	root number
3	S3_3609704	3609704	0.215424	-0.0530641	0.0206393	0.0101399	1.99397	root number
3	S3_3609707	3609707	0.215424	-0.0530641	0.0206393	0.0101399	1.99397	root number
11	S11_4248653	4248653	0.0975143	0.083067	0.0323121	0.0101472	1.99365	root number
14	S14_2442944	2442944	0.212874	-0.0596465	0.0232018	0.0101475	1.99364	root number
9	S9_24545431	24545431	0.110261	0.0711979	0.027697	0.0101522	1.99344	root number
10	S10_20733046	20733046	0.1297	0.0724068	0.0281677	0.0101534	1.99339	root number
14	S14_1754204	1754204	0.433716	0.0495271	0.0192683	0.0101582	1.99318	root number
9	S9_24518195	24518195	0.0975143	0.08633	0.0335888	0.010164	1.99294	root number
2	S2_6598040	6598040	0.448056	-0.0510665	0.0198695	0.0101673	1.99279	root number
10	S10_5669138	5669138	0.054812	0.112174	0.0436477	0.0101702	1.99267	root number
17	S17_24791859	24791859	0.478011	-0.0537336	0.0209081	0.0101703	1.99267	root number
16	S16_24600876	24600876	0.060989	-0.140992	0.0548627	0.0101727	1.99256	root number
11	S11_12199192	12199192	0.0583174	-0.10423	0.0405631	0.0101825	1.99215	root number
1	S1_22892874	22892874	0.118228	-0.0853374	0.0332122	0.0101857	1.99201	root number
15	S15_14132182	14132182	0.39898	0.0465791	0.0181284	0.0101874	1.99194	root number
11	S11_139977	139977	0.231995	-0.0590213	0.0229731	0.0101949	1.99162	root number
4	S4_1142264	1142264	0.43021	-0.0475373	0.0185074	0.0102122	1.99088	root number
1	S1_23386719	23386719	0.124602	-0.077068	0.0300103	0.0102272	1.99024	root number
2	S2_3476278	3476278	0.122052	0.0761219	0.0296422	0.0102281	1.99021	root number
4	S4_491869	491869	0.241555	0.0578331	0.0225225	0.010235	1.98991	root number
2	S2_14301019	14301019	0.298279	0.0565307	0.0220177	0.0102433	1.98956	root number
10	S10_20759036	20759036	0.130019	0.0710803	0.027688	0.0102527	1.98916	root number
16	S16_26214359	26214359	0.304653	-0.042532	0.0165684	0.0102564	1.98901	root number
2	S2_31593928	31593928	0.456979	-0.0466461	0.0181722	0.0102614	1.98879	root number
1	S1_17508523	17508523	0.248885	0.0586828	0.0228617	0.0102624	1.98875	root number
16	S16_22886257	22886257	0.0884615	-0.11364	0.0442789	0.0102742	1.98825	root number
10	S10_26216205	26216205	0.484704	-0.0468922	0.0182717	0.0102766	1.98815	root number
15	S15_19392343	19392343	0.0747253	-0.117134	0.0456419	0.0102768	1.98814	root number
15	S15_19392356	19392356	0.0747253	-0.117134	0.0456419	0.0102768	1.98814	root number
5	S5_7825448	7825448	0.0787126	0.0785987	0.0306272	0.0102788	1.98806	root number
10	S10_24301233	24301233	0.0975143	0.0846104	0.0329706	0.010281	1.98796	root number
2	S2_6553910	6553910	0.49522	0.0473338	0.0184456	0.0102839	1.98784	root number
1	S1_34167240	34167240	0.341938	-0.0553717	0.0215791	0.0102883	1.98766	root number
12	S12_24713757	24713757	0.403442	-0.0443564	0.0172872	0.0102921	1.9875	root number
12	S12_24713759	24713759	0.403123	-0.0443564	0.0172872	0.0102921	1.9875	root number
4	S4_27695990	27695990	0.449331	0.0461976	0.0180064	0.010299	1.9872	root number
7	S7_21212368	21212368	0.435714	0.0835935	0.0325829	0.0103008	1.98713	root number
14	S14_420738	420738	0.353728	0.0557653	0.0217375	0.0103057	1.98692	root number
12	S12_29896304	29896304	0.276291	-0.0563873	0.0219804	0.0103074	1.98685	root number
1	S1_23214505	23214505	0.136393	-0.0750417	0.0292545	0.0103136	1.98659	root number
1	S1_24180630	24180630	0.480242	-0.0528219	0.0205944	0.0103216	1.98625	root number
2	S2_2066020	2066020	0.427342	-0.0474968	0.0185188	0.0103239	1.98616	root number
18	S18_884959	884959	0.120879	-0.0869701	0.0339108	0.0103273	1.98601	root number
13	S13_19332167	19332167	0.2	-0.0736492	0.0287187	0.0103324	1.9858	root number
1	S1_24121295	24121295	0.263862	-0.0568514	0.022179	0.0103682	1.9843	root number
1	S1_24121316	24121316	0.263862	-0.0568514	0.022179	0.0103682	1.9843	root number
16	S16_52605	52605	0.409496	-0.0431119	0.016819	0.0103688	1.98427	root number
1	S1_4576193	4576193	0.100064	-0.0698291	0.0272423	0.0103693	1.98425	root number
1	S1_4576195	4576195	0.100064	-0.0698291	0.0272423	0.0103693	1.98425	root number
1	S1_4576200	4576200	0.100064	-0.0698291	0.0272423	0.0103693	1.98425	root number
1	S1_4576204	4576204	0.100064	-0.0698291	0.0272423	0.0103693	1.98425	root number
1	S1_4576205	4576205	0.100064	-0.0698291	0.0272423	0.0103693	1.98425	root number
1	S1_4576206	4576206	0.100064	-0.0698291	0.0272423	0.0103693	1.98425	root number
1	S1_4576207	4576207	0.100064	-0.0698291	0.0272423	0.0103693	1.98425	root number
1	S1_4576208	4576208	0.100064	-0.0698291	0.0272423	0.0103693	1.98425	root number
2	S2_4837039	4837039	0.404716	-0.0506279	0.0197529	0.0103755	1.98399	root number
10	S10_23081444	23081444	0.429892	0.0482326	0.0188195	0.01038	1.9838	root number
4	S4_27728997	27728997	0.34608	0.0444705	0.017353	0.0103863	1.98354	root number
15	S15_23377749	23377749	0.223709	0.0508648	0.0198507	0.0103962	1.98313	root number
15	S15_19883242	19883242	0.442957	-0.0566935	0.0221273	0.0104025	1.98286	root number
6	S6_26594626	26594626	0.0994505	-0.100978	0.0394158	0.0104111	1.9825	root number
5	S5_1271360	1271360	0.478649	0.0423811	0.0165451	0.0104205	1.98211	root number
10	S10_25587748	25587748	0.279477	0.0554991	0.0216664	0.0104211	1.98209	root number
10	S10_25587750	25587750	0.279477	0.0554991	0.0216664	0.0104211	1.98209	root number
10	S10_25587756	25587756	0.279477	0.0554991	0.0216664	0.0104211	1.98209	root number
6	S6_11517679	11517679	0.19949	0.0494827	0.0193181	0.0104231	1.982	root number
16	S16_25305720	25305720	0.102198	-0.0965992	0.0377136	0.0104255	1.9819	root number
14	S14_13349015	13349015	0.227852	-0.0574473	0.0224289	0.0104279	1.9818	root number
8	S8_25833040	25833040	0.316444	-0.0532419	0.0207884	0.010433	1.98159	root number
14	S14_4003293	4003293	0.0541746	0.113115	0.0441733	0.0104459	1.98105	root number
11	S11_4928844	4928844	0.170172	-0.0664444	0.0259512	0.0104563	1.98062	root number
12	S12_29333862	29333862	0.413958	-0.0503036	0.0196491	0.0104641	1.9803	root number
6	S6_27345285	27345285	0.173678	0.0638106	0.0249264	0.0104685	1.98012	root number
8	S8_27031716	27031716	0.374442	0.0484456	0.0189268	0.0104785	1.9797	root number
10	S10_19694105	19694105	0.106437	0.0727389	0.0284196	0.0104833	1.9795	root number
8	S8_9019996	9019996	0.335245	0.0493614	0.0192864	0.0104856	1.97941	root number
5	S5_2409405	2409405	0.0576801	-0.079334	0.0310032	0.0105004	1.97879	root number
7	S7_21506772	21506772	0.27884	-0.0553717	0.0216431	0.0105154	1.97817	root number
3	S3_22791045	22791045	0.082218	-0.0907654	0.0354807	0.0105227	1.97787	root number
14	S14_10421527	10421527	0.310707	0.0517591	0.0202342	0.0105275	1.97767	root number
14	S14_10421545	10421545	0.310707	0.0517591	0.0202342	0.0105275	1.97767	root number
14	S14_10421571	10421571	0.310707	0.0517591	0.0202342	0.0105275	1.97767	root number
8	S8_16813325	16813325	0.489802	-0.0431114	0.0168542	0.0105308	1.97754	root number
16	S16_25615985	25615985	0.34608	0.0502575	0.0196492	0.0105356	1.97734	root number
5	S5_6765299	6765299	0.192479	-0.0667554	0.0261072	0.0105588	1.97639	root number
2	S2_3677786	3677786	0.203633	0.0613483	0.0239954	0.010568	1.97601	root number
1	S1_23261647	23261647	0.153282	-0.0605582	0.023692	0.0105864	1.97525	root number
14	S14_445983	445983	0.354366	0.0558197	0.0218404	0.0105944	1.97492	root number
6	S6_9578002	9578002	0.0748885	0.0942104	0.0368691	0.0106106	1.97426	root number
2	S2_3859275	3859275	0.247929	-0.0573103	0.0224298	0.0106159	1.97404	root number
12	S12_535747	535747	0.10102	0.0807446	0.0316169	0.0106542	1.97248	root number
7	S7_5324839	5324839	0.154876	0.0655117	0.0256552	0.0106634	1.9721	root number
2	S2_24660697	24660697	0.48956	0.0554822	0.0217283	0.0106662	1.97199	root number
14	S14_5571510	5571510	0.282345	0.0555436	0.021755	0.0106755	1.97161	root number
13	S13_2581758	2581758	0.189293	-0.0602876	0.0236135	0.0106769	1.97155	root number
16	S16_26063104	26063104	0.215105	-0.0596709	0.0233723	0.010678	1.97151	root number
1	S1_24131390	24131390	0.369662	-0.0531948	0.0208371	0.0106834	1.97129	root number
16	S16_23561972	23561972	0.416507	0.0529118	0.0207288	0.010693	1.9709	root number
1	S1_34356201	34356201	0.325685	-0.0563411	0.0220767	0.0107087	1.97026	root number
16	S16_2196047	2196047	0.259401	-0.0533007	0.0208855	0.0107093	1.97024	root number
3	S3_23940462	23940462	0.0583174	-0.09483	0.0371588	0.0107101	1.97021	root number
14	S14_13460656	13460656	0.21383	-0.0613268	0.0240379	0.0107336	1.96925	root number
14	S14_133661	133661	0.27884	-0.0537918	0.0210858	0.0107384	1.96906	root number
5	S5_2409401	2409401	0.0570427	-0.0793145	0.0310916	0.0107416	1.96893	root number
2	S2_29246365	29246365	0.458891	0.0680839	0.0266904	0.0107451	1.96879	root number
3	S3_3550282	3550282	0.277884	-0.0546448	0.0214253	0.0107573	1.9683	root number
12	S12_19583921	19583921	0.414277	0.0532215	0.0208675	0.0107585	1.96825	root number
2	S2_26127234	26127234	0.0509879	0.108098	0.0423925	0.0107742	1.96761	root number
12	S12_30389354	30389354	0.171128	-0.057894	0.0227046	0.0107761	1.96754	root number
2	S2_3001091	3001091	0.374442	-0.0511428	0.0200581	0.0107807	1.96735	root number
14	S14_3897992	3897992	0.183875	0.0645805	0.0253299	0.0107853	1.96717	root number
1	S1_19027255	19027255	0.0818993	0.0897263	0.0351948	0.0107903	1.96697	root number
9	S9_24909402	24909402	0.164436	0.0665052	0.026088	0.0107952	1.96677	root number
6	S6_10396355	10396355	0.375398	-0.0433486	0.0170067	0.0108058	1.96634	root number
18	S18_12930096	12930096	0.17559	0.0662189	0.0259796	0.0108071	1.96629	root number
8	S8_19354294	19354294	0.420331	-0.0510403	0.0200284	0.0108219	1.9657	root number
12	S12_24602381	24602381	0.46144	-0.0490506	0.0192501	0.010832	1.96529	root number
5	S5_25671192	25671192	0.17967	0.0790879	0.0310444	0.0108474	1.96467	root number
2	S2_24542994	24542994	0.126514	0.0749084	0.0294044	0.0108492	1.9646	root number
16	S16_2034453	2034453	0.106437	-0.0794778	0.0311982	0.0108492	1.9646	root number
6	S6_3825042	3825042	0.223709	0.0484702	0.0190266	0.0108499	1.96457	root number
2	S2_9155992	9155992	0.173996	0.0656974	0.0257894	0.0108511	1.96453	root number
2	S2_24660744	24660744	0.491209	0.0551279	0.0216405	0.0108518	1.9645	root number
8	S8_1335307	1335307	0.110989	0.0958883	0.0376414	0.0108524	1.96447	root number
4	S4_27544348	27544348	0.479924	0.046838	0.0183878	0.0108582	1.96424	root number
14	S14_434016	434016	0.37986	0.0505065	0.0198292	0.0108629	1.96405	root number
6	S6_26715852	26715852	0.141491	-0.0760832	0.0298721	0.0108663	1.96392	root number
10	S10_78914	78914	0.127473	0.0818002	0.0321188	0.0108716	1.96371	root number
14	S14_11500736	11500736	0.40376	0.0491839	0.0193137	0.0108785	1.96343	root number
12	S12_19417887	19417887	0.478011	0.0479602	0.0188333	0.0108788	1.96342	root number
16	S16_2009242	2009242	0.340982	-0.0494404	0.0194156	0.0108832	1.96324	root number
9	S9_24518200	24518200	0.107075	0.0746295	0.0293079	0.0108843	1.9632	root number
13	S13_2698139	2698139	0.193117	-0.0599759	0.0235561	0.0108936	1.96283	root number
4	S4_27621759	27621759	0.381134	0.0459875	0.0180628	0.0108975	1.96267	root number
14	S14_2475686	2475686	0.44232	0.047131	0.0185136	0.0109044	1.9624	root number
13	S13_2574505	2574505	0.1826	-0.061339	0.0240956	0.0109072	1.96229	root number
9	S9_24656883	24656883	0.170172	0.0663344	0.0260591	0.0109111	1.96213	root number
11	S11_2440756	2440756	0.160293	0.0733229	0.0288076	0.0109196	1.96179	root number
10	S10_15983851	15983851	0.145634	-0.0682332	0.0268104	0.0109269	1.9615	root number
1	S1_26444169	26444169	0.449968	0.0653083	0.0256629	0.0109324	1.96128	root number
9	S9_1857054	1857054	0.127788	0.0699772	0.0274978	0.0109331	1.96126	root number
12	S12_29341972	29341972	0.412365	-0.050673	0.0199123	0.0109338	1.96123	root number
16	S16_25589458	25589458	0.450287	-0.047487	0.0186628	0.0109442	1.96082	root number
1	S1_1754535	1754535	0.23956	0.0718794	0.0282565	0.0109648	1.96	root number
6	S6_23818240	23818240	0.275653	-0.0484983	0.0190662	0.0109689	1.95984	root number
10	S10_18797504	18797504	0.177183	-0.0663817	0.0260987	0.0109751	1.95959	root number
10	S10_20602525	20602525	0.243786	0.0554235	0.0217909	0.0109771	1.95951	root number
9	S9_29015046	29015046	0.0745698	0.0918321	0.036107	0.01098	1.9594	root number
5	S5_27578165	27578165	0.166985	-0.0655313	0.025769	0.0109896	1.95902	root number
1	S1_24818117	24818117	0.382091	-0.0535543	0.0210614	0.0109976	1.9587	root number
12	S12_19831655	19831655	0.440089	0.0497136	0.0195511	0.0109981	1.95868	root number
13	S13_11492247	11492247	0.205226	-0.056214	0.0221076	0.0109986	1.95866	root number
2	S2_18889083	18889083	0.0505495	-0.129545	0.0509486	0.0110013	1.95856	root number
14	S14_999574	999574	0.0510989	-0.133092	0.0523456	0.0110044	1.95843	root number
2	S2_6086714	6086714	0.392607	0.0510023	0.0200604	0.0110082	1.95828	root number
11	S11_1392690	1392690	0.34608	-0.0486477	0.0191351	0.0110116	1.95815	root number
12	S12_30389343	30389343	0.171447	-0.0576417	0.0226729	0.0110119	1.95814	root number
6	S6_1660105	1660105	0.435946	0.048501	0.0190779	0.0110138	1.95806	root number
4	S4_22006526	22006526	0.481198	-0.0486853	0.0191513	0.0110176	1.95791	root number
12	S12_27373447	27373447	0.0691523	-0.0994664	0.0391333	0.0110305	1.9574	root number
8	S8_32497267	32497267	0.0506692	-0.110346	0.0434175	0.0110377	1.95712	root number
8	S8_32497268	32497268	0.0506692	-0.110346	0.0434175	0.0110377	1.95712	root number
6	S6_26645232	26645232	0.10102	-0.0831091	0.0327068	0.0110524	1.95654	root number
8	S8_25993161	25993161	0.234544	0.0561612	0.0221023	0.0110546	1.95646	root number
12	S12_3711358	3711358	0.0583174	-0.10321	0.0406431	0.0111037	1.95453	root number
8	S8_24901796	24901796	0.0882728	-0.0848233	0.0334032	0.011105	1.95448	root number
8	S8_8043550	8043550	0.399618	-0.0467239	0.0184097	0.0111489	1.95277	root number
9	S9_13541393	13541393	0.136074	0.0727179	0.028652	0.0111498	1.95273	root number
8	S8_9020018	9020018	0.337476	0.0485128	0.0191152	0.0111516	1.95266	root number
5	S5_4873382	4873382	0.414277	0.0486239	0.01916	0.0111556	1.95251	root number
17	S17_20163967	20163967	0.35819	0.0506982	0.0199786	0.0111607	1.95231	root number
12	S12_3624486	3624486	0.0771192	-0.0896184	0.035316	0.0111611	1.95229	root number
12	S12_17832990	17832990	0.442957	0.0461927	0.0182036	0.011163	1.95222	root number
10	S10_25729506	25729506	0.491077	-0.0477649	0.0188246	0.0111689	1.95199	root number
10	S10_25729548	25729548	0.491077	-0.0477649	0.0188246	0.0111689	1.95199	root number
3	S3_23892261	23892261	0.096877	-0.0711557	0.0280468	0.0111795	1.95158	root number
2	S2_4336201	4336201	0.480242	-0.052084	0.0205319	0.0111891	1.9512	root number
17	S17_25316050	25316050	0.361058	0.0512567	0.0202064	0.0111916	1.95111	root number
16	S16_3023342	3023342	0.434672	-0.0512676	0.0202134	0.0112024	1.95069	root number
5	S5_22755907	22755907	0.441364	-0.049996	0.0197138	0.0112096	1.95041	root number
16	S16_11394514	11394514	0.413958	-0.0497488	0.0196232	0.0112383	1.9493	root number
16	S16_11394520	11394520	0.413958	-0.0497488	0.0196232	0.0112383	1.9493	root number
2	S2_6419420	6419420	0.437221	0.0491601	0.0193927	0.0112453	1.94903	root number
2	S2_31298962	31298962	0.330784	-0.047315	0.0186655	0.0112482	1.94892	root number
2	S2_13772016	13772016	0.304971	0.0547824	0.0216119	0.0112503	1.94884	root number
2	S2_6421855	6421855	0.26195	-0.0550061	0.0217049	0.0112683	1.94814	root number
5	S5_22756015	22756015	0.397068	-0.0520802	0.0205511	0.0112711	1.94803	root number
14	S14_12099034	12099034	0.194391	0.0586338	0.0231387	0.0112765	1.94783	root number
14	S14_12099057	12099057	0.194391	0.0586338	0.0231387	0.0112765	1.94783	root number
11	S11_5292105	5292105	0.256851	0.0554644	0.0218889	0.0112799	1.94769	root number
6	S6_25815693	25815693	0.208732	-0.0592415	0.0233808	0.0112845	1.94752	root number
10	S10_25611015	25611015	0.200446	0.0475385	0.0187635	0.0112908	1.94728	root number
10	S10_25611041	25611041	0.200446	0.0475385	0.0187635	0.0112908	1.94728	root number
10	S10_25611043	25611043	0.200446	0.0475385	0.0187635	0.0112908	1.94728	root number
10	S10_25611048	25611048	0.200446	0.0475385	0.0187635	0.0112908	1.94728	root number
2	S2_2568430	2568430	0.144678	-0.0672979	0.0265696	0.0113128	1.94643	root number
2	S2_2568443	2568443	0.144678	-0.0672979	0.0265696	0.0113128	1.94643	root number
16	S16_24700070	24700070	0.341938	-0.0477742	0.0188616	0.011313	1.94642	root number
1	S1_11574674	11574674	0.102294	-0.0797169	0.0314766	0.0113229	1.94604	root number
15	S15_25593987	25593987	0.141758	0.0859626	0.0339449	0.011328	1.94585	root number
14	S14_11094449	11094449	0.0646909	0.0829959	0.0327822	0.0113499	1.94501	root number
14	S14_11094498	11094498	0.0646909	0.0829959	0.0327822	0.0113499	1.94501	root number
1	S1_33321488	33321488	0.386233	-0.046498	0.0183681	0.0113592	1.94465	root number
2	S2_18938383	18938383	0.295092	-0.0461371	0.0182292	0.0113757	1.94402	root number
1	S1_5180638	5180638	0.413321	0.0408497	0.0161428	0.0113894	1.9435	root number
7	S7_5007235	5007235	0.198534	-0.0636217	0.0251438	0.011396	1.94325	root number
14	S14_2503777	2503777	0.173359	-0.0638775	0.0252463	0.0114007	1.94307	root number
15	S15_8557773	8557773	0.0943276	-0.0865846	0.0342214	0.011402	1.94302	root number
10	S10_20759055	20759055	0.130975	0.0698712	0.0276222	0.0114214	1.94228	root number
10	S10_23470702	23470702	0.0949649	-0.0797642	0.0315344	0.0114246	1.94216	root number
6	S6_9855900	9855900	0.373168	-0.0469058	0.0185441	0.0114251	1.94214	root number
4	S4_20419968	20419968	0.104844	-0.0759224	0.030017	0.0114287	1.942	root number
2	S2_12171176	12171176	0.178139	0.0580767	0.0229631	0.0114347	1.94178	root number
1	S1_26401135	26401135	0.104525	-0.0867052	0.0342833	0.0114362	1.94172	root number
9	S9_28655989	28655989	0.454748	0.0535527	0.0211748	0.0114362	1.94172	root number
12	S12_3711280	3711280	0.0844487	-0.0876262	0.0346474	0.0114362	1.94172	root number
2	S2_12157980	12157980	0.109624	0.078692	0.0311158	0.0114386	1.94163	root number
8	S8_4862036	4862036	0.371978	0.096313	0.0380841	0.0114402	1.94157	root number
4	S4_27695667	27695667	0.313576	0.0486451	0.0192359	0.0114429	1.94146	root number
2	S2_3381450	3381450	0.462396	0.0538882	0.0213094	0.0114438	1.94143	root number
1	S1_18920813	18920813	0.083174	0.0879834	0.0347929	0.0114461	1.94134	root number
14	S14_308594	308594	0.367431	0.0537325	0.0212504	0.0114539	1.94105	root number
[truncated: 93,970 more rows]

## Sheet: root weight
Chr	SNP	bp	Freq	b	se	p	-log10	trait
2	S2_3222285	3222285	0.248247	-0.13574	0.0269018	4.51674e-07	6.34517	root weight
2	S2_3222078	3222078	0.249841	-0.13023	0.026807	1.18543e-06	5.92612	root weight
2	S2_3116550	3116550	0.25717	-0.12127	0.0271382	7.87329e-06	5.10384	root weight
14	S14_2190929	2190929	0.380497	-0.100729	0.0225619	8.02314e-06	5.09566	root weight
14	S14_2066599	2066599	0.251753	-0.120748	0.0270907	8.30483e-06	5.08067	root weight
14	S14_2111923	2111923	0.275972	-0.112404	0.0252221	8.32731e-06	5.0795	root weight
1	S1_16913972	16913972	0.329121	-0.133851	0.0302106	9.397e-06	5.02701	root weight
14	S14_2224756	2224756	0.250797	-0.115994	0.026428	1.13839e-05	4.94371	root weight
2	S2_3033484	3033484	0.262906	-0.118278	0.0270179	1.19901e-05	4.92118	root weight
14	S14_2126765	2126765	0.24761	-0.11832	0.0270595	1.22777e-05	4.91088	root weight
14	S14_2163469	2163469	0.271192	-0.113907	0.0262104	1.38716e-05	4.85787	root weight
14	S14_2163034	2163034	0.248566	-0.114137	0.0266916	1.90148e-05	4.72091	root weight
14	S14_2652541	2652541	0.194073	-0.110639	0.0261738	2.36741e-05	4.62573	root weight
2	S2_3163255	3163255	0.304653	-0.105269	0.0249092	2.37756e-05	4.62387	root weight
1	S1_16913929	16913929	0.330769	-0.12668	0.0300859	2.54688e-05	4.59399	root weight
14	S14_2652542	2652542	0.194391	-0.109204	0.0261894	3.04884e-05	4.51587	root weight
1	S1_26433021	26433021	0.102932	-0.174493	0.0418693	3.07879e-05	4.51162	root weight
1	S1_22784226	22784226	0.207138	0.125985	0.0303103	3.2318e-05	4.49056	root weight
14	S14_2669317	2669317	0.196622	-0.11081	0.0267009	3.32414e-05	4.47832	root weight
1	S1_25834721	25834721	0.0984704	-0.168395	0.0405778	3.32583e-05	4.4781	root weight
1	S1_22985545	22985545	0.121096	-0.164503	0.0399033	3.7473e-05	4.42628	root weight
10	S10_5664208	5664208	0.0736264	-0.232574	0.0565179	3.87106e-05	4.41217	root weight
11	S11_4805876	4805876	0.299873	0.101175	0.024657	4.07335e-05	4.39005	root weight
2	S2_3163619	3163619	0.31262	-0.0996163	0.0242885	4.10712e-05	4.38646	root weight
1	S1_22442437	22442437	0.237094	0.128709	0.0315913	4.6177e-05	4.33557	root weight
1	S1_22442441	22442441	0.237094	0.128709	0.0315913	4.6177e-05	4.33557	root weight
14	S14_2163003	2163003	0.270236	-0.105109	0.0258442	4.76163e-05	4.32224	root weight
16	S16_24932015	24932015	0.22967	-0.140483	0.0346025	4.90922e-05	4.30899	root weight
5	S5_27437101	27437101	0.0956023	-0.15765	0.0388472	4.94508e-05	4.30583	root weight
1	S1_16918036	16918036	0.328022	-0.125029	0.0308691	5.11502e-05	4.29115	root weight
2	S2_2628223	2628223	0.183238	-0.120932	0.0300461	5.70046e-05	4.24409	root weight
1	S1_26433265	26433265	0.106756	-0.166231	0.0414187	5.98452e-05	4.22297	root weight
14	S14_1922213	1922213	0.269598	-0.106022	0.0264534	6.12684e-05	4.21276	root weight
1	S1_22921755	22921755	0.118866	-0.160684	0.0402276	6.48643e-05	4.18799	root weight
1	S1_22988751	22988751	0.120778	-0.15916	0.0398845	6.59259e-05	4.18094	root weight
10	S10_23303220	23303220	0.484704	0.110377	0.0277072	6.78486e-05	4.16846	root weight
1	S1_22885308	22885308	0.121734	-0.157225	0.0395756	7.10414e-05	4.14849	root weight
1	S1_4262615	4262615	0.18022	-0.156348	0.0393694	7.14822e-05	4.1458	root weight
10	S10_24377608	24377608	0.0984704	0.156083	0.0395148	7.81498e-05	4.10707	root weight
10	S10_24458344	24458344	0.097833	0.158136	0.0400715	7.93509e-05	4.10045	root weight
10	S10_25618660	25618660	0.189611	0.112634	0.0287257	8.8172e-05	4.05467	root weight
10	S10_24656583	24656583	0.104207	0.149866	0.0382249	8.83166e-05	4.05396	root weight
1	S1_22934970	22934970	0.118866	-0.158258	0.040377	8.87312e-05	4.05192	root weight
11	S11_2590837	2590837	0.204908	0.120754	0.0308278	8.96385e-05	4.04751	root weight
10	S10_25881636	25881636	0.170491	0.111277	0.0284832	9.35472e-05	4.02897	root weight
15	S15_10213484	10213484	0.494264	0.0789609	0.020281	9.8874e-05	4.00492	root weight
1	S1_4910327	4910327	0.164286	-0.155188	0.0398757	9.95055e-05	4.00215	root weight
4	S4_27570469	27570469	0.198215	-0.103346	0.0266061	0.000102621	3.98876	root weight
10	S10_24377599	24377599	0.097833	0.153859	0.03962	0.000103019	3.98708	root weight
1	S1_22930084	22930084	0.119822	-0.155491	0.040266	0.000112653	3.94826	root weight
1	S1_22634834	22634834	0.346718	0.0995909	0.0258027	0.000113519	3.94493	root weight
14	S14_1880908	1880908	0.244105	-0.105852	0.0274594	0.0001158	3.93629	root weight
1	S1_25674833	25674833	0.110899	-0.153103	0.0397338	0.000116573	3.9334	root weight
11	S11_4903197	4903197	0.438496	-0.0938384	0.0243609	0.00011715	3.93126	root weight
10	S10_25761522	25761522	0.192161	0.109328	0.0284597	0.00012229	3.91261	root weight
16	S16_2204689	2204689	0.316125	-0.0910229	0.0237037	0.000123021	3.91002	root weight
1	S1_25769161	25769161	0.11058	-0.154529	0.0402469	0.000123275	3.90912	root weight
1	S1_26444169	26444169	0.449968	0.119476	0.0311732	0.000126775	3.89697	root weight
14	S14_2262188	2262188	0.237412	-0.105026	0.0274147	0.000127617	3.89409	root weight
14	S14_2335416	2335416	0.238368	-0.105843	0.0276442	0.000128787	3.89013	root weight
1	S1_17009723	17009723	0.465902	0.0775473	0.0202553	0.00012893	3.88965	root weight
12	S12_1234671	1234671	0.0860421	-0.155377	0.040642	0.000131802	3.88008	root weight
10	S10_24658208	24658208	0.101976	0.150612	0.0393958	0.000131812	3.88005	root weight
12	S12_424726	424726	0.0697897	-0.169158	0.0442525	0.000132073	3.87919	root weight
1	S1_22885299	22885299	0.120778	-0.151603	0.0396749	0.000132836	3.87668	root weight
12	S12_738040	738040	0.0793499	-0.158677	0.0415794	0.000135505	3.86804	root weight
10	S10_24415437	24415437	0.0975143	0.152949	0.0400899	0.000136093	3.86616	root weight
2	S2_3127302	3127302	0.304653	-0.0941436	0.0246955	0.000137748	3.86091	root weight
10	S10_25761521	25761521	0.236775	0.102988	0.0270189	0.000138025	3.86004	root weight
15	S15_25624320	25624320	0.476099	0.0916412	0.0240479	0.000138532	3.85845	root weight
14	S14_2052279	2052279	0.450924	-0.0832072	0.021839	0.000138946	3.85715	root weight
16	S16_26472989	26472989	0.22033	-0.131255	0.0345591	0.000145873	3.83603	root weight
12	S12_603456	603456	0.0769231	-0.203787	0.0537169	0.000148402	3.82856	root weight
2	S2_2821589	2821589	0.0834927	-0.163118	0.0430121	0.000149218	3.82618	root weight
1	S1_23095311	23095311	0.124602	-0.149247	0.039361	0.000149584	3.82511	root weight
1	S1_23122941	23122941	0.24283	-0.0871787	0.0229959	0.000150013	3.82387	root weight
4	S4_27570426	27570426	0.20427	-0.100688	0.0265662	0.000150593	3.8222	root weight
10	S10_5730784	5730784	0.0956023	0.14865	0.039451	0.00016458	3.78362	root weight
1	S1_22892874	22892874	0.118228	-0.152246	0.0404129	0.000165045	3.7824	root weight
12	S12_1178713	1178713	0.260676	0.106115	0.0281818	0.000166307	3.77909	root weight
11	S11_4836050	4836050	0.315385	0.1161	0.0308753	0.000169722	3.77026	root weight
14	S14_2604903	2604903	0.286488	-0.0978031	0.0260171	0.000170472	3.76835	root weight
16	S16_2024545	2024545	0.315169	-0.0906049	0.0241132	0.000171637	3.76539	root weight
10	S10_25881460	25881460	0.192798	0.106552	0.0283592	0.000171818	3.76493	root weight
1	S1_17514163	17514163	0.323077	-0.11654	0.0310591	0.000175288	3.75625	root weight
11	S11_2471623	2471623	0.255258	-0.095455	0.025485	0.000180007	3.74471	root weight
2	S2_3568760	3568760	0.348948	-0.0872633	0.0233166	0.000182168	3.73953	root weight
1	S1_26336156	26336156	0.108349	-0.155742	0.0416209	0.000182624	3.73844	root weight
12	S12_12609432	12609432	0.471957	-0.0806035	0.021574	0.000186861	3.72848	root weight
1	S1_22882769	22882769	0.118866	-0.149911	0.040222	0.000193711	3.71285	root weight
1	S1_22812004	22812004	0.305609	0.10332	0.0277316	0.000194773	3.71047	root weight
1	S1_25775132	25775132	0.110899	-0.151512	0.0406823	0.000195881	3.70801	root weight
12	S12_6800527	6800527	0.0527473	-0.242567	0.0652829	0.000202701	3.69314	root weight
14	S14_2668159	2668159	0.188974	-0.103054	0.0277471	0.000203973	3.69043	root weight
13	S13_2698139	2698139	0.193117	-0.106188	0.0285946	0.000204352	3.68962	root weight
1	S1_17527336	17527336	0.163187	0.150309	0.0405817	0.000212353	3.67294	root weight
16	S16_24600876	24600876	0.060989	-0.246851	0.0666728	0.000213554	3.67049	root weight
1	S1_17527310	17527310	0.15989	0.151122	0.0408177	0.00021359	3.67042	root weight
14	S14_1922088	1922088	0.246973	-0.0963884	0.0260657	0.00021739	3.66276	root weight
5	S5_27569832	27569832	0.0981517	-0.147472	0.0399768	0.00022518	3.64747	root weight
14	S14_2790916	2790916	0.265774	-0.098727	0.0267739	0.000226532	3.64487	root weight
10	S10_24483740	24483740	0.188337	0.0933485	0.0253243	0.000227698	3.64264	root weight
14	S14_5422567	5422567	0.393244	-0.090119	0.0244533	0.000228384	3.64133	root weight
12	S12_532365	532365	0.0763736	-0.200335	0.0543697	0.000228984	3.64019	root weight
1	S1_22817354	22817354	0.298917	0.0988166	0.026824	0.000229707	3.63883	root weight
11	S11_2471629	2471629	0.255895	-0.0939161	0.0254994	0.000230442	3.63744	root weight
1	S1_30497231	30497231	0.0621415	-0.184808	0.0502109	0.000232664	3.63327	root weight
10	S10_26206267	26206267	0.198215	0.10319	0.0280638	0.000236017	3.62706	root weight
1	S1_26433204	26433204	0.104207	-0.150151	0.0408364	0.000236085	3.62693	root weight
14	S14_2119082	2119082	0.286807	-0.0939901	0.0255629	0.000236169	3.62678	root weight
10	S10_26186696	26186696	0.192479	0.099435	0.0270492	0.000236842	3.62554	root weight
10	S10_26186698	26186698	0.192479	0.099435	0.0270492	0.000236842	3.62554	root weight
1	S1_17045603	17045603	0.360421	-0.0878141	0.023928	0.000242614	3.61508	root weight
1	S1_22473929	22473929	0.313576	0.0942516	0.0256911	0.000243834	3.61291	root weight
12	S12_1167993	1167993	0.239006	0.111023	0.0302708	0.000244785	3.61122	root weight
13	S13_24067476	24067476	0.203297	-0.138018	0.0377465	0.000255739	3.5922	root weight
10	S10_24483729	24483729	0.139898	0.099041	0.0271368	0.00026256	3.58077	root weight
11	S11_2857819	2857819	0.218292	0.107411	0.0294475	0.000264761	3.57715	root weight
1	S1_22803709	22803709	0.308158	0.101064	0.0277122	0.000265407	3.57609	root weight
14	S14_2208062	2208062	0.40631	-0.0891669	0.0244938	0.00027222	3.56508	root weight
5	S5_27575341	27575341	0.0981517	-0.145608	0.0400031	0.000272721	3.56428	root weight
14	S14_2052310	2052310	0.46399	-0.0792646	0.0217785	0.000273092	3.56369	root weight
12	S12_736499	736499	0.0876354	-0.146705	0.040353	0.000277411	3.55688	root weight
1	S1_17045621	17045621	0.363607	-0.0865013	0.0238015	0.000278766	3.55476	root weight
10	S10_23561709	23561709	0.136711	0.102448	0.0282032	0.000280686	3.55178	root weight
1	S1_22885701	22885701	0.12269	-0.142346	0.0391973	0.000281741	3.55015	root weight
1	S1_22893969	22893969	0.123327	-0.14108	0.0388675	0.000283677	3.54718	root weight
2	S2_2809137	2809137	0.0838113	-0.155698	0.0429031	0.000284452	3.54599	root weight
1	S1_22846095	22846095	0.301785	0.101042	0.0278941	0.000291934	3.53472	root weight
9	S9_26130205	26130205	0.439133	-0.0833895	0.0230296	0.000293498	3.53239	root weight
12	S12_1134629	1134629	0.28362	0.0990525	0.0273726	0.000296121	3.52853	root weight
7	S7_3845012	3845012	0.470045	0.0863135	0.0238553	0.000296649	3.52776	root weight
8	S8_25796859	25796859	0.132569	-0.116514	0.0322388	0.000301408	3.52085	root weight
1	S1_26401135	26401135	0.104525	-0.150457	0.0416858	0.000307012	3.51284	root weight
10	S10_25929550	25929550	0.191842	0.102336	0.0283626	0.000308411	3.51087	root weight
1	S1_27181423	27181423	0.203633	-0.105228	0.0292089	0.000315052	3.50162	root weight
16	S16_25342443	25342443	0.23022	-0.123546	0.034302	0.000316128	3.50014	root weight
11	S11_2210157	2210157	0.129382	0.127297	0.0353717	0.000319652	3.49532	root weight
6	S6_26711208	26711208	0.153601	-0.126277	0.0351372	0.000325871	3.48695	root weight
10	S10_26186613	26186613	0.195666	0.100014	0.027845	0.000328392	3.48361	root weight
10	S10_25611060	25611060	0.188655	0.0837048	0.0233346	0.000334296	3.47587	root weight
10	S10_25611061	25611061	0.188655	0.0837048	0.0233346	0.000334296	3.47587	root weight
12	S12_1178521	1178521	0.336201	0.07906	0.0220398	0.000334316	3.47584	root weight
10	S10_25929766	25929766	0.192479	0.101639	0.0283396	0.000335186	3.47471	root weight
11	S11_2569443	2569443	0.174634	0.106296	0.0296469	0.000336544	3.47296	root weight
10	S10_25881615	25881615	0.175271	0.100669	0.0280939	0.000339297	3.46942	root weight
16	S16_2034083	2034083	0.342575	-0.0853648	0.0238358	0.000341804	3.46622	root weight
2	S2_3142760	3142760	0.371893	-0.0900344	0.0251515	0.000344001	3.46344	root weight
11	S11_1238739	1238739	0.232951	0.105129	0.029371	0.000344435	3.46289	root weight
11	S11_1238740	1238740	0.232951	0.105129	0.029371	0.000344435	3.46289	root weight
13	S13_2371745	2371745	0.249841	-0.0959197	0.0268176	0.000347894	3.45855	root weight
1	S1_19838425	19838425	0.470682	-0.0876399	0.0245037	0.000348089	3.45831	root weight
16	S16_25140105	25140105	0.344505	-0.11029	0.0308759	0.000354213	3.45074	root weight
2	S2_4962587	4962587	0.244742	0.101434	0.0284162	0.000357529	3.44669	root weight
12	S12_727011	727011	0.0860421	-0.14542	0.0407657	0.000360792	3.44274	root weight
1	S1_22893975	22893975	0.123327	-0.137967	0.0388093	0.000377992	3.42252	root weight
12	S12_794332	794332	0.0869981	-0.144096	0.0405377	0.000378524	3.42191	root weight
10	S10_23617187	23617187	0.384003	-0.0925285	0.026059	0.000384166	3.41548	root weight
1	S1_17009798	17009798	0.47833	0.0697466	0.0196549	0.000387343	3.4119	root weight
11	S11_4805918	4805918	0.160612	0.111134	0.0313229	0.000388131	3.41102	root weight
12	S12_260865	260865	0.0885915	-0.142896	0.0402759	0.00038826	3.41088	root weight
11	S11_4055950	4055950	0.248566	0.100453	0.0283217	0.00038983	3.40912	root weight
1	S1_17009753	17009753	0.482473	0.0694337	0.0195778	0.000390308	3.40859	root weight
14	S14_2721834	2721834	0.294455	-0.0733155	0.020676	0.000391248	3.40755	root weight
2	S2_3028596	3028596	0.136711	-0.0960257	0.0270993	0.000394881	3.40353	root weight
16	S16_9514865	9514865	0.177502	0.114376	0.0323824	0.000412381	3.3847	root weight
2	S2_2846222	2846222	0.0847674	-0.152766	0.0432555	0.000412874	3.38418	root weight
1	S1_17009776	17009776	0.482792	0.0690382	0.0195691	0.000418828	3.37796	root weight
1	S1_22455584	22455584	0.281071	0.0886047	0.0251639	0.000429751	3.36678	root weight
2	S2_2818574	2818574	0.085086	-0.150957	0.0429003	0.00043351	3.363	root weight
14	S14_2587999	2587999	0.28362	-0.0923567	0.0262478	0.000433747	3.36276	root weight
14	S14_5032216	5032216	0.438815	-0.0907869	0.0258105	0.000435738	3.36077	root weight
1	S1_17127492	17127492	0.0975143	0.136609	0.0388409	0.00043623	3.36028	root weight
14	S14_5061576	5061576	0.436902	-0.0905809	0.0257697	0.000439728	3.35682	root weight
12	S12_12699184	12699184	0.431485	0.0850654	0.024251	0.000451993	3.34487	root weight
9	S9_24554001	24554001	0.334289	0.077747	0.0221929	0.000459631	3.33759	root weight
14	S14_1212336	1212336	0.129382	-0.12071	0.0344582	0.000459895	3.33734	root weight
1	S1_18573666	18573666	0.331868	0.115116	0.0329307	0.000472801	3.32532	root weight
13	S13_2581758	2581758	0.189293	-0.100209	0.0286666	0.000472892	3.32524	root weight
11	S11_2175187	2175187	0.233588	0.0887766	0.0254003	0.000473885	3.32433	root weight
16	S16_2034500	2034500	0.330784	-0.0835238	0.0239233	0.000480659	3.31816	root weight
11	S11_2879445	2879445	0.178776	0.109039	0.0312322	0.000480811	3.31803	root weight
16	S16_2204733	2204733	0.340982	-0.0821032	0.0235365	0.000486043	3.31333	root weight
1	S1_14923544	14923544	0.367582	0.101716	0.0291593	0.000486144	3.31324	root weight
10	S10_23799591	23799591	0.102932	0.136157	0.0390414	0.000487563	3.31197	root weight
2	S2_3028599	3028599	0.135437	-0.0948441	0.0272026	0.000489243	3.31048	root weight
10	S10_25683131	25683131	0.191842	0.100302	0.0287761	0.000491001	3.30892	root weight
16	S16_2024358	2024358	0.319949	-0.083811	0.0240482	0.000491914	3.30811	root weight
2	S2_12445421	12445421	0.147546	0.113584	0.0325995	0.000493559	3.30666	root weight
9	S9_21909653	21909653	0.0608668	-0.182234	0.0523121	0.000494736	3.30563	root weight
7	S7_24805214	24805214	0.15615	0.0858059	0.0246418	0.000497438	3.30326	root weight
12	S12_652492	652492	0.0885915	-0.140198	0.0402674	0.000498297	3.30251	root weight
12	S12_726925	726925	0.0866794	-0.141685	0.0407045	0.000499877	3.30114	root weight
10	S10_24246925	24246925	0.455704	0.0782466	0.0225157	0.000510454	3.29204	root weight
1	S1_16899357	16899357	0.360739	-0.0736066	0.0211816	0.000510802	3.29175	root weight
10	S10_23839785	23839785	0.0940089	0.145388	0.0418523	0.000513083	3.28981	root weight
16	S16_22651045	22651045	0.0851648	0.181232	0.0522078	0.000517837	3.28581	root weight
9	S9_26488445	26488445	0.393563	0.0664102	0.0191488	0.000524134	3.28056	root weight
1	S1_22867605	22867605	0.254939	0.0994424	0.028689	0.000527841	3.2775	root weight
1	S1_26433134	26433134	0.109943	-0.13609	0.0393183	0.000537693	3.26947	root weight
14	S14_5571335	5571335	0.339707	-0.0896445	0.0259707	0.000556948	3.25419	root weight
14	S14_5571362	5571362	0.339707	-0.0896445	0.0259707	0.000556948	3.25419	root weight
1	S1_25774242	25774242	0.0971957	-0.137994	0.0399892	0.00055897	3.25261	root weight
1	S1_25774248	25774248	0.0971957	-0.137994	0.0399892	0.00055897	3.25261	root weight
2	S2_4335719	4335719	0.476099	-0.0862876	0.0250227	0.000563989	3.24873	root weight
10	S10_24377567	24377567	0.318993	0.0845206	0.0245162	0.000565717	3.2474	root weight
14	S14_2668175	2668175	0.190567	-0.0958171	0.0277955	0.000566397	3.24688	root weight
2	S2_3222017	3222017	0.322498	-0.0887034	0.0257367	0.00056775	3.24584	root weight
11	S11_2857386	2857386	0.192479	0.104275	0.0302627	0.00056967	3.24438	root weight
1	S1_18573668	18573668	0.332967	0.113336	0.0328935	0.000569928	3.24418	root weight
5	S5_2360391	2360391	0.486297	0.0760402	0.0220832	0.000574552	3.24067	root weight
15	S15_17756197	17756197	0.056724	-0.151036	0.0438684	0.000575437	3.24	root weight
11	S11_2221348	2221348	0.128107	0.121747	0.0353636	0.000575888	3.23966	root weight
13	S13_2574607	2574607	0.18738	-0.100463	0.0291877	0.000577521	3.23843	root weight
7	S7_5428118	5428118	0.154876	0.106317	0.0309122	0.000583172	3.2342	root weight
12	S12_432839	432839	0.0669216	0.162535	0.0472683	0.000584791	3.233	root weight
12	S12_774394	774394	0.0854047	-0.139979	0.0407122	0.000585473	3.23249	root weight
1	S1_22999438	22999438	0.126514	-0.134302	0.0390718	0.000587497	3.23099	root weight
7	S7_3845026	3845026	0.46877	0.0814849	0.0237202	0.000591991	3.22768	root weight
10	S10_24179426	24179426	0.0965583	0.138965	0.0404692	0.000595099	3.22541	root weight
1	S1_17601339	17601339	0.055768	-0.172593	0.0502992	0.000600632	3.22139	root weight
13	S13_2574505	2574505	0.1826	-0.100298	0.0292505	0.000605981	3.21754	root weight
10	S10_23470702	23470702	0.0949649	-0.131219	0.0382766	0.000607661	3.21634	root weight
12	S12_652665	652665	0.0892288	-0.13756	0.040127	0.000607816	3.21623	root weight
16	S16_24504926	24504926	0.0576801	-0.177636	0.0518505	0.000612692	3.21276	root weight
5	S5_8395000	8395000	0.183556	0.101921	0.02975	0.000612699	3.21275	root weight
1	S1_22893160	22893160	0.242192	0.101683	0.0296956	0.000616625	3.20998	root weight
7	S7_24844556	24844556	0.0742511	0.132401	0.0386789	0.000619188	3.20818	root weight
7	S7_24805255	24805255	0.145315	0.085183	0.0249062	0.000625858	3.20352	root weight
2	S2_1733445	1733445	0.457935	0.0790686	0.0231242	0.000627837	3.20215	root weight
1	S1_22893165	22893165	0.243467	0.101253	0.0296303	0.000632651	3.19884	root weight
2	S2_2828773	2828773	0.0863607	-0.145533	0.0426049	0.000635781	3.19669	root weight
8	S8_25815245	25815245	0.187062	-0.0983199	0.028784	0.000635978	3.19656	root weight
9	S9_26488406	26488406	0.402167	0.0651453	0.0190833	0.000640791	3.19328	root weight
12	S12_985228	985228	0.0889101	-0.136731	0.0400652	0.000643184	3.19166	root weight
12	S12_479342	479342	0.0895475	-0.136317	0.0399521	0.000644847	3.19054	root weight
11	S11_2205706	2205706	0.1297	0.120565	0.0353404	0.000645947	3.1898	root weight
2	S2_2680378	2680378	0.157744	-0.109224	0.032026	0.000648504	3.18809	root weight
12	S12_834066	834066	0.101338	-0.116704	0.0342477	0.000655256	3.18359	root weight
1	S1_16996248	16996248	0.185468	0.0889024	0.0260921	0.000656193	3.18297	root weight
1	S1_30849723	30849723	0.0611855	-0.175172	0.0514154	0.000656808	3.18256	root weight
2	S2_3001397	3001397	0.363926	-0.0832656	0.0244424	0.000657767	3.18193	root weight
10	S10_5669138	5669138	0.054812	0.180568	0.0530435	0.000663726	3.17801	root weight
1	S1_17045684	17045684	0.358509	-0.0845555	0.0248429	0.000665008	3.17717	root weight
1	S1_22613587	22613587	0.267049	0.0950516	0.0279304	0.000666121	3.17645	root weight
14	S14_3893892	3893892	0.23072	-0.105081	0.0308981	0.000671718	3.17281	root weight
12	S12_182270	182270	0.0898662	-0.136025	0.0400314	0.000678934	3.16817	root weight
1	S1_19831653	19831653	0.447419	-0.0831321	0.0244737	0.000681801	3.16634	root weight
2	S2_3000717	3000717	0.360421	-0.0831577	0.0245243	0.000696814	3.15688	root weight
11	S11_3073813	3073813	0.162843	0.108286	0.0319711	0.000706659	3.15079	root weight
12	S12_1169103	1169103	0.227533	0.0905297	0.0267492	0.00071335	3.1467	root weight
11	S11_4928531	4928531	0.297323	0.0878316	0.0259585	0.000715584	3.14534	root weight
2	S2_5250007	5250007	0.35819	-0.085764	0.025367	0.000722418	3.14121	root weight
1	S1_16996236	16996236	0.186106	0.0879679	0.0260245	0.00072435	3.14005	root weight
15	S15_10423436	10423436	0.496176	0.0769737	0.0228094	0.000739113	3.13129	root weight
8	S8_26562299	26562299	0.404716	-0.0781153	0.023151	0.000740422	3.13052	root weight
10	S10_26206891	26206891	0.189293	0.096251	0.0285457	0.000746734	3.12683	root weight
10	S10_26174227	26174227	0.246654	0.0737113	0.0218613	0.000746872	3.12675	root weight
7	S7_24777670	24777670	0.0780752	0.124604	0.0369723	0.000751111	3.1243	root weight
7	S7_24777682	24777682	0.0780752	0.124604	0.0369723	0.000751111	3.1243	root weight
13	S13_24731177	24731177	0.254939	-0.0854095	0.0253452	0.000752104	3.12372	root weight
1	S1_20398305	20398305	0.181007	0.0939613	0.0278963	0.000756508	3.12119	root weight
1	S1_20398306	20398306	0.181007	0.0939613	0.0278963	0.000756508	3.12119	root weight
1	S1_20398315	20398315	0.181007	0.0939613	0.0278963	0.000756508	3.12119	root weight
14	S14_2758623	2758623	0.241874	-0.0901111	0.0267639	0.000760218	3.11906	root weight
2	S2_3293292	3293292	0.26673	-0.0976489	0.0290075	0.000761762	3.11818	root weight
1	S1_22712274	22712274	0.0791209	-0.181174	0.0538381	0.000764975	3.11635	root weight
13	S13_23744343	23744343	0.256851	-0.101778	0.0302738	0.000774028	3.11124	root weight
13	S13_24067181	24067181	0.101648	-0.158684	0.047217	0.000777356	3.10938	root weight
15	S15_10415729	10415729	0.499044	0.0767915	0.0228593	0.000781372	3.10714	root weight
1	S1_22613576	22613576	0.298598	0.0883846	0.0263516	0.000796375	3.09888	root weight
1	S1_17310492	17310492	0.307692	-0.105596	0.031497	0.000800637	3.09656	root weight
1	S1_22790047	22790047	0.25717	0.0953127	0.0284306	0.000800956	3.09639	root weight
14	S14_2758698	2758698	0.261313	-0.0876378	0.0261431	0.000801611	3.09604	root weight
14	S14_2758717	2758717	0.261313	-0.0876378	0.0261431	0.000801611	3.09604	root weight
2	S2_1723760	1723760	0.460803	0.0780137	0.0233039	0.000814935	3.08888	root weight
10	S10_20850517	20850517	0.119822	0.109185	0.0326345	0.000820809	3.08576	root weight
13	S13_24731160	24731160	0.253027	-0.0850635	0.025436	0.000825138	3.08347	root weight
5	S5_11361243	11361243	0.200446	0.0935301	0.0279692	0.000825679	3.08319	root weight
12	S12_1288425	1288425	0.0876354	-0.134691	0.0402838	0.000827138	3.08242	root weight
11	S11_2201123	2201123	0.127151	0.118486	0.0354552	0.000832228	3.07976	root weight
14	S14_5354099	5354099	0.310707	-0.0920776	0.0275648	0.00083656	3.0775	root weight
15	S15_11578248	11578248	0.392288	-0.0830109	0.024864	0.000842003	3.07469	root weight
10	S10_24464993	24464993	0.0962396	0.127649	0.0382345	0.000842061	3.07466	root weight
8	S8_27525790	27525790	0.279477	-0.0732143	0.0219358	0.000844849	3.07322	root weight
16	S16_24513104	24513104	0.0587912	-0.21587	0.0646783	0.000845048	3.07312	root weight
5	S5_14376527	14376527	0.071383	0.158091	0.047395	0.000851135	3.07	root weight
4	S4_8654734	8654734	0.274725	-0.115219	0.0345448	0.00085193	3.0696	root weight
17	S17_14999971	14999971	0.185714	0.129328	0.0388094	0.000861013	3.06499	root weight
5	S5_6516177	6516177	0.0835165	-0.172384	0.0517767	0.000870389	3.06029	root weight
13	S13_2574672	2574672	0.181326	-0.088373	0.0265567	0.000875646	3.05767	root weight
13	S13_2574709	2574709	0.181326	-0.088373	0.0265567	0.000875646	3.05767	root weight
9	S9_24553953	24553953	0.34863	0.0730992	0.0219758	0.000879909	3.05556	root weight
10	S10_24373867	24373867	0.153282	0.10394	0.0312786	0.000890462	3.05038	root weight
2	S2_6264311	6264311	0.382728	0.0798681	0.0240379	0.000891845	3.04971	root weight
1	S1_22844665	22844665	0.321224	0.0785	0.0236266	0.000892049	3.04961	root weight
1	S1_17603431	17603431	0.0544933	-0.16554	0.049837	0.000894937	3.04821	root weight
7	S7_24664313	24664313	0.0790312	0.138307	0.041642	0.000895884	3.04775	root weight
12	S12_552437	552437	0.0933716	-0.130393	0.0392608	0.000896324	3.04753	root weight
10	S10_24608335	24608335	0.0956023	0.132492	0.0398936	0.000896558	3.04742	root weight
15	S15_18002251	18002251	0.0576801	-0.16161	0.048662	0.000896717	3.04734	root weight
1	S1_23767793	23767793	0.128426	-0.1316	0.0396347	0.000899133	3.04618	root weight
16	S16_24578110	24578110	0.0620879	-0.211737	0.0638115	0.000906113	3.04282	root weight
2	S2_1751058	1751058	0.401211	0.0791637	0.0238621	0.000908118	3.04186	root weight
11	S11_4814083	4814083	0.475781	0.0828704	0.0249911	0.000913196	3.03944	root weight
12	S12_1402832	1402832	0.085086	0.142032	0.0428576	0.000919549	3.03643	root weight
14	S14_1733684	1733684	0.20204	-0.0991269	0.0299151	0.000921017	3.03573	root weight
10	S10_23449893	23449893	0.460803	-0.0599174	0.0180847	0.00092248	3.03504	root weight
1	S1_23120804	23120804	0.297642	0.0871255	0.0263012	0.0009243	3.03419	root weight
11	S11_4216420	4216420	0.161249	0.104549	0.0315646	0.000925533	3.03361	root weight
5	S5_26993508	26993508	0.083174	-0.12934	0.0390533	0.000926678	3.03307	root weight
5	S5_26993511	26993511	0.083174	-0.12934	0.0390533	0.000926678	3.03307	root weight
5	S5_26993513	26993513	0.083174	-0.12934	0.0390533	0.000926678	3.03307	root weight
1	S1_17603460	17603460	0.054812	-0.164832	0.0497835	0.000929678	3.03167	root weight
1	S1_22844702	22844702	0.320905	0.0782483	0.0236521	0.000938613	3.02751	root weight
11	S11_4146016	4146016	0.262588	0.0902981	0.0273125	0.000945995	3.02411	root weight
12	S12_326114	326114	0.0815806	-0.128244	0.0387899	0.000946025	3.0241	root weight
10	S10_23738917	23738917	0.244105	0.073268	0.0221663	0.000948465	3.02298	root weight
12	S12_326110	326110	0.0818993	-0.127239	0.0385536	0.000965787	3.01512	root weight
12	S12_326121	326121	0.0818993	-0.127239	0.0385536	0.000965787	3.01512	root weight
12	S12_1262189	1262189	0.282345	0.0920834	0.0279145	0.000971126	3.01272	root weight
1	S1_22985346	22985346	0.31262	0.0837529	0.0253944	0.000973476	3.01167	root weight
15	S15_10207141	10207141	0.453792	-0.07416	0.0224863	0.000973713	3.01157	root weight
1	S1_16996212	16996212	0.164117	0.0909579	0.027582	0.000974694	3.01113	root weight
2	S2_3001138	3001138	0.378266	-0.0807351	0.0244852	0.000976167	3.01048	root weight
1	S1_16899377	16899377	0.373805	-0.068772	0.0208655	0.000980823	3.00841	root weight
11	S11_4815586	4815586	0.469089	0.0827489	0.0251097	0.000982507	3.00766	root weight
14	S14_2026902	2026902	0.300829	-0.080538	0.0244458	0.000985781	3.00622	root weight
10	S10_25901754	25901754	0.201402	0.0895686	0.0271959	0.00098963	3.00453	root weight
11	S11_4056193	4056193	0.249841	0.0931731	0.0282964	0.000992086	3.00345	root weight
1	S1_29373061	29373061	0.0854047	-0.144284	0.0438374	0.000997119	3.00125	root weight
1	S1_17601316	17601316	0.0554493	-0.165774	0.0503697	0.000997804	3.00095	root weight
2	S2_3518949	3518949	0.388464	-0.0791097	0.0240679	0.00101283	2.99446	root weight
16	S16_24432538	24432538	0.0535373	-0.182268	0.0554665	0.0010159	2.99315	root weight
10	S10_25761125	25761125	0.182282	0.0964054	0.0293556	0.00102327	2.99001	root weight
6	S6_26711057	26711057	0.14659	-0.113216	0.0344982	0.00103147	2.98654	root weight
2	S2_1748463	1748463	0.45921	0.0753346	0.0229698	0.00103909	2.98335	root weight
2	S2_1748467	1748467	0.45921	0.0753346	0.0229698	0.00103909	2.98335	root weight
1	S1_29338199	29338199	0.491396	0.0802933	0.0244889	0.00104262	2.98187	root weight
14	S14_2190911	2190911	0.236775	0.0839269	0.0256197	0.00105334	2.97743	root weight
1	S1_17198925	17198925	0.340344	-0.0826711	0.0252444	0.00105727	2.97581	root weight
7	S7_25007191	25007191	0.0866794	0.127289	0.0388739	0.00105881	2.97518	root weight
14	S14_2240474	2240474	0.264818	-0.0853974	0.0260838	0.00106051	2.97449	root weight
14	S14_5437976	5437976	0.336201	-0.0876017	0.0267576	0.00106075	2.97439	root weight
2	S2_3001432	3001432	0.36297	-0.0799855	0.0244335	0.00106188	2.97392	root weight
16	S16_1997754	1997754	0.0516252	-0.162641	0.0496906	0.00106383	2.97313	root weight
16	S16_1997808	1997808	0.0516252	-0.162641	0.0496906	0.00106383	2.97313	root weight
1	S1_16899324	16899324	0.374124	-0.0682262	0.0208457	0.00106444	2.97288	root weight
12	S12_532695	532695	0.0825366	-0.136431	0.0416872	0.00106514	2.97259	root weight
2	S2_24660697	24660697	0.48956	0.0863512	0.0263882	0.00106661	2.97199	root weight
5	S5_7792436	7792436	0.14011	0.121929	0.0372977	0.00107901	2.96697	root weight
1	S1_17137867	17137867	0.329191	-0.0859382	0.0262991	0.00108414	2.96491	root weight
14	S14_1058018	1058018	0.130019	-0.105747	0.0323618	0.00108441	2.96481	root weight
1	S1_24872995	24872995	0.174952	0.0891395	0.0272814	0.00108538	2.96442	root weight
1	S1_24873019	24873019	0.174952	0.0891395	0.0272814	0.00108538	2.96442	root weight
6	S6_26711077	26711077	0.146272	-0.112593	0.0344733	0.00109044	2.9624	root weight
15	S15_10358374	10358374	0.496495	-0.075142	0.023014	0.00109445	2.9608	root weight
1	S1_20564064	20564064	0.195029	0.0989724	0.0303211	0.00109795	2.95942	root weight
14	S14_1816066	1816066	0.212237	-0.0947568	0.0290501	0.00110692	2.95588	root weight
7	S7_24538832	24538832	0.0983516	0.161395	0.0495245	0.00111844	2.95139	root weight
14	S14_2433701	2433701	0.382409	-0.0790663	0.0242679	0.00112175	2.9501	root weight
12	S12_886039	886039	0.0905035	-0.129294	0.0396851	0.00112197	2.95002	root weight
2	S2_2783349	2783349	0.0787126	-0.143237	0.0439662	0.00112245	2.94983	root weight
13	S13_2713825	2713825	0.143403	-0.106062	0.0325879	0.0011353	2.94489	root weight
10	S10_24246935	24246935	0.442639	0.0731985	0.022492	0.00113621	2.94454	root weight
1	S1_23137786	23137786	0.121415	-0.131694	0.0404818	0.00114125	2.94262	root weight
2	S2_3573518	3573518	0.373805	-0.0837992	0.0257618	0.00114254	2.94213	root weight
1	S1_17051648	17051648	0.359783	-0.0802708	0.0246855	0.00114701	2.94043	root weight
10	S10_20850553	20850553	0.119503	0.106128	0.0326452	0.00115021	2.93922	root weight
1	S1_17050373	17050373	0.339388	-0.0849567	0.0261407	0.00115414	2.93774	root weight
2	S2_3004597	3004597	0.364882	-0.0792093	0.0243732	0.00115464	2.93755	root weight
12	S12_10991971	10991971	0.263736	0.110452	0.033992	0.00115662	2.93681	root weight
10	S10_24301233	24301233	0.0975143	0.130187	0.0400746	0.00115971	2.93565	root weight
14	S14_4049939	4049939	0.24283	-0.0945532	0.0291059	0.0011598	2.93562	root weight
2	S2_3028597	3028597	0.147546	-0.0864934	0.0266288	0.00116174	2.93489	root weight
1	S1_23063828	23063828	0.316444	-0.0701417	0.0215953	0.00116218	2.93473	root weight
17	S17_20752935	20752935	0.12269	-0.115873	0.0356962	0.00117004	2.9318	root weight
16	S16_2023025	2023025	0.342575	-0.0776945	0.0239407	0.00117329	2.93059	root weight
16	S16_26211533	26211533	0.240659	-0.108772	0.0335288	0.00117804	2.92884	root weight
14	S14_4049937	4049937	0.243149	-0.0942604	0.0290634	0.00118165	2.92751	root weight
10	S10_25761592	25761592	0.193754	0.0905295	0.0279149	0.00118255	2.92718	root weight
10	S10_25761632	25761632	0.193754	0.0905295	0.0279149	0.00118255	2.92718	root weight
11	S11_4260944	4260944	0.335564	0.0788537	0.0243199	0.00118548	2.92611	root weight
2	S2_3568775	3568775	0.429573	-0.0732824	0.0226102	0.00119062	2.92423	root weight
10	S10_24299563	24299563	0.445188	-0.07983	0.0246346	0.00119296	2.92337	root weight
14	S14_2250283	2250283	0.258445	-0.0822001	0.0253842	0.00120271	2.91984	root weight
1	S1_17601300	17601300	0.055768	-0.162936	0.0503245	0.00120493	2.91904	root weight
1	S1_17137854	17137854	0.329828	-0.0851386	0.0263023	0.00120825	2.91784	root weight
8	S8_27179938	27179938	0.253027	-0.0916126	0.0283278	0.00122064	2.91341	root weight
13	S13_24020482	24020482	0.267049	-0.0886188	0.0274085	0.00122387	2.91226	root weight
14	S14_375290	375290	0.131612	-0.11311	0.0350179	0.00123763	2.90741	root weight
2	S2_3568792	3568792	0.428936	-0.0730968	0.0226305	0.00123788	2.90732	root weight
2	S2_6110052	6110052	0.445825	0.076764	0.0237707	0.00124067	2.90634	root weight
2	S2_24660695	24660695	0.493407	0.0851994	0.0263935	0.00124641	2.90434	root weight
2	S2_2854244	2854244	0.0869981	-0.137441	0.0425864	0.00124945	2.90328	root weight
16	S16_2180054	2180054	0.35086	-0.0771754	0.0239193	0.00125318	2.90199	root weight
1	S1_19838728	19838728	0.482154	-0.0763973	0.0236788	0.00125359	2.90184	root weight
7	S7_4485128	4485128	0.0849772	-0.211528	0.0656067	0.00126335	2.89848	root weight
14	S14_3891442	3891442	0.246973	-0.0953221	0.0295776	0.00126951	2.89636	root weight
10	S10_24407094	24407094	0.254939	-0.0721705	0.0224023	0.0012749	2.89452	root weight
8	S8_27179823	27179823	0.272148	-0.0856501	0.0266036	0.0012842	2.89137	root weight
1	S1_27071446	27071446	0.217033	-0.100056	0.0310788	0.00128446	2.89128	root weight
15	S15_10213475	10213475	0.269917	-0.0675581	0.0209904	0.00128849	2.88992	root weight
10	S10_24232593	24232593	0.307521	-0.0766149	0.0238052	0.00128902	2.88974	root weight
7	S7_24805224	24805224	0.147546	0.0800548	0.0248754	0.00128984	2.88946	root weight
1	S1_17045866	17045866	0.348311	-0.0806239	0.0250554	0.00129165	2.88886	root weight
14	S14_2442944	2442944	0.212874	-0.0907186	0.0282083	0.00129979	2.88613	root weight
11	S11_3088698	3088698	0.164755	0.103326	0.0321303	0.00130065	2.88584	root weight
1	S1_29372696	29372696	0.0879541	-0.140819	0.0438028	0.00130514	2.88434	root weight
2	S2_6231311	6231311	0.418738	0.069111	0.0215033	0.00130913	2.88302	root weight
2	S2_2695266	2695266	0.104396	-0.155841	0.0485264	0.00132058	2.87924	root weight
1	S1_15073312	15073312	0.0691523	0.123705	0.0385222	0.00132155	2.87892	root weight
14	S14_5573366	5573366	0.319312	-0.0859481	0.0268102	0.00134689	2.87067	root weight
14	S14_2201432	2201432	0.31485	-0.0801881	0.0250359	0.00136041	2.86633	root weight
14	S14_4049936	4049936	0.242511	-0.0935882	0.0292203	0.00136073	2.86623	root weight
12	S12_77077	77077	0.0892288	-0.12792	0.0399605	0.00136875	2.86368	root weight
10	S10_24426515	24426515	0.470682	0.0704584	0.0220144	0.00137162	2.86277	root weight
14	S14_2442951	2442951	0.212556	-0.0902946	0.0282154	0.00137338	2.86221	root weight
2	S2_24660744	24660744	0.491209	0.0841004	0.0262802	0.00137359	2.86214	root weight
12	S12_1402867	1402867	0.265137	0.0898049	0.0280712	0.00137815	2.8607	root weight
2	S2_19427772	19427772	0.378022	0.086019	0.026895	0.00138226	2.85941	root weight
1	S1_19833794	19833794	0.451562	-0.0770713	0.0241244	0.00139957	2.85401	root weight
14	S14_2190939	2190939	0.234863	0.0825019	0.0258259	0.00140055	2.8537	root weight
4	S4_27137315	27137315	0.452836	-0.0726112	0.0227352	0.00140423	2.85256	root weight
1	S1_27181409	27181409	0.468133	-0.0705365	0.0220871	0.00140528	2.85224	root weight
16	S16_2519943	2519943	0.395475	-0.0726955	0.022773	0.00141207	2.85014	root weight
1	S1_22660287	22660287	0.306883	0.0872312	0.0273357	0.00141725	2.84855	root weight
1	S1_23058632	23058632	0.114404	-0.124013	0.0388623	0.00141741	2.8485	root weight
1	S1_23058643	23058643	0.114404	-0.124013	0.0388623	0.00141741	2.8485	root weight
10	S10_20966369	20966369	0.130975	0.10866	0.0340685	0.00142533	2.84608	root weight
2	S2_2066020	2066020	0.427342	-0.0717813	0.0225171	0.0014333	2.84366	root weight
4	S4_22006526	22006526	0.481198	-0.0741996	0.0232876	0.00144142	2.84121	root weight
1	S1_23019483	23019483	0.121096	-0.122814	0.0385469	0.00144208	2.84101	root weight
1	S1_27175084	27175084	0.217973	-0.0914392	0.028701	0.00144293	2.84075	root weight
16	S16_2167248	2167248	0.350542	-0.076167	0.0239166	0.00144907	2.83891	root weight
14	S14_5272904	5272904	0.467177	-0.0799445	0.0251056	0.00145088	2.83837	root weight
11	S11_4737784	4737784	0.123327	0.11305	0.035512	0.00145541	2.83701	root weight
1	S1_25774243	25774243	0.333971	-0.0737036	0.023156	0.00145802	2.83624	root weight
16	S16_24429100	24429100	0.0532186	-0.17766	0.055826	0.00146062	2.83546	root weight
10	S10_26216597	26216597	0.493627	0.0695141	0.0218434	0.00146069	2.83544	root weight
12	S12_1134624	1134624	0.0882728	-0.1271	0.0399396	0.00146111	2.83532	root weight
5	S5_27532775	27532775	0.107712	-0.11689	0.0367421	0.00146583	2.83392	root weight
5	S5_27532779	27532779	0.107712	-0.11689	0.0367421	0.00146583	2.83392	root weight
15	S15_10492191	10492191	0.442639	0.0746255	0.023459	0.00146713	2.83353	root weight
2	S2_2032673	2032673	0.321224	0.0793492	0.0249461	0.00146857	2.83311	root weight
2	S2_14394740	14394740	0.12747	-0.108383	0.0340903	0.0014763	2.83083	root weight
15	S15_11128914	11128914	0.174315	-0.108344	0.0340876	0.00148089	2.82948	root weight
7	S7_24923168	24923168	0.0838113	0.129409	0.0407262	0.0014854	2.82816	root weight
12	S12_997951	997951	0.098789	-0.122508	0.0385579	0.00148682	2.82774	root weight
12	S12_723176	723176	0.0997451	-0.122525	0.0385743	0.00149141	2.8264	root weight
8	S8_4588126	4588126	0.379121	0.100127	0.0315363	0.00149845	2.82436	root weight
15	S15_10213439	10213439	0.275016	-0.0662576	0.0208705	0.00149995	2.82392	root weight
18	S18_9498917	9498917	0.0564054	-0.163158	0.0514221	0.00150914	2.82127	root weight
12	S12_937027	937027	0.098789	-0.122074	0.0384876	0.00151509	2.81956	root weight
10	S10_5149394	5149394	0.0551307	0.16813	0.0530101	0.00151565	2.8194	root weight
5	S5_8978047	8978047	0.0576801	0.176404	0.0556331	0.00151998	2.81816	root weight
1	S1_17045843	17045843	0.332059	-0.0822263	0.0259322	0.00152011	2.81812	root weight
16	S16_1998072	1998072	0.347992	-0.0750841	0.0236901	0.00152739	2.81605	root weight
7	S7_5274892	5274892	0.333839	-0.130513	0.0412192	0.00154386	2.81139	root weight
1	S1_27181525	27181525	0.499044	-0.0726021	0.0229323	0.00154588	2.81082	root weight
14	S14_4153939	4153939	0.0528999	-0.168594	0.0532555	0.00154679	2.81057	root weight
6	S6_26903406	26903406	0.174952	-0.0921232	0.0291045	0.00154945	2.80982	root weight
16	S16_1937728	1937728	0.333652	-0.0758431	0.0239619	0.00154999	2.80967	root weight
16	S16_2167310	2167310	0.350542	-0.0754731	0.0238536	0.00155608	2.80797	root weight
10	S10_26216613	26216613	0.493308	0.0691416	0.0218622	0.00156358	2.80588	root weight
9	S9_27066502	27066502	0.0587912	0.206198	0.0652135	0.0015675	2.80479	root weight
16	S16_24432614	24432614	0.053856	-0.175373	0.0554952	0.00157689	2.8022	root weight
17	S17_20244292	20244292	0.220879	0.113229	0.0358483	0.00158543	2.79985	root weight
14	S14_1787767	1787767	0.212556	-0.0915816	0.0289952	0.0015858	2.79975	root weight
1	S1_18119958	18119958	0.114404	-0.115594	0.0366025	0.00158807	2.79913	root weight
16	S16_24412679	24412679	0.0535373	-0.17596	0.0557365	0.00159405	2.7975	root weight
5	S5_2360392	2360392	0.416507	-0.072916	0.0230974	0.0015946	2.79735	root weight
10	S10_23398123	23398123	0.102198	0.157733	0.0499657	0.00159493	2.79726	root weight
1	S1_25774244	25774244	0.333015	-0.0731348	0.0231688	0.00159615	2.79693	root weight
12	S12_1355091	1355091	0.0790312	-0.132559	0.0420001	0.00159866	2.79624	root weight
2	S2_2690420	2690420	0.105481	-0.12206	0.0386781	0.00160065	2.7957	root weight
2	S2_3000720	3000720	0.0997451	-0.12484	0.0395762	0.00160817	2.79367	root weight
16	S16_3023925	3023925	0.436584	-0.0776563	0.024619	0.00160869	2.79353	root weight
11	S11_4836008	4836008	0.286813	0.0974919	0.0309195	0.00161553	2.79168	root weight
1	S1_24271067	24271067	0.0857234	-0.135529	0.0429936	0.00161979	2.79054	root weight
17	S17_22048684	22048684	0.349904	-0.0712801	0.0226123	0.00162003	2.79048	root weight
9	S9_27520145	27520145	0.116316	0.107555	0.0341265	0.00162349	2.78955	root weight
1	S1_17196220	17196220	0.324729	-0.0835991	0.0265293	0.00162599	2.78888	root weight
12	S12_738024	738024	0.102613	-0.117063	0.0371517	0.0016274	2.78851	root weight
1	S1_19834932	19834932	0.450287	-0.0751023	0.0238487	0.00163764	2.78578	root weight
16	S16_2490680	2490680	0.460166	0.067355	0.0213901	0.00163897	2.78543	root weight
14	S14_4946395	4946395	0.434353	-0.0806846	0.0256319	0.00164493	2.78385	root weight
11	S11_5292105	5292105	0.256851	0.083827	0.0266351	0.00164823	2.78298	root weight
12	S12_1073376	1073376	0.0901848	-0.122207	0.0388408	0.00165313	2.78169	root weight
10	S10_23617175	23617175	0.323773	-0.0799606	0.0254203	0.0016578	2.78047	root weight
13	S13_2701237	2701237	0.187062	-0.0890051	0.028297	0.00165869	2.78023	root weight
13	S13_2701255	2701255	0.187062	-0.0890051	0.028297	0.00165869	2.78023	root weight
16	S16_24504925	24504925	0.0605481	-0.161391	0.0513159	0.00166053	2.77975	root weight
2	S2_3001091	3001091	0.374442	-0.0766873	0.0243999	0.00167264	2.7766	root weight
16	S16_2204806	2204806	0.35341	-0.0747362	0.0237898	0.00168072	2.7745	root weight
16	S16_2096179	2096179	0.256533	-0.0805644	0.0256484	0.0016831	2.77389	root weight
16	S16_2096192	2096192	0.256533	-0.0805644	0.0256484	0.0016831	2.77389	root weight
1	S1_23058746	23058746	0.309433	0.0811209	0.0258372	0.00169121	2.7718	root weight
1	S1_23239268	23239268	0.294136	-0.0827131	0.0263494	0.00169478	2.77089	root weight
1	S1_19838730	19838730	0.478011	-0.0749147	0.0238656	0.0016951	2.7708	root weight
1	S1_30495877	30495877	0.0605481	-0.160509	0.0511434	0.00169868	2.76989	root weight
1	S1_30495912	30495912	0.0605481	-0.160509	0.0511434	0.00169868	2.76989	root weight
11	S11_2175243	2175243	0.224665	0.0801797	0.025548	0.00169878	2.76986	root weight
11	S11_2175252	2175252	0.224665	0.0801797	0.025548	0.00169878	2.76986	root weight
11	S11_21502586	21502586	0.0543956	0.192544	0.0613566	0.00170042	2.76944	root weight
12	S12_3739644	3739644	0.0560867	-0.153713	0.0489839	0.00170089	2.76932	root weight
12	S12_3739645	3739645	0.0560867	-0.153713	0.0489839	0.00170089	2.76932	root weight
1	S1_18859943	18859943	0.130975	-0.114145	0.0363757	0.00170129	2.76922	root weight
7	S7_5274915	5274915	0.334598	-0.129404	0.041248	0.00170562	2.76812	root weight
12	S12_12360686	12360686	0.274379	0.0725783	0.0231382	0.00170845	2.7674	root weight
5	S5_9311996	9311996	0.315806	0.0784018	0.0249955	0.00170897	2.76727	root weight
7	S7_4485171	4485171	0.0591806	-0.247228	0.0788323	0.00171194	2.76651	root weight
9	S9_8557085	8557085	0.148502	-0.102956	0.0328418	0.00171907	2.76471	root weight
7	S7_24817557	24817557	0.0777565	0.129984	0.0414808	0.00172682	2.76275	root weight
14	S14_3861517	3861517	0.214786	-0.0992884	0.0317032	0.00173733	2.76012	root weight
14	S14_1670156	1670156	0.144997	-0.104744	0.0334478	0.00173873	2.75977	root weight
7	S7_24442183	24442183	0.133525	0.0881635	0.0281559	0.00174054	2.75932	root weight
1	S1_27181414	27181414	0.466221	-0.0689687	0.0220309	0.00174481	2.75825	root weight
14	S14_6778022	6778022	0.111536	-0.110176	0.0352249	0.00176135	2.75415	root weight
7	S7_24664586	24664586	0.0752071	0.135376	0.0432906	0.00176511	2.75323	root weight
12	S12_328837	328837	0.109943	-0.106757	0.0341429	0.00176739	2.75267	root weight
6	S6_26703883	26703883	0.159656	-0.110286	0.0352723	0.00176777	2.75257	root weight
16	S16_7604604	7604604	0.399936	-0.0738018	0.023606	0.0017696	2.75212	root weight
1	S1_22853309	22853309	0.260676	0.0867777	0.0277806	0.00178605	2.74811	root weight
1	S1_22853315	22853315	0.260676	0.0867777	0.0277806	0.00178605	2.74811	root weight
1	S1_17408844	17408844	0.0604396	0.183489	0.058744	0.00178698	2.74788	root weight
10	S10_24155211	24155211	0.0860421	0.129856	0.0415748	0.00178753	2.74775	root weight
15	S15_10602544	10602544	0.289675	-0.0815603	0.0261161	0.00179026	2.74708	root weight
12	S12_320055	320055	0.102613	-0.118503	0.03795	0.00179248	2.74655	root weight
2	S2_3549022	3549022	0.389101	-0.078012	0.0249935	0.00180059	2.74459	root weight
1	S1_18379343	18379343	0.331421	0.0990746	0.0317427	0.00180129	2.74442	root weight
1	S1_19834929	19834929	0.450924	-0.0743282	0.0238328	0.00181625	2.74082	root weight
2	S2_23071291	23071291	0.116316	0.111226	0.0356652	0.001817	2.74065	root weight
9	S9_24966448	24966448	0.365519	0.0582394	0.0186753	0.00181754	2.74052	root weight
10	S10_23404991	23404991	0.11536	0.113953	0.0365437	0.0018191	2.74014	root weight
11	S11_1163188	1163188	0.492989	0.0724418	0.0232347	0.00182192	2.73947	root weight
6	S6_8654573	8654573	0.0758445	0.138886	0.0445513	0.00182424	2.73892	root weight
1	S1_23196647	23196647	0.334927	-0.0744797	0.0238936	0.00182612	2.73847	root weight
14	S14_2508793	2508793	0.181007	-0.0898099	0.0288157	0.00182888	2.73781	root weight
15	S15_14181620	14181620	0.262588	0.0802374	0.0257487	0.00183217	2.73703	root weight
11	S11_988098	988098	0.491714	0.0727961	0.0233639	0.00183479	2.73641	root weight
16	S16_24492654	24492654	0.0525813	-0.174146	0.055896	0.00183614	2.73609	root weight
10	S10_23739025	23739025	0.245379	0.0693199	0.0222614	0.00184628	2.7337	root weight
10	S10_23739031	23739031	0.245379	0.0693199	0.0222614	0.00184628	2.7337	root weight
14	S14_4243064	4243064	0.377629	0.0839346	0.0269578	0.00184851	2.73318	root weight
1	S1_25109550	25109550	0.371256	-0.0631987	0.0202981	0.00184868	2.73314	root weight
2	S2_6273954	6273954	0.391013	0.0757122	0.0243329	0.00186134	2.73017	root weight
2	S2_3213191	3213191	0.489802	-0.0718893	0.0231055	0.00186234	2.72994	root weight
1	S1_19676043	19676043	0.458891	-0.0699592	0.0224909	0.00186738	2.72877	root weight
15	S15_5800681	5800681	0.160612	-0.101335	0.0325798	0.00186853	2.7285	root weight
1	S1_17009766	17009766	0.211918	0.0752704	0.0242106	0.00187733	2.72646	root weight
9	S9_2891466	2891466	0.0579987	0.137052	0.0441099	0.00188966	2.72362	root weight
16	S16_17344438	17344438	0.377473	-0.0779199	0.0250856	0.00189533	2.72232	root weight
2	S2_4895789	4895789	0.358827	0.0738687	0.0237923	0.00190448	2.72022	root weight
11	S11_1227708	1227708	0.267686	0.0901304	0.0290327	0.0019064	2.71979	root weight
14	S14_5409114	5409114	0.368706	-0.0792948	0.0255425	0.00190653	2.71976	root weight
16	S16_24554123	24554123	0.0592734	-0.159253	0.05131	0.00191095	2.71875	root weight
12	S12_555647	555647	0.0927342	-0.122108	0.0393453	0.00191254	2.71839	root weight
16	S16_2274608	2274608	0.100382	-0.125615	0.0404786	0.00191416	2.71802	root weight
10	S10_20460218	20460218	0.172084	0.0866674	0.0279363	0.00192012	2.71667	root weight
4	S4_5915680	5915680	0.130019	-0.105216	0.0339243	0.00192552	2.71545	root weight
1	S1_17015223	17015223	0.354047	-0.0768737	0.0247899	0.00192862	2.71475	root weight
11	S11_2865234	2865234	0.187062	0.0926373	0.0298766	0.00193086	2.71425	root weight
7	S7_24539117	24539117	0.0796686	0.127299	0.0410719	0.00193899	2.71242	root weight
11	S11_2518557	2518557	0.253346	0.0890937	0.0287472	0.00194032	2.71213	root weight
9	S9_23600412	23600412	0.0824176	0.164368	0.0530389	0.00194164	2.71183	root weight
7	S7_24896689	24896689	0.181326	0.0803607	0.0259366	0.00194604	2.71085	root weight
14	S14_1556752	1556752	0.143085	-0.100885	0.0325701	0.0019518	2.70956	root weight
14	S14_2503777	2503777	0.173359	-0.0949913	0.0306677	0.001952	2.70952	root weight
12	S12_7541046	7541046	0.0914595	0.120999	0.0390769	0.00195859	2.70806	root weight
14	S14_3909862	3909862	0.225303	-0.0961612	0.0310578	0.00196019	2.7077	root weight
12	S12_1179815	1179815	0.292862	0.0840674	0.0271523	0.00196054	2.70762	root weight
14	S14_3912288	3912288	0.209688	-0.100302	0.0324287	0.00198145	2.70302	root weight
12	S12_347442	347442	0.106756	-0.115335	0.0372895	0.00198176	2.70295	root weight
12	S12_1230745	1230745	0.0714286	-0.172221	0.055702	0.00198932	2.7013	root weight
5	S5_5093232	5093232	0.0742511	0.135664	0.0438881	0.00199392	2.70029	root weight
10	S10_25611251	25611251	0.233588	0.0839035	0.0271443	0.00199477	2.70011	root weight
1	S1_23017978	23017978	0.12747	-0.119636	0.0387339	0.00201053	2.69669	root weight
12	S12_12520539	12520539	0.277565	0.0780596	0.0252793	0.0020158	2.69555	root weight
8	S8_13392607	13392607	0.48311	0.0626805	0.0203007	0.00201778	2.69513	root weight
8	S8_14228494	14228494	0.246154	-0.110989	0.0359724	0.00203278	2.69191	root weight
5	S5_2375358	2375358	0.449012	0.0741071	0.024025	0.00203842	2.69071	root weight
14	S14_2442733	2442733	0.395475	-0.0751463	0.0243624	0.00203879	2.69063	root weight
1	S1_26506608	26506608	0.397387	-0.0641553	0.0208036	0.00204339	2.68965	root weight
1	S1_23763137	23763137	0.130975	-0.121416	0.0393752	0.00204537	2.68923	root weight
14	S14_3917744	3917744	0.207776	-0.100138	0.032479	0.00204809	2.68865	root weight
5	S5_27421906	27421906	0.1058	-0.11325	0.0367343	0.00204966	2.68832	root weight
1	S1_18859920	18859920	0.131612	-0.111596	0.036217	0.00206092	2.68594	root weight
4	S4_27545860	27545860	0.328235	0.0744072	0.0241557	0.00206783	2.68449	root weight
4	S4_27545862	27545862	0.328235	0.0744072	0.0241557	0.00206783	2.68449	root weight
14	S14_2026445	2026445	0.421925	-0.0760237	0.0246901	0.00207612	2.68275	root weight
14	S14_2330331	2330331	0.407266	-0.0729874	0.0237095	0.00208117	2.68169	root weight
14	S14_2330340	2330340	0.407266	-0.0729874	0.0237095	0.00208117	2.68169	root weight
3	S3_14557773	14557773	0.070427	0.135409	0.0439891	0.00208224	2.68147	root weight
16	S16_24432337	24432337	0.053856	-0.170928	0.0555318	0.00208377	2.68115	root weight
2	S2_19427795	19427795	0.381319	0.082032	0.0266547	0.00208691	2.6805	root weight
16	S16_2394194	2394194	0.132967	-0.138716	0.0450923	0.00209602	2.6786	root weight
2	S2_12200646	12200646	0.0928571	-0.156572	0.0509657	0.00212558	2.67252	root weight
5	S5_24105196	24105196	0.424793	0.0746102	0.0242869	0.00212609	2.67242	root weight
11	S11_1162747	1162747	0.359146	0.0799878	0.0260398	0.00212806	2.67202	root weight
11	S11_2590697	2590697	0.234544	-0.0819176	0.0266861	0.00214294	2.66899	root weight
10	S10_24407121	24407121	0.248885	-0.0701851	0.0228653	0.00214417	2.66874	root weight
16	S16_2508789	2508789	0.12967	-0.138367	0.0450899	0.00215005	2.66755	root weight
15	S15_10485115	10485115	0.43021	-0.0685709	0.022357	0.00216154	2.66524	root weight
10	S10_23438982	23438982	0.0736138	-0.112771	0.0367748	0.00216555	2.66443	root weight
10	S10_23438987	23438987	0.0736138	-0.112771	0.0367748	0.00216555	2.66443	root weight
10	S10_23439018	23439018	0.0736138	-0.112771	0.0367748	0.00216555	2.66443	root weight
10	S10_23439021	23439021	0.0736138	-0.112771	0.0367748	0.00216555	2.66443	root weight
17	S17_24628044	24628044	0.348311	0.0755738	0.0246452	0.00216598	2.66435	root weight
17	S17_26078564	26078564	0.116316	0.0875425	0.0285573	0.00217303	2.66293	root weight
14	S14_5543611	5543611	0.472913	-0.0638239	0.0208259	0.00217926	2.66169	root weight
1	S1_22447788	22447788	0.391651	0.0702837	0.0229344	0.00217995	2.66155	root weight
17	S17_20777688	20777688	0.12492	-0.109806	0.035838	0.00218436	2.66068	root weight
8	S8_25818528	25818528	0.366475	-0.072517	0.0236687	0.00218518	2.66051	root weight
4	S4_22272396	22272396	0.455386	0.0631091	0.0206056	0.00219342	2.65888	root weight
14	S14_4012409	4012409	0.385596	-0.0746076	0.0243605	0.00219391	2.65878	root weight
2	S2_6271208	6271208	0.37731	0.074387	0.0243009	0.00220537	2.65652	root weight
15	S15_5800682	5800682	0.162843	-0.0999154	0.0326469	0.00220975	2.65566	root weight
14	S14_5244999	5244999	0.360102	-0.0789541	0.0258002	0.00221179	2.65526	root weight
12	S12_6610188	6610188	0.217582	0.131888	0.0431091	0.00221784	2.65407	root weight
7	S7_24928234	24928234	0.0854047	0.124077	0.0405574	0.00221867	2.65391	root weight
12	S12_7828514	7828514	0.174634	0.0721816	0.0236093	0.00223312	2.65109	root weight
16	S16_1361008	1361008	0.462088	0.0900947	0.0294711	0.00223526	2.65067	root weight
4	S4_26702315	26702315	0.489802	-0.0738988	0.0241758	0.00223766	2.65021	root weight
17	S17_4270344	4270344	0.0732951	-0.115595	0.0378234	0.00224181	2.6494	root weight
7	S7_24747695	24747695	0.0828553	0.12509	0.0409334	0.00224363	2.64905	root weight
11	S11_4836002	4836002	0.336839	0.0766706	0.0250936	0.00224775	2.64825	root weight
1	S1_23240839	23240839	0.333971	-0.0778547	0.0254843	0.0022506	2.6477	root weight
16	S16_24410951	24410951	0.0532186	-0.168751	0.0552402	0.00225164	2.6475	root weight
10	S10_24373884	24373884	0.207457	-0.0864335	0.0282952	0.00225283	2.64727	root weight
10	S10_24246911	24246911	0.0927342	0.12028	0.0393769	0.00225377	2.64709	root weight
10	S10_24426494	24426494	0.471957	-0.0673697	0.0220557	0.00225416	2.64702	root weight
15	S15_24028786	24028786	0.280115	0.0769423	0.0252354	0.00229621	2.63899	root weight
1	S1_26528151	26528151	0.340663	-0.0660747	0.0216759	0.00230136	2.63802	root weight
16	S16_3693537	3693537	0.330147	0.0653323	0.0214424	0.0023123	2.63596	root weight
10	S10_25697060	25697060	0.202358	0.0848612	0.027852	0.00231247	2.63592	root weight
17	S17_4270332	4270332	0.0688337	-0.123889	0.0406668	0.00231569	2.63532	root weight
10	S10_25886557	25886557	0.256851	0.0777727	0.0255314	0.0023178	2.63492	root weight
10	S10_25886560	25886560	0.256851	0.0777727	0.0255314	0.0023178	2.63492	root weight
9	S9_24966429	24966429	0.370618	0.0573849	0.0188428	0.00232328	2.6339	root weight
2	S2_19156776	19156776	0.0608668	-0.119296	0.0391903	0.00233434	2.63184	root weight
11	S11_1051330	1051330	0.359465	0.0798309	0.0262321	0.0023404	2.63071	root weight
9	S9_24998414	24998414	0.471001	-0.069793	0.0229402	0.00234705	2.62948	root weight
10	S10_23434325	23434325	0.109943	0.114449	0.0376289	0.002354	2.62819	root weight
7	S7_24538156	24538156	0.0962396	0.117772	0.0387219	0.00235409	2.62818	root weight
1	S1_27117966	27117966	0.0571429	-0.168087	0.0552916	0.00236566	2.62605	root weight
10	S10_23303222	23303222	0.104844	0.118941	0.0391265	0.00236649	2.6259	root weight
2	S2_2033156	2033156	0.246973	0.0769405	0.0253108	0.00236718	2.62577	root weight
7	S7_24539118	24539118	0.0793499	0.125554	0.0413176	0.00237554	2.62424	root weight
10	S10_23460980	23460980	0.105481	0.117957	0.0388489	0.00239503	2.62069	root weight
4	S4_22079772	22079772	0.425112	0.0733615	0.0241693	0.00240283	2.61928	root weight
14	S14_5548358	5548358	0.322817	-0.0815992	0.0268835	0.00240301	2.61924	root weight
1	S1_22892467	22892467	0.312301	0.0700474	0.0230901	0.0024161	2.61689	root weight
12	S12_1119006	1119006	0.101976	-0.11469	0.0378116	0.00241969	2.61624	root weight
7	S7_24538469	24538469	0.0971957	0.11654	0.03844	0.00243139	2.61415	root weight
2	S2_2092324	2092324	0.448056	0.0722377	0.0238304	0.00243485	2.61353	root weight
10	S10_24165009	24165009	0.17304	0.0925234	0.0305471	0.00245466	2.61001	root weight
7	S7_24795403	24795403	0.0806246	0.127988	0.04226	0.00245703	2.60959	root weight
1	S1_23004037	23004037	0.380178	0.0676943	0.0223575	0.00246328	2.60849	root weight
15	S15_23784309	23784309	0.106044	0.143774	0.0474932	0.0024678	2.60769	root weight
7	S7_24970659	24970659	0.0930529	0.105454	0.0348492	0.00247807	2.60589	root weight
7	S7_5071807	5071807	0.123008	0.0946912	0.0313054	0.00248833	2.60409	root weight
1	S1_27188429	27188429	0.224347	-0.0869122	0.0287384	0.00249249	2.60337	root weight
2	S2_4837031	4837031	0.220841	0.0858805	0.028404	0.00249837	2.60234	root weight
1	S1_24647955	24647955	0.122052	0.108379	0.0358481	0.00250038	2.60199	root weight
4	S4_27764425	27764425	0.341619	-0.0725372	0.0239959	0.00250361	2.60143	root weight
1	S1_26463180	26463180	0.0688337	-0.124487	0.0411863	0.00250672	2.60089	root weight
16	S16_22886237	22886237	0.0884615	-0.162645	0.0538376	0.00251923	2.59873	root weight
10	S10_23546031	23546031	0.0961538	0.154595	0.051174	0.00251975	2.59864	root weight
1	S1_17902715	17902715	0.318674	-0.074732	0.0247389	0.00252081	2.59846	root weight
4	S4_22272394	22272394	0.456342	0.0623461	0.0206442	0.00252744	2.59732	root weight
14	S14_1193957	1193957	0.326004	-0.065886	0.0218297	0.00254302	2.59465	root weight
14	S14_999602	999602	0.0521978	-0.191012	0.0632929	0.00254529	2.59426	root weight
12	S12_29160631	29160631	0.150733	-0.0984907	0.0326356	0.00254545	2.59424	root weight
15	S15_10213496	10213496	0.368681	0.082991	0.0275017	0.00254728	2.59392	root weight
9	S9_26127325	26127325	0.359465	-0.0684868	0.0226988	0.00255127	2.59324	root weight
1	S1_22438155	22438155	0.245055	0.0955367	0.0316718	0.00255744	2.59219	root weight
16	S16_1932951	1932951	0.333015	-0.0731684	0.0242593	0.00256052	2.59167	root weight
17	S17_24678510	24678510	0.359465	0.0745706	0.0247401	0.00257695	2.58889	root weight
5	S5_8394962	8394962	0.316762	0.0769628	0.0255376	0.00258079	2.58825	root weight
10	S10_19694069	19694069	0.1058	0.103994	0.0345078	0.00258148	2.58813	root weight
7	S7_5071846	5071846	0.123327	0.0943115	0.0312983	0.00258412	2.58769	root weight
14	S14_3979074	3979074	0.205226	-0.0980819	0.03256	0.00259237	2.5863	root weight
5	S5_7961038	7961038	0.0598901	0.199615	0.0662754	0.00259615	2.58567	root weight
10	S10_23081581	23081581	0.451243	-0.0681842	0.0226391	0.00259715	2.5855	root weight
11	S11_4808007	4808007	0.412046	0.0735497	0.024423	0.00259964	2.58509	root weight
18	S18_3266146	3266146	0.0653282	0.141102	0.0468805	0.00261392	2.58271	root weight
5	S5_8830088	8830088	0.0599108	0.161099	0.0535393	0.00262123	2.58149	root weight
15	S15_10497393	10497393	0.493308	0.0676186	0.0224757	0.00262528	2.58082	root weight
1	S1_22977062	22977062	0.284257	-0.0776047	0.0257959	0.00262613	2.58068	root weight
14	S14_3927882	3927882	0.282027	-0.0836883	0.0278315	0.0026387	2.57861	root weight
11	S11_1181140	1181140	0.0697897	0.138089	0.0459325	0.00264398	2.57774	root weight
17	S17_6547461	6547461	0.169535	-0.0815617	0.0271323	0.00264646	2.57733	root weight
2	S2_4339668	4339668	0.464627	-0.0745247	0.0247989	0.0026544	2.57603	root weight
2	S2_3003224	3003224	0.306246	0.076834	0.0255706	0.00265773	2.57549	root weight
16	S16_23026004	23026004	0.0994505	-0.158172	0.0526599	0.0026677	2.57386	root weight
16	S16_1929511	1929511	0.269917	-0.0731133	0.0243496	0.00267639	2.57245	root weight
16	S16_1929537	1929537	0.269917	-0.0731133	0.0243496	0.00267639	2.57245	root weight
10	S10_23395594	23395594	0.115997	0.107771	0.0358924	0.00267684	2.57238	root weight
12	S12_1503959	1503959	0.117272	0.113191	0.0377045	0.00268176	2.57158	root weight
1	S1_30836010	30836010	0.149451	0.106749	0.0355609	0.00268324	2.57134	root weight
14	S14_1918442	1918442	0.397068	-0.0744352	0.0248021	0.00268954	2.57032	root weight
14	S14_1918448	1918448	0.397068	-0.0744352	0.0248021	0.00268954	2.57032	root weight
1	S1_23310695	23310695	0.300191	-0.0791936	0.026391	0.00269292	2.56978	root weight
17	S17_4270339	4270339	0.0736138	-0.113302	0.0377656	0.00269856	2.56887	root weight
4	S4_23276135	23276135	0.275016	0.0865625	0.0288673	0.00271193	2.56672	root weight
2	S2_4866084	4866084	0.476099	-0.0688681	0.0229697	0.00271563	2.56613	root weight
14	S14_3994657	3994657	0.271192	-0.0889778	0.0296824	0.00272064	2.56533	root weight
1	S1_23034422	23034422	0.304971	0.0771511	0.0257391	0.00272264	2.56501	root weight
2	S2_32145665	32145665	0.0981517	0.114287	0.0381345	0.00272705	2.56431	root weight
1	S1_30486626	30486626	0.0621415	-0.153518	0.0512291	0.0027292	2.56396	root weight
11	S11_1058622	1058622	0.35819	0.0781583	0.026094	0.00274213	2.56191	root weight
9	S9_26149012	26149012	0.363289	-0.0720289	0.0240487	0.00274325	2.56173	root weight
1	S1_17045172	17045172	0.243467	0.0718154	0.0239842	0.0027509	2.56053	root weight
11	S11_1058388	1058388	0.357234	0.0783377	0.0261651	0.00275364	2.56009	root weight
5	S5_27578165	27578165	0.166985	-0.0937647	0.0313187	0.00275449	2.55996	root weight
1	S1_22221138	22221138	0.482154	0.0703399	0.0234978	0.00275832	2.55936	root weight
16	S16_2687389	2687389	0.149458	-0.100866	0.033704	0.00276528	2.55826	root weight
2	S2_6161493	6161493	0.107393	-0.101073	0.0337786	0.00276967	2.55757	root weight
2	S2_6161524	6161524	0.107393	-0.101073	0.0337786	0.00276967	2.55757	root weight
2	S2_6161550	6161550	0.107393	-0.101073	0.0337786	0.00276967	2.55757	root weight
2	S2_19427796	19427796	0.38022	0.0800339	0.0267489	0.00277119	2.55733	root weight
2	S2_3695415	3695415	0.451562	-0.0750834	0.0250946	0.00277147	2.55729	root weight
10	S10_23617217	23617217	0.315169	-0.0750826	0.0250983	0.00277577	2.55662	root weight
6	S6_26700033	26700033	0.153601	-0.104716	0.0350191	0.00278744	2.55479	root weight
6	S6_26700036	26700036	0.153601	-0.104716	0.0350191	0.00278744	2.55479	root weight
2	S2_4903298	4903298	0.214468	0.0844066	0.028231	0.00279106	2.55423	root weight
2	S2_2099141	2099141	0.432441	-0.067984	0.022751	0.00280643	2.55185	root weight
10	S10_23449882	23449882	0.477374	-0.0533607	0.0178585	0.00280832	2.55155	root weight
2	S2_4903284	4903284	0.21638	0.0834857	0.0279484	0.00281608	2.55036	root weight
6	S6_1660105	1660105	0.435946	0.0693227	0.0232103	0.00281987	2.54977	root weight
7	S7_24922315	24922315	0.0825366	0.12244	0.0410013	0.00282418	2.54911	root weight
13	S13_24701426	24701426	0.182919	-0.0792996	0.0265632	0.00283288	2.54777	root weight
16	S16_2022824	2022824	0.340344	-0.0711531	0.0238363	0.00283513	2.54743	root weight
1	S1_23137945	23137945	0.29796	0.0790319	0.0264796	0.0028392	2.5468	root weight
15	S15_25593987	25593987	0.141758	0.122956	0.0412081	0.00284716	2.54559	root weight
12	S12_67506	67506	0.08413	-0.124185	0.0416218	0.0028483	2.54541	root weight
1	S1_13668354	13668354	0.0783939	0.131338	0.0440235	0.00285098	2.54501	root weight
14	S14_4787062	4787062	0.221797	0.0888691	0.029791	0.00285356	2.54461	root weight
1	S1_17310567	17310567	0.305495	-0.0948716	0.0318067	0.00285662	2.54415	root weight
12	S12_8507896	8507896	0.145604	0.125299	0.0420155	0.00286187	2.54335	root weight
12	S12_1168971	1168971	0.210962	0.080305	0.0269297	0.00286345	2.54311	root weight
1	S1_22660105	22660105	0.308477	0.0764485	0.0256397	0.002867	2.54257	root weight
7	S7_25074319	25074319	0.0697802	0.169423	0.0568222	0.00286708	2.54256	root weight
11	S11_3105615	3105615	0.154876	0.0964841	0.0323676	0.00287417	2.54149	root weight
11	S11_2952206	2952206	0.207457	-0.0863578	0.0289719	0.00287551	2.54129	root weight
14	S14_4016707	4016707	0.383047	-0.0726711	0.0243928	0.00289003	2.5391	root weight
10	S10_23407933	23407933	0.114085	0.111317	0.037365	0.00289021	2.53907	root weight
16	S16_2196207	2196207	0.352135	-0.0707259	0.0237515	0.00290374	2.53704	root weight
5	S5_24104653	24104653	0.419375	0.0731894	0.024585	0.00291087	2.53598	root weight
16	S16_2196047	2196047	0.259401	-0.0755271	0.025373	0.00291396	2.53552	root weight
1	S1_17062556	17062556	0.103297	0.141064	0.0473967	0.00291811	2.5349	root weight
7	S7_24528440	24528440	0.118228	0.0891962	0.0299771	0.00292537	2.53382	root weight
17	S17_20279515	20279515	0.467495	-0.0705462	0.0237151	0.00293233	2.53279	root weight
18	S18_8051842	8051842	0.145315	0.0848882	0.0285434	0.00293943	2.53174	root weight
3	S3_6835127	6835127	0.427661	-0.0652045	0.0219257	0.00294048	2.53158	root weight
7	S7_24805446	24805446	0.156469	0.0710837	0.0239048	0.00294313	2.53119	root weight
15	S15_14789543	14789543	0.274697	0.0752901	0.0253265	0.0029512	2.53	root weight
2	S2_6410481	6410481	0.366794	0.0714726	0.0240463	0.00295581	2.52932	root weight
10	S10_19694061	19694061	0.106119	0.102475	0.0344773	0.00295644	2.52923	root weight
9	S9_26245451	26245451	0.347674	-0.0743274	0.0250073	0.00295649	2.52922	root weight
14	S14_2077683	2077683	0.427342	-0.0715156	0.0240628	0.00295832	2.52895	root weight
10	S10_25761431	25761431	0.172084	0.085686	0.0288328	0.00296034	2.52866	root weight
12	S12_1375589	1375589	0.261632	0.0845016	0.0284344	0.00296055	2.52863	root weight
14	S14_2508778	2508778	0.179732	-0.0863912	0.0290716	0.0029619	2.52843	root weight
1	S1_22267204	22267204	0.483748	0.0692678	0.0233095	0.00296205	2.52841	root weight
14	S14_5443161	5443161	0.35086	-0.0772715	0.0260106	0.00297057	2.52716	root weight
14	S14_3849953	3849953	0.27406	-0.0863426	0.0290707	0.0029771	2.52621	root weight
2	S2_2678698	2678698	0.111855	-0.113628	0.0382659	0.00298347	2.52528	root weight
11	S11_976905	976905	0.361695	0.0768634	0.0258899	0.00298911	2.52446	root weight
1	S1_25524810	25524810	0.347992	0.074025	0.024943	0.00299971	2.52292	root weight
17	S17_6415329	6415329	0.366475	-0.0586835	0.0197776	0.00300558	2.52207	root weight
11	S11_992337	992337	0.400892	0.0673619	0.0227035	0.003007	2.52187	root weight
11	S11_4808020	4808020	0.412683	0.0724358	0.0244177	0.0030118	2.52117	root weight
1	S1_22655800	22655800	0.251115	0.0809503	0.0272951	0.00301955	2.52006	root weight
10	S10_25611015	25611015	0.200446	0.0675282	0.0227756	0.0030275	2.51892	root weight
10	S10_25611041	25611041	0.200446	0.0675282	0.0227756	0.0030275	2.51892	root weight
10	S10_25611043	25611043	0.200446	0.0675282	0.0227756	0.0030275	2.51892	root weight
10	S10_25611048	25611048	0.200446	0.0675282	0.0227756	0.0030275	2.51892	root weight
13	S13_24020548	24020548	0.156788	-0.0975358	0.0329056	0.00303561	2.51775	root weight
1	S1_22438212	22438212	0.244505	0.093548	0.0315662	0.00304114	2.51696	root weight
13	S13_24701407	24701407	0.179414	-0.0793545	0.0267778	0.0030422	2.51681	root weight
14	S14_5023785	5023785	0.301466	0.0739643	0.0249592	0.00304251	2.51677	root weight
12	S12_3570161	3570161	0.0608668	-0.14359	0.0484967	0.00306815	2.51312	root weight
9	S9_25611885	25611885	0.304653	0.0740285	0.0250061	0.00307218	2.51255	root weight
1	S1_19834534	19834534	0.448056	-0.0710505	0.0240034	0.00307623	2.51198	root weight
17	S17_24687476	24687476	0.383047	0.0720842	0.0243549	0.00307901	2.51159	root weight
10	S10_25761441	25761441	0.172721	0.085288	0.0288161	0.00307902	2.51159	root weight
16	S16_23028890	23028890	0.101648	-0.151963	0.0513522	0.00308406	2.51088	root weight
9	S9_27158998	27158998	0.0587912	0.18981	0.0641458	0.003086	2.5106	root weight
9	S9_26989941	26989941	0.0535373	0.152602	0.0515734	0.00308715	2.51044	root weight
9	S9_26989943	26989943	0.0535373	0.152602	0.0515734	0.00308715	2.51044	root weight
9	S9_26989974	26989974	0.0535373	0.152602	0.0515734	0.00308715	2.51044	root weight
12	S12_11678504	11678504	0.118866	0.108552	0.0366876	0.00308808	2.51031	root weight
7	S7_24759299	24759299	0.082218	0.121362	0.0410505	0.00311259	2.50688	root weight
7	S7_24820760	24820760	0.083174	0.120836	0.0408808	0.00311837	2.50607	root weight
7	S7_24624103	24624103	0.0854047	0.118879	0.0402212	0.00312025	2.50581	root weight
1	S1_24925743	24925743	0.185787	0.0895232	0.030289	0.00312032	2.5058	root weight
7	S7_24722585	24722585	0.082967	0.154958	0.0524314	0.00312227	2.50553	root weight
4	S4_27251156	27251156	0.464308	0.0669601	0.0226628	0.00313051	2.50438	root weight
15	S15_11563365	11563365	0.195985	-0.091484	0.0309665	0.00313388	2.50392	root weight
10	S10_23192275	23192275	0.106756	0.116205	0.0393433	0.00314085	2.50295	root weight
10	S10_4746971	4746971	0.289038	0.0792983	0.0268514	0.00314476	2.50241	root weight
1	S1_25527559	25527559	0.150733	-0.103291	0.0349891	0.00315631	2.50082	root weight
11	S11_1404632	1404632	0.266093	-0.0761921	0.025817	0.00316498	2.49963	root weight
7	S7_24722823	24722823	0.0787126	0.121338	0.0411151	0.00316562	2.49954	root weight
17	S17_6547490	6547490	0.169853	-0.0800665	0.0271345	0.00317028	2.4989	root weight
2	S2_4856120	4856120	0.219248	0.0838753	0.0284462	0.00319256	2.49586	root weight
18	S18_5174889	5174889	0.0863607	0.120107	0.0407345	0.00319286	2.49582	root weight
11	S11_1162681	1162681	0.487253	0.0687515	0.0233178	0.00319363	2.49572	root weight
16	S16_3693532	3693532	0.33174	0.0632921	0.0214664	0.00319387	2.49568	root weight
16	S16_2375772	2375772	0.412365	-0.0659711	0.0223783	0.0031984	2.49507	root weight
11	S11_1159896	1159896	0.495857	-0.0681439	0.0231159	0.00319923	2.49495	root weight
11	S11_1118103	1118103	0.356915	0.0770197	0.0261269	0.00319934	2.49494	root weight
14	S14_2026240	2026240	0.418738	-0.070684	0.0239778	0.00319952	2.49492	root weight
15	S15_10213525	10213525	0.365385	0.0819008	0.0277956	0.00321352	2.49302	root weight
14	S14_5437673	5437673	0.485341	0.0735566	0.0249651	0.00321526	2.49278	root weight
4	S4_27758495	27758495	0.325366	0.0722597	0.0245296	0.00322102	2.49201	root weight
2	S2_6268011	6268011	0.366794	0.0710569	0.0241225	0.00322255	2.4918	root weight
12	S12_5800550	5800550	0.227215	0.06538	0.022197	0.00322498	2.49147	root weight
11	S11_3223587	3223587	0.167304	-0.0934195	0.0317242	0.00323222	2.4905	root weight
6	S6_5636662	5636662	0.126374	-0.133311	0.0452819	0.00323966	2.4895	root weight
9	S9_25206655	25206655	0.0834927	0.124339	0.0422433	0.00324624	2.48862	root weight
12	S12_1168318	1168318	0.426705	-0.0728855	0.0247701	0.00325591	2.48733	root weight
9	S9_23257558	23257558	0.157106	0.0963314	0.0327389	0.0032566	2.48724	root weight
5	S5_9567412	9567412	0.053856	0.165126	0.0561231	0.0032588	2.48694	root weight
11	S11_1062318	1062318	0.358827	0.0769326	0.026148	0.00325891	2.48693	root weight
1	S1_13272466	13272466	0.0876354	0.121707	0.0413933	0.0032794	2.48421	root weight
10	S10_25886635	25886635	0.253665	0.077445	0.0263406	0.00328064	2.48404	root weight
12	S12_1168973	1168973	0.211281	0.0791069	0.0269226	0.00330008	2.48148	root weight
5	S5_5214458	5214458	0.20204	0.0883499	0.0300718	0.00330377	2.48099	root weight
7	S7_25070476	25070476	0.0815806	0.12159	0.0413965	0.0033119	2.47992	root weight
9	S9_14042363	14042363	0.427024	-0.0738643	0.0251501	0.0033147	2.47956	root weight
1	S1_22273586	22273586	0.48311	0.0689609	0.0234806	0.00331486	2.47953	root weight
16	S16_1997997	1997997	0.11536	-0.110986	0.0378134	0.00333451	2.47697	root weight
9	S9_27483831	27483831	0.12269	0.0968101	0.0329842	0.00333496	2.47691	root weight
16	S16_2195839	2195839	0.345762	-0.0693891	0.0236467	0.0033418	2.47602	root weight
1	S1_23289393	23289393	0.300829	-0.0773424	0.0263596	0.00334484	2.47562	root weight
2	S2_6274563	6274563	0.391013	0.0716487	0.0244243	0.00335159	2.47475	root weight
1	S1_25644233	25644233	0.12269	-0.100349	0.0342142	0.00335741	2.474	root weight
9	S9_27514642	27514642	0.124602	0.0951176	0.0324306	0.00335754	2.47398	root weight
14	S14_5521119	5521119	0.274176	-0.107921	0.0367995	0.00336059	2.47358	root weight
10	S10_19694105	19694105	0.106437	0.101039	0.034457	0.00336447	2.47308	root weight
7	S7_25045324	25045324	0.083174	0.120831	0.0412077	0.00336535	2.47297	root weight
17	S17_4270340	4270340	0.0732951	-0.110873	0.0378138	0.00336698	2.47276	root weight
11	S11_1032988	1032988	0.359146	0.0764156	0.0260622	0.00336736	2.47271	root weight
7	S7_21212368	21212368	0.435714	0.116137	0.0396144	0.00337116	2.47222	root weight
2	S2_2073591	2073591	0.423837	-0.0667281	0.0227633	0.00337453	2.47179	root weight
14	S14_4981223	4981223	0.43499	-0.0751786	0.0256463	0.00337483	2.47175	root weight
3	S3_16170717	16170717	0.056724	0.139807	0.0477229	0.00339449	2.46923	root weight
2	S2_6238704	6238704	0.437859	0.0631898	0.0215767	0.00340476	2.46791	root weight
12	S12_1361727	1361727	0.0901848	0.124927	0.0426587	0.00340569	2.46779	root weight
10	S10_23394842	23394842	0.103846	0.145396	0.0496529	0.00340872	2.46741	root weight
11	S11_171154	171154	0.231358	-0.0821371	0.0280507	0.0034097	2.46728	root weight
1	S1_17051895	17051895	0.360102	-0.0726288	0.0248132	0.00342227	2.46569	root weight
6	S6_7794886	7794886	0.271978	0.101983	0.0348478	0.00342768	2.465	root weight
2	S2_6548292	6548292	0.488209	0.0592872	0.0202615	0.00343243	2.4644	root weight
16	S16_22886257	22886257	0.0884615	-0.157212	0.0537278	0.00343253	2.46439	root weight
14	S14_4307605	4307605	0.373805	-0.0733101	0.0250551	0.00343404	2.46419	root weight
16	S16_2196072	2196072	0.347036	-0.0694815	0.0237516	0.00344082	2.46334	root weight
1	S1_20012989	20012989	0.112492	0.10762	0.0368076	0.0034572	2.46128	root weight
1	S1_22846193	22846193	0.320268	0.0744516	0.0254639	0.00345777	2.4612	root weight
1	S1_20733444	20733444	0.083174	0.126465	0.043268	0.00346862	2.45984	root weight
2	S2_6234739	6234739	0.391013	0.0716127	0.0245012	0.00346873	2.45983	root weight
8	S8_26692380	26692380	0.346718	-0.0722999	0.0247413	0.00347526	2.45901	root weight
10	S10_20847566	20847566	0.130656	0.0845451	0.0289372	0.00348154	2.45823	root weight
4	S4_27544086	27544086	0.323136	0.0722394	0.0247297	0.00348737	2.4575	root weight
2	S2_1712360	1712360	0.271192	0.0695721	0.0238169	0.00348777	2.45745	root weight
2	S2_1712412	1712412	0.271192	0.0695721	0.0238169	0.00348777	2.45745	root weight
2	S2_1712413	1712413	0.271192	0.0695721	0.0238169	0.00348777	2.45745	root weight
7	S7_24805444	24805444	0.157425	0.0697212	0.0238715	0.00349264	2.45685	root weight
2	S2_2611445	2611445	0.110899	-0.112488	0.0385148	0.00349315	2.45678	root weight
7	S7_24805445	24805445	0.157106	0.0697622	0.0238861	0.00349334	2.45676	root weight
1	S1_26506580	26506580	0.398662	-0.0607414	0.020802	0.00350055	2.45586	root weight
7	S7_24923258	24923258	0.0828553	0.119776	0.0410364	0.00351415	2.45418	root weight
4	S4_26749123	26749123	0.367431	0.0642068	0.021998	0.00351425	2.45417	root weight
9	S9_28549609	28549609	0.10102	0.112228	0.0384529	0.00351636	2.45391	root weight
9	S9_28549648	28549648	0.10102	0.112228	0.0384529	0.00351636	2.45391	root weight
9	S9_28549655	28549655	0.10102	0.112228	0.0384529	0.00351636	2.45391	root weight
4	S4_27543929	27543929	0.32441	0.0719389	0.0246507	0.00351906	2.45357	root weight
2	S2_3480213	3480213	0.0780752	0.10381	0.0355722	0.00351961	2.45351	root weight
11	S11_4767201	4767201	0.364882	-0.071405	0.0244767	0.00353119	2.45208	root weight
4	S4_27072294	27072294	0.228489	0.0826074	0.0283291	0.00354558	2.45031	root weight
4	S4_27072324	27072324	0.228489	0.0826074	0.0283291	0.00354558	2.45031	root weight
1	S1_18076967	18076967	0.0653282	-0.151049	0.051804	0.00354796	2.45002	root weight
1	S1_24647985	24647985	0.265456	0.0773781	0.0265517	0.00356558	2.44787	root weight
1	S1_4271963	4271963	0.139579	-0.09442	0.0324042	0.00357033	2.44729	root weight
7	S7_24890703	24890703	0.0825366	0.119583	0.0410412	0.00357133	2.44717	root weight
10	S10_25020018	25020018	0.250159	0.0634543	0.0217791	0.00357348	2.44691	root weight
16	S16_24570500	24570500	0.0528999	-0.160558	0.0551381	0.00359219	2.44464	root weight
16	S16_1930786	1930786	0.336839	-0.0706145	0.0242505	0.0035927	2.44458	root weight
1	S1_19834533	19834533	0.448693	-0.0697214	0.0239445	0.00359366	2.44446	root weight
7	S7_24539278	24539278	0.0936902	0.113258	0.0388985	0.00359542	2.44425	root weight
14	S14_2327130	2327130	0.496176	0.0718826	0.0246886	0.00359616	2.44416	root weight
11	S11_3235926	3235926	0.165073	-0.0930181	0.0319501	0.00359863	2.44386	root weight
7	S7_24981589	24981589	0.085086	0.116047	0.0398629	0.00360086	2.44359	root weight
14	S14_4177665	4177665	0.0681963	-0.136432	0.0468666	0.00360186	2.44347	root weight
12	S12_3558611	3558611	0.0669216	-0.133404	0.0458289	0.00360384	2.44323	root weight
2	S2_24608011	24608011	0.345762	0.0654098	0.0224805	0.00361868	2.44145	root weight
2	S2_14357420	14357420	0.25717	0.0805821	0.0276983	0.0036226	2.44098	root weight
10	S10_25048990	25048990	0.454748	0.0643232	0.0221117	0.00362567	2.44061	root weight
5	S5_2351694	2351694	0.401848	0.0590703	0.0203062	0.00362612	2.44056	root weight
7	S7_24820661	24820661	0.083174	0.118915	0.0408787	0.00362632	2.44053	root weight
14	S14_2183531	2183531	0.45443	-0.0700946	0.0240964	0.0036268	2.44048	root weight
1	S1_17603383	17603383	0.0637349	-0.142834	0.0491066	0.00362978	2.44012	root weight
4	S4_10625416	10625416	0.131931	0.0934006	0.0321122	0.00363084	2.43999	root weight
4	S4_10625441	10625441	0.131931	0.0934006	0.0321122	0.00363084	2.43999	root weight
1	S1_23032306	23032306	0.281071	-0.0763075	0.0262431	0.00364081	2.4388	root weight
6	S6_27346484	27346484	0.171765	0.0862181	0.0296578	0.00364802	2.43794	root weight
1	S1_26530405	26530405	0.240599	-0.0766051	0.0263516	0.00364872	2.43786	root weight
17	S17_22044965	22044965	0.419375	-0.0681843	0.0234579	0.00365302	2.43735	root weight
9	S9_26922074	26922074	0.207138	0.0863614	0.0297136	0.00365542	2.43706	root weight
7	S7_24731605	24731605	0.0834927	0.118959	0.0409387	0.00366337	2.43612	root weight
1	S1_16943181	16943181	0.370937	-0.0695927	0.0239539	0.00366935	2.43541	root weight
17	S17_24621862	24621862	0.365201	0.0712657	0.0245305	0.00367027	2.4353	root weight
12	S12_3558504	3558504	0.0615041	-0.140934	0.0485205	0.00367679	2.43453	root weight
1	S1_17508523	17508523	0.248885	0.0806791	0.0277783	0.00367964	2.43419	root weight
2	S2_1901636	1901636	0.113767	-0.109172	0.0375925	0.00368319	2.43378	root weight
10	S10_23213057	23213057	0.0927342	0.111391	0.0383601	0.00368625	2.43342	root weight
10	S10_23213060	23213060	0.0927342	0.111391	0.0383601	0.00368625	2.43342	root weight
10	S10_23213062	23213062	0.0927342	0.111391	0.0383601	0.00368625	2.43342	root weight
4	S4_5900264	5900264	0.0898662	-0.115733	0.039864	0.00369357	2.43255	root weight
1	S1_2212029	2212029	0.485978	0.0655356	0.0225766	0.00369832	2.432	root weight
9	S9_26215655	26215655	0.362651	-0.0697115	0.0240199	0.00370511	2.4312	root weight
1	S1_22655823	22655823	0.251753	0.0794319	0.0273837	0.00372334	2.42907	root weight
4	S4_10625411	10625411	0.13225	0.093013	0.0320758	0.00373413	2.42781	root weight
10	S10_24292674	24292674	0.231995	-0.0688338	0.023747	0.00374788	2.42621	root weight
2	S2_2058962	2058962	0.423518	-0.0660037	0.0227725	0.00375074	2.42588	root weight
1	S1_18115937	18115937	0.0650096	-0.151134	0.0521536	0.0037572	2.42514	root weight
1	S1_18079576	18079576	0.0646909	-0.151133	0.0521535	0.00375726	2.42513	root weight
14	S14_4945968	4945968	0.431804	-0.0730217	0.0251999	0.0037591	2.42492	root weight
12	S12_1500045	1500045	0.117909	0.108916	0.0376092	0.00377944	2.42257	root weight
9	S9_26145026	26145026	0.36297	-0.0698253	0.0241132	0.0037827	2.4222	root weight
11	S11_3075643	3075643	0.148901	-0.119983	0.0414394	0.00378705	2.4217	root weight
12	S12_27501943	27501943	0.152008	-0.1037	0.0358402	0.00381088	2.41897	root weight
9	S9_25609486	25609486	0.303059	0.0721899	0.0249522	0.00381426	2.41859	root weight
12	S12_10498917	10498917	0.410771	0.0690508	0.0238679	0.00381536	2.41846	root weight
1	S1_29424411	29424411	0.0882728	-0.125044	0.043224	0.00381673	2.41831	root weight
1	S1_29424429	29424429	0.0882728	-0.125044	0.043224	0.00381673	2.41831	root weight
11	S11_3222143	3222143	0.252709	0.079399	0.0274486	0.00382011	2.41792	root weight
2	S2_12573848	12573848	0.101976	0.115208	0.0398408	0.00383151	2.41663	root weight
5	S5_24118511	24118511	0.436265	0.0694239	0.0240153	0.00384242	2.4154	root weight
12	S12_3419236	3419236	0.0528999	-0.146142	0.0505709	0.00385442	2.41404	root weight
14	S14_2873686	2873686	0.417463	-0.0695675	0.0240771	0.0038602	2.41339	root weight
7	S7_5023766	5023766	0.117909	0.107448	0.0371876	0.00386049	2.41336	root weight
7	S7_24820648	24820648	0.0828553	0.118229	0.0409283	0.00386855	2.41245	root weight
2	S2_6150848	6150848	0.366794	0.0695034	0.0240633	0.00387255	2.412	root weight
11	S11_4744914	4744914	0.119184	0.105366	0.0364824	0.00387535	2.41169	root weight
10	S10_5440185	5440185	0.168897	0.0900009	0.0311628	0.00387589	2.41163	root weight
12	S12_106116	106116	0.0981517	-0.111213	0.0385168	0.00388455	2.41066	root weight
2	S2_2005768	2005768	0.107712	-0.103001	0.0356773	0.00388911	2.41015	root weight
2	S2_2005769	2005769	0.107712	-0.103001	0.0356773	0.00388911	2.41015	root weight
2	S2_2005775	2005775	0.107712	-0.103001	0.0356773	0.00388911	2.41015	root weight
2	S2_2005776	2005776	0.107712	-0.103001	0.0356773	0.00388911	2.41015	root weight
2	S2_2005780	2005780	0.107712	-0.103001	0.0356773	0.00388911	2.41015	root weight
2	S2_2005782	2005782	0.107712	-0.103001	0.0356773	0.00388911	2.41015	root weight
5	S5_7690352	7690352	0.0790312	0.119392	0.0413636	0.00389677	2.4093	root weight
13	S13_23744665	23744665	0.272785	-0.0839325	0.0290799	0.00389837	2.40912	root weight
6	S6_8041472	8041472	0.179414	-0.073736	0.0255519	0.00390506	2.40837	root weight
12	S12_19417887	19417887	0.478011	0.0660425	0.0228924	0.00391526	2.40724	root weight
2	S2_2051377	2051377	0.423199	-0.0657529	0.0227975	0.00392398	2.40627	root weight
1	S1_4271964	4271964	0.140217	-0.0934138	0.0323896	0.00392573	2.40608	root weight
1	S1_18040505	18040505	0.0646909	-0.14933	0.0517794	0.00392695	2.40594	root weight
12	S12_3378129	3378129	0.220841	0.0757258	0.0262645	0.00393653	2.40489	root weight
12	S12_3378132	3378132	0.220841	0.0757258	0.0262645	0.00393653	2.40489	root weight
12	S12_19840840	19840840	0.415551	0.0710161	0.0246335	0.00394016	2.40449	root weight
14	S14_3468233	3468233	0.227215	-0.088338	0.0306471	0.00394621	2.40382	root weight
1	S1_22222523	22222523	0.478967	0.0671717	0.0233047	0.00394752	2.40368	root weight
1	S1_16833603	16833603	0.108668	0.107162	0.0371835	0.00395178	2.40321	root weight
14	S14_2024595	2024595	0.167623	-0.0782454	0.0271502	0.00395227	2.40315	root weight
7	S7_25011944	25011944	0.258445	-0.0763791	0.0265039	0.00395404	2.40296	root weight
1	S1_1764757	1764757	0.0863607	-0.123517	0.0428699	0.00396164	2.40212	root weight
2	S2_6234527	6234527	0.392925	0.06714	0.0233033	0.00396239	2.40204	root weight
12	S12_27901168	27901168	0.481517	0.211002	0.0732409	0.00396507	2.40175	root weight
1	S1_23196705	23196705	0.329509	-0.0690847	0.023984	0.00397111	2.40109	root weight
17	S17_24701935	24701935	0.382091	0.0702426	0.0243861	0.00397116	2.40108	root weight
2	S2_6118938	6118938	0.371574	0.0684632	0.0237715	0.00397612	2.40054	root weight
2	S2_6118941	6118941	0.371574	0.0684632	0.0237715	0.00397612	2.40054	root weight
8	S8_27181762	27181762	0.250797	-0.0808749	0.0280818	0.00397705	2.40044	root weight
4	S4_27597414	27597414	0.418681	0.0918077	0.0318823	0.00398206	2.39989	root weight
11	S11_3941691	3941691	0.23072	-0.0777794	0.0270295	0.00400748	2.39713	root weight
7	S7_5071855	5071855	0.14659	0.0829434	0.0288243	0.00400771	2.3971	root weight
14	S14_2668610	2668610	0.324176	0.0928901	0.0322889	0.00401679	2.39612	root weight
12	S12_3403456	3403456	0.0576801	-0.141853	0.0493214	0.00402644	2.39508	root weight
18	S18_8051843	8051843	0.154557	0.0791681	0.0275315	0.0040333	2.39434	root weight
7	S7_24528441	24528441	0.119503	0.0856226	0.0297804	0.00403861	2.39377	root weight
2	S2_14347838	14347838	0.12269	-0.0986511	0.0343248	0.00405249	2.39228	root weight
2	S2_14347852	14347852	0.12269	-0.0986511	0.0343248	0.00405249	2.39228	root weight
10	S10_23417344	23417344	0.131612	0.0836704	0.0291228	0.00406564	2.39087	root weight
10	S10_23417367	23417367	0.131612	0.0836704	0.0291228	0.00406564	2.39087	root weight
11	S11_8730524	8730524	0.098789	0.0983894	0.0342512	0.0040713	2.39027	root weight
7	S7_24587899	24587899	0.0984704	0.109057	0.037966	0.00407239	2.39015	root weight
7	S7_24587902	24587902	0.0984704	0.109057	0.037966	0.00407239	2.39015	root weight
2	S2_32152274	32152274	0.149458	0.0768596	0.026778	0.00410153	2.38705	root weight
10	S10_26113796	26113796	0.424156	-0.0702541	0.0244794	0.00410561	2.38662	root weight
12	S12_1024167	1024167	0.101976	-0.107722	0.037539	0.00410988	2.38617	root weight
12	S12_1024210	1024210	0.101976	-0.107722	0.037539	0.00410988	2.38617	root weight
1	S1_26268330	26268330	0.053856	-0.131437	0.045809	0.00411462	2.38567	root weight
11	S11_1933237	1933237	0.0834927	0.119407	0.0416166	0.00411505	2.38562	root weight
11	S11_1933248	1933248	0.0834927	0.119407	0.0416166	0.00411505	2.38562	root weight
3	S3_13167320	13167320	0.106119	0.107781	0.0375724	0.00412261	2.38483	root weight
15	S15_10661552	10661552	0.182919	-0.0961769	0.0335316	0.00412756	2.38431	root weight
8	S8_7351639	7351639	0.0771192	-0.12822	0.0447156	0.00413802	2.38321	root weight
7	S7_24576742	24576742	0.0802198	0.154691	0.0539551	0.0041434	2.38264	root weight
1	S1_30888998	30888998	0.239011	-0.090382	0.0315272	0.00414647	2.38232	root weight
2	S2_14355089	14355089	0.138942	-0.0946452	0.033024	0.00415756	2.38116	root weight
12	S12_3543608	3543608	0.0869981	-0.119503	0.0417145	0.00417294	2.37956	root weight
16	S16_2034453	2034453	0.106437	-0.108714	0.0379504	0.00417499	2.37934	root weight
4	S4_27631313	27631313	0.320268	0.0711541	0.0248482	0.00418921	2.37787	root weight
12	S12_3680144	3680144	0.056724	-0.143067	0.0499731	0.00419807	2.37695	root weight
11	S11_1959900	1959900	0.0656469	0.139388	0.0486936	0.00420256	2.37649	root weight
12	S12_3572787	3572787	0.0579987	-0.139407	0.0487081	0.0042085	2.37587	root weight
8	S8_13392595	13392595	0.495857	0.0574849	0.0200867	0.00421183	2.37553	root weight
15	S15_14182406	14182406	0.124725	0.123951	0.0433185	0.00421795	2.3749	root weight
11	S11_150565	150565	0.2355	-0.0768371	0.0268581	0.0042251	2.37416	root weight
5	S5_9311982	9311982	0.321861	0.0714531	0.024977	0.00422626	2.37404	root weight
10	S10_23192338	23192338	0.1058	0.110153	0.038522	0.00424345	2.37228	root weight
3	S3_12794480	12794480	0.0876354	0.11673	0.0408342	0.00425467	2.37113	root weight
11	S11_3222087	3222087	0.137986	-0.0950322	0.0332489	0.00426043	2.37055	root weight
2	S2_6234512	6234512	0.392607	0.0665314	0.0232917	0.0042842	2.36813	root weight
18	S18_479555	479555	0.0946463	-0.1068	0.0373893	0.00428435	2.36812	root weight
2	S2_3115124	3115124	0.32696	0.0686678	0.0240498	0.00430056	2.36647	root weight
15	S15_10805236	10805236	0.43021	-0.0643246	0.0225297	0.00430224	2.36631	root weight
7	S7_24923043	24923043	0.0793499	0.11268	0.039468	0.00430417	2.36611	root weight
6	S6_27337456	27337456	0.172403	0.0866887	0.0303706	0.00431237	2.36528	root weight
12	S12_1140554	1140554	0.39898	-0.0716834	0.0251141	0.00431312	2.36521	root weight
2	S2_6379053	6379053	0.364245	0.0686553	0.0240542	0.00431472	2.36505	root weight
14	S14_2813967	2813967	0.179095	-0.082782	0.0290048	0.00431622	2.3649	root weight
14	S14_2814002	2814002	0.179095	-0.082782	0.0290048	0.00431622	2.3649	root weight
1	S1_25530084	25530084	0.148184	-0.0995996	0.0349039	0.00432351	2.36416	root weight
1	S1_27159575	27159575	0.243786	-0.0754503	0.0264415	0.00432437	2.36408	root weight
15	S15_25947988	25947988	0.327597	0.0693638	0.0243103	0.00432723	2.36379	root weight
15	S15_10273453	10273453	0.392925	-0.0670168	0.0235022	0.00435109	2.3614	root weight
7	S7_16571933	16571933	0.420331	0.0565244	0.0198271	0.00436002	2.36051	root weight
3	S3_14557742	14557742	0.0621415	0.133549	0.0468455	0.00436041	2.36047	root weight
9	S9_26481457	26481457	0.278203	0.0862158	0.0302449	0.00436389	2.36013	root weight
3	S3_17062406	17062406	0.0678776	0.130388	0.0457425	0.00436546	2.35997	root weight
2	S2_6238293	6238293	0.380178	0.0692496	0.024295	0.00436686	2.35983	root weight
2	S2_14347949	14347949	0.25717	0.0784804	0.0275349	0.00436897	2.35962	root weight
2	S2_3197151	3197151	0.471319	-0.0682148	0.023934	0.00437024	2.35949	root weight
5	S5_11361261	11361261	0.277565	0.0708559	0.024872	0.00438821	2.35771	root weight
7	S7_25939059	25939059	0.211281	0.0857548	0.0301078	0.00439586	2.35696	root weight
12	S12_9422676	9422676	0.462078	0.0699195	0.0245591	0.00441357	2.35521	root weight
5	S5_9675458	9675458	0.388464	0.0626084	0.0219938	0.00441831	2.35474	root weight
12	S12_19945614	19945614	0.454111	0.0674997	0.0237141	0.00442176	2.3544	root weight
16	S16_2375836	2375836	0.134799	-0.098133	0.0344772	0.00442281	2.3543	root weight
16	S16_2375873	2375873	0.134799	-0.098133	0.0344772	0.00442281	2.3543	root weight
11	S11_999462	999462	0.319949	0.0770788	0.0270877	0.00443386	2.35322	root weight
12	S12_10497393	10497393	0.427342	0.0642686	0.0225879	0.00443735	2.35288	root weight
12	S12_3597174	3597174	0.0516484	-0.184527	0.0648705	0.00444742	2.35189	root weight
12	S12_3597176	3597176	0.0516484	-0.184527	0.0648705	0.00444742	2.35189	root weight
12	S12_3597184	3597184	0.0516484	-0.184527	0.0648705	0.00444742	2.35189	root weight
2	S2_1920369	1920369	0.0997451	-0.113401	0.0398722	0.00445359	2.35129	root weight
1	S1_19986466	19986466	0.113767	0.106927	0.0375992	0.00445696	2.35096	root weight
16	S16_9573961	9573961	0.0758445	-0.125329	0.0440813	0.00446707	2.34998	root weight
11	S11_1187369	1187369	0.135755	0.0970745	0.0341491	0.00447379	2.34932	root weight
10	S10_23130138	23130138	0.340663	0.0698116	0.0245725	0.00449656	2.34712	root weight
6	S6_27345285	27345285	0.173678	0.0861995	0.0303474	0.00450532	2.34627	root weight
1	S1_22872813	22872813	0.263187	0.107497	0.0378514	0.00451165	2.34566	root weight
6	S6_8041463	8041463	0.179095	-0.072675	0.025591	0.00451327	2.34551	root weight
6	S6_8041506	8041506	0.179095	-0.072675	0.025591	0.00451327	2.34551	root weight
1	S1_22784196	22784196	0.202996	0.0813578	0.0286486	0.0045134	2.3455	root weight
1	S1_22784197	22784197	0.202996	0.0813578	0.0286486	0.0045134	2.3455	root weight
11	S11_4106822	4106822	0.125876	0.104783	0.0369025	0.00451924	2.34493	root weight
16	S16_2388764	2388764	0.133206	-0.0973975	0.0343081	0.00452685	2.3442	root weight
16	S16_2388770	2388770	0.133206	-0.0973975	0.0343081	0.00452685	2.3442	root weight
11	S11_931767	931767	0.351816	0.0715962	0.0252203	0.00452789	2.3441	root weight
11	S11_931784	931784	0.351816	0.0715962	0.0252203	0.00452789	2.3441	root weight
7	S7_15299164	15299164	0.28362	0.070936	0.0249904	0.00453221	2.34369	root weight
10	S10_20847572	20847572	0.1297	0.082304	0.0289982	0.00453621	2.34331	root weight
10	S10_20847565	20847565	0.130019	0.0823039	0.0289982	0.00453625	2.3433	root weight
10	S10_20847576	20847576	0.130019	0.0823039	0.0289982	0.00453625	2.3433	root weight
2	S2_6468434	6468434	0.376992	-0.0619494	0.021828	0.00453881	2.34306	root weight
1	S1_17524739	17524739	0.189011	0.109031	0.0384178	0.00453911	2.34303	root weight
12	S12_9422628	9422628	0.463034	0.0696068	0.0245291	0.00454375	2.34259	root weight
6	S6_23819356	23819356	0.398024	-0.0648022	0.0228415	0.00455333	2.34167	root weight
5	S5_2426418	2426418	0.486297	-0.068564	0.0241703	0.00455828	2.3412	root weight
11	S11_4027314	4027314	0.366475	-0.0730811	0.0257646	0.00456116	2.34092	root weight
7	S7_24638826	24638826	0.0783939	0.119454	0.0421176	0.00456537	2.34052	root weight
14	S14_2762404	2762404	0.277247	0.074625	0.0263178	0.00457492	2.33962	root weight
11	S11_4255313	4255313	0.122371	0.101587	0.0358277	0.00457628	2.33949	root weight
17	S17_24628055	24628055	0.469089	0.0681949	0.0240547	0.00458263	2.33889	root weight
13	S13_25342681	25342681	0.171447	-0.0931691	0.0328695	0.00458946	2.33824	root weight
5	S5_27578547	27578547	0.162205	-0.0899542	0.0317388	0.00459408	2.3378	root weight
12	S12_1282915	1282915	0.419057	-0.071049	0.025071	0.0045982	2.33741	root weight
16	S16_25305720	25305720	0.102198	-0.129292	0.0456345	0.00460825	2.33646	root weight
18	S18_884959	884959	0.120879	-0.116534	0.0411422	0.00461879	2.33547	root weight
8	S8_27696781	27696781	0.176546	-0.0903201	0.0318926	0.00462569	2.33482	root weight
8	S8_27221372	27221372	0.309433	-0.0702799	0.0248258	0.00464134	2.33336	root weight
6	S6_27345205	27345205	0.174315	0.0857031	0.0302761	0.00464442	2.33307	root weight
2	S2_3021075	3021075	0.38464	0.0684284	0.0241861	0.00466571	2.33108	root weight
6	S6_5864871	5864871	0.432967	-0.0918262	0.032456	0.00466575	2.33108	root weight
1	S1_1653407	1653407	0.0653282	-0.131562	0.0465054	0.00466993	2.33069	root weight
14	S14_3092358	3092358	0.438496	-0.0681413	0.0240875	0.00467075	2.33061	root weight
12	S12_3615695	3615695	0.0541746	-0.143108	0.0506014	0.00468175	2.32959	root weight
5	S5_2433166	2433166	0.45921	0.0667933	0.023618	0.00468302	2.32947	root weight
2	S2_6433864	6433864	0.364245	0.0684914	0.0242196	0.00468491	2.3293	root weight
11	S11_2476215	2476215	0.257489	-0.0760653	0.0268998	0.00468799	2.32901	root weight
11	S11_4057193	4057193	0.383684	-0.0672155	0.0237718	0.00469086	2.32875	root weight
1	S1_2212007	2212007	0.482792	0.0639915	0.0226349	0.00469689	2.32819	root weight
5	S5_28148860	28148860	0.321861	-0.0728425	0.0257658	0.0046971	2.32817	root weight
17	S17_638561	638561	0.478649	-0.0692966	0.0245133	0.00470007	2.3279	root weight
13	S13_24704335	24704335	0.314532	-0.0689395	0.0243908	0.0047066	2.32729	root weight
10	S10_24227589	24227589	0.399618	0.0593674	0.0210055	0.00470925	2.32705	root weight
2	S2_2302698	2302698	0.115041	0.0936085	0.0331212	0.00470975	2.327	root weight
3	S3_29052232	29052232	0.114835	-0.135844	0.0480695	0.00471346	2.32666	root weight
2	S2_4805030	4805030	0.408222	0.0684219	0.0242155	0.00472009	2.32605	root weight
2	S2_6343925	6343925	0.366157	0.0680643	0.024089	0.00472022	2.32604	root weight
7	S7_9304890	9304890	0.367113	0.0644021	0.0227931	0.00472067	2.326	root weight
5	S5_2370640	2370640	0.460484	0.0644414	0.0228106	0.00472715	2.3254	root weight
2	S2_12652479	12652479	0.0739324	-0.11772	0.0416723	0.00472952	2.32518	root weight
8	S8_27068102	27068102	0.118547	-0.096558	0.0341831	0.00473204	2.32495	root weight
5	S5_2363963	2363963	0.479924	0.0676631	0.0239592	0.00474145	2.32409	root weight
3	S3_14899443	14899443	0.348311	0.0675061	0.0239085	0.00475007	2.3233	root weight
12	S12_3584410	3584410	0.0608668	-0.137385	0.0486639	0.00475566	2.32279	root weight
11	S11_150580	150580	0.237094	-0.0753283	0.0266835	0.00475724	2.32264	root weight
10	S10_24407052	24407052	0.260357	-0.0639242	0.0226444	0.00475823	2.32255	root weight
1	S1_24958925	24958925	0.164117	0.0912736	0.0323387	0.00476615	2.32183	root weight
17	S17_17337055	17337055	0.387363	0.0922366	0.0326804	0.00476686	2.32177	root weight
2	S2_4837039	4837039	0.404716	-0.0677107	0.0239961	0.00477649	2.32089	root weight
12	S12_5943039	5943039	0.147253	0.127983	0.0453607	0.00478062	2.32052	root weight
9	S9_27688260	27688260	0.070427	0.126023	0.0446676	0.00478217	2.32037	root weight
1	S1_30480822	30480822	0.0522626	-0.14699	0.0521064	0.00478792	2.31985	root weight
7	S7_24805443	24805443	0.164436	0.0669273	0.0237295	0.00479609	2.31911	root weight
2	S2_6592871	6592871	0.436584	-0.069125	0.0245106	0.0047993	2.31882	root weight
2	S2_6238266	6238266	0.37986	0.0685083	0.0242966	0.00480736	2.31809	root weight
17	S17_20708160	20708160	0.331103	-0.0682016	0.0241922	0.00481501	2.3174	root weight
12	S12_1565720	1565720	0.0984704	0.112655	0.0399607	0.00481515	2.31739	root weight
7	S7_24670041	24670041	0.452747	0.0861628	0.030566	0.00481868	2.31707	root weight
16	S16_26193084	26193084	0.219885	-0.0778328	0.0276125	0.00482105	2.31686	root weight
11	S11_3222140	3222140	0.254302	0.0769989	0.027319	0.00482474	2.31653	root weight
10	S10_24223199	24223199	0.286807	-0.0706809	0.0250825	0.00483334	2.31575	root weight
11	S11_977075	977075	0.357553	0.073426	0.0260574	0.00483453	2.31565	root weight
11	S11_3222109	3222109	0.137667	-0.0937428	0.033269	0.0048365	2.31547	root weight
8	S8_28374028	28374028	0.0576801	-0.145069	0.0514911	0.00484189	2.31499	root weight
2	S2_32152535	32152535	0.107393	0.106734	0.0378867	0.00484476	2.31473	root weight
2	S2_6235609	6235609	0.361058	0.0706255	0.0250724	0.00484948	2.3143	root weight
2	S2_31398852	31398852	0.112173	0.105763	0.0375586	0.00486335	2.31306	root weight
10	S10_25796768	25796768	0.25717	-0.0698871	0.0248207	0.00486738	2.3127	root weight
7	S7_24497659	24497659	0.0971957	0.107325	0.0381188	0.00486936	2.31253	root weight
2	S2_3293558	3293558	0.497132	-0.0732215	0.0260092	0.0048744	2.31208	root weight
10	S10_24407051	24407051	0.258126	-0.0641124	0.0227757	0.00487859	2.31171	root weight
4	S4_23004804	23004804	0.0723391	0.124596	0.0442666	0.0048827	2.31134	root weight
17	S17_24525439	24525439	0.320268	0.0710296	0.0252371	0.00488534	2.31111	root weight
2	S2_12854506	12854506	0.1	-0.143247	0.0509066	0.00489401	2.31034	root weight
1	S1_25532639	25532639	0.15137	-0.0981569	0.0348836	0.0048953	2.31022	root weight
10	S10_23199472	23199472	0.281708	-0.0751567	0.0267128	0.00490044	2.30976	root weight
1	S1_30541794	30541794	0.0589547	-0.146268	0.0519936	0.00490525	2.30934	root weight
11	S11_2788231	2788231	0.166667	-0.088086	0.0313181	0.00491391	2.30857	root weight
7	S7_24963101	24963101	0.0809433	0.115994	0.0412475	0.0049212	2.30793	root weight
1	S1_20398317	20398317	0.289038	0.0712769	0.0253492	0.00492644	2.30747	root weight
11	S11_1032710	1032710	0.357553	0.0735263	0.0261641	0.00495116	2.30529	root weight
13	S13_719418	719418	0.0796686	-0.109938	0.0391286	0.00495959	2.30455	root weight
12	S12_10783267	10783267	0.424156	0.0704538	0.0250768	0.00496156	2.30438	root weight
12	S12_19840381	19840381	0.198352	0.115021	0.0409423	0.0049644	2.30413	root weight
7	S7_25035178	25035178	0.251434	-0.0744214	0.0264912	0.00496509	2.30407	root weight
3	S3_16658101	16658101	0.0889101	0.114757	0.0408495	0.00496548	2.30404	root weight
2	S2_12502727	12502727	0.164117	0.0825778	0.0293949	0.00496561	2.30403	root weight
1	S1_27140175	27140175	0.071978	-0.140495	0.0500175	0.0049707	2.30358	root weight
2	S2_6086920	6086920	0.354366	0.0666325	0.023724	0.00497484	2.30322	root weight
10	S10_24344918	24344918	0.318674	-0.0778659	0.0277289	0.00498328	2.30248	root weight
10	S10_24344919	24344919	0.318674	-0.0778659	0.0277289	0.00498328	2.30248	root weight
10	S10_24344920	24344920	0.318674	-0.0778659	0.0277289	0.00498328	2.30248	root weight
2	S2_12506808	12506808	0.0732951	-0.12179	0.0433762	0.00498865	2.30202	root weight
14	S14_3683161	3683161	0.209369	-0.0887963	0.0316284	0.00499294	2.30164	root weight
4	S4_12227921	12227921	0.100549	-0.133046	0.04739	0.00499305	2.30163	root weight
1	S1_25122559	25122559	0.144678	0.0955057	0.0340228	0.00499884	2.30113	root weight
12	S12_3403908	3403908	0.0582418	-0.175502	0.0625261	0.00500277	2.30079	root weight
17	S17_22056794	22056794	0.308477	-0.0712286	0.0253797	0.00500802	2.30033	root weight
17	S17_22056800	22056800	0.308477	-0.0712286	0.0253797	0.00500802	2.30033	root weight
14	S14_4993971	4993971	0.435309	-0.0739522	0.0263518	0.00501072	2.3001	root weight
8	S8_26691796	26691796	0.345124	-0.068909	0.0245671	0.00503281	2.29819	root weight
2	S2_32360384	32360384	0.285851	-0.0700477	0.0249759	0.00503771	2.29777	root weight
2	S2_4339320	4339320	0.48566	-0.0687774	0.0245278	0.00504644	2.29701	root weight
16	S16_26234704	26234704	0.246973	-0.0665681	0.0237403	0.00504709	2.29696	root weight
9	S9_26531827	26531827	0.255577	0.0750963	0.0267828	0.00504892	2.2968	root weight
1	S1_17527304	17527304	0.125275	0.126399	0.0450922	0.00506104	2.29576	root weight
4	S4_27554631	27554631	0.318674	0.0689555	0.0246072	0.00507471	2.29459	root weight
12	S12_7323864	7323864	0.325048	0.0715024	0.0255192	0.00508016	2.29412	root weight
1	S1_27175078	27175078	0.477374	0.0632047	0.0225612	0.00508702	2.29354	root weight
14	S14_999574	999574	0.0510989	-0.177764	0.0634662	0.00509565	2.2928	root weight
1	S1_24753904	24753904	0.263544	-0.0820385	0.0292924	0.00509967	2.29246	root weight
1	S1_23240898	23240898	0.331421	-0.0710517	0.0253716	0.00510336	2.29214	root weight
13	S13_21215386	21215386	0.0522626	-0.148713	0.0531199	0.00511699	2.29099	root weight
3	S3_22114804	22114804	0.379222	-0.0732529	0.026174	0.00513101	2.2898	root weight
11	S11_1187205	1187205	0.307202	0.0733067	0.0261982	0.00513952	2.28908	root weight
5	S5_2375293	2375293	0.476418	0.0667285	0.0238496	0.00514376	2.28872	root weight
16	S16_2045191	2045191	0.0571429	-0.187715	0.067101	0.00515006	2.28819	root weight
15	S15_10213504	10213504	0.372527	0.0759096	0.0271369	0.00515345	2.2879	root weight
11	S11_178525	178525	0.229446	-0.0784501	0.0280484	0.00515864	2.28746	root weight
2	S2_5048399	5048399	0.0866794	0.117831	0.0421295	0.00515979	2.28737	root weight
18	S18_8003597	8003597	0.103569	0.0970416	0.0346981	0.00516208	2.28718	root weight
18	S18_8003606	8003606	0.103569	0.0970416	0.0346981	0.00516208	2.28718	root weight
15	S15_10292991	10292991	0.126195	-0.101406	0.0362614	0.00516565	2.28688	root weight
15	S15_10293008	10293008	0.126195	-0.101406	0.0362614	0.00516565	2.28688	root weight
10	S10_1318971	1318971	0.0761632	0.115308	0.0412367	0.00517017	2.2865	root weight
1	S1_25525151	25525151	0.324092	0.0891644	0.0318995	0.00518724	2.28506	root weight
12	S12_2886901	2886901	0.472913	-0.0657504	0.0235257	0.00519264	2.28461	root weight
4	S4_21675977	21675977	0.185787	0.0807104	0.0288815	0.00519739	2.28421	root weight
6	S6_26903376	26903376	0.175908	-0.0897772	0.0321267	0.00519842	2.28413	root weight
11	S11_4118051	4118051	0.17304	0.0856834	0.030662	0.0051988	2.2841	root weight
8	S8_4862036	4862036	0.371978	0.129019	0.046179	0.00520777	2.28335	root weight
12	S12_7727006	7727006	0.114835	0.122451	0.0438353	0.00521519	2.28273	root weight
5	S5_24108775	24108775	0.404716	0.0680242	0.0243537	0.00521942	2.28238	root weight
14	S14_4975768	4975768	0.432441	-0.0719526	0.0257696	0.00523593	2.28101	root weight
3	S3_16636400	16636400	0.0892288	0.113152	0.0405274	0.00523836	2.2808	root weight
2	S2_10447223	10447223	0.391651	-0.0759726	0.0272152	0.00524552	2.28021	root weight
6	S6_27321083	27321083	0.172721	0.0849987	0.0304491	0.00524639	2.28014	root weight
1	S1_19015415	19015415	0.172084	-0.0923035	0.0330719	0.00525459	2.27946	root weight
7	S7_5071819	5071819	0.147865	0.0799567	0.0286504	0.00525826	2.27916	root weight
16	S16_2009115	2009115	0.0710644	-0.119269	0.042739	0.00526059	2.27897	root weight
16	S16_2009116	2009116	0.0710644	-0.119269	0.042739	0.00526059	2.27897	root weight
17	S17_19883955	19883955	0.252071	0.0763834	0.0273724	0.00526221	2.27883	root weight
3	S3_12317606	12317606	0.0956023	0.109847	0.039369	0.00526771	2.27838	root weight
7	S7_403240	403240	0.188655	0.0877634	0.0314557	0.00526985	2.2782	root weight
14	S14_2824940	2824940	0.268005	0.0748273	0.0268194	0.00527008	2.27818	root weight
1	S1_26932700	26932700	0.0802198	-0.140594	0.0503918	0.00527044	2.27815	root weight
10	S10_23407742	23407742	0.0989011	0.141761	0.0508125	0.00527276	2.27796	root weight
1	S1_25764869	25764869	0.254302	0.062952	0.0225655	0.00527494	2.27778	root weight
2	S2_1923567	1923567	0.102294	-0.110656	0.0396696	0.00527985	2.27738	root weight
14	S14_3975815	3975815	0.497451	-0.0684463	0.0245404	0.00528503	2.27695	root weight
2	S2_2012548	2012548	0.423518	0.0659412	0.0236427	0.0052859	2.27688	root weight
12	S12_22298435	22298435	0.454111	0.0653159	0.0234226	0.00529396	2.27622	root weight
16	S16_3096495	3096495	0.483748	-0.0653927	0.0234525	0.00529837	2.27586	root weight
7	S7_24836514	24836514	0.177502	-0.0705971	0.0253233	0.00530612	2.27522	root weight
1	S1_22221394	22221394	0.477693	0.0648598	0.0232654	0.00530638	2.2752	root weight
14	S14_3468210	3468210	0.225621	-0.0856771	0.0307383	0.00531479	2.27451	root weight
9	S9_26872045	26872045	0.0669216	0.135089	0.0484676	0.00531635	2.27439	root weight
5	S5_24083332	24083332	0.402486	0.0681584	0.024456	0.00532015	2.27408	root weight
10	S10_20698780	20698780	0.12747	0.0960248	0.0344579	0.00532424	2.27374	root weight
10	S10_24585574	24585574	0.175271	0.085048	0.030526	0.00533487	2.27288	root weight
1	S1_15210718	15210718	0.067559	0.131697	0.0472802	0.00534516	2.27204	root weight
16	S16_24966479	24966479	0.239962	-0.0752612	0.0270262	0.00535688	2.27109	root weight
14	S14_4080147	4080147	0.0653282	-0.133326	0.0478782	0.00535767	2.27102	root weight
7	S7_25055416	25055416	0.0838113	0.113676	0.0408234	0.00535957	2.27087	root weight
7	S7_25055420	25055420	0.0838113	0.113676	0.0408234	0.00535957	2.27087	root weight
2	S2_6434236	6434236	0.362333	0.067049	0.024081	0.00536409	2.2705	root weight
3	S3_13750517	13750517	0.0666029	0.12924	0.0464202	0.00536693	2.27027	root weight
13	S13_719436	719436	0.0758445	-0.111688	0.0401201	0.00537202	2.26986	root weight
3	S3_13477259	13477259	0.0672403	0.12847	0.046153	0.00537631	2.26952	root weight
12	S12_17833167	17833167	0.455704	0.0645618	0.0231956	0.00537976	2.26924	root weight
5	S5_7825448	7825448	0.0787126	0.103814	0.0372982	0.00538002	2.26922	root weight
2	S2_6080956	6080956	0.379222	0.0674716	0.0242442	0.005386	2.26873	root weight
2	S2_14301116	14301116	0.142129	-0.0913648	0.0328394	0.00539961	2.26764	root weight
12	S12_700366	700366	0.132967	-0.119835	0.0430876	0.00541602	2.26632	root weight
2	S2_6211522	6211522	0.357553	0.0681043	0.0244897	0.00542014	2.26599	root weight
6	S6_5149380	5149380	0.145604	-0.11728	0.0421735	0.00542102	2.26592	root weight
2	S2_3111094	3111094	0.32218	0.0698867	0.0251327	0.00542407	2.26567	root weight
3	S3_16655677	16655677	0.0889101	0.11354	0.0408398	0.00543383	2.26489	root weight
1	S1_25530323	25530323	0.152645	-0.0958681	0.0344852	0.00543624	2.2647	root weight
12	S12_27528256	27528256	0.112811	-0.0968836	0.0348556	0.00544303	2.26416	root weight
11	S11_3223372	3223372	0.162205	-0.0855595	0.0307822	0.00544398	2.26408	root weight
2	S2_6552615	6552615	0.493945	-0.0629869	0.0226686	0.0054595	2.26285	root weight
9	S9_25736903	25736903	0.248566	-0.0743249	0.0267533	0.00546681	2.26227	root weight
15	S15_10805086	10805086	0.429892	-0.0626069	0.0225459	0.00548867	2.26053	root weight
1	S1_13123157	13123157	0.0803059	0.121695	0.0438315	0.00549606	2.25995	root weight
12	S12_24671752	24671752	0.456979	-0.0650337	0.0234248	0.00549846	2.25976	root weight
7	S7_24529004	24529004	0.114723	0.0827906	0.0298223	0.00550106	2.25955	root weight
2	S2_2058717	2058717	0.421925	-0.0631852	0.0227602	0.0055011	2.25955	root weight
12	S12_10497366	10497366	0.427024	0.0626954	0.0225842	0.00550187	2.25949	root weight
12	S12_19831655	19831655	0.440089	0.0659781	0.023768	0.00550452	2.25928	root weight
1	S1_18864578	18864578	0.126832	-0.101993	0.0367508	0.00551575	2.2584	root weight
16	S16_25036115	25036115	0.21638	-0.0779372	0.0280863	0.00552162	2.25793	root weight
10	S10_24407071	24407071	0.262269	-0.0626163	0.0225689	0.00552944	2.25732	root weight
1	S1_23396065	23396065	0.400255	-0.0692423	0.0249582	0.00553149	2.25716	root weight
12	S12_96558	96558	0.145634	-0.0705601	0.0254338	0.00553275	2.25706	root weight
1	S1_17996590	17996590	0.0653282	-0.14175	0.0511041	0.0055414	2.25638	root weight
1	S1_22892616	22892616	0.320268	0.0632224	0.0227934	0.00554202	2.25633	root weight
1	S1_17514097	17514097	0.417582	-0.0781597	0.028186	0.00555427	2.25537	root weight
3	S3_16033435	16033435	0.0844487	0.116748	0.0421136	0.00556758	2.25433	root weight
12	S12_13706329	13706329	0.440659	-0.0786529	0.0283777	0.00557745	2.25356	root weight
15	S15_14436584	14436584	0.29095	0.0677739	0.0244615	0.00559479	2.25222	root weight
13	S13_8655207	8655207	0.320879	-0.0834717	0.0301277	0.00559545	2.25216	root weight
14	S14_3515357	3515357	0.193754	-0.0924222	0.0333585	0.00559581	2.25214	root weight
1	S1_23218476	23218476	0.167623	-0.0919033	0.0331715	0.00559619	2.25211	root weight
1	S1_17830417	17830417	0.0653282	-0.142195	0.0513243	0.00559681	2.25206	root weight
10	S10_25636854	25636854	0.301466	0.0752455	0.0271611	0.00559971	2.25183	root weight
1	S1_23814382	23814382	0.355641	0.067559	0.0243868	0.00560025	2.25179	root weight
2	S2_2135884	2135884	0.48789	-0.0646574	0.0233406	0.00560267	2.2516	root weight
1	S1_23306237	23306237	0.296686	-0.0729149	0.0263218	0.00560331	2.25156	root weight
7	S7_24857849	24857849	0.0844487	0.112349	0.0405633	0.00561029	2.25101	root weight
5	S5_7995388	7995388	0.053856	0.154508	0.0557875	0.00561283	2.25082	root weight
7	S7_24858000	24858000	0.08413	0.112627	0.0406669	0.00561439	2.2507	root weight
17	S17_20156750	20156750	0.158242	0.112478	0.0406136	0.00561464	2.25068	root weight
2	S2_27932340	27932340	0.0691523	-0.132743	0.0479351	0.00561907	2.25034	root weight
2	S2_27940034	27940034	0.0691523	-0.132743	0.0479351	0.00561907	2.25034	root weight
1	S1_25524905	25524905	0.145315	-0.0947093	0.0342034	0.00562275	2.25005	root weight
1	S1_25524906	25524906	0.145315	-0.0947093	0.0342034	0.00562275	2.25005	root weight
2	S2_3159931	3159931	0.19949	-0.0747371	0.0269911	0.00562364	2.24998	root weight
17	S17_26940149	26940149	0.0726577	0.119256	0.0430844	0.00564094	2.24865	root weight
7	S7_5071811	5071811	0.145315	0.0797254	0.0288032	0.00564122	2.24863	root weight
12	S12_2587717	2587717	0.128426	0.102353	0.0369835	0.00564815	2.24809	root weight
11	S11_5036694	5036694	0.140854	0.0935169	0.0337975	0.00565792	2.24734	root weight
10	S10_23544205	23544205	0.135755	0.0778027	0.0281197	0.0056603	2.24716	root weight
12	S12_2527675	2527675	0.170172	0.0889026	0.0321359	0.00566689	2.24666	root weight
1	S1_23245980	23245980	0.124283	-0.0976868	0.0353174	0.00567537	2.24601	root weight
4	S4_23286308	23286308	0.067559	0.129355	0.0467742	0.00568312	2.24541	root weight
10	S10_23434591	23434591	0.110261	0.104625	0.0378388	0.00569182	2.24475	root weight
5	S5_11416279	11416279	0.312938	0.0688868	0.0249167	0.00569789	2.24429	root weight
1	S1_23272043	23272043	0.167304	-0.0926465	0.0335109	0.00569815	2.24427	root weight
4	S4_838171	838171	0.2116	0.0816363	0.0295294	0.00569961	2.24415	root weight
4	S4_23175782	23175782	0.0611855	0.1375	0.0497396	0.00570291	2.2439	root weight
12	S12_9724017	9724017	0.37986	0.0653886	0.0236567	0.0057087	2.24346	root weight
12	S12_9724018	9724018	0.37986	0.0653886	0.0236567	0.0057087	2.24346	root weight
16	S16_24967054	24967054	0.240918	-0.0741785	0.0268376	0.00571015	2.24335	root weight
2	S2_3519082	3519082	0.461122	-0.0654363	0.0236755	0.00571177	2.24323	root weight
10	S10_20759055	20759055	0.130975	0.092734	0.0335523	0.00571209	2.2432	root weight
2	S2_6455510	6455510	0.492989	-0.0672845	0.0243474	0.0057181	2.24275	root weight
11	S11_976003	976003	0.360739	0.0715456	0.0258952	0.0057292	2.24191	root weight
5	S5_8689796	8689796	0.0678776	0.139228	0.0504021	0.00573873	2.24118	root weight
2	S2_5093442	5093442	0.221479	0.079074	0.0286272	0.00574138	2.24098	root weight
2	S2_6092467	6092467	0.368388	0.0664068	0.0240429	0.00574463	2.24074	root weight
18	S18_9899075	9899075	0.0975143	-0.0999378	0.0361845	0.00574671	2.24058	root weight
18	S18_9899082	9899082	0.0975143	-0.0999378	0.0361845	0.00574671	2.24058	root weight
7	S7_24817592	24817592	0.0869981	0.109833	0.0397705	0.00575073	2.24028	root weight
14	S14_5031093	5031093	0.464946	0.0695537	0.0251876	0.0057549	2.23996	root weight
15	S15_19743438	19743438	0.330465	-0.0577423	0.0209123	0.00575946	2.23962	root weight
10	S10_20759036	20759036	0.130019	0.0928596	0.0336325	0.00576233	2.2394	root weight
11	S11_5292240	5292240	0.129063	0.0974168	0.0352838	0.00576337	2.23932	root weight
8	S8_5659740	5659740	0.165385	0.108536	0.0393348	0.00579281	2.23711	root weight
11	S11_997412	997412	0.480242	0.0636805	0.023079	0.00579356	2.23705	root weight
14	S14_2847274	2847274	0.202358	-0.0736096	0.0266777	0.00579403	2.23702	root weight
5	S5_11361270	11361270	0.365838	-0.0675846	0.0244964	0.00579849	2.23669	root weight
15	S15_10199772	10199772	0.272467	-0.067387	0.0244277	0.00580435	2.23625	root weight
12	S12_19583320	19583320	0.429892	0.0625657	0.0226804	0.00580532	2.23617	root weight
14	S14_306623	306623	0.135755	-0.095383	0.0345784	0.00580751	2.23601	root weight
15	S15_10809014	10809014	0.183875	-0.0908535	0.0329367	0.00580809	2.23597	root weight
2	S2_14371293	14371293	0.139579	-0.0907724	0.0329111	0.00581375	2.23554	root weight
11	S11_5038537	5038537	0.458891	-0.0611941	0.0221877	0.00581525	2.23543	root weight
2	S2_6253502	6253502	0.368706	0.0666079	0.0241522	0.00581845	2.23519	root weight
17	S17_24791859	24791859	0.478011	-0.0701888	0.025451	0.0058192	2.23514	root weight
16	S16_2769318	2769318	0.130338	-0.0981558	0.0355928	0.00582021	2.23506	root weight
15	S15_10384679	10384679	0.286488	-0.0668083	0.0242278	0.00582449	2.23474	root weight
2	S2_6342582	6342582	0.364245	0.066291	0.0240406	0.00582535	2.23468	root weight
6	S6_27346475	27346475	0.178139	0.0807764	0.0293057	0.00584526	2.2332	root weight
13	S13_19332167	19332167	0.2	-0.0960913	0.0348627	0.00584633	2.23312	root weight
17	S17_26940135	26940135	0.0729764	0.11796	0.0427971	0.00584669	2.23309	root weight
10	S10_25695459	25695459	0.323773	0.068669	0.0249148	0.00584856	2.23295	root weight
4	S4_23010235	23010235	0.109341	0.105194	0.0381679	0.00584973	2.23286	root weight
16	S16_24935302	24935302	0.214468	-0.077313	0.0280532	0.00585227	2.23268	root weight
10	S10_25650614	25650614	0.137667	0.0835828	0.0303344	0.00586239	2.23193	root weight
3	S3_16593361	16593361	0.0879541	0.112786	0.0409334	0.00586292	2.23189	root weight
10	S10_26216205	26216205	0.484704	-0.0611243	0.0221841	0.00586355	2.23184	root weight
1	S1_13922518	13922518	0.338432	0.0673349	0.0244442	0.00587569	2.23094	root weight
2	S2_6551930	6551930	0.497769	-0.0627739	0.0227893	0.00587753	2.23081	root weight
14	S14_1675144	1675144	0.237094	-0.0679029	0.0246521	0.00587904	2.23069	root weight
2	S2_28024675	28024675	0.386233	0.0624323	0.0226708	0.00588963	2.22991	root weight
12	S12_10337205	10337205	0.363926	0.0633384	0.0230038	0.00589823	2.22928	root weight
14	S14_2183285	2183285	0.456342	-0.0659343	0.0239478	0.00590067	2.2291	root weight
17	S17_24792680	24792680	0.482418	0.0832692	0.0302447	0.00590197	2.229	root weight
9	S9_21848526	21848526	0.067559	-0.131833	0.0478861	0.00590413	2.22884	root weight
3	S3_13330225	13330225	0.0656469	0.128917	0.0468285	0.00590591	2.22871	root weight
16	S16_467333	467333	0.282418	0.0943754	0.0342866	0.00591339	2.22816	root weight
2	S2_6575403	6575403	0.43754	-0.0673429	0.0244662	0.00591448	2.22808	root weight
10	S10_19499710	19499710	0.272148	0.0723788	0.026301	0.0059243	2.22736	root weight
6	S6_10378119	10378119	0.0769231	-0.132361	0.0481005	0.00592783	2.2271	root weight
5	S5_9313018	9313018	0.232951	0.0757308	0.0275218	0.00592931	2.227	root weight
11	S11_4816766	4816766	0.229127	0.0701905	0.0255089	0.00593044	2.22691	root weight
4	S4_19018231	19018231	0.12033	-0.111921	0.0406843	0.00594201	2.22607	root weight
10	S10_14398350	14398350	0.0720204	-0.117214	0.0426138	0.00594826	2.22561	root weight
10	S10_14398384	14398384	0.0720204	-0.117214	0.0426138	0.00594826	2.22561	root weight
17	S17_20162001	20162001	0.493945	0.0652349	0.0237187	0.00595303	2.22526	root weight
12	S12_9835404	9835404	0.0723391	0.120964	0.0439886	0.00596134	2.22466	root weight
12	S12_1366448	1366448	0.283301	0.0754207	0.027432	0.00597105	2.22395	root weight
11	S11_1058592	1058592	0.354685	0.0714003	0.025975	0.00598115	2.22322	root weight
3	S3_16564284	16564284	0.0898662	0.111647	0.0406174	0.00598248	2.22312	root weight
1	S1_22655814	22655814	0.251434	0.075272	0.027391	0.00599494	2.22222	root weight
17	S17_24573554	24573554	0.448056	0.0634434	0.0230892	0.00600062	2.2218	root weight
17	S17_24573555	24573555	0.448056	0.0634434	0.0230892	0.00600062	2.2218	root weight
2	S2_1751051	1751051	0.312301	0.0698783	0.0254316	0.00600165	2.22173	root weight
2	S2_18938383	18938383	0.295092	-0.0608842	0.0221592	0.00600359	2.22159	root weight
9	S9_26881972	26881972	0.131931	0.0803374	0.0292486	0.00601971	2.22042	root weight
12	S12_5815078	5815078	0.140217	0.081737	0.0297621	0.00602639	2.21994	root weight
14	S14_4151153	4151153	0.070427	-0.12466	0.0454099	0.00604708	2.21845	root weight
14	S14_4151186	4151186	0.070427	-0.12466	0.0454099	0.00604708	2.21845	root weight
2	S2_12323745	12323745	0.167582	-0.110421	0.0402249	0.00604939	2.21829	root weight
12	S12_1176089	1176089	0.0917782	0.116426	0.0424173	0.00605517	2.21787	root weight
16	S16_3023342	3023342	0.434672	-0.0674731	0.024584	0.00605857	2.21763	root weight
2	S2_2467677	2467677	0.422881	-0.0670917	0.0244465	0.00606157	2.21741	root weight
4	S4_3705584	3705584	0.248352	-0.103608	0.0377533	0.00606302	2.21731	root weight
2	S2_14386136	14386136	0.13703	-0.0906658	0.0330433	0.00607235	2.21664	root weight
2	S2_4747276	4747276	0.369981	-0.0687973	0.0250759	0.00607757	2.21627	root weight
13	S13_25763147	25763147	0.0793499	-0.118687	0.0432614	0.00607919	2.21615	root weight
15	S15_25628690	25628690	0.488528	-0.066458	0.0242252	0.00608179	2.21597	root weight
11	S11_165253	165253	0.232632	-0.0767736	0.0279874	0.0060854	2.21571	root weight
6	S6_23548031	23548031	0.0688337	-0.123047	0.0448662	0.00609674	2.2149	root weight
6	S6_23548046	23548046	0.0688337	-0.123047	0.0448662	0.00609674	2.2149	root weight
2	S2_7859681	7859681	0.348311	0.0651276	0.0237491	0.00610082	2.21461	root weight
9	S9_21908417	21908417	0.0583174	-0.142547	0.0519828	0.00610289	2.21446	root weight
9	S9_21908418	21908418	0.0583174	-0.142547	0.0519828	0.00610289	2.21446	root weight
11	S11_4994636	4994636	0.168897	-0.08773	0.0319998	0.00611455	2.21364	root weight
18	S18_6049859	6049859	0.476099	0.061254	0.0223445	0.00611886	2.21333	root weight
18	S18_6049864	6049864	0.476099	0.061254	0.0223445	0.00611886	2.21333	root weight
2	S2_1998801	1998801	0.430529	0.0650672	0.0237369	0.00612173	2.21313	root weight
3	S3_16334649	16334649	0.0857234	0.113921	0.0415722	0.00613803	2.21197	root weight
12	S12_3556538	3556538	0.0621415	-0.132355	0.0483012	0.00613999	2.21183	root weight
4	S4_27764753	27764753	0.316444	0.0648619	0.0236725	0.00614454	2.21151	root weight
9	S9_27928545	27928545	0.307202	0.072381	0.0264285	0.00616739	2.2099	root weight
12	S12_1635159	1635159	0.165392	0.0681453	0.0248825	0.00616857	2.20982	root weight
12	S12_1635174	1635174	0.165392	0.0681453	0.0248825	0.00616857	2.20982	root weight
10	S10_23543827	23543827	0.43754	-0.0847724	0.0309554	0.00617138	2.20962	root weight
11	S11_5109614	5109614	0.0803059	0.114167	0.0416953	0.00617892	2.20909	root weight
9	S9_25006263	25006263	0.461122	-0.0622718	0.0227439	0.00618228	2.20885	root weight
11	S11_8730528	8730528	0.0984704	0.0938975	0.0342976	0.00618647	2.20856	root weight
12	S12_22892550	22892550	0.0527473	-0.186265	0.0680405	0.00618964	2.20833	root weight
4	S4_2337114	2337114	0.0576801	-0.115217	0.0421006	0.0062059	2.2072	root weight
15	S15_842865	842865	0.253983	0.06511	0.0237933	0.00620997	2.20691	root weight
2	S2_10287733	10287733	0.187699	-0.0790462	0.0288862	0.00621018	2.2069	root weight
1	S1_23179574	23179574	0.181326	-0.0879743	0.03215	0.00621204	2.20677	root weight
15	S15_19743459	19743459	0.331421	-0.0569652	0.0208183	0.00621334	2.20667	root weight
11	S11_4814055	4814055	0.170491	0.0867495	0.0317038	0.00621435	2.2066	root weight
12	S12_19583938	19583938	0.402486	0.0722638	0.0264133	0.00622113	2.20613	root weight
12	S12_1428629	1428629	0.214835	0.103357	0.0377784	0.00622144	2.20611	root weight
11	S11_13826360	13826360	0.127473	-0.121517	0.0444267	0.00623366	2.20526	root weight
8	S8_9019996	9019996	0.335245	0.0640893	0.0234329	0.00623783	2.20497	root weight
14	S14_1670985	1670985	0.497769	0.0669606	0.0244892	0.00625158	2.20401	root weight
12	S12_27373447	27373447	0.0691523	-0.130053	0.0475685	0.00625683	2.20365	root weight
4	S4_2014887	2014887	0.12492	0.0980517	0.0358662	0.00626051	2.20339	root weight
13	S13_25762843	25762843	0.0780752	-0.118827	0.0434694	0.00626496	2.20308	root weight
4	S4_27044847	27044847	0.278203	0.0632447	0.0231378	0.00626856	2.20283	root weight
11	S11_7926578	7926578	0.201721	0.0726905	0.0265982	0.00627768	2.2022	root weight
5	S5_24098605	24098605	0.413321	0.0653055	0.0238965	0.00627895	2.20211	root weight
11	S11_2760867	2760867	0.164436	-0.0870649	0.0318587	0.00627903	2.20211	root weight
3	S3_14571611	14571611	0.0653282	0.128626	0.0470726	0.00628565	2.20165	root weight
1	S1_24105340	24105340	0.444869	0.0654899	0.0239677	0.00628703	2.20155	root weight
12	S12_19583921	19583921	0.414277	0.0692558	0.0253465	0.00628824	2.20147	root weight
4	S4_27546021	27546021	0.320586	0.067713	0.0247821	0.00628875	2.20144	root weight
7	S7_24923038	24923038	0.0787126	0.108174	0.0395938	0.00629319	2.20113	root weight
2	S2_4970823	4970823	0.0866794	0.114164	0.041801	0.0063119	2.19984	root weight
5	S5_24098641	24098641	0.413321	0.0656728	0.0240467	0.00631324	2.19975	root weight
5	S5_2474121	2474121	0.474506	0.0642128	0.0235173	0.00632478	2.19895	root weight
6	S6_23818240	23818240	0.275653	-0.0632663	0.0231741	0.00633264	2.19842	root weight
5	S5_8040407	8040407	0.0544933	0.152201	0.0557521	0.0063343	2.1983	root weight
1	S1_26489117	26489117	0.38464	0.0689658	0.0252692	0.00634797	2.19737	root weight
17	S17_11055837	11055837	0.479121	0.0820734	0.0300737	0.0063512	2.19714	root weight
5	S5_8704169	8704169	0.0681963	0.138563	0.0507737	0.00635209	2.19708	root weight
1	S1_22853227	22853227	0.181963	-0.0823101	0.0301681	0.00636467	2.19622	root weight
7	S7_5327983	5327983	0.122052	0.0954677	0.0349915	0.00636595	2.19614	root weight
7	S7_5328021	5328021	0.122052	0.0954677	0.0349915	0.00636595	2.19614	root weight
7	S7_5328024	5328024	0.122052	0.0954677	0.0349915	0.00636595	2.19614	root weight
2	S2_2611227	2611227	0.111855	-0.10474	0.0384023	0.00638286	2.19498	root weight
16	S16_2375958	2375958	0.135755	-0.0962339	0.0352862	0.00638667	2.19473	root weight
2	S2_2743212	2743212	0.110899	-0.104528	0.0383283	0.00638815	2.19462	root weight
11	S11_3276150	3276150	0.151648	-0.111053	0.0407271	0.00639615	2.19408	root weight
9	S9_24670179	24670179	0.322817	-0.0672778	0.0246747	0.0063993	2.19387	root weight
2	S2_13707149	13707149	0.0653282	-0.129342	0.047438	0.00639999	2.19382	root weight
12	S12_3558554	3558554	0.0599108	-0.133587	0.0490014	0.00640724	2.19333	root weight
12	S12_3558598	3558598	0.0599108	-0.133587	0.0490014	0.00640724	2.19333	root weight
12	S12_11936796	11936796	0.0509879	-0.147943	0.0542784	0.00641777	2.19262	root weight
9	S9_26881964	26881964	0.132569	0.0796135	0.0292116	0.00642224	2.19231	root weight
12	S12_29160591	29160591	0.160293	-0.0856551	0.0314289	0.00642307	2.19226	root weight
12	S12_12434708	12434708	0.105481	0.103807	0.0380909	0.00642567	2.19208	root weight
10	S10_20759083	20759083	0.129063	0.0896565	0.0329	0.00642772	2.19194	root weight
10	S10_20759112	20759112	0.129063	0.0896565	0.0329	0.00642772	2.19194	root weight
10	S10_20759137	20759137	0.129063	0.0896565	0.0329	0.00642772	2.19194	root weight
1	S1_20404364	20404364	0.159337	-0.0922977	0.0338747	0.00643642	2.19136	root weight
12	S12_6763051	6763051	0.187699	0.0849931	0.0312009	0.00644848	2.19054	root weight
4	S4_27426521	27426521	0.410453	0.0618656	0.0227143	0.00645676	2.18999	root weight
9	S9_26278464	26278464	0.260994	-0.0733375	0.0269273	0.00645865	2.18986	root weight
15	S15_19584349	19584349	0.409496	-0.0546914	0.0200876	0.00647621	2.18868	root weight
2	S2_12598104	12598104	0.432441	0.0647504	0.0237832	0.0064784	2.18853	root weight
8	S8_9020018	9020018	0.337476	0.0632116	0.0232231	0.00649029	2.18774	root weight
2	S2_6235218	6235218	0.392288	0.0663951	0.0243961	0.0064977	2.18724	root weight
7	S7_24818496	24818496	0.0844487	0.110177	0.0404856	0.00650065	2.18704	root weight
7	S7_24818503	24818503	0.0844487	0.110177	0.0404856	0.00650065	2.18704	root weight
17	S17_24622151	24622151	0.472275	0.06606	0.0242755	0.00650318	2.18687	root weight
17	S17_24622188	24622188	0.472275	0.06606	0.0242755	0.00650318	2.18687	root weight
15	S15_9374835	9374835	0.241236	-0.062912	0.0231234	0.00651421	2.18614	root weight
7	S7_25246773	25246773	0.097833	0.105281	0.0387037	0.00652455	2.18545	root weight
14	S14_2113645	2113645	0.239962	0.0683641	0.0251356	0.0065318	2.18497	root weight
6	S6_26700199	26700199	0.439771	0.0615087	0.0226209	0.00654589	2.18403	root weight
12	S12_1623289	1623289	0.0956023	0.110635	0.0406904	0.00654914	2.18382	root weight
14	S14_4001589	4001589	0.384003	-0.066457	0.0244494	0.0065649	2.18277	root weight
12	S12_2349893	2349893	0.113767	0.106571	0.0392107	0.00656992	2.18244	root weight
9	S9_27066922	27066922	0.0790312	0.107646	0.0396115	0.00657672	2.18199	root weight
9	S9_27066938	27066938	0.0790312	0.107646	0.0396115	0.00657672	2.18199	root weight
3	S3_12788676	12788676	0.0876354	0.111147	0.0409062	0.00658516	2.18143	root weight
16	S16_25099627	25099627	0.225303	-0.0737594	0.0271479	0.00658871	2.1812	root weight
10	S10_20733046	20733046	0.1297	0.0929708	0.0342195	0.00658975	2.18113	root weight
16	S16_2181386	2181386	0.319949	-0.0632941	0.0233008	0.00659968	2.18048	root weight
11	S11_25342750	25342750	0.0569044	-0.164495	0.0605639	0.00660631	2.18004	root weight
11	S11_127010	127010	0.237412	-0.0738029	0.0271764	0.00661351	2.17957	root weight
11	S11_11999430	11999430	0.474506	0.062947	0.0231799	0.00661588	2.17941	root weight
1	S1_2022859	2022859	0.390695	-0.0679777	0.0250356	0.00662268	2.17897	root weight
1	S1_2022862	2022862	0.390695	-0.0679777	0.0250356	0.00662268	2.17897	root weight
4	S4_27764757	27764757	0.316125	0.0643665	0.0237116	0.00663652	2.17806	root weight
16	S16_21422170	21422170	0.190249	0.0826423	0.0304479	0.00664316	2.17763	root weight
11	S11_2440756	2440756	0.160293	0.0951385	0.0350539	0.00664636	2.17742	root weight
9	S9_26147382	26147382	0.484385	0.0509297	0.0187671	0.00665208	2.17704	root weight
12	S12_1651706	1651706	0.095921	0.110578	0.0407513	0.00665777	2.17667	root weight
6	S6_5864901	5864901	0.446154	-0.0865907	0.031914	0.00666267	2.17635	root weight
9	S9_24765517	24765517	0.29796	-0.0659082	0.024295	0.00667124	2.17579	root weight
2	S2_10453499	10453499	0.448375	-0.0747909	0.0275778	0.006688	2.1747	root weight
5	S5_2375229	2375229	0.474187	0.0647389	0.023873	0.00669188	2.17445	root weight
11	S11_152492	152492	0.232314	-0.0756559	0.0278999	0.00669408	2.17431	root weight
9	S9_26282368	26282368	0.260676	-0.0727404	0.0268251	0.00669481	2.17426	root weight
4	S4_27738673	27738673	0.308158	0.0643541	0.023734	0.00669851	2.17402	root weight
4	S4_27738688	27738688	0.308158	0.0643541	0.023734	0.00669851	2.17402	root weight
4	S4_27444635	27444635	0.30529	0.0685127	0.0252679	0.00669898	2.17399	root weight
9	S9_26881967	26881967	0.133206	0.079129	0.029186	0.00670399	2.17367	root weight
9	S9_26881971	26881971	0.133206	0.079129	0.029186	0.00670399	2.17367	root weight
13	S13_2328611	2328611	0.228808	-0.0740474	0.027316	0.0067127	2.1731	root weight
12	S12_9608777	9608777	0.495539	0.0653054	0.024093	0.00671697	2.17283	root weight
11	S11_5299901	5299901	0.128744	0.0958035	0.0353455	0.0067184	2.17273	root weight
4	S4_2061581	2061581	0.433397	-0.0609376	0.0224822	0.00671861	2.17272	root weight
8	S8_7351847	7351847	0.0783939	-0.121585	0.0448613	0.00672343	2.17241	root weight
7	S7_24755967	24755967	0.0825366	0.111487	0.0411379	0.00672687	2.17219	root weight
8	S8_28376534	28376534	0.055768	-0.142096	0.0524416	0.00673628	2.17158	root weight
17	S17_20365584	20365584	0.333333	0.0661956	0.0244345	0.00674664	2.17091	root weight
4	S4_23175769	23175769	0.0615041	0.134747	0.0497443	0.00675298	2.1705	root weight
11	S11_997538	997538	0.496176	0.0622674	0.0229894	0.00675822	2.17017	root weight
2	S2_4689815	4689815	0.380178	-0.0677918	0.0250317	0.00676415	2.16979	root weight
1	S1_30416862	30416862	0.0589547	-0.140061	0.0517168	0.00676453	2.16976	root weight
12	S12_1362054	1362054	0.0908222	0.115087	0.0425161	0.00679138	2.16804	root weight
17	S17_20156789	20156789	0.158791	0.110006	0.0406434	0.00679718	2.16767	root weight
11	S11_127046	127046	0.233907	-0.0710917	0.0262695	0.00680476	2.16719	root weight
11	S11_127086	127086	0.233907	-0.0710917	0.0262695	0.00680476	2.16719	root weight
1	S1_19139295	19139295	0.127788	0.095794	0.0354216	0.00684293	2.16476	root weight
1	S1_18119950	18119950	0.0653282	-0.135881	0.0502563	0.00685583	2.16394	root weight
7	S7_6374362	6374362	0.181868	-0.110786	0.0409833	0.00686735	2.16321	root weight
2	S2_5007053	5007053	0.0873168	0.112479	0.0416102	0.0068683	2.16315	root weight
11	S11_2834175	2834175	0.165392	-0.0861335	0.0318659	0.00687163	2.16294	root weight
17	S17_25823721	25823721	0.0809433	0.113514	0.0419973	0.00687426	2.16277	root weight
4	S4_866706	866706	0.483748	-0.0646677	0.0239273	0.00687838	2.16251	root weight
3	S3_12233227	12233227	0.0914595	0.10778	0.0398814	0.00688195	2.16229	root weight
10	S10_10132651	10132651	0.106593	-0.126284	0.0467307	0.00688431	2.16214	root weight
11	S11_2267101	2267101	0.136393	0.0938661	0.0347371	0.00688848	2.16188	root weight
7	S7_24864461	24864461	0.439452	-0.0591019	0.021873	0.00689138	2.16169	root weight
11	S11_4117976	4117976	0.173359	0.0824825	0.0305279	0.006895	2.16147	root weight
1	S1_17670115	17670115	0.0659656	-0.135936	0.0503125	0.0068957	2.16142	root weight
15	S15_23362076	23362076	0.452747	-0.0842849	0.0311968	0.00689827	2.16126	root weight
11	S11_5036646	5036646	0.144359	0.0911211	0.0337293	0.00690192	2.16103	root weight
13	S13_6252471	6252471	0.154945	-0.117438	0.0434707	0.00690192	2.16103	root weight
4	S4_27054973	27054973	0.205495	0.104313	0.0386175	0.00690917	2.16057	root weight
11	S11_2267262	2267262	0.134481	0.0944092	0.0349512	0.00690948	2.16055	root weight
15	S15_19392343	19392343	0.0747253	-0.149603	0.0553869	0.00691203	2.16039	root weight
15	S15_19392356	19392356	0.0747253	-0.149603	0.0553869	0.00691203	2.16039	root weight
1	S1_23245866	23245866	0.378585	0.0692261	0.0256308	0.00691519	2.1602	root weight
5	S5_9309998	9309998	0.23072	0.0742542	0.0274942	0.00691883	2.15997	root weight
3	S3_14899447	14899447	0.34863	0.0646484	0.0239375	0.00691893	2.15996	root weight
3	S3_15555851	15555851	0.0656469	0.12687	0.0469968	0.00694347	2.15842	root weight
3	S3_21507175	21507175	0.205545	0.0794913	0.0294484	0.00694772	2.15816	root weight
1	S1_16922325	16922325	0.0516252	0.1488	0.0551245	0.00694782	2.15815	root weight
15	S15_22509541	22509541	0.422881	-0.0629737	0.0233335	0.00695784	2.15753	root weight
12	S12_3405023	3405023	0.0659656	-0.118075	0.0437511	0.00695928	2.15744	root weight
12	S12_3405037	3405037	0.0659656	-0.118075	0.0437511	0.00695928	2.15744	root weight
12	S12_3405038	3405038	0.0659656	-0.118075	0.0437511	0.00695928	2.15744	root weight
1	S1_30486411	30486411	0.0599108	-0.14015	0.0519312	0.00695983	2.1574	root weight
1	S1_30010925	30010925	0.428936	-0.0527376	0.0195427	0.00696356	2.15717	root weight
1	S1_30010955	30010955	0.428936	-0.0527376	0.0195427	0.00696356	2.15717	root weight
12	S12_10742231	10742231	0.302422	0.0719266	0.026654	0.00696457	2.15711	root weight
3	S3_13356151	13356151	0.0678776	0.124218	0.0460371	0.00697138	2.15668	root weight
5	S5_24119343	24119343	0.434672	0.0652642	0.0241932	0.0069837	2.15591	root weight
7	S7_22148502	22148502	0.276928	-0.0635938	0.0235745	0.00698472	2.15585	root weight
3	S3_22097093	22097093	0.232632	-0.0737482	0.0273388	0.00698489	2.15584	root weight
1	S1_29337954	29337954	0.082218	0.106399	0.0394476	0.00699193	2.1554	root weight
13	S13_23289925	23289925	0.310707	0.0654746	0.0242809	0.00700638	2.15451	root weight
7	S7_145258	145258	0.157106	0.0888537	0.0329629	0.00702689	2.15324	root weight
4	S4_27122310	27122310	0.359783	0.0640628	0.0237669	0.00702921	2.15309	root weight
12	S12_29158744	29158744	0.159975	-0.0856021	0.0317604	0.00703361	2.15282	root weight
11	S11_3223361	3223361	0.162843	-0.0828923	0.0307565	0.00703634	2.15265	root weight
4	S4_21688865	21688865	0.260038	0.071149	0.026403	0.00704454	2.15215	root weight
8	S8_10794864	10794864	0.0675824	0.158779	0.0589264	0.00704895	2.15188	root weight
9	S9_24998481	24998481	0.485978	-0.0572356	0.0212418	0.0070499	2.15182	root weight
9	S9_24998489	24998489	0.485978	-0.0572356	0.0212418	0.0070499	2.15182	root weight
1	S1_20729559	20729559	0.0892288	0.111739	0.0414706	0.00705105	2.15175	root weight
15	S15_24258024	24258024	0.196154	0.0934083	0.0346709	0.00705699	2.15138	root weight
14	S14_12003800	12003800	0.365519	-0.0575364	0.0213572	0.00705991	2.1512	root weight
4	S4_27322695	27322695	0.490121	-0.0610325	0.0226555	0.00706141	2.15111	root weight
2	S2_2136236	2136236	0.488846	-0.062356	0.0231477	0.00706372	2.15097	root weight
8	S8_7351694	7351694	0.0745698	-0.121954	0.0452746	0.00706736	2.15074	root weight
5	S5_7741244	7741244	0.0570427	0.1499	0.0556504	0.0070684	2.15068	root weight
7	S7_4860569	4860569	0.259341	-0.0991436	0.0368113	0.007075	2.15027	root weight
1	S1_18884987	18884987	0.134162	-0.0973629	0.0361563	0.0070848	2.14967	root weight
12	S12_10742364	10742364	0.301147	0.0718806	0.0266944	0.00708718	2.14953	root weight
12	S12_2887105	2887105	0.47355	-0.0636689	0.0236494	0.00709818	2.14885	root weight
3	S3_16659071	16659071	0.0885915	0.109533	0.0406978	0.0071159	2.14777	root weight
11	S11_1404586	1404586	0.25239	-0.0704314	0.0261703	0.00711799	2.14764	root weight
5	S5_5513433	5513433	0.0620879	-0.156901	0.0583034	0.0071215	2.14743	root weight
5	S5_5513478	5513478	0.0620879	-0.156901	0.0583034	0.0071215	2.14743	root weight
1	S1_4270734	4270734	0.224725	-0.107431	0.0399234	0.00712543	2.14719	root weight
2	S2_6554092	6554092	0.498407	-0.061216	0.0227493	0.00712591	2.14716	root weight
12	S12_3624486	3624486	0.0771192	-0.115452	0.0429074	0.00712959	2.14694	root weight
2	S2_12200611	12200611	0.089011	-0.138623	0.0515224	0.00713374	2.14668	root weight
3	S3_14405569	14405569	0.0892288	0.109526	0.040711	0.00713796	2.14643	root weight
13	S13_24016508	24016508	0.130338	-0.0947895	0.0352363	0.00714285	2.14613	root weight
15	S15_14216443	14216443	0.224176	0.0941715	0.0350161	0.00715856	2.14517	root weight
5	S5_23064890	23064890	0.446144	0.0639325	0.0237723	0.00715869	2.14517	root weight
5	S5_7526321	7526321	0.0565934	-0.168029	0.0624868	0.00716593	2.14473	root weight
2	S2_17731041	17731041	0.283516	0.0861568	0.0320413	0.00716821	2.14459	root weight
9	S9_26456048	26456048	0.255577	0.0767248	0.0285368	0.00717467	2.1442	root weight
9	S9_24843174	24843174	0.286807	-0.0628029	0.0233598	0.00717732	2.14404	root weight
9	S9_24843178	24843178	0.286807	-0.0628029	0.0233598	0.00717732	2.14404	root weight
9	S9_24843191	24843191	0.286807	-0.0628029	0.0233598	0.00717732	2.14404	root weight
6	S6_27345493	27345493	0.17782	0.0809256	0.0301115	0.00719823	2.14277	root weight
12	S12_1306080	1306080	0.0793499	-0.113859	0.0423662	0.0071987	2.14275	root weight
11	S11_3105624	3105624	0.201402	-0.0779712	0.0290134	0.00720066	2.14263	root weight
2	S2_4907831	4907831	0.378585	-0.0630999	0.023482	0.00720615	2.1423	root weight
2	S2_4907873	4907873	0.378585	-0.0630999	0.023482	0.00720615	2.1423	root weight
18	S18_7995002	7995002	0.117272	0.0992163	0.0369336	0.00722388	2.14123	root weight
6	S6_26523640	26523640	0.165711	0.0836643	0.0311497	0.00723398	2.14062	root weight
10	S10_25636833	25636833	0.110899	0.0885397	0.0329691	0.00724134	2.14018	root weight
12	S12_1180005	1180005	0.166348	0.0844718	0.0314558	0.007244	2.14002	root weight
14	S14_4148111	4148111	0.060989	-0.162857	0.0606628	0.00726095	2.13901	root weight
9	S9_26278721	26278721	0.260038	-0.0720128	0.0268254	0.0072638	2.13884	root weight
7	S7_15299553	15299553	0.329828	0.0696697	0.0259566	0.00727289	2.13829	root weight
5	S5_3387439	3387439	0.0908222	-0.145273	0.0541342	0.00728401	2.13763	root weight
4	S4_22234331	22234331	0.274379	0.0791635	0.0294999	0.00728509	2.13757	root weight
9	S9_26515094	26515094	0.267686	0.0753043	0.0280619	0.00728548	2.13754	root weight
14	S14_2052311	2052311	0.479924	0.0576102	0.0214694	0.00728866	2.13735	root weight
2	S2_12799261	12799261	0.105163	0.102909	0.0383641	0.00730871	2.13616	root weight
10	S10_23245599	23245599	0.0835165	0.144692	0.0539411	0.00730952	2.13611	root weight
6	S6_26857042	26857042	0.365838	-0.073111	0.0272561	0.00731026	2.13607	root weight
1	S1_24873234	24873234	0.1587	0.0839928	0.0313153	0.00731475	2.1358	root weight
17	S17_22056831	22056831	0.335564	-0.0658247	0.0245489	0.007332	2.13478	root weight
1	S1_23245813	23245813	0.153601	-0.088522	0.0330191	0.00734182	2.1342	root weight
11	S11_1406486	1406486	0.251115	-0.0711969	0.0265573	0.00734279	2.13414	root weight
11	S11_1238639	1238639	0.40854	0.0648022	0.0241766	0.0073541	2.13347	root weight
15	S15_8372227	8372227	0.435946	-0.060078	0.0224167	0.00736094	2.13307	root weight
15	S15_14802461	14802461	0.263736	0.0879494	0.0328176	0.00736339	2.13292	root weight
2	S2_4870042	4870042	0.21383	0.0773407	0.0288631	0.00737172	2.13243	root weight
3	S3_16213380	16213380	0.0892288	0.109421	0.0408465	0.00738798	2.13147	root weight
16	S16_26528587	26528587	0.229127	-0.0724982	0.0270653	0.0073921	2.13123	root weight
2	S2_6598040	6598040	0.448056	-0.0647111	0.0241586	0.00739323	2.13117	root weight
1	S1_22437930	22437930	0.486297	-0.0616978	0.0230382	0.00740486	2.13048	root weight
1	S1_23505112	23505112	0.367113	0.0676467	0.0252609	0.00740805	2.1303	root weight
6	S6_23548081	23548081	0.0707457	-0.120011	0.0448155	0.00740897	2.13024	root weight
2	S2_3233811	3233811	0.408222	0.0670882	0.0250543	0.00741263	2.13003	root weight
14	S14_2594913	2594913	0.206501	-0.0780504	0.0291487	0.00741371	2.12996	root weight
15	S15_25628657	25628657	0.48789	-0.064599	0.0241299	0.00742538	2.12928	root weight
16	S16_2375775	2375775	0.13703	-0.0923889	0.034511	0.00742654	2.12921	root weight
13	S13_25039662	25039662	0.0579987	-0.128721	0.0480877	0.00743294	2.12884	root weight
3	S3_12144939	12144939	0.0873168	0.110419	0.0412516	0.00743467	2.12874	root weight
9	S9_25031291	25031291	0.487253	-0.0613526	0.0229215	0.00743643	2.12864	root weight
8	S8_14116005	14116005	0.0527473	-0.162919	0.0608794	0.00744838	2.12794	root weight
6	S6_26899422	26899422	0.186106	-0.0781965	0.0292209	0.00744968	2.12786	root weight
6	S6_26899423	26899423	0.186106	-0.0781965	0.0292209	0.00744968	2.12786	root weight
1	S1_4376064	4376064	0.201083	-0.0768386	0.0287166	0.00745617	2.12748	root weight
11	S11_139977	139977	0.231995	-0.0747732	0.027945	0.00745662	2.12746	root weight
9	S9_27656872	27656872	0.121415	0.0902115	0.0337162	0.0074593	2.1273	root weight
10	S10_23245084	23245084	0.0862637	0.143747	0.0537254	0.00745982	2.12727	root weight
10	S10_23245102	23245102	0.0862637	0.143747	0.0537254	0.00745982	2.12727	root weight
9	S9_24118746	24118746	0.316444	0.0657564	0.0245794	0.00746702	2.12685	root weight
3	S3_28602059	28602059	0.112088	-0.132957	0.0497109	0.00748172	2.126	root weight
1	S1_22803840	22803840	0.466221	-0.0672768	0.0251544	0.00748297	2.12593	root weight
14	S14_12961374	12961374	0.384066	-0.0904586	0.0338241	0.0074868	2.1257	root weight
7	S7_15298975	15298975	0.324729	0.0683601	0.0255633	0.007492	2.1254	root weight
15	S15_10706667	10706667	0.183238	-0.0897814	0.0335767	0.00749701	2.12511	root weight
10	S10_24429433	24429433	0.222435	-0.0743855	0.0278227	0.00750516	2.12464	root weight
10	S10_24429435	24429435	0.222435	-0.0743855	0.0278227	0.00750516	2.12464	root weight
9	S9_26866150	26866150	0.245061	0.0693678	0.0259482	0.00751042	2.12434	root weight
15	S15_10403525	10403525	0.156788	-0.0785322	0.0293765	0.00751083	2.12431	root weight
16	S16_2528532	2528532	0.342256	0.0640284	0.0239521	0.00751346	2.12416	root weight
12	S12_11888044	11888044	0.41587	0.0649078	0.0242882	0.00753113	2.12314	root weight
8	S8_7351670	7351670	0.0771192	-0.120322	0.0450245	0.007532	2.12309	root weight
2	S2_915848	915848	0.241555	-0.0625862	0.0234202	0.00753296	2.12303	root weight
15	S15_10692156	10692156	0.182282	-0.0897923	0.0336012	0.00753339	2.12301	root weight
6	S6_5964388	5964388	0.116484	0.12172	0.0455533	0.00753936	2.12267	root weight
17	S17_20365624	20365624	0.332696	0.0651803	0.0244005	0.00755644	2.12168	root weight
10	S10_23303212	23303212	0.336201	0.0573441	0.0214712	0.00756838	2.121	root weight
12	S12_1237404	1237404	0.0889101	0.114155	0.0427471	0.00757441	2.12065	root weight
2	S2_6553012	6553012	0.498407	-0.0608828	0.0228006	0.00757999	2.12033	root weight
13	S13_25763000	25763000	0.0790312	-0.110872	0.0415289	0.00759084	2.11971	root weight
17	S17_24564443	24564443	0.241874	0.0751409	0.0281463	0.00759304	2.11958	root weight
3	S3_14561712	14561712	0.0732951	0.118262	0.044301	0.00759623	2.1194	root weight
10	S10_4705158	4705158	0.0828553	0.114742	0.0429841	0.00759839	2.11928	root weight
9	S9_26989646	26989646	0.0637349	0.133993	0.0501988	0.0076022	2.11906	root weight
13	S13_8150085	8150085	0.325685	0.0659964	0.0247278	0.0076097	2.11863	root weight
1	S1_19517721	19517721	0.0844487	-0.123907	0.046434	0.0076202	2.11803	root weight
2	S2_24660724	24660724	0.157106	0.0737229	0.0276278	0.0076207	2.11801	root weight
2	S2_5102509	5102509	0.222753	0.0763201	0.0286013	0.00762097	2.11799	root weight
14	S14_1807987	1807987	0.345762	-0.0668848	0.0250742	0.00764244	2.11677	root weight
14	S14_1807988	1807988	0.345762	-0.0668848	0.0250742	0.00764244	2.11677	root weight
14	S14_2026893	2026893	0.0803059	-0.106696	0.0400003	0.00764471	2.11664	root weight
1	S1_18859858	18859858	0.133525	-0.0973112	0.036491	0.00765961	2.11579	root weight
10	S10_25636788	25636788	0.113129	0.0871857	0.0326942	0.00766	2.11577	root weight
17	S17_17378838	17378838	0.395055	0.0814608	0.0305483	0.00766177	2.11567	root weight
2	S2_1999010	1999010	0.102613	-0.105796	0.0396863	0.00768039	2.11462	root weight
10	S10_23440480	23440480	0.143085	0.0736784	0.0276408	0.00768594	2.1143	root weight
1	S1_2212035	2212035	0.493627	0.0595479	0.0223407	0.0076888	2.11414	root weight
3	S3_12171165	12171165	0.0876354	0.109674	0.0411532	0.00769837	2.1136	root weight
9	S9_26455882	26455882	0.256533	0.0759954	0.0285169	0.00770055	2.11348	root weight
8	S8_27027520	27027520	0.116316	-0.106988	0.0401473	0.0077016	2.11342	root weight
2	S2_4662187	4662187	0.431485	-0.0639887	0.0240146	0.00770853	2.11303	root weight
6	S6_23547980	23547980	0.071383	-0.119177	0.0447276	0.00770994	2.11295	root weight
14	S14_306643	306643	0.136074	-0.0917753	0.0344448	0.00771214	2.11283	root weight
11	S11_182006	182006	0.0710644	-0.123278	0.046271	0.00771549	2.11264	root weight
18	S18_11984477	11984477	0.214468	-0.068432	0.0256859	0.0077175	2.11252	root weight
18	S18_11984446	11984446	0.214149	-0.0684311	0.0256857	0.00771788	2.1125	root weight
2	S2_5167252	5167252	0.305609	0.0684234	0.0256838	0.00772013	2.11238	root weight
2	S2_4463950	4463950	0.369025	-0.0678116	0.0254596	0.00773338	2.11163	root weight
16	S16_28252145	28252145	0.135165	0.0966803	0.0362985	0.00773376	2.11161	root weight
11	S11_5100262	5100262	0.0927342	0.107631	0.0404103	0.00773459	2.11156	root weight
15	S15_10798787	10798787	0.181644	-0.0886922	0.0333003	0.00773537	2.11152	root weight
13	S13_2319672	2319672	0.228489	-0.0728846	0.0273667	0.00773887	2.11132	root weight
11	S11_1967488	1967488	0.0653282	0.129697	0.0487081	0.00775073	2.11066	root weight
12	S12_2527682	2527682	0.162843	0.0863531	0.032435	0.00775983	2.11015	root weight
14	S14_3509147	3509147	0.224665	-0.0826674	0.0310611	0.00778058	2.10899	root weight
10	S10_647123	647123	0.494264	0.0601577	0.0226063	0.00778847	2.10855	root weight
7	S7_24494392	24494392	0.0946463	0.101183	0.038023	0.00778866	2.10854	root weight
7	S7_24494393	24494393	0.0946463	0.101183	0.038023	0.00778866	2.10854	root weight
2	S2_915850	915850	0.241236	-0.0623385	0.023427	0.00779176	2.10836	root weight
14	S14_5231660	5231660	0.361695	0.0618693	0.0232524	0.00779621	2.10812	root weight
1	S1_28629328	28629328	0.104207	0.102456	0.0385062	0.00779625	2.10811	root weight
1	S1_22616604	22616604	0.486297	-0.0552116	0.0207506	0.00779742	2.10805	root weight
9	S9_26881851	26881851	0.203952	0.0834185	0.0313529	0.00779954	2.10793	root weight
11	S11_936598	936598	0.497132	-0.0618409	0.0232444	0.00780328	2.10772	root weight
4	S4_26682362	26682362	0.395156	0.0574613	0.0215998	0.00780793	2.10746	root weight
16	S16_2376565	2376565	0.124283	-0.0970194	0.0364699	0.00780798	2.10746	root weight
1	S1_19796431	19796431	0.497132	-0.0629001	0.0236445	0.00780841	2.10744	root weight
5	S5_23063380	23063380	0.326322	0.0574587	0.0216003	0.00781188	2.10724	root weight
14	S14_2982438	2982438	0.352135	0.0695399	0.0261484	0.00782736	2.10638	root weight
2	S2_23152931	23152931	0.122052	0.095538	0.0359302	0.00783762	2.10582	root weight
17	S17_19883956	19883956	0.232632	0.0748739	0.0281608	0.00784198	2.10557	root weight
11	S11_3106807	3106807	0.190249	0.0770629	0.0289846	0.00784312	2.10551	root weight
11	S11_3106813	3106813	0.190249	0.0770629	0.0289846	0.00784312	2.10551	root weight
2	S2_1768986	1768986	0.291587	0.0693321	0.0260815	0.00785386	2.10492	root weight
10	S10_78917	78917	0.118681	0.109347	0.0411389	0.00786077	2.10453	root weight
3	S3_17062287	17062287	0.0672403	0.12423	0.0467424	0.00786615	2.10424	root weight
12	S12_3119164	3119164	0.484066	-0.060847	0.0228951	0.0078688	2.10409	root weight
10	S10_23440436	23440436	0.110899	0.0997511	0.0375388	0.00787736	2.10362	root weight
16	S16_2370027	2370027	0.131294	-0.0949387	0.0357317	0.00788421	2.10324	root weight
15	S15_10485327	10485327	0.17782	-0.090808	0.0341788	0.00788744	2.10306	root weight
2	S2_4962669	4962669	0.0885915	0.1101	0.0414414	0.00788943	2.10295	root weight
7	S7_15291531	15291531	0.357143	0.0833225	0.0313633	0.00789116	2.10286	root weight
9	S9_25304963	25304963	0.474825	-0.0565096	0.0212747	0.00790314	2.1022	root weight
9	S9_25304968	25304968	0.474825	-0.0565096	0.0212747	0.00790314	2.1022	root weight
11	S11_180432	180432	0.231676	-0.0745828	0.0280859	0.00791844	2.10136	root weight
1	S1_1653403	1653403	0.0678776	-0.121542	0.0457694	0.0079186	2.10135	root weight
14	S14_4946007	4946007	0.352135	-0.0639375	0.0240804	0.00792693	2.10089	root weight
12	S12_3675838	3675838	0.202996	-0.074677	0.0281281	0.00793345	2.10054	root weight
3	S3_17143313	17143313	0.0662843	0.124026	0.0467214	0.00794069	2.10014	root weight
4	S4_20140698	20140698	0.149777	0.0869244	0.0327456	0.00794168	2.10009	root weight
12	S12_1201786	1201786	0.400574	-0.0648622	0.0244394	0.00795437	2.09939	root weight
9	S9_1598127	1598127	0.384003	0.0610155	0.0229907	0.00795633	2.09929	root weight
17	S17_23438903	23438903	0.334289	-0.0588416	0.0221726	0.00795911	2.09914	root weight
4	S4_24339911	24339911	0.15615	0.0922901	0.0347783	0.00796209	2.09897	root weight
4	S4_24339918	24339918	0.15615	0.0922901	0.0347783	0.00796209	2.09897	root weight
3	S3_12216915	12216915	0.085086	0.105767	0.0398631	0.0079718	2.09844	root weight
3	S3_12216952	12216952	0.085086	0.105767	0.0398631	0.0079718	2.09844	root weight
16	S16_26038589	26038589	0.30051	-0.0630357	0.0237584	0.00797319	2.09837	root weight
3	S3_14562248	14562248	0.0666029	0.123175	0.0464321	0.00798279	2.09785	root weight
10	S10_4715464	4715464	0.119184	0.0963161	0.0363075	0.00798308	2.09783	root weight
16	S16_2181406	2181406	0.31963	-0.0618291	0.0233085	0.00798637	2.09765	root weight
11	S11_2956995	2956995	0.0917782	0.110717	0.0417452	0.00799697	2.09707	root weight
12	S12_2521510	2521510	0.133843	0.096376	0.0363389	0.00799817	2.09701	root weight
16	S16_1929937	1929937	0.08413	-0.108982	0.0410954	0.00800342	2.09672	root weight
11	S11_4054870	4054870	0.181326	0.0820543	0.0309432	0.00800712	2.09652	root weight
12	S12_29332427	29332427	0.158242	-0.101787	0.0383852	0.0080085	2.09645	root weight
6	S6_26715852	26715852	0.141491	-0.0965801	0.0364236	0.00801155	2.09628	root weight
12	S12_3711475	3711475	0.056724	-0.12977	0.048942	0.00801329	2.09619	root weight
1	S1_21297658	21297658	0.485978	-0.0575725	0.0217137	0.00801502	2.0961	root weight
18	S18_11983265	11983265	0.0793499	-0.0948557	0.0357756	0.00801578	2.09605	root weight
17	S17_19871450	19871450	0.15989	0.107499	0.0405496	0.00802406	2.09561	root weight
15	S15_11710591	11710591	0.31007	0.0716583	0.0270328	0.00803042	2.09526	root weight
11	S11_1130211	1130211	0.307521	0.0715095	0.0269779	0.00803333	2.0951	root weight
3	S3_17062227	17062227	0.0666029	0.123448	0.0465822	0.00804675	2.09438	root weight
9	S9_26648236	26648236	0.347992	0.0582935	0.022	0.00805615	2.09387	root weight
1	S1_25158885	25158885	0.115997	0.100186	0.0378152	0.0080644	2.09343	root weight
6	S6_26645715	26645715	0.0862637	-0.134361	0.0507196	0.0080708	2.09308	root weight
10	S10_5010285	5010285	0.0586361	0.139648	0.0527193	0.00807535	2.09284	root weight
4	S4_21675969	21675969	0.188974	0.0766368	0.0289326	0.00807776	2.09271	root weight
1	S1_19893177	19893177	0.0828553	-0.12484	0.0471381	0.00808737	2.09219	root weight
14	S14_12003774	12003774	0.320268	-0.0586435	0.0221431	0.00808762	2.09218	root weight
1	S1_30927382	30927382	0.181326	-0.0716876	0.0270685	0.00808802	2.09216	root weight
9	S9_26310589	26310589	0.265456	-0.0711902	0.0268824	0.00809187	2.09195	root weight
12	S12_3597111	3597111	0.0630975	-0.116858	0.044127	0.00809189	2.09195	root weight
12	S12_3597119	3597119	0.0630975	-0.116858	0.044127	0.00809189	2.09195	root weight
4	S4_2337081	2337081	0.0576801	-0.11157	0.0421348	0.00809847	2.0916	root weight
6	S6_26580227	26580227	0.0912088	-0.131607	0.0497135	0.00811375	2.09078	root weight
16	S16_26628319	26628319	0.185714	-0.100178	0.0378471	0.00812279	2.09029	root weight
10	S10_23434776	23434776	0.163799	-0.0790043	0.0298501	0.00812811	2.09001	root weight
12	S12_10337208	10337208	0.363289	0.0608115	0.0229815	0.00814243	2.08925	root weight
10	S10_20759273	20759273	0.128744	0.0901602	0.034076	0.00814845	2.08892	root weight
11	S11_13826373	13826373	0.125824	-0.119056	0.0450107	0.00816736	2.08792	root weight
12	S12_7762497	7762497	0.3413	0.0606459	0.0229298	0.00817277	2.08763	root weight
1	S1_27139949	27139949	0.0730769	-0.12775	0.0483043	0.00817631	2.08744	root weight
2	S2_2058730	2058730	0.49267	0.0600292	0.0226987	0.00817855	2.08732	root weight
10	S10_23303195	23303195	0.330465	0.0564983	0.0213692	0.00819539	2.08643	root weight
7	S7_24796754	24796754	0.0729764	0.114713	0.0433881	0.00819634	2.08638	root weight
1	S1_19899590	19899590	0.083174	-0.123817	0.0468337	0.00819927	2.08622	root weight
2	S2_6434032	6434032	0.354366	0.0606603	0.0229456	0.00820162	2.0861	root weight
2	S2_6434047	6434047	0.354366	0.0606603	0.0229456	0.00820162	2.0861	root weight
2	S2_6434085	6434085	0.354366	0.0606603	0.0229456	0.00820162	2.0861	root weight
15	S15_14927446	14927446	0.259341	0.0880781	0.0333175	0.0082031	2.08602	root weight
11	S11_4261147	4261147	0.208413	0.079304	0.0300016	0.00820955	2.08568	root weight
12	S12_24602381	24602381	0.46144	-0.0617999	0.02338	0.00821062	2.08562	root weight
14	S14_3881320	3881320	0.286807	-0.077671	0.0293848	0.00821183	2.08556	root weight
1	S1_23804060	23804060	0.295411	0.0698542	0.0264299	0.00821758	2.08526	root weight
1	S1_23196635	23196635	0.324092	-0.0635668	0.0240511	0.00821774	2.08525	root weight
1	S1_29559578	29559578	0.0815806	-0.116053	0.0439147	0.00822477	2.08488	root weight
9	S9_24970844	24970844	0.188974	0.0812529	0.0307469	0.00822624	2.0848	root weight
9	S9_22272186	22272186	0.0742511	-0.116401	0.0440533	0.00823533	2.08432	root weight
11	S11_1301678	1301678	0.195666	0.0915132	0.0346393	0.00824455	2.08383	root weight
1	S1_25639586	25639586	0.254621	0.0738307	0.0279464	0.008245	2.08381	root weight
18	S18_6072153	6072153	0.0573614	0.131156	0.0496608	0.00826541	2.08274	root weight
14	S14_6110589	6110589	0.421925	0.0551061	0.0208654	0.00826553	2.08273	root weight
3	S3_16564481	16564481	0.0914595	0.105804	0.0400674	0.00827476	2.08224	root weight
16	S16_1647918	1647918	0.187699	-0.074962	0.0283905	0.00828111	2.08191	root weight
11	S11_967516	967516	0.492352	-0.0520935	0.0197299	0.00828242	2.08184	root weight
5	S5_24127984	24127984	0.43276	0.0616153	0.0233376	0.00828636	2.08164	root weight
5	S5_24128000	24128000	0.43276	0.0616153	0.0233376	0.00828636	2.08164	root weight
3	S3_18070317	18070317	0.121734	0.105258	0.0398733	0.00829495	2.08119	root weight
11	S11_2711043	2711043	0.131931	0.0944421	0.0357797	0.00830168	2.08083	root weight
4	S4_27605414	27605414	0.309114	0.0642562	0.0243437	0.00830179	2.08083	root weight
11	S11_2018730	2018730	0.122371	0.097221	0.0368338	0.00830405	2.08071	root weight
2	S2_23213876	23213876	0.27033	0.0899342	0.0340754	0.00830847	2.08048	root weight
10	S10_24415223	24415223	0.402804	-0.052037	0.019718	0.00831352	2.08022	root weight
4	S4_27183795	27183795	0.205226	0.0777249	0.0294525	0.00831532	2.08012	root weight
10	S10_25587711	25587711	0.125239	-0.0921061	0.0349037	0.00831846	2.07996	root weight
3	S3_17076846	17076846	0.0653282	0.124347	0.0471234	0.00832106	2.07982	root weight
1	S1_16918293	16918293	0.176546	0.0841238	0.031883	0.00832703	2.07951	root weight
14	S14_3459675	3459675	0.226896	-0.0807368	0.0306031	0.00833501	2.07909	root weight
15	S15_10415882	10415882	0.24283	-0.071153	0.0269732	0.00834184	2.07874	root weight
7	S7_25231724	25231724	0.0847674	0.106875	0.0405157	0.00834279	2.07869	root weight
12	S12_11937467	11937467	0.0522626	-0.141487	0.0536435	0.00835094	2.07826	root weight
14	S14_4504481	4504481	0.45666	0.0569572	0.0216009	0.00836934	2.07731	root weight
7	S7_15356595	15356595	0.322817	0.0662066	0.0251092	0.00837043	2.07725	root weight
10	S10_4714907	4714907	0.0818993	0.110675	0.0419745	0.00837146	2.0772	root weight
9	S9_25031347	25031347	0.485022	-0.0607323	0.0230349	0.00837575	2.07698	root weight
12	S12_7762508	7762508	0.42065	-0.06785	0.0257345	0.00837575	2.07698	root weight
11	S11_3253547	3253547	0.135118	-0.0874131	0.0331616	0.00838966	2.07626	root weight
4	S4_20114046	20114046	0.144997	0.0873252	0.0331314	0.00839583	2.07594	root weight
1	S1_31595401	31595401	0.170491	-0.0839525	0.0318621	0.00841683	2.07485	root weight
10	S10_23392836	23392836	0.071978	-0.141072	0.0535621	0.00844346	2.07348	root weight
8	S8_27137412	27137412	0.268324	-0.0704251	0.0267464	0.00846176	2.07254	root weight
11	S11_2487750	2487750	0.124283	0.0962711	0.0365781	0.00849001	2.07109	root weight
1	S1_15194139	15194139	0.0748885	0.0909151	0.0345449	0.00849349	2.07091	root weight
1	S1_15194150	15194150	0.0748885	0.0909151	0.0345449	0.00849349	2.07091	root weight
1	S1_27043137	27043137	0.0755258	-0.0880026	0.0334414	0.00849968	2.0706	root weight
12	S12_28706961	28706961	0.100701	-0.105599	0.0401286	0.00850021	2.07057	root weight
14	S14_4980986	4980986	0.264181	0.0708005	0.026907	0.00850584	2.07028	root weight
5	S5_27142072	27142072	0.0949649	-0.103528	0.0393454	0.00850709	2.07022	root weight
14	S14_3885996	3885996	0.425824	-0.088185	0.0335146	0.00850729	2.07021	root weight
1	S1_24681191	24681191	0.352198	0.0784043	0.0297983	0.0085092	2.07011	root weight
2	S2_1751091	1751091	0.309114	0.0676498	0.025712	0.00851182	2.06998	root weight
12	S12_1244631	1244631	0.0905035	0.111975	0.0425614	0.00851569	2.06978	root weight
13	S13_24020450	24020450	0.211918	-0.0795646	0.0302439	0.00851924	2.0696	root weight
11	S11_3253525	3253525	0.155832	-0.0828722	0.0315025	0.00852208	2.06945	root weight
1	S1_23625916	23625916	0.382091	-0.0593883	0.0225785	0.00853079	2.06901	root weight
8	S8_23356701	23356701	0.0681963	-0.123854	0.0470939	0.00854002	2.06854	root weight
11	S11_143307	143307	0.23072	-0.0734717	0.0279373	0.00854161	2.06846	root weight
6	S6_26882470	26882470	0.285851	-0.0606885	0.0230795	0.00855007	2.06803	root weight
18	S18_18958460	18958460	0.0527473	0.163383	0.0621338	0.00855036	2.06802	root weight
12	S12_2724887	2724887	0.126195	0.100931	0.038384	0.00855054	2.06801	root weight
1	S1_23797807	23797807	0.304334	0.0654839	0.0249036	0.00855109	2.06798	root weight
2	S2_32226182	32226182	0.10325	0.0932441	0.0354652	0.00855927	2.06756	root weight
10	S10_24458620	24458620	0.177502	0.0802548	0.0305252	0.00856033	2.06751	root weight
4	S4_21689842	21689842	0.269598	0.0696784	0.0265071	0.00857208	2.06691	root weight
11	S11_931874	931874	0.352454	0.0669241	0.025461	0.00857641	2.06669	root weight
11	S11_931929	931929	0.352454	0.0669241	0.025461	0.00857641	2.06669	root weight
9	S9_26648225	26648225	0.323773	0.0588288	0.0223857	0.0085898	2.06602	root weight
13	S13_24874319	24874319	0.412683	-0.0680456	0.0258952	0.00859555	2.06573	root weight
14	S14_4974493	4974493	0.439133	-0.0652205	0.024825	0.00860872	2.06506	root weight
7	S7_4067804	4067804	0.2116	0.0753843	0.0286948	0.00861151	2.06492	root weight
4	S4_21524101	21524101	0.31262	-0.0553496	0.021069	0.00861245	2.06487	root weight
12	S12_1212412	1212412	0.0898662	0.111639	0.0424983	0.0086167	2.06466	root weight
15	S15_14628088	14628088	0.240659	0.0956563	0.0364164	0.00862085	2.06445	root weight
8	S8_26692039	26692039	0.343212	-0.0651728	0.0248127	0.00862451	2.06427	root weight
11	S11_4928588	4928588	0.297323	0.06431	0.0244871	0.00863235	2.06387	root weight
1	S1_28522023	28522023	0.105163	0.100535	0.0382818	0.00863474	2.06375	root weight
14	S14_441817	441817	0.31963	-0.0600791	0.0228833	0.00865331	2.06282	root weight
14	S14_441818	441818	0.31963	-0.0600791	0.0228833	0.00865331	2.06282	root weight
10	S10_4715032	4715032	0.0777565	0.114989	0.0437998	0.0086563	2.06267	root weight
13	S13_2306618	2306618	0.22594	-0.0724494	0.0275984	0.00866165	2.0624	root weight
16	S16_3439357	3439357	0.204908	-0.0779101	0.0296834	0.00867233	2.06186	root weight
13	S13_25101582	25101582	0.30051	-0.0746513	0.0284472	0.0086851	2.06123	root weight
13	S13_25101598	25101598	0.30051	-0.0746513	0.0284472	0.0086851	2.06123	root weight
6	S6_10378131	10378131	0.082967	-0.122629	0.0467333	0.00868995	2.06098	root weight
12	S12_29214256	29214256	0.136074	-0.0906296	0.0345394	0.0086917	2.0609	root weight
15	S15_11581347	11581347	0.403123	0.0711403	0.0271135	0.00869548	2.06071	root weight
1	S1_30479566	30479566	0.0615041	-0.133776	0.0509887	0.00869944	2.06051	root weight
17	S17_13193073	13193073	0.352198	-0.083214	0.0317174	0.0087005	2.06046	root weight
14	S14_3004218	3004218	0.34385	0.0695593	0.0265136	0.00870231	2.06037	root weight
1	S1_24873203	24873203	0.157425	0.0825464	0.0314645	0.0087036	2.0603	root weight
4	S4_27069575	27069575	0.441045	0.0711613	0.0271251	0.00870448	2.06026	root weight
4	S4_27069576	27069576	0.441045	0.0711613	0.0271251	0.00870448	2.06026	root weight
4	S4_27069587	27069587	0.441045	0.0711613	0.0271251	0.00870448	2.06026	root weight
12	S12_24081593	24081593	0.060989	0.162535	0.0619617	0.00871205	2.05988	root weight
9	S9_26321538	26321538	0.262588	-0.0707156	0.0269602	0.00871685	2.05964	root weight
15	S15_10297582	10297582	0.162088	-0.107531	0.0409989	0.00872131	2.05942	root weight
11	S11_1051260	1051260	0.496176	-0.0609528	0.0232447	0.00873578	2.0587	root weight
13	S13_6088903	6088903	0.457298	-0.0626328	0.0238937	0.0087591	2.05754	root weight
14	S14_5506927	5506927	0.416507	0.0598718	0.0228431	0.00876724	2.05714	root weight
15	S15_26011505	26011505	0.460989	0.0778271	0.0296957	0.00877183	2.05691	root weight
16	S16_26222893	26222893	0.230083	-0.0731013	0.0278927	0.00877226	2.05689	root weight
1	S1_29659172	29659172	0.082218	-0.115549	0.0440918	0.0087761	2.0567	root weight
2	S2_12598108	12598108	0.32218	0.0680905	0.0259838	0.00878	2.05651	root weight
7	S7_24817777	24817777	0.0908222	0.103812	0.0396161	0.00878159	2.05643	root weight
7	S7_15358097	15358097	0.327916	0.0664428	0.0253581	0.00878832	2.05609	root weight
1	S1_20890203	20890203	0.157425	-0.0756025	0.0288592	0.00880066	2.05548	root weight
12	S12_27497658	27497658	0.104207	-0.124206	0.0474193	0.00881065	2.05499	root weight
12	S12_27528280	27528280	0.110261	-0.0921404	0.0351813	0.00881828	2.05462	root weight
11	S11_2673700	2673700	0.13225	0.0948382	0.0362114	0.00881835	2.05461	root weight
2	S2_4975461	4975461	0.0863607	0.110028	0.0420137	0.00882262	2.0544	root weight
13	S13_693559	693559	0.107393	-0.0862415	0.0329369	0.00883473	2.05381	root weight
11	S11_143681	143681	0.230402	-0.0737054	0.0281518	0.00884096	2.0535	root weight
17	S17_19899792	19899792	0.205545	0.0751678	0.0287114	0.00884358	2.05337	root weight
5	S5_7960908	7960908	0.0543956	0.178476	0.0681992	0.00887121	2.05202	root weight
4	S4_21524102	21524102	0.312938	-0.0550487	0.021036	0.00887358	2.0519	root weight
11	S11_4027203	4027203	0.182282	0.0814413	0.0311232	0.00887746	2.05171	root weight
2	S2_12573231	12573231	0.0911409	0.107216	0.0409738	0.00887833	2.05167	root weight
15	S15_14463431	14463431	0.367033	-0.0824374	0.0315055	0.00888089	2.05154	root weight
6	S6_26860131	26860131	0.456979	0.0638414	0.0244016	0.00888924	2.05114	root weight
10	S10_20460188	20460188	0.216061	0.0666564	0.0254792	0.00889385	2.05091	root weight
10	S10_664142	664142	0.448375	0.0831765	0.0317953	0.00889663	2.05077	root weight
10	S10_23440511	23440511	0.142447	0.0725197	0.0277233	0.00890098	2.05056	root weight
12	S12_726519	726519	0.0768005	-0.109687	0.0419323	0.00890176	2.05052	root weight
12	S12_726528	726528	0.0768005	-0.109687	0.0419323	0.00890176	2.05052	root weight
9	S9_26918625	26918625	0.195666	0.0834759	0.0319125	0.00890255	2.05049	root weight
2	S2_6542859	6542859	0.495539	-0.0593494	0.0226897	0.00890443	2.05039	root weight
9	S9_24664432	24664432	0.321861	-0.0648115	0.024781	0.00891303	2.04997	root weight
12	S12_6293906	6293906	0.45	0.0751494	0.0287358	0.00891779	2.04974	root weight
12	S12_10231106	10231106	0.095921	0.0983512	0.0376129	0.00892732	2.04928	root weight
12	S12_10231120	10231120	0.095921	0.0983512	0.0376129	0.00892732	2.04928	root weight
6	S6_26532779	26532779	0.166348	0.0816396	0.0312257	0.00893591	2.04886	root weight
4	S4_26676915	26676915	0.443595	0.0617687	0.023626	0.00893745	2.04879	root weight
2	S2_17731048	17731048	0.282967	0.0840109	0.0321364	0.00894383	2.04848	root weight
10	S10_4715492	4715492	0.0844487	0.108992	0.0416943	0.00894702	2.04832	root weight
5	S5_8400965	8400965	0.289994	0.0709942	0.0271624	0.00895705	2.04784	root weight
2	S2_17731064	17731064	0.284066	0.0834927	0.031946	0.0089606	2.04766	root weight
11	S11_26676129	26676129	0.237731	0.0732387	0.028028	0.00897371	2.04703	root weight
9	S9_24695746	24695746	0.321542	-0.0646516	0.0247466	0.00898706	2.04638	root weight
8	S8_13441309	13441309	0.145055	-0.105637	0.0404386	0.00899408	2.04604	root weight
14	S14_2610731	2610731	0.158242	0.103372	0.0395873	0.00902156	2.04472	root weight
1	S1_31429674	31429674	0.0799873	-0.0968691	0.0371046	0.00903566	2.04404	root weight
17	S17_23438926	23438926	0.315169	-0.0580245	0.0222265	0.00903843	2.04391	root weight
10	S10_19522248	19522248	0.172721	0.0791815	0.0303352	0.00904857	2.04342	root weight
12	S12_27520917	27520917	0.12492	-0.0903345	0.0346087	0.00904969	2.04337	root weight
1	S1_30517003	30517003	0.0592734	-0.136399	0.0522691	0.00906578	2.04259	root weight
6	S6_7794965	7794965	0.314835	0.092276	0.0353621	0.00906858	2.04246	root weight
2	S2_27957747	27957747	0.366157	-0.0602306	0.0230824	0.00907095	2.04235	root weight
1	S1_30511834	30511834	0.27967	-0.0841108	0.0322366	0.00907623	2.04209	root weight
17	S17_19804760	19804760	0.184194	0.080009	0.0306649	0.00907706	2.04205	root weight
5	S5_8709275	8709275	0.0666029	0.132671	0.0508491	0.00907791	2.04201	root weight
1	S1_25066776	25066776	0.119184	0.0976344	0.0374232	0.00908268	2.04179	root weight
1	S1_22886082	22886082	0.281071	0.0633641	0.0242915	0.00909417	2.04124	root weight
2	S2_1919945	1919945	0.101976	-0.103768	0.0397814	0.00909503	2.0412	root weight
11	S11_1108558	1108558	0.499681	0.0609152	0.0233545	0.00909983	2.04097	root weight
6	S6_23453407	23453407	0.0717017	-0.115711	0.044372	0.00911429	2.04028	root weight
17	S17_23438904	23438904	0.333333	-0.057918	0.0222101	0.00911454	2.04027	root weight
11	S11_2589601	2589601	0.16348	0.0822611	0.0315476	0.00911994	2.04001	root weight
2	S2_26549338	26549338	0.318356	-0.0685603	0.0262993	0.00913601	2.03924	root weight
13	S13_2800415	2800415	0.185165	0.0977669	0.0375047	0.0091395	2.03908	root weight
2	S2_3813588	3813588	0.24761	-0.0712119	0.0273238	0.00915475	2.03835	root weight
1	S1_17538095	17538095	0.0691523	-0.130028	0.0498933	0.00915745	2.03823	root weight
1	S1_17538097	17538097	0.0691523	-0.130028	0.0498933	0.00915745	2.03823	root weight
6	S6_10378102	10378102	0.0774725	-0.12513	0.0480145	0.00915805	2.0382	root weight
7	S7_5473385	5473385	0.471319	0.0553509	0.0212395	0.00915958	2.03812	root weight
7	S7_24746404	24746404	0.0961538	0.130882	0.0502254	0.00916356	2.03794	root weight
12	S12_3119124	3119124	0.484385	-0.059647	0.0228899	0.00916533	2.03785	root weight
13	S13_24756864	24756864	0.397387	-0.067616	0.0259493	0.00916869	2.03769	root weight
5	S5_2409404	2409404	0.056724	-0.098529	0.0378159	0.00917435	2.03742	root weight
6	S6_26562245	26562245	0.167941	0.0811795	0.0311578	0.00917579	2.03736	root weight
1	S1_31262653	31262653	0.0564054	-0.134506	0.0516261	0.0091772	2.03729	root weight
2	S2_4385018	4385018	0.442001	0.0574651	0.0220615	0.00919365	2.03651	root weight
10	S10_23552873	23552873	0.170491	0.0669082	0.0256886	0.00919855	2.03628	root weight
12	S12_10785752	10785752	0.298917	0.0695818	0.0267162	0.00920133	2.03615	root weight
12	S12_13481980	13481980	0.382418	-0.0777195	0.0298439	0.00920886	2.03579	root weight
8	S8_27422447	27422447	0.42065	-0.0608193	0.0233544	0.00920915	2.03578	root weight
11	S11_1064010	1064010	0.496813	-0.0607914	0.023344	0.00921015	2.03573	root weight
14	S14_4601991	4601991	0.0513066	-0.150218	0.0576885	0.00921539	2.03549	root weight
2	S2_2135786	2135786	0.427661	0.061418	0.0235865	0.0092158	2.03547	root weight
1	S1_24709749	24709749	0.226577	-0.0817198	0.0313896	0.00923026	2.03479	root weight
2	S2_1818050	1818050	0.286488	0.0695005	0.0266978	0.00923504	2.03456	root weight
1	S1_19901331	19901331	0.0828553	-0.123248	0.0473457	0.00923709	2.03446	root weight
16	S16_2528566	2528566	0.343212	0.0635549	0.0244149	0.00923809	2.03442	root weight
12	S12_22294388	22294388	0.462715	0.0619898	0.0238195	0.00925516	2.03362	root weight
6	S6_26894508	26894508	0.0554493	-0.133453	0.0512815	0.00925863	2.03345	root weight
1	S1_19122904	19122904	0.163799	-0.0857897	0.0329684	0.00926346	2.03323	root weight
1	S1_19122905	19122905	0.163799	-0.0857897	0.0329684	0.00926346	2.03323	root weight
11	S11_4117676	4117676	0.469089	-0.0654288	0.0251445	0.00926532	2.03314	root weight
2	S2_2161467	2161467	0.198853	-0.0765697	0.0294284	0.00927086	2.03288	root weight
6	S6_6968912	6968912	0.185468	-0.0727451	0.0279615	0.00927843	2.03253	root weight
16	S16_9562651	9562651	0.272467	-0.069177	0.0265904	0.00927968	2.03247	root weight
11	S11_4216447	4216447	0.0650096	0.121809	0.0468216	0.0092803	2.03244	root weight
17	S17_26565371	26565371	0.0892288	0.111705	0.042939	0.00928214	2.03235	root weight
11	S11_87270	87270	0.220841	-0.0743437	0.0285786	0.00928496	2.03222	root weight
9	S9_27066493	27066493	0.0672403	0.127178	0.0488899	0.00928687	2.03213	root weight
13	S13_24833912	24833912	0.413958	-0.0680312	0.0261626	0.00931363	2.03088	root weight
17	S17_27163755	27163755	0.0803059	0.114727	0.0441292	0.00932806	2.03021	root weight
14	S14_2974408	2974408	0.421925	-0.0623019	0.0239664	0.00933471	2.0299	root weight
15	S15_25328540	25328540	0.45188	-0.0608369	0.0234034	0.0093363	2.02983	root weight
11	S11_4054879	4054879	0.180051	0.0804624	0.0309559	0.00934242	2.02954	root weight
1	S1_26531108	26531108	0.326322	-0.0574724	0.022112	0.00934534	2.0294	root weight
3	S3_16653357	16653357	0.0873168	0.10681	0.041096	0.00934859	2.02925	root weight
2	S2_10442154	10442154	0.272467	-0.068266	0.0262717	0.00936422	2.02853	root weight
6	S6_26188708	26188708	0.246703	0.0847063	0.0325987	0.0093645	2.02852	root weight
1	S1_19661696	19661696	0.0838113	-0.121772	0.0468645	0.00936623	2.02844	root weight
1	S1_13119921	13119921	0.0726577	0.112333	0.0432329	0.00936817	2.02835	root weight
16	S16_2532600	2532600	0.136711	-0.0905321	0.0348462	0.00937563	2.028	root weight
1	S1_27043185	27043185	0.0758445	-0.0865035	0.0332961	0.00937668	2.02795	root weight
2	S2_32132844	32132844	0.111536	0.0972675	0.0374454	0.00938819	2.02742	root weight
8	S8_5637820	5637820	0.417463	-0.0583882	0.0224801	0.00939512	2.0271	root weight
11	S11_2535910	2535910	0.260038	-0.0697686	0.0268637	0.0094006	2.02684	root weight
1	S1_26236496	26236496	0.481836	0.0554826	0.0213664	0.0094117	2.02633	root weight
1	S1_26236551	26236551	0.481836	0.0554826	0.0213664	0.0094117	2.02633	root weight
1	S1_17045555	17045555	0.159337	0.0784099	0.0301993	0.00942009	2.02594	root weight
14	S14_5022389	5022389	0.287444	0.0724064	0.0278886	0.00942407	2.02576	root weight
[truncated: 93,970 more rows]

## Sheet: shoot weight
Chr	SNP	bp	Freq	b	se	p	-log10	trait
1	S1_27175078	27175078	0.477374	0.0913763	0.0181514	4.80022e-07	6.31874	shoot weight
1	S1_27181525	27181525	0.499044	-0.0923873	0.0184526	5.53632e-07	6.25678	shoot weight
15	S15_18696750	18696750	0.407266	-0.0915674	0.0195603	2.8509e-06	5.54502	shoot weight
1	S1_25764869	25764869	0.254302	0.0847944	0.0182114	3.22226e-06	5.49184	shoot weight
11	S11_3287758	3287758	0.299235	0.0980115	0.0211569	3.6111e-06	5.44236	shoot weight
15	S15_18695133	18695133	0.380178	-0.0825388	0.0180963	5.0887e-06	5.29339	shoot weight
1	S1_27181409	27181409	0.468133	-0.0809062	0.0177539	5.18644e-06	5.28513	shoot weight
11	S11_5038537	5038537	0.458891	-0.0812353	0.0178299	5.21071e-06	5.2831	shoot weight
15	S15_18695132	18695132	0.380497	-0.0823609	0.0181039	5.38159e-06	5.26909	shoot weight
1	S1_27181414	27181414	0.466221	-0.0794213	0.0177089	7.29744e-06	5.13683	shoot weight
4	S4_22917649	22917649	0.0726577	-0.137983	0.0307954	7.44254e-06	5.12828	shoot weight
1	S1_16918293	16918293	0.176546	0.115247	0.0257886	7.86176e-06	5.10448	shoot weight
15	S15_14181620	14181620	0.262588	0.0917472	0.0206823	9.16325e-06	5.03795	shoot weight
1	S1_19949068	19949068	0.0560867	-0.150384	0.0345675	1.35857e-05	4.86692	shoot weight
11	S11_5036694	5036694	0.140854	0.117143	0.0271442	1.59169e-05	4.79814	shoot weight
1	S1_7318439	7318439	0.104207	-0.120721	0.02801	1.63306e-05	4.787	shoot weight
1	S1_7318444	7318444	0.104207	-0.120721	0.02801	1.63306e-05	4.787	shoot weight
1	S1_7318474	7318474	0.104207	-0.120721	0.02801	1.63306e-05	4.787	shoot weight
4	S4_22917660	22917660	0.0656469	-0.135441	0.0318361	2.09683e-05	4.67844	shoot weight
11	S11_5109614	5109614	0.0803059	0.142411	0.033497	2.12377e-05	4.67289	shoot weight
11	S11_1051330	1051330	0.359465	0.0893376	0.02114	2.37879e-05	4.62364	shoot weight
1	S1_17009766	17009766	0.211918	0.0825134	0.0195292	2.38797e-05	4.62197	shoot weight
4	S4_22917650	22917650	0.0697897	-0.131471	0.0311165	2.38821e-05	4.62193	shoot weight
4	S4_22917669	22917669	0.0646909	-0.134037	0.0318179	2.52421e-05	4.59787	shoot weight
9	S9_5491498	5491498	0.0771192	-0.150823	0.0358307	2.56136e-05	4.59153	shoot weight
12	S12_532365	532365	0.0763736	-0.182892	0.0436657	2.80869e-05	4.5515	shoot weight
1	S1_32617253	32617253	0.212088	-0.125988	0.0300947	2.83438e-05	4.54754	shoot weight
11	S11_976905	976905	0.361695	0.0871183	0.0208514	2.9401e-05	4.53164	shoot weight
5	S5_24273072	24273072	0.146272	0.0961256	0.0230184	2.9664e-05	4.52777	shoot weight
1	S1_16996248	16996248	0.185468	0.08742	0.0209856	3.10382e-05	4.5081	shoot weight
1	S1_25639586	25639586	0.254621	0.0936133	0.0226538	3.59097e-05	4.44479	shoot weight
11	S11_5100262	5100262	0.0927342	0.134459	0.0325417	3.59768e-05	4.44398	shoot weight
15	S15_14789543	14789543	0.274697	0.0839936	0.0203315	3.60871e-05	4.44265	shoot weight
1	S1_32094760	32094760	0.236775	-0.0752851	0.0182369	3.65639e-05	4.43695	shoot weight
1	S1_32094794	32094794	0.236775	-0.0752851	0.0182369	3.65639e-05	4.43695	shoot weight
1	S1_32094795	32094795	0.236775	-0.0752851	0.0182369	3.65639e-05	4.43695	shoot weight
1	S1_28971701	28971701	0.170809	0.103749	0.0251506	3.70573e-05	4.43113	shoot weight
1	S1_8645094	8645094	0.117591	-0.120942	0.0293913	3.87389e-05	4.41185	shoot weight
15	S15_18839092	18839092	0.480561	-0.0750249	0.0182387	3.89693e-05	4.40928	shoot weight
1	S1_7344295	7344295	0.102294	-0.131314	0.0319436	3.94303e-05	4.40417	shoot weight
1	S1_7344328	7344328	0.102294	-0.131314	0.0319436	3.94303e-05	4.40417	shoot weight
1	S1_6832609	6832609	0.0879541	-0.137338	0.0334861	4.10737e-05	4.38644	shoot weight
1	S1_8645353	8645353	0.118866	-0.118764	0.028963	4.12207e-05	4.38488	shoot weight
1	S1_16996236	16996236	0.186106	0.0856839	0.020931	4.24668e-05	4.37195	shoot weight
1	S1_17408936	17408936	0.445188	0.0691759	0.0169197	4.34207e-05	4.3623	shoot weight
1	S1_19949059	19949059	0.0717017	-0.133749	0.0327466	4.41999e-05	4.35458	shoot weight
1	S1_19949074	19949074	0.0707457	-0.133864	0.0327938	4.46507e-05	4.35017	shoot weight
3	S3_23265082	23265082	0.103569	0.126983	0.0312514	4.83871e-05	4.31527	shoot weight
11	S11_1058388	1058388	0.357234	0.0855339	0.0210828	4.96965e-05	4.30367	shoot weight
15	S15_14490300	14490300	0.293499	0.0811962	0.0200208	5.00076e-05	4.30096	shoot weight
11	S11_1118103	1118103	0.356915	0.0851949	0.0210491	5.17804e-05	4.28583	shoot weight
11	S11_1032988	1032988	0.359146	0.0849062	0.0209992	5.27034e-05	4.27816	shoot weight
11	S11_931767	931767	0.351816	0.0820047	0.0202994	5.35073e-05	4.27159	shoot weight
11	S11_931784	931784	0.351816	0.0820047	0.0202994	5.35073e-05	4.27159	shoot weight
1	S1_22439299	22439299	0.241874	-0.0891994	0.0220852	5.37094e-05	4.26995	shoot weight
11	S11_3105615	3105615	0.154876	0.104943	0.0259879	5.38738e-05	4.26862	shoot weight
11	S11_4928531	4928531	0.297323	0.0842979	0.0208834	5.42299e-05	4.26576	shoot weight
11	S11_3073813	3073813	0.162843	0.10371	0.0257021	5.45845e-05	4.26293	shoot weight
11	S11_1032710	1032710	0.357553	0.0850541	0.0210788	5.45917e-05	4.26287	shoot weight
15	S15_13948573	13948573	0.201402	0.0909135	0.0225337	5.47058e-05	4.26197	shoot weight
15	S15_13948521	13948521	0.196622	0.0914586	0.0226729	5.48742e-05	4.26063	shoot weight
11	S11_1227708	1227708	0.267686	0.0942567	0.0233871	5.57108e-05	4.25406	shoot weight
1	S1_6816463	6816463	0.100382	-0.134896	0.0335336	5.75336e-05	4.24008	shoot weight
1	S1_16996212	16996212	0.164117	0.089226	0.0221885	5.78829e-05	4.23745	shoot weight
11	S11_3088698	3088698	0.164755	0.103845	0.025844	5.86577e-05	4.23167	shoot weight
11	S11_4027203	4027203	0.182282	0.100199	0.0250477	6.32521e-05	4.19893	shoot weight
1	S1_9747959	9747959	0.129063	-0.110917	0.0277872	6.56169e-05	4.18298	shoot weight
15	S15_14436584	14436584	0.29095	0.0784885	0.0196723	6.61297e-05	4.1796	shoot weight
11	S11_976003	976003	0.360739	0.0830572	0.0208572	6.82867e-05	4.16566	shoot weight
12	S12_603456	603456	0.0769231	-0.171518	0.0430758	6.84077e-05	4.1649	shoot weight
11	S11_4054870	4054870	0.181326	0.0989904	0.0249022	7.03312e-05	4.15285	shoot weight
11	S11_1058622	1058622	0.35819	0.0834297	0.0210258	7.24861e-05	4.13975	shoot weight
11	S11_4054879	4054879	0.180051	0.0987828	0.0249114	7.32838e-05	4.13499	shoot weight
2	S2_18888738	18888738	0.0605481	0.145262	0.0366874	7.51212e-05	4.12424	shoot weight
1	S1_17009723	17009723	0.465902	0.0646267	0.0163235	7.52269e-05	4.12363	shoot weight
15	S15_3116140	3116140	0.334289	-0.0739143	0.0186744	7.55635e-05	4.12169	shoot weight
1	S1_11464925	11464925	0.0675824	-0.181976	0.0459845	7.57935e-05	4.12037	shoot weight
11	S11_4055950	4055950	0.248566	0.089858	0.0227643	7.90279e-05	4.10222	shoot weight
11	S11_5036646	5036646	0.144359	0.106655	0.027105	8.32392e-05	4.07967	shoot weight
11	S11_967516	967516	0.492352	-0.0623455	0.0158456	8.33503e-05	4.07909	shoot weight
15	S15_14653137	14653137	0.294136	0.0776018	0.0197619	8.60679e-05	4.06516	shoot weight
15	S15_14653152	14653152	0.294136	0.0776018	0.0197619	8.60679e-05	4.06516	shoot weight
1	S1_7489715	7489715	0.12014	-0.102527	0.0261484	8.81941e-05	4.05456	shoot weight
5	S5_24281315	24281315	0.0579987	0.160375	0.0409112	8.85218e-05	4.05295	shoot weight
1	S1_27009796	27009796	0.386233	0.0780429	0.0199137	8.88989e-05	4.0511	shoot weight
1	S1_29043192	29043192	0.265774	0.0909954	0.0232552	9.11915e-05	4.04005	shoot weight
15	S15_14540921	14540921	0.289356	-0.0899321	0.0230171	9.33805e-05	4.02974	shoot weight
4	S4_24105551	24105551	0.358509	0.0935364	0.023941	9.34666e-05	4.02934	shoot weight
11	S11_2956995	2956995	0.0917782	0.130774	0.0335691	9.79348e-05	4.00906	shoot weight
1	S1_7557445	7557445	0.101976	-0.128462	0.0329864	9.84487e-05	4.00679	shoot weight
1	S1_7557446	7557446	0.101976	-0.128462	0.0329864	9.84487e-05	4.00679	shoot weight
3	S3_26561408	26561408	0.459847	-0.0674421	0.0173294	9.95177e-05	4.0021	shoot weight
1	S1_6232076	6232076	0.106119	-0.122969	0.0316413	0.000101764	3.99241	shoot weight
12	S12_1230745	1230745	0.0714286	-0.173769	0.0447181	0.000101962	3.99156	shoot weight
4	S4_21524127	21524127	0.172721	-0.0875758	0.0225378	0.000102024	3.9913	shoot weight
1	S1_10984548	10984548	0.0952836	-0.129948	0.0334451	0.000102159	3.99072	shoot weight
11	S11_1062318	1062318	0.358827	0.0817689	0.0210704	0.000104136	3.9824	shoot weight
1	S1_27522366	27522366	0.152326	0.104534	0.0269528	0.000105145	3.97821	shoot weight
12	S12_700366	700366	0.132967	-0.134157	0.0346211	0.000106621	3.97216	shoot weight
1	S1_17193170	17193170	0.275016	0.0878842	0.0226919	0.000107534	3.96845	shoot weight
15	S15_3271601	3271601	0.3174	-0.074413	0.019218	0.000107928	3.96687	shoot weight
11	S11_931874	931874	0.352454	0.0793462	0.0204949	0.000108165	3.96591	shoot weight
11	S11_931929	931929	0.352454	0.0793462	0.0204949	0.000108165	3.96591	shoot weight
11	S11_976569	976569	0.372849	0.0804416	0.0207826	0.000108561	3.96433	shoot weight
1	S1_27015924	27015924	0.479924	-0.0731342	0.0189022	0.000109242	3.96161	shoot weight
1	S1_25775248	25775248	0.188655	0.0938764	0.0242817	0.00011057	3.95636	shoot weight
11	S11_4491100	4491100	0.0936902	0.124202	0.0321281	0.000110711	3.95581	shoot weight
11	S11_1162747	1162747	0.359146	0.0811286	0.0209874	0.000110818	3.95539	shoot weight
11	S11_4759042	4759042	0.0892288	0.12687	0.0328365	0.000111682	3.95202	shoot weight
1	S1_27160300	27160300	0.361695	0.0757542	0.0197025	0.000120596	3.91867	shoot weight
9	S9_5478351	5478351	0.081262	-0.136008	0.0354151	0.000122828	3.9107	shoot weight
11	S11_977075	977075	0.357553	0.0806183	0.020993	0.00012291	3.91041	shoot weight
1	S1_25674829	25674829	0.259082	0.0865018	0.0225326	0.000123554	3.90814	shoot weight
1	S1_8644785	8644785	0.114404	-0.115391	0.030079	0.00012492	3.90337	shoot weight
11	S11_1238739	1238739	0.232951	0.0907051	0.0236548	0.000125804	3.90031	shoot weight
11	S11_1238740	1238740	0.232951	0.0907051	0.0236548	0.000125804	3.90031	shoot weight
11	S11_3222140	3222140	0.254302	0.0841031	0.0219356	0.000126033	3.89952	shoot weight
11	S11_992337	992337	0.400892	0.0700114	0.0182716	0.000127256	3.89532	shoot weight
4	S4_21524128	21524128	0.173359	-0.0864438	0.0225956	0.000130405	3.88471	shoot weight
4	S4_21524129	21524129	0.173359	-0.0864438	0.0225956	0.000130405	3.88471	shoot weight
11	S11_3254187	3254187	0.176546	0.0965336	0.0252671	0.000133163	3.87562	shoot weight
11	S11_3222143	3222143	0.252709	0.0841475	0.0220419	0.00013475	3.87047	shoot weight
5	S5_24105196	24105196	0.424793	0.0745203	0.0195257	0.000135346	3.86855	shoot weight
1	S1_9764701	9764701	0.135437	-0.100639	0.0263695	0.000135372	3.86847	shoot weight
1	S1_9748109	9748109	0.128426	-0.108758	0.0285374	0.000138368	3.85896	shoot weight
4	S4_15642133	15642133	0.137349	-0.108995	0.0286122	0.000139316	3.856	shoot weight
1	S1_6814555	6814555	0.0927342	-0.127539	0.0334831	0.0001395	3.85543	shoot weight
1	S1_6264725	6264725	0.147546	-0.0809989	0.0212658	0.000139603	3.85511	shoot weight
1	S1_6264728	6264728	0.147546	-0.0809989	0.0212658	0.000139603	3.85511	shoot weight
1	S1_6264768	6264768	0.147546	-0.0809989	0.0212658	0.000139603	3.85511	shoot weight
8	S8_2554655	2554655	0.426705	-0.076848	0.0201901	0.000141107	3.85045	shoot weight
11	S11_5097113	5097113	0.0905035	0.125405	0.0329577	0.000141782	3.84838	shoot weight
1	S1_32512513	32512513	0.254939	-0.0767634	0.0202052	0.000145171	3.83812	shoot weight
1	S1_32512558	32512558	0.254939	-0.0767634	0.0202052	0.000145171	3.83812	shoot weight
1	S1_32512564	32512564	0.254939	-0.0767634	0.0202052	0.000145171	3.83812	shoot weight
1	S1_27010076	27010076	0.383684	0.0767043	0.0201948	0.000145744	3.83641	shoot weight
2	S2_18884440	18884440	0.48022	-0.100235	0.0263932	0.000145998	3.83565	shoot weight
17	S17_24013673	24013673	0.309433	-0.0659763	0.0173941	0.000148818	3.82734	shoot weight
15	S15_14490348	14490348	0.294136	0.0757722	0.0200216	0.000154004	3.81247	shoot weight
4	S4_24297832	24297832	0.290312	0.0774498	0.0205077	0.000158973	3.79868	shoot weight
1	S1_29372000	29372000	0.082218	0.131367	0.0348071	0.000160568	3.79434	shoot weight
15	S15_3549557	3549557	0.334608	-0.0715174	0.0189506	0.000160722	3.79392	shoot weight
1	S1_27253676	27253676	0.237731	0.0839863	0.022268	0.000162198	3.78995	shoot weight
12	S12_886039	886039	0.0905035	-0.120996	0.0320847	0.0001625	3.78915	shoot weight
15	S15_19584349	19584349	0.409496	-0.060721	0.0161051	0.000163051	3.78768	shoot weight
11	S11_1035097	1035097	0.37508	0.0785014	0.0208301	0.000164133	3.7848	shoot weight
11	S11_2440756	2440756	0.160293	0.106253	0.0282277	0.000167133	3.77694	shoot weight
1	S1_17333588	17333588	0.307521	0.0772377	0.0205498	0.000170895	3.76727	shoot weight
9	S9_14042363	14042363	0.427024	-0.0760061	0.0202353	0.000172574	3.76302	shoot weight
3	S3_5655560	5655560	0.226896	0.0835788	0.0222575	0.000173281	3.76125	shoot weight
1	S1_17224884	17224884	0.328553	0.0661301	0.0176195	0.000174563	3.75805	shoot weight
3	S3_5522853	5522853	0.175908	0.0875615	0.0233539	0.000177308	3.75127	shoot weight
1	S1_6814600	6814600	0.0930529	-0.12516	0.0333834	0.000177427	3.75098	shoot weight
11	S11_4759044	4759044	0.0914595	0.121025	0.0323377	0.000182184	3.73949	shoot weight
1	S1_32860085	32860085	0.195029	-0.0786221	0.0210169	0.000183365	3.73668	shoot weight
1	S1_32860087	32860087	0.195029	-0.0786221	0.0210169	0.000183365	3.73668	shoot weight
9	S9_4295524	4295524	0.195029	-0.0924907	0.0247291	0.000183906	3.7354	shoot weight
1	S1_6555758	6555758	0.158381	-0.0960415	0.0256903	0.000185169	3.73243	shoot weight
1	S1_6234380	6234380	0.101338	-0.123197	0.0329627	0.000185891	3.73074	shoot weight
1	S1_6234401	6234401	0.101338	-0.123197	0.0329627	0.000185891	3.73074	shoot weight
11	S11_2495523	2495523	0.100701	0.118375	0.0316771	0.000186286	3.72982	shoot weight
1	S1_6915041	6915041	0.100701	-0.123175	0.0329676	0.000186788	3.72865	shoot weight
1	S1_6915059	6915059	0.100701	-0.123175	0.0329676	0.000186788	3.72865	shoot weight
3	S3_5522864	5522864	0.176227	0.0872009	0.0233432	0.000187263	3.72755	shoot weight
12	S12_794332	794332	0.0869981	-0.122408	0.0327724	0.000187657	3.72664	shoot weight
1	S1_29273035	29273035	0.0506692	0.163209	0.0437286	0.000189724	3.72188	shoot weight
15	S15_14492731	14492731	0.387508	0.0603749	0.016178	0.000190026	3.72119	shoot weight
1	S1_7489968	7489968	0.124602	-0.0925795	0.0248143	0.000190804	3.71941	shoot weight
1	S1_7490001	7490001	0.124602	-0.0925795	0.0248143	0.000190804	3.71941	shoot weight
11	S11_3253063	3253063	0.183238	0.0926264	0.0248392	0.000192211	3.71622	shoot weight
11	S11_4056193	4056193	0.249841	0.0847996	0.022749	0.0001933	3.71377	shoot weight
12	S12_182270	182270	0.0898662	-0.120621	0.0323649	0.000193856	3.71252	shoot weight
4	S4_21738960	21738960	0.166667	-0.0973229	0.0261163	0.000194143	3.71188	shoot weight
1	S1_6371689	6371689	0.102932	-0.120627	0.0323842	0.000195421	3.70903	shoot weight
1	S1_17293317	17293317	0.108987	0.102156	0.027449	0.000197918	3.70351	shoot weight
1	S1_7450276	7450276	0.10102	-0.123949	0.0333062	0.000198034	3.70326	shoot weight
1	S1_7022405	7022405	0.0981517	-0.122102	0.032822	0.000199117	3.70089	shoot weight
1	S1_7022406	7022406	0.0981517	-0.122102	0.032822	0.000199117	3.70089	shoot weight
18	S18_3979674	3979674	0.0634162	-0.12298	0.0330777	0.000200881	3.69706	shoot weight
12	S12_1234671	1234671	0.0860421	-0.122084	0.0328435	0.000201484	3.69576	shoot weight
1	S1_6264823	6264823	0.15137	-0.0791055	0.0212824	0.000201651	3.6954	shoot weight
1	S1_18921426	18921426	0.0752071	0.132462	0.0356915	0.000206198	3.68572	shoot weight
11	S11_1180942	1180942	0.385915	0.0772759	0.0208244	0.000206579	3.68491	shoot weight
12	S12_555647	555647	0.0927342	-0.11802	0.0318093	0.000207074	3.68387	shoot weight
1	S1_7450200	7450200	0.10102	-0.123812	0.0333729	0.000207306	3.68339	shoot weight
17	S17_24013674	24013674	0.309114	-0.0645458	0.0174148	0.000210244	3.67728	shoot weight
15	S15_3676195	3676195	0.241555	-0.091925	0.0248196	0.00021246	3.67272	shoot weight
11	S11_3253057	3253057	0.183238	0.0917448	0.024784	0.000214089	3.66941	shoot weight
1	S1_31953786	31953786	0.245061	-0.0799402	0.021603	0.000215245	3.66707	shoot weight
1	S1_7489755	7489755	0.102294	-0.117551	0.0317844	0.000216966	3.66361	shoot weight
1	S1_6327059	6327059	0.108668	-0.0998266	0.0270188	0.000220135	3.65731	shoot weight
1	S1_6327065	6327065	0.108668	-0.0998266	0.0270188	0.000220135	3.65731	shoot weight
1	S1_6327112	6327112	0.108668	-0.0998266	0.0270188	0.000220135	3.65731	shoot weight
11	S11_1058592	1058592	0.354685	0.0772691	0.0209252	0.000221935	3.65377	shoot weight
15	S15_3245673	3245673	0.335883	-0.0712218	0.0192929	0.000222843	3.652	shoot weight
4	S4_24206409	24206409	0.217973	0.0962058	0.0260656	0.000223457	3.65081	shoot weight
1	S1_17408983	17408983	0.274697	0.0687328	0.0186234	0.00022367	3.65039	shoot weight
12	S12_738040	738040	0.0793499	-0.123769	0.0335421	0.000224302	3.64917	shoot weight
1	S1_7022322	7022322	0.101657	-0.121423	0.0329146	0.000225108	3.64761	shoot weight
1	S1_6978791	6978791	0.0914595	-0.116452	0.0315751	0.000225933	3.64602	shoot weight
1	S1_6978815	6978815	0.0914595	-0.116452	0.0315751	0.000225933	3.64602	shoot weight
15	S15_14492769	14492769	0.387508	0.0596149	0.0161673	0.000226579	3.64478	shoot weight
12	S12_552437	552437	0.0933716	-0.117064	0.0317474	0.000226605	3.64473	shoot weight
4	S4_21597853	21597853	0.161249	-0.0971124	0.0263418	0.000227248	3.6435	shoot weight
4	S4_21597857	21597857	0.161249	-0.0971124	0.0263418	0.000227248	3.6435	shoot weight
1	S1_11574983	11574983	0.10102	-0.122771	0.0333132	0.000228389	3.64132	shoot weight
1	S1_17266534	17266534	0.0879541	0.119742	0.0324993	0.000229204	3.63978	shoot weight
1	S1_17266548	17266548	0.0879541	0.119742	0.0324993	0.000229204	3.63978	shoot weight
1	S1_32123731	32123731	0.28617	-0.0663434	0.0180152	0.000230829	3.63671	shoot weight
1	S1_32123780	32123780	0.28617	-0.0663434	0.0180152	0.000230829	3.63671	shoot weight
14	S14_17643132	17643132	0.0666029	0.140597	0.0381973	0.000232493	3.63359	shoot weight
13	S13_1375401	1375401	0.410453	-0.106967	0.0290607	0.0002325	3.63358	shoot weight
13	S13_1375403	1375403	0.410453	-0.106967	0.0290607	0.0002325	3.63358	shoot weight
1	S1_33584988	33584988	0.275335	-0.0686478	0.0186544	0.00023326	3.63216	shoot weight
1	S1_7557399	7557399	0.101338	-0.121444	0.0330613	0.000239426	3.62083	shoot weight
1	S1_7557400	7557400	0.101338	-0.121444	0.0330613	0.000239426	3.62083	shoot weight
1	S1_7557414	7557414	0.101338	-0.121444	0.0330613	0.000239426	3.62083	shoot weight
5	S5_24315399	24315399	0.056724	0.152468	0.0415637	0.000244165	3.61232	shoot weight
12	S12_424726	424726	0.0697897	-0.130622	0.0356147	0.000244792	3.6112	shoot weight
1	S1_17009648	17009648	0.365519	0.0623866	0.0170123	0.000245273	3.61035	shoot weight
11	S11_3128529	3128529	0.477693	0.0677942	0.0185344	0.000254447	3.5944	shoot weight
15	S15_19006385	19006385	0.196703	0.105738	0.0289111	0.000254833	3.59374	shoot weight
1	S1_31781380	31781380	0.253665	-0.0686628	0.0187753	0.000255101	3.59329	shoot weight
5	S5_24118511	24118511	0.436265	0.0705774	0.0193017	0.000255643	3.59237	shoot weight
11	S11_3128480	3128480	0.477055	0.0676214	0.0185077	0.000258498	3.58754	shoot weight
1	S1_6337279	6337279	0.105481	-0.115176	0.0315301	0.000259303	3.58619	shoot weight
15	S15_13948524	13948524	0.204589	0.0821015	0.0224765	0.000259426	3.58599	shoot weight
8	S8_5038536	5038536	0.413958	0.0693374	0.0190249	0.000267858	3.5721	shoot weight
1	S1_6893060	6893060	0.101976	-0.120762	0.0331363	0.00026801	3.57185	shoot weight
1	S1_7041907	7041907	0.101657	-0.120915	0.0331816	0.000268387	3.57124	shoot weight
1	S1_6814579	6814579	0.0936902	-0.121288	0.0332939	0.000269516	3.56942	shoot weight
1	S1_25525151	25525151	0.324092	0.093342	0.0256291	0.00027049	3.56785	shoot weight
8	S8_27179938	27179938	0.253027	-0.0831754	0.0228438	0.000271522	3.56619	shoot weight
12	S12_652492	652492	0.0885915	-0.118445	0.0325486	0.00027369	3.56274	shoot weight
15	S15_3266767	3266767	0.232314	0.0794945	0.0218565	0.000275719	3.55953	shoot weight
1	S1_6893101	6893101	0.102294	-0.120429	0.0331167	0.000276354	3.55853	shoot weight
1	S1_6793869	6793869	0.0965583	-0.121881	0.0335294	0.000277921	3.55608	shoot weight
3	S3_26561411	26561411	0.454748	-0.0630338	0.0173527	0.000280682	3.55179	shoot weight
1	S1_31781384	31781384	0.253346	-0.0681082	0.0187611	0.000283105	3.54805	shoot weight
1	S1_31781398	31781398	0.253346	-0.0681082	0.0187611	0.000283105	3.54805	shoot weight
3	S3_26561444	26561444	0.457298	-0.0627018	0.0172738	0.000283548	3.54737	shoot weight
1	S1_6222550	6222550	0.102932	-0.119923	0.0330387	0.000283675	3.54718	shoot weight
1	S1_22499612	22499612	0.349904	-0.0683209	0.0188377	0.000286937	3.54221	shoot weight
1	S1_9764607	9764607	0.130019	-0.0934699	0.0257839	0.000288824	3.53937	shoot weight
1	S1_9764639	9764639	0.130019	-0.0934699	0.0257839	0.000288824	3.53937	shoot weight
11	S11_4928588	4928588	0.297323	0.0712658	0.0196691	0.00029095	3.53618	shoot weight
1	S1_6222444	6222444	0.102613	-0.119921	0.0331087	0.0002923	3.53417	shoot weight
1	S1_22440195	22440195	0.379541	-0.0792711	0.0218875	0.000292607	3.53372	shoot weight
13	S13_619303	619303	0.344168	0.0776272	0.0214454	0.000294871	3.53037	shoot weight
13	S13_2371745	2371745	0.249841	-0.0775861	0.0214415	0.000296321	3.52824	shoot weight
1	S1_7346342	7346342	0.101338	-0.119481	0.0330203	0.000296428	3.52808	shoot weight
4	S4_15642155	15642155	0.095921	-0.110366	0.0305408	0.000301817	3.52026	shoot weight
1	S1_27247478	27247478	0.235819	0.080105	0.022178	0.000303941	3.51721	shoot weight
1	S1_6238220	6238220	0.102294	-0.119686	0.0331391	0.000304271	3.51674	shoot weight
8	S8_2528211	2528211	0.36297	-0.0730199	0.0202243	0.000305597	3.51485	shoot weight
12	S12_260865	260865	0.0885915	-0.117569	0.0325653	0.000305906	3.51441	shoot weight
1	S1_25644251	25644251	0.344487	0.0607808	0.0168372	0.000306305	3.51385	shoot weight
11	S11_778783	778783	0.439133	0.0733127	0.0203295	0.00031069	3.50767	shoot weight
11	S11_2491639	2491639	0.10102	0.114431	0.0317473	0.000312838	3.50468	shoot weight
1	S1_29937741	29937741	0.0863607	0.119644	0.0332043	0.00031422	3.50277	shoot weight
1	S1_32272627	32272627	0.232314	-0.0697839	0.0193786	0.000316891	3.49909	shoot weight
1	S1_32272675	32272675	0.232314	-0.0697839	0.0193786	0.000316891	3.49909	shoot weight
4	S4_20063887	20063887	0.282983	-0.0635588	0.0176548	0.000318105	3.49743	shoot weight
16	S16_21632488	21632488	0.265456	0.0649021	0.018031	0.000318869	3.49639	shoot weight
1	S1_32347598	32347598	0.245698	-0.0793524	0.022054	0.000320547	3.49411	shoot weight
11	S11_4805876	4805876	0.299873	0.0714335	0.019855	0.00032097	3.49354	shoot weight
12	S12_27540740	27540740	0.478967	-0.0599219	0.0166561	0.000321177	3.49326	shoot weight
12	S12_27540757	27540757	0.478967	-0.0599219	0.0166561	0.000321177	3.49326	shoot weight
6	S6_2411599	2411599	0.0554493	-0.140009	0.0389419	0.000323992	3.48947	shoot weight
8	S8_10794864	10794864	0.0675824	0.169582	0.0472012	0.000327215	3.48517	shoot weight
1	S1_6817074	6817074	0.140854	-0.0839356	0.0233648	0.000327657	3.48458	shoot weight
5	S5_24104653	24104653	0.419375	0.0710512	0.0197831	0.000328764	3.48312	shoot weight
12	S12_736499	736499	0.0876354	-0.117122	0.0326169	0.000329637	3.48196	shoot weight
1	S1_32198704	32198704	0.24761	-0.0783323	0.0218153	0.000329792	3.48176	shoot weight
1	S1_10984607	10984607	0.101657	-0.119717	0.0333467	0.000330583	3.48072	shoot weight
15	S15_2897734	2897734	0.409496	-0.0632612	0.017623	0.000331064	3.48009	shoot weight
1	S1_27071459	27071459	0.373805	0.0696413	0.0194011	0.000331233	3.47987	shoot weight
18	S18_3861537	3861537	0.0739324	-0.134454	0.0374605	0.000331668	3.4793	shoot weight
8	S8_9665835	9665835	0.0945055	0.111522	0.0310732	0.000331927	3.47896	shoot weight
3	S3_4820736	4820736	0.489802	-0.0696121	0.0193988	0.000332613	3.47806	shoot weight
1	S1_31977264	31977264	0.26978	-0.0959638	0.0267626	0.000336114	3.47351	shoot weight
3	S3_26471076	26471076	0.3174	0.0688313	0.0192026	0.00033776	3.47139	shoot weight
1	S1_6272198	6272198	0.102294	-0.118678	0.0331253	0.00034006	3.46844	shoot weight
4	S4_18359505	18359505	0.228171	-0.0840495	0.0234624	0.000340582	3.46778	shoot weight
1	S1_31982538	31982538	0.269231	-0.0942749	0.0263243	0.000341902	3.4661	shoot weight
17	S17_6415329	6415329	0.366475	-0.0567537	0.0158513	0.000343098	3.46458	shoot weight
1	S1_6875235	6875235	0.100701	-0.119426	0.0333774	0.000346187	3.46069	shoot weight
1	S1_32860083	32860083	0.194073	-0.0754326	0.0210851	0.00034686	3.45985	shoot weight
4	S4_22917651	22917651	0.106119	-0.0967858	0.027056	0.000347245	3.45936	shoot weight
3	S3_26500254	26500254	0.2884	0.0775796	0.021688	0.000347467	3.45909	shoot weight
1	S1_28586636	28586636	0.286807	0.0734372	0.0205303	0.000347547	3.45899	shoot weight
8	S8_27137412	27137412	0.268324	-0.0767548	0.0214712	0.00035053	3.45527	shoot weight
1	S1_6298681	6298681	0.0975143	-0.119054	0.0333081	0.000351118	3.45455	shoot weight
1	S1_6231876	6231876	0.102613	-0.118027	0.0330248	0.000351718	3.45381	shoot weight
1	S1_6231910	6231910	0.102613	-0.118027	0.0330248	0.000351718	3.45381	shoot weight
11	S11_2518557	2518557	0.253346	0.0828889	0.0231946	0.000352075	3.45336	shoot weight
15	S15_3439986	3439986	0.323773	-0.0686669	0.0192365	0.000357492	3.44673	shoot weight
1	S1_29371502	29371502	0.0815806	0.123751	0.0346746	0.000358457	3.44556	shoot weight
5	S5_14614993	14614993	0.165711	-0.0916385	0.0256838	0.000359783	3.44396	shoot weight
8	S8_8237090	8237090	0.332059	-0.0706361	0.0198022	0.00036097	3.44253	shoot weight
12	S12_727011	727011	0.0860421	-0.117556	0.0329653	0.000362393	3.44082	shoot weight
15	S15_3116041	3116041	0.319949	-0.0690646	0.0193691	0.00036287	3.44025	shoot weight
3	S3_5522893	5522893	0.182282	0.0820046	0.0229988	0.000363009	3.44008	shoot weight
1	S1_32446438	32446438	0.227533	-0.0668088	0.0187398	0.000363745	3.4392	shoot weight
1	S1_32446449	32446449	0.227533	-0.0668088	0.0187398	0.000363745	3.4392	shoot weight
1	S1_7476017	7476017	0.101338	-0.118734	0.0333065	0.000364014	3.43888	shoot weight
1	S1_30963913	30963913	0.194391	-0.076224	0.0213822	0.000364088	3.43879	shoot weight
4	S4_21668943	21668943	0.162205	-0.0957409	0.02687	0.000366482	3.43595	shoot weight
1	S1_6315959	6315959	0.101976	-0.11816	0.033163	0.000366618	3.43579	shoot weight
1	S1_6302382	6302382	0.096877	-0.118998	0.0334005	0.000366995	3.43534	shoot weight
1	S1_7050408	7050408	0.0927342	-0.120534	0.033838	0.000367917	3.43425	shoot weight
8	S8_8111028	8111028	0.183875	-0.087215	0.0244918	0.000369451	3.43244	shoot weight
8	S8_8111062	8111062	0.183875	-0.087215	0.0244918	0.000369451	3.43244	shoot weight
17	S17_24013675	24013675	0.313576	-0.0619167	0.0173922	0.000370827	3.43083	shoot weight
5	S5_24105064	24105064	0.422243	0.0624218	0.0175422	0.000373158	3.42811	shoot weight
1	S1_34384702	34384702	0.248247	-0.0742877	0.0208786	0.000373565	3.42763	shoot weight
1	S1_34384721	34384721	0.248247	-0.0742877	0.0208786	0.000373565	3.42763	shoot weight
1	S1_6807089	6807089	0.101338	-0.118228	0.0332408	0.000375538	3.42535	shoot weight
1	S1_11246707	11246707	0.101657	-0.118078	0.0331997	0.00037571	3.42515	shoot weight
1	S1_6380531	6380531	0.0997451	-0.119272	0.0335647	0.00038016	3.42003	shoot weight
1	S1_29375699	29375699	0.0854047	0.12032	0.0338649	0.000380931	3.41915	shoot weight
1	S1_27474664	27474664	0.26195	0.0635896	0.0178977	0.000380947	3.41914	shoot weight
1	S1_6272663	6272663	0.125876	-0.090335	0.0254353	0.000382947	3.41686	shoot weight
1	S1_32209653	32209653	0.256214	-0.0768304	0.0216357	0.000383627	3.41609	shoot weight
5	S5_24105095	24105095	0.399299	0.0624791	0.0175949	0.00038381	3.41588	shoot weight
1	S1_6817022	6817022	0.100064	-0.117745	0.0331653	0.000384889	3.41466	shoot weight
1	S1_11614647	11614647	0.101657	-0.116785	0.0328985	0.000385425	3.41406	shoot weight
1	S1_27234663	27234663	0.24028	0.0783227	0.0220655	0.000385891	3.41354	shoot weight
1	S1_6379666	6379666	0.10102	-0.11824	0.0333131	0.000386173	3.41322	shoot weight
1	S1_7476495	7476495	0.100701	-0.118408	0.0333619	0.000386427	3.41293	shoot weight
12	S12_985228	985228	0.0889101	-0.114842	0.0323656	0.000387745	3.41145	shoot weight
4	S4_21741960	21741960	0.162205	-0.0953284	0.0268694	0.000388408	3.41071	shoot weight
11	S11_950726	950726	0.405991	0.0572384	0.0161387	0.00039014	3.40878	shoot weight
8	S8_2532980	2532980	0.365838	-0.0715153	0.0201733	0.000392546	3.40611	shoot weight
1	S1_6303390	6303390	0.102932	-0.115411	0.0325649	0.000394059	3.40444	shoot weight
1	S1_6303391	6303391	0.102932	-0.115411	0.0325649	0.000394059	3.40444	shoot weight
1	S1_6303392	6303392	0.102932	-0.115411	0.0325649	0.000394059	3.40444	shoot weight
3	S3_5643246	5643246	0.255577	0.0781632	0.0220606	0.000395433	3.40293	shoot weight
3	S3_5643262	5643262	0.255577	0.0781632	0.0220606	0.000395433	3.40293	shoot weight
4	S4_20828809	20828809	0.160612	-0.0935431	0.0264185	0.000398886	3.39915	shoot weight
1	S1_6267592	6267592	0.102932	-0.11687	0.0330314	0.000402937	3.39476	shoot weight
1	S1_6241429	6241429	0.102294	-0.117163	0.0331169	0.000403387	3.39428	shoot weight
1	S1_27441021	27441021	0.207138	0.0826485	0.0233623	0.000403642	3.394	shoot weight
9	S9_3975358	3975358	0.0573614	-0.137862	0.0389917	0.00040672	3.3907	shoot weight
12	S12_1288425	1288425	0.0876354	-0.115046	0.0325447	0.00040775	3.38961	shoot weight
4	S4_21202764	21202764	0.203314	-0.0713662	0.0201917	0.000408664	3.38863	shoot weight
1	S1_17224846	17224846	0.325048	0.0621089	0.0175776	0.000410222	3.38698	shoot weight
5	S5_24083332	24083332	0.402486	0.0694106	0.0196449	0.000410462	3.38673	shoot weight
1	S1_8485093	8485093	0.144041	-0.0775175	0.0219715	0.000418559	3.37824	shoot weight
5	S5_24040269	24040269	0.178139	0.0883047	0.0250526	0.00042384	3.3728	shoot weight
1	S1_6324684	6324684	0.101976	-0.117184	0.0332491	0.000424425	3.3722	shoot weight
15	S15_3676207	3676207	0.250797	-0.086584	0.0245862	0.000428878	3.36767	shoot weight
4	S4_23432906	23432906	0.19949	-0.0655865	0.0186248	0.000429162	3.36738	shoot weight
4	S4_23432916	23432916	0.19949	-0.0655865	0.0186248	0.000429162	3.36738	shoot weight
4	S4_23432942	23432942	0.19949	-0.0655865	0.0186248	0.000429162	3.36738	shoot weight
4	S4_21615445	21615445	0.394837	0.065742	0.0186701	0.000429518	3.36702	shoot weight
15	S15_3636868	3636868	0.311345	-0.0606992	0.0172506	0.000433719	3.36279	shoot weight
15	S15_3636870	3636870	0.311345	-0.0606992	0.0172506	0.000433719	3.36279	shoot weight
15	S15_3636873	3636873	0.311345	-0.0606992	0.0172506	0.000433719	3.36279	shoot weight
15	S15_3636875	3636875	0.311345	-0.0606992	0.0172506	0.000433719	3.36279	shoot weight
15	S15_3636876	3636876	0.311345	-0.0606992	0.0172506	0.000433719	3.36279	shoot weight
13	S13_23761972	23761972	0.101338	0.112368	0.0319445	0.00043546	3.36105	shoot weight
15	S15_3245746	3245746	0.351179	-0.0661165	0.0187998	0.000436651	3.35987	shoot weight
4	S4_24206500	24206500	0.22116	0.0905059	0.0257352	0.00043675	3.35977	shoot weight
4	S4_21688378	21688378	0.163161	-0.0936541	0.0266316	0.000437023	3.3595	shoot weight
1	S1_31844391	31844391	0.276374	-0.0918291	0.0261136	0.000437228	3.35929	shoot weight
1	S1_22221394	22221394	0.477693	0.0658982	0.018747	0.000439552	3.35699	shoot weight
1	S1_9764542	9764542	0.139261	-0.0823223	0.0234201	0.000439715	3.35683	shoot weight
4	S4_21670323	21670323	0.160612	-0.0938471	0.0267047	0.000440989	3.35557	shoot weight
5	S5_24105090	24105090	0.398024	0.061766	0.0175762	0.000441111	3.35545	shoot weight
1	S1_17045172	17045172	0.243467	0.0678882	0.0193189	0.000441262	3.3553	shoot weight
13	S13_803536	803536	0.436584	0.0722307	0.0205604	0.000442918	3.35368	shoot weight
11	S11_1046708	1046708	0.363926	0.0705488	0.020084	0.000443594	3.35301	shoot weight
4	S4_21736665	21736665	0.163161	-0.0938365	0.0267247	0.000446043	3.35062	shoot weight
15	S15_15668144	15668144	0.43276	0.0593839	0.0169166	0.000447446	3.34926	shoot weight
4	S4_21202770	21202770	0.203633	-0.0707576	0.0201569	0.000447515	3.34919	shoot weight
12	S12_27550169	27550169	0.41109	0.0663753	0.0189162	0.000449927	3.34686	shoot weight
1	S1_7463835	7463835	0.0997451	-0.118663	0.0338332	0.000452666	3.34422	shoot weight
4	S4_21609299	21609299	0.164117	-0.0940256	0.0268157	0.000454274	3.34268	shoot weight
1	S1_29320592	29320592	0.0834927	0.119704	0.0341409	0.000454576	3.34239	shoot weight
1	S1_11614619	11614619	0.101976	-0.116414	0.0332044	0.000454942	3.34204	shoot weight
1	S1_11614626	11614626	0.101976	-0.116414	0.0332044	0.000454942	3.34204	shoot weight
1	S1_7450857	7450857	0.097833	-0.118027	0.0336797	0.000457646	3.33947	shoot weight
1	S1_32272648	32272648	0.231358	-0.0679513	0.0193912	0.000457923	3.33921	shoot weight
12	S12_726925	726925	0.0866794	-0.115336	0.0329177	0.000458719	3.33845	shoot weight
1	S1_6287666	6287666	0.102294	-0.116013	0.033114	0.000459303	3.3379	shoot weight
1	S1_29334065	29334065	0.0834927	0.12078	0.0344752	0.000459371	3.33784	shoot weight
1	S1_10984649	10984649	0.101976	-0.116533	0.0332766	0.000461846	3.3355	shoot weight
1	S1_32621823	32621823	0.274725	-0.0918281	0.0262243	0.00046241	3.33497	shoot weight
1	S1_7475990	7475990	0.101976	-0.115653	0.0330297	0.000462692	3.33471	shoot weight
11	S11_1046712	1046712	0.376673	0.0696895	0.0199094	0.000464698	3.33283	shoot weight
1	S1_9764569	9764569	0.138942	-0.0820285	0.0234373	0.000465413	3.33216	shoot weight
1	S1_6271931	6271931	0.101657	-0.116324	0.0332452	0.000467063	3.33062	shoot weight
1	S1_7345085	7345085	0.101657	-0.114639	0.0327696	0.000468143	3.32962	shoot weight
13	S13_619330	619330	0.362333	0.0725934	0.0207566	0.000469889	3.328	shoot weight
1	S1_6294710	6294710	0.0975143	-0.113946	0.0325833	0.000470421	3.32751	shoot weight
1	S1_6294717	6294717	0.0975143	-0.113946	0.0325833	0.000470421	3.32751	shoot weight
8	S8_8661793	8661793	0.305927	-0.071936	0.0205705	0.000470444	3.32749	shoot weight
8	S8_8661811	8661811	0.305927	-0.071936	0.0205705	0.000470444	3.32749	shoot weight
1	S1_6892934	6892934	0.102932	-0.11532	0.0329846	0.000471957	3.3261	shoot weight
15	S15_9425065	9425065	0.109943	0.102461	0.02931	0.000472682	3.32543	shoot weight
1	S1_6295339	6295339	0.102294	-0.115829	0.0331355	0.000472996	3.32514	shoot weight
1	S1_6329981	6329981	0.102294	-0.115829	0.0331355	0.000472996	3.32514	shoot weight
4	S4_21519758	21519758	0.162205	-0.0930115	0.0266228	0.000476413	3.32202	shoot weight
3	S3_4788910	4788910	0.489484	-0.0675145	0.0193344	0.00047953	3.31918	shoot weight
5	S5_14615039	14615039	0.166348	-0.089757	0.0257053	0.00047984	3.3189	shoot weight
1	S1_34164944	34164944	0.120778	-0.0890907	0.0255179	0.000480681	3.31814	shoot weight
1	S1_22985346	22985346	0.31262	0.0715706	0.020506	0.000482616	3.3164	shoot weight
9	S9_8098238	8098238	0.098789	-0.107605	0.0308352	0.000483614	3.3155	shoot weight
1	S1_6267932	6267932	0.101338	-0.116159	0.0333052	0.0004872	3.31229	shoot weight
1	S1_27129462	27129462	0.362014	0.0695822	0.0199555	0.000488707	3.31095	shoot weight
1	S1_22267501	22267501	0.301466	-0.0679935	0.0195006	0.000488933	3.31075	shoot weight
1	S1_22267542	22267542	0.301466	-0.0679935	0.0195006	0.000488933	3.31075	shoot weight
15	S15_16666782	16666782	0.386552	0.0605826	0.0173778	0.000489912	3.30988	shoot weight
1	S1_8485114	8485114	0.144359	-0.0763781	0.0219148	0.00049172	3.30828	shoot weight
3	S3_23309069	23309069	0.100701	0.115858	0.0332856	0.000500046	3.30099	shoot weight
4	S4_20916005	20916005	0.203952	-0.0893776	0.0256817	0.000501021	3.30014	shoot weight
4	S4_20916006	20916006	0.203952	-0.0893776	0.0256817	0.000501021	3.30014	shoot weight
1	S1_19986466	19986466	0.113767	0.105665	0.0303758	0.000504077	3.2975	shoot weight
1	S1_22545593	22545593	0.203314	-0.0829339	0.0238578	0.000508611	3.29361	shoot weight
11	S11_950695	950695	0.405991	0.0558664	0.0160827	0.00051335	3.28959	shoot weight
1	S1_16922476	16922476	0.194073	0.0784837	0.0225961	0.000514051	3.28899	shoot weight
1	S1_7032363	7032363	0.0818993	-0.118877	0.0342262	0.000514166	3.2889	shoot weight
15	S15_3245132	3245132	0.334289	-0.0668569	0.0192494	0.000514301	3.28878	shoot weight
1	S1_22442437	22442437	0.237094	0.0883022	0.025435	0.000517209	3.28633	shoot weight
1	S1_22442441	22442441	0.237094	0.0883022	0.025435	0.000517209	3.28633	shoot weight
1	S1_22221138	22221138	0.482154	0.0656917	0.0189299	0.00051994	3.28405	shoot weight
4	S4_22008122	22008122	0.214786	-0.0832498	0.0239952	0.000521545	3.28271	shoot weight
11	S11_18441369	18441369	0.32696	0.0679648	0.0195937	0.000522967	3.28153	shoot weight
8	S8_7351847	7351847	0.0783939	-0.125029	0.0360542	0.000524732	3.28006	shoot weight
15	S15_3054208	3054208	0.326322	-0.0672877	0.0194089	0.000526618	3.2785	shoot weight
1	S1_22222377	22222377	0.318037	-0.0661126	0.0190801	0.000530233	3.27553	shoot weight
1	S1_6369712	6369712	0.101657	-0.115102	0.0332373	0.000534099	3.27238	shoot weight
2	S2_14546388	14546388	0.492989	0.0599755	0.0173202	0.000534709	3.27188	shoot weight
1	S1_33526438	33526438	0.234226	-0.0776522	0.0224319	0.000536791	3.27019	shoot weight
15	S15_14463431	14463431	0.367033	-0.0873281	0.0252284	0.000537175	3.26988	shoot weight
1	S1_22223638	22223638	0.319312	-0.0660351	0.0190777	0.000537419	3.26969	shoot weight
16	S16_21422170	21422170	0.190249	0.0846493	0.0244568	0.000537823	3.26936	shoot weight
1	S1_6379547	6379547	0.10102	-0.115229	0.0332921	0.00053786	3.26933	shoot weight
1	S1_7476153	7476153	0.10102	-0.115229	0.0332921	0.00053786	3.26933	shoot weight
1	S1_6917914	6917914	0.100064	-0.115132	0.0332713	0.000539363	3.26812	shoot weight
15	S15_835356	835356	0.213512	0.0807858	0.0233465	0.000539597	3.26793	shoot weight
1	S1_6267664	6267664	0.101657	-0.114961	0.0332391	0.000542996	3.2652	shoot weight
3	S3_17970622	17970622	0.482792	0.0597556	0.0172792	0.000543699	3.26464	shoot weight
1	S1_23941153	23941153	0.357871	0.0669068	0.0193487	0.000544315	3.26415	shoot weight
1	S1_30963908	30963908	0.193435	-0.0739683	0.0213942	0.000545428	3.26326	shoot weight
3	S3_4937233	4937233	0.416507	-0.0647079	0.01872	0.000547011	3.262	shoot weight
9	S9_14025843	14025843	0.250797	0.0758842	0.0219534	0.000547033	3.26199	shoot weight
1	S1_31890203	31890203	0.252198	-0.0900008	0.02606	0.000553171	3.25714	shoot weight
15	S15_3612335	3612335	0.359465	-0.0643813	0.0186437	0.00055387	3.25659	shoot weight
5	S5_24542365	24542365	0.055768	0.145381	0.0421	0.000553898	3.25657	shoot weight
1	S1_7346467	7346467	0.0965583	-0.107777	0.0312204	0.000556151	3.25481	shoot weight
1	S1_7346476	7346476	0.0965583	-0.107777	0.0312204	0.000556151	3.25481	shoot weight
4	S4_21517190	21517190	0.165073	-0.0920891	0.0266787	0.000556889	3.25423	shoot weight
8	S8_27179823	27179823	0.272148	-0.0739832	0.0214455	0.000560957	3.25107	shoot weight
4	S4_20936630	20936630	0.177183	-0.0987627	0.0286318	0.00056183	3.2504	shoot weight
4	S4_21593505	21593505	0.16348	-0.0921428	0.0267185	0.000563377	3.2492	shoot weight
12	S12_27541816	27541816	0.37508	0.0604669	0.0175337	0.000563495	3.24911	shoot weight
15	S15_352864	352864	0.33174	-0.0653222	0.0189464	0.000565315	3.24771	shoot weight
3	S3_17970632	17970632	0.483429	0.0596453	0.0173049	0.000567431	3.24609	shoot weight
4	S4_21551886	21551886	0.150733	-0.0902645	0.0261957	0.000569414	3.24457	shoot weight
1	S1_32198345	32198345	0.250797	-0.0752447	0.021842	0.000571149	3.24325	shoot weight
4	S4_21688344	21688344	0.16348	-0.0920366	0.0267181	0.000571626	3.24289	shoot weight
3	S3_26520031	26520031	0.402486	-0.068532	0.0198981	0.000572875	3.24194	shoot weight
1	S1_27009457	27009457	0.361695	0.0668658	0.0194227	0.00057602	3.23956	shoot weight
12	S12_479342	479342	0.0895475	-0.111054	0.0322707	0.000578864	3.23742	shoot weight
12	S12_27541777	27541777	0.376036	0.059908	0.0174136	0.000581087	3.23576	shoot weight
15	S15_3273937	3273937	0.319949	-0.0661009	0.0192173	0.000582455	3.23474	shoot weight
15	S15_3066719	3066719	0.258764	0.0779805	0.0226717	0.000582669	3.23458	shoot weight
15	S15_2955058	2955058	0.33652	-0.0633091	0.0184071	0.00058305	3.23429	shoot weight
4	S4_21642889	21642889	0.164755	-0.0916063	0.0266364	0.000583568	3.23391	shoot weight
3	S3_4741478	4741478	0.247291	-0.075036	0.0218299	0.000587523	3.23098	shoot weight
1	S1_33585000	33585000	0.268961	-0.0649161	0.0188871	0.000588068	3.23057	shoot weight
4	S4_21476258	21476258	0.16348	-0.0919084	0.0267536	0.00059176	3.22785	shoot weight
1	S1_20491217	20491217	0.0621415	0.135776	0.0395469	0.000596326	3.22452	shoot weight
1	S1_32198692	32198692	0.253027	-0.0752085	0.0219144	0.000599314	3.22235	shoot weight
13	S13_757109	757109	0.399936	0.0727073	0.0211879	0.000600134	3.22175	shoot weight
1	S1_6379754	6379754	0.10102	-0.114251	0.0333079	0.00060323	3.21952	shoot weight
1	S1_29371663	29371663	0.089011	-0.11953	0.034852	0.000604375	3.21869	shoot weight
1	S1_32126014	32126014	0.239324	-0.0615854	0.0179687	0.000609468	3.21505	shoot weight
1	S1_32126017	32126017	0.239324	-0.0615854	0.0179687	0.000609468	3.21505	shoot weight
1	S1_32126037	32126037	0.239324	-0.0615854	0.0179687	0.000609468	3.21505	shoot weight
15	S15_14179682	14179682	0.211918	0.0722505	0.021091	0.000613312	3.21232	shoot weight
11	S11_4040278	4040278	0.124602	0.0962581	0.0281043	0.000614735	3.21131	shoot weight
11	S11_950529	950529	0.365201	0.0554036	0.0161779	0.000615594	3.21071	shoot weight
1	S1_32622847	32622847	0.274725	-0.0897812	0.0262275	0.000618955	3.20834	shoot weight
13	S13_426690	426690	0.330147	0.0755845	0.0220859	0.00062096	3.20694	shoot weight
1	S1_31768699	31768699	0.273626	-0.0904616	0.026438	0.000622428	3.20591	shoot weight
1	S1_7032368	7032368	0.0828553	-0.117077	0.0342262	0.000624656	3.20436	shoot weight
15	S15_3273972	3273972	0.31963	-0.0657658	0.0192353	0.000628464	3.20172	shoot weight
1	S1_19027255	19027255	0.0818993	0.117845	0.0344676	0.000628478	3.20171	shoot weight
18	S18_9576165	9576165	0.400574	-0.0643055	0.0188089	0.000628765	3.20151	shoot weight
1	S1_33344569	33344569	0.214468	-0.0690047	0.0201896	0.000631224	3.19982	shoot weight
11	S11_24879088	24879088	0.095921	0.110566	0.0323603	0.000633837	3.19802	shoot weight
1	S1_7463457	7463457	0.100382	-0.114037	0.0333967	0.00063873	3.19468	shoot weight
1	S1_6804129	6804129	0.101976	-0.113225	0.0331634	0.000639764	3.19398	shoot weight
3	S3_4804160	4804160	0.489802	-0.0659056	0.0193053	0.000640509	3.19347	shoot weight
17	S17_7359334	7359334	0.0532186	-0.141286	0.0413865	0.000640584	3.19342	shoot weight
4	S4_19418341	19418341	0.193117	-0.0858717	0.0251563	0.000641273	3.19296	shoot weight
1	S1_32281001	32281001	0.251115	-0.0747376	0.0218979	0.000642523	3.19211	shoot weight
1	S1_6324615	6324615	0.101657	-0.113622	0.0332927	0.000642927	3.19184	shoot weight
1	S1_6241158	6241158	0.102294	-0.113423	0.0332371	0.000643634	3.19136	shoot weight
11	S11_2842066	2842066	0.274379	0.0672841	0.0197174	0.000643896	3.19118	shoot weight
11	S11_2842088	2842088	0.274379	0.0672841	0.0197174	0.000643896	3.19118	shoot weight
1	S1_6305217	6305217	0.102613	-0.112333	0.032926	0.000645667	3.18999	shoot weight
1	S1_6874490	6874490	0.244742	-0.0578803	0.0169675	0.000646661	3.18932	shoot weight
12	S12_997951	997951	0.098789	-0.106161	0.0311211	0.0006467	3.1893	shoot weight
11	S11_4260944	4260944	0.335564	0.0667087	0.0195617	0.000649243	3.18759	shoot weight
5	S5_24108775	24108775	0.404716	0.0666922	0.0195604	0.000650713	3.18661	shoot weight
3	S3_27531200	27531200	0.390695	0.0718559	0.0210806	0.000652924	3.18514	shoot weight
1	S1_22273586	22273586	0.48311	0.0644696	0.0189149	0.000653458	3.18478	shoot weight
13	S13_427144	427144	0.342575	0.0780572	0.0229118	0.000657153	3.18233	shoot weight
15	S15_9418865	9418865	0.112173	0.0972115	0.0285372	0.000658072	3.18173	shoot weight
11	S11_3132006	3132006	0.473231	0.0643558	0.0188943	0.000659006	3.18111	shoot weight
1	S1_31958207	31958207	0.246335	-0.0748111	0.0219763	0.000663637	3.17807	shoot weight
11	S11_999462	999462	0.319949	0.0741508	0.0217828	0.00066382	3.17795	shoot weight
3	S3_12831360	12831360	0.193117	0.0791303	0.0232466	0.000664194	3.17771	shoot weight
4	S4_18707851	18707851	0.152326	-0.0958749	0.0281787	0.000668004	3.17522	shoot weight
1	S1_27221853	27221853	0.228808	0.0744709	0.0218881	0.000668095	3.17516	shoot weight
9	S9_8124698	8124698	0.0952836	-0.106496	0.0313031	0.000668702	3.17477	shoot weight
1	S1_17009656	17009656	0.380497	0.0581728	0.0171001	0.000669187	3.17445	shoot weight
1	S1_32074205	32074205	0.244423	-0.0755503	0.0222149	0.000671692	3.17283	shoot weight
1	S1_22222523	22222523	0.478967	0.0638206	0.0187761	0.000676261	3.16989	shoot weight
1	S1_32209631	32209631	0.26195	-0.0723181	0.0212764	0.00067639	3.1698	shoot weight
13	S13_2698139	2698139	0.193117	-0.0777955	0.0228915	0.00067769	3.16897	shoot weight
1	S1_32272497	32272497	0.224028	-0.0694471	0.0204396	0.000679629	3.16773	shoot weight
1	S1_32272499	32272499	0.224028	-0.0694471	0.0204396	0.000679629	3.16773	shoot weight
3	S3_4976629	4976629	0.461759	-0.0663902	0.0195418	0.00068044	3.16721	shoot weight
12	S12_27575052	27575052	0.37731	0.0664667	0.0195646	0.000680536	3.16715	shoot weight
3	S3_4741499	4741499	0.246017	-0.0741567	0.021837	0.000683977	3.16496	shoot weight
1	S1_31090048	31090048	0.279477	-0.064025	0.0188606	0.000687163	3.16294	shoot weight
1	S1_31090052	31090052	0.279477	-0.064025	0.0188606	0.000687163	3.16294	shoot weight
1	S1_20502970	20502970	0.0630975	0.132563	0.0390557	0.000688312	3.16221	shoot weight
1	S1_32668076	32668076	0.253346	-0.0741151	0.0218365	0.000688584	3.16204	shoot weight
4	S4_21742206	21742206	0.160931	-0.091241	0.0268874	0.000690169	3.16104	shoot weight
4	S4_21574694	21574694	0.163161	-0.0904026	0.0266406	0.000690257	3.16099	shoot weight
1	S1_11614567	11614567	0.102613	-0.112106	0.0330448	0.000692499	3.15958	shoot weight
1	S1_27175084	27175084	0.217973	-0.0785092	0.0231622	0.000700103	3.15484	shoot weight
1	S1_22264933	22264933	0.306883	-0.0661431	0.0195214	0.000703446	3.15277	shoot weight
4	S4_23432901	23432901	0.199809	-0.062978	0.0185948	0.000706955	3.15061	shoot weight
1	S1_33460964	33460964	0.494901	0.0530783	0.0156769	0.000709821	3.14885	shoot weight
15	S15_3712595	3712595	0.292543	-0.0662904	0.0195823	0.000711198	3.14801	shoot weight
3	S3_26465641	26465641	0.287763	0.07424	0.0219316	0.000711594	3.14777	shoot weight
1	S1_7489642	7489642	0.101657	-0.11207	0.0331115	0.000712779	3.14705	shoot weight
11	S11_950699	950699	0.405991	0.0544792	0.0160973	0.000713422	3.14665	shoot weight
1	S1_30179286	30179286	0.278203	-0.0647266	0.0191316	0.000716383	3.14485	shoot weight
2	S2_10108239	10108239	0.350542	0.064932	0.0191944	0.000717356	3.14427	shoot weight
2	S2_10108241	10108241	0.194073	0.084901	0.0250998	0.00071819	3.14376	shoot weight
13	S13_402931	402931	0.404716	0.0711968	0.0210519	0.000719706	3.14284	shoot weight
12	S12_937027	937027	0.098789	-0.10504	0.0310605	0.000720168	3.14257	shoot weight
4	S4_21688844	21688844	0.17304	-0.0694392	0.0205382	0.000722294	3.14129	shoot weight
1	S1_32004845	32004845	0.241236	-0.0719295	0.021299	0.000732475	3.13521	shoot weight
15	S15_18832555	18832555	0.166985	0.0835223	0.0247407	0.00073574	3.13328	shoot weight
4	S4_7788446	7788446	0.126514	-0.0947851	0.0280782	0.000736124	3.13305	shoot weight
11	S11_3222133	3222133	0.440089	0.0611272	0.0181107	0.000737641	3.13215	shoot weight
17	S17_6516635	6516635	0.267033	-0.0927117	0.0274688	0.000737706	3.13212	shoot weight
12	S12_886913	886913	0.243467	-0.0724106	0.0214569	0.000738973	3.13137	shoot weight
1	S1_6876369	6876369	0.08413	-0.115349	0.0341937	0.000742455	3.12933	shoot weight
1	S1_6326973	6326973	0.1058	-0.106547	0.0315875	0.000743371	3.12879	shoot weight
4	S4_23393037	23393037	0.197897	-0.0760832	0.0225685	0.000748376	3.12588	shoot weight
1	S1_8485090	8485090	0.147546	-0.0730522	0.0216735	0.00075013	3.12486	shoot weight
1	S1_30888998	30888998	0.239011	-0.0849401	0.0252021	0.0007507	3.12453	shoot weight
15	S15_3118130	3118130	0.318993	-0.0653808	0.0193991	0.000750883	3.12443	shoot weight
12	S12_1024167	1024167	0.101976	-0.102018	0.03027	0.000750948	3.12439	shoot weight
12	S12_1024210	1024210	0.101976	-0.102018	0.03027	0.000750948	3.12439	shoot weight
13	S13_426673	426673	0.330147	0.0744323	0.0220868	0.000751708	3.12395	shoot weight
1	S1_33344562	33344562	0.212874	-0.0683996	0.0202982	0.000752407	3.12355	shoot weight
1	S1_32273161	32273161	0.253346	-0.0733673	0.021777	0.000754357	3.12242	shoot weight
3	S3_4885381	4885381	0.494264	0.0652141	0.0193595	0.000755534	3.12175	shoot weight
1	S1_10853289	10853289	0.100064	-0.111953	0.0332363	0.000756072	3.12144	shoot weight
11	S11_1187205	1187205	0.307202	0.0709251	0.0210586	0.000757216	3.12078	shoot weight
1	S1_31890220	31890220	0.257143	-0.0878369	0.0260814	0.000757704	3.1205	shoot weight
1	S1_33344559	33344559	0.213512	-0.0680813	0.0202261	0.00076263	3.11769	shoot weight
4	S4_7788460	7788460	0.123964	-0.0949519	0.0282103	0.000763056	3.11744	shoot weight
5	S5_24315250	24315250	0.0579987	0.137745	0.0409293	0.000764266	3.11676	shoot weight
1	S1_6892964	6892964	0.101976	-0.107394	0.0319177	0.000766255	3.11563	shoot weight
1	S1_6892984	6892984	0.101976	-0.107394	0.0319177	0.000766255	3.11563	shoot weight
11	S11_4146016	4146016	0.262588	0.0738412	0.0219526	0.000769168	3.11398	shoot weight
3	S3_26460574	26460574	0.2884	0.0734604	0.0218399	0.000769389	3.11385	shoot weight
15	S15_2884382	2884382	0.478011	-0.0619729	0.0184256	0.000769866	3.11358	shoot weight
1	S1_17009622	17009622	0.378904	0.057626	0.017142	0.000774666	3.11089	shoot weight
4	S4_21635323	21635323	0.16348	-0.0897889	0.02671	0.000774861	3.11078	shoot weight
1	S1_17333662	17333662	0.310707	0.0701924	0.0208835	0.000776205	3.11002	shoot weight
4	S4_21688843	21688843	0.172721	-0.0691726	0.0205806	0.00077643	3.1099	shoot weight
4	S4_21688846	21688846	0.172721	-0.0691726	0.0205806	0.00077643	3.1099	shoot weight
4	S4_21688870	21688870	0.172721	-0.0691726	0.0205806	0.00077643	3.1099	shoot weight
4	S4_21642713	21642713	0.165711	-0.0889809	0.026477	0.000777497	3.1093	shoot weight
1	S1_19020239	19020239	0.083174	0.11507	0.0342495	0.000780125	3.10784	shoot weight
4	S4_21223584	21223584	0.149458	-0.0861967	0.0256557	0.000780129	3.10783	shoot weight
4	S4_21223589	21223589	0.149458	-0.0861967	0.0256557	0.000780129	3.10783	shoot weight
1	S1_9748403	9748403	0.122371	-0.0948865	0.0282427	0.000780314	3.10773	shoot weight
1	S1_9748439	9748439	0.122371	-0.0948865	0.0282427	0.000780314	3.10773	shoot weight
3	S3_5205209	5205209	0.240599	0.0771461	0.0229663	0.000781969	3.10681	shoot weight
3	S3_5205210	5205210	0.240599	0.0771461	0.0229663	0.000781969	3.10681	shoot weight
13	S13_661530	661530	0.350542	0.0746091	0.0222124	0.000782545	3.10649	shoot weight
18	S18_9573830	9573830	0.38464	-0.063468	0.0189087	0.00078923	3.1028	shoot weight
1	S1_32622547	32622547	0.248885	-0.0734927	0.0218969	0.000789893	3.10243	shoot weight
4	S4_21688244	21688244	0.162843	-0.0898512	0.0267733	0.000790789	3.10194	shoot weight
11	S11_950530	950530	0.367113	0.0541332	0.0161327	0.000792242	3.10114	shoot weight
1	S1_34180119	34180119	0.243149	-0.0595964	0.0177648	0.000794383	3.09997	shoot weight
1	S1_34180120	34180120	0.243149	-0.0595964	0.0177648	0.000794383	3.09997	shoot weight
1	S1_34180135	34180135	0.243149	-0.0595964	0.0177648	0.000794383	3.09997	shoot weight
3	S3_23385056	23385056	0.100064	0.11123	0.0331648	0.000796939	3.09857	shoot weight
3	S3_23738693	23738693	0.4471	-0.0656505	0.0195777	0.000798449	3.09775	shoot weight
1	S1_7344393	7344393	0.102613	-0.106534	0.0317697	0.000798506	3.09772	shoot weight
1	S1_7344420	7344420	0.102613	-0.106534	0.0317697	0.000798506	3.09772	shoot weight
9	S9_8098125	8098125	0.100064	-0.102812	0.030663	0.000799493	3.09719	shoot weight
4	S4_23289603	23289603	0.210644	-0.0853779	0.0254653	0.00080022	3.09679	shoot weight
4	S4_21635941	21635941	0.162843	-0.0897098	0.0267705	0.000805003	3.0942	shoot weight
12	S12_652665	652665	0.0892288	-0.108666	0.0324308	0.000806034	3.09365	shoot weight
15	S15_3444868	3444868	0.371893	-0.0627139	0.0187174	0.000806474	3.09341	shoot weight
5	S5_24119343	24119343	0.434672	0.0651608	0.01945	0.000807621	3.09279	shoot weight
3	S3_27659068	27659068	0.2116	0.0675731	0.0201736	0.000809324	3.09188	shoot weight
4	S4_21635932	21635932	0.162524	-0.0897053	0.0267881	0.000811919	3.09049	shoot weight
13	S13_619307	619307	0.359465	0.0696234	0.0207917	0.000812152	3.09036	shoot weight
11	S11_1209865	1209865	0.301785	0.0726267	0.0216937	0.000814504	3.08911	shoot weight
1	S1_6238139	6238139	0.10325	-0.110342	0.032972	0.000818292	3.08709	shoot weight
1	S1_27181423	27181423	0.203633	-0.0788012	0.0235495	0.000819292	3.08656	shoot weight
1	S1_32057384	32057384	0.224028	-0.0803345	0.0240194	0.000824097	3.08402	shoot weight
15	S15_3116073	3116073	0.311982	-0.0645363	0.0192974	0.000824902	3.0836	shoot weight
1	S1_29371666	29371666	0.0895604	-0.116218	0.0347523	0.000825252	3.08341	shoot weight
8	S8_8109260	8109260	0.189293	-0.077496	0.0231744	0.000825713	3.08317	shoot weight
8	S8_8109284	8109284	0.189293	-0.077496	0.0231744	0.000825713	3.08317	shoot weight
1	S1_6798669	6798669	0.103569	-0.109924	0.0328726	0.00082601	3.08301	shoot weight
1	S1_32619234	32619234	0.250159	-0.0735431	0.0219936	0.000826283	3.08287	shoot weight
16	S16_22651045	22651045	0.0851648	0.13942	0.0416995	0.000827462	3.08225	shoot weight
15	S15_3612291	3612291	0.360421	-0.0623588	0.0186577	0.000831009	3.08039	shoot weight
1	S1_27369628	27369628	0.273104	0.0669223	0.0200393	0.000839135	3.07617	shoot weight
1	S1_9764840	9764840	0.123964	-0.0863225	0.025852	0.000840509	3.07546	shoot weight
1	S1_9764877	9764877	0.123964	-0.0863225	0.025852	0.000840509	3.07546	shoot weight
1	S1_9764892	9764892	0.123964	-0.0863225	0.025852	0.000840509	3.07546	shoot weight
3	S3_23869831	23869831	0.0854047	0.115746	0.034669	0.000842011	3.07468	shoot weight
3	S3_23869858	23869858	0.0854047	0.115746	0.034669	0.000842011	3.07468	shoot weight
3	S3_23869883	23869883	0.0854047	0.115746	0.034669	0.000842011	3.07468	shoot weight
1	S1_32929775	32929775	0.250478	-0.068277	0.0204531	0.000843145	3.0741	shoot weight
1	S1_32278200	32278200	0.249841	-0.0714097	0.0213923	0.000843544	3.07389	shoot weight
18	S18_9246174	9246174	0.401848	-0.0654619	0.0196148	0.000845747	3.07276	shoot weight
4	S4_22328543	22328543	0.187062	-0.0771723	0.0231304	0.000848706	3.07124	shoot weight
1	S1_20012989	20012989	0.112492	0.0988476	0.0296438	0.000854509	3.06828	shoot weight
4	S4_21574751	21574751	0.16348	-0.0889694	0.0266911	0.000858224	3.0664	shoot weight
4	S4_5737238	5737238	0.367431	-0.0615986	0.0184809	0.000858883	3.06607	shoot weight
15	S15_3355697	3355697	0.348311	-0.0629763	0.0188955	0.000859564	3.06572	shoot weight
1	S1_7461672	7461672	0.0889101	-0.114576	0.0343788	0.00085987	3.06557	shoot weight
1	S1_32399264	32399264	0.260676	-0.071881	0.02157	0.000860833	3.06508	shoot weight
1	S1_27221867	27221867	0.29318	-0.0570045	0.0171103	0.000863511	3.06373	shoot weight
11	S11_950502	950502	0.366794	0.0537394	0.0161345	0.000866252	3.06236	shoot weight
15	S15_14802461	14802461	0.263736	0.0874388	0.026253	0.000866547	3.06221	shoot weight
3	S3_4828498	4828498	0.494264	0.0643715	0.0193277	0.000866778	3.06209	shoot weight
15	S15_2496883	2496883	0.339707	-0.0630659	0.0189372	0.000867654	3.06165	shoot weight
15	S15_3257790	3257790	0.326004	-0.0623587	0.0187282	0.00086948	3.06074	shoot weight
15	S15_3257805	3257805	0.326004	-0.0623587	0.0187282	0.00086948	3.06074	shoot weight
1	S1_6876365	6876365	0.0844487	-0.113871	0.0342039	0.000871034	3.05996	shoot weight
1	S1_31930801	31930801	0.232951	-0.0717224	0.0215508	0.000874516	3.05823	shoot weight
1	S1_31930802	31930802	0.232951	-0.0717224	0.0215508	0.000874516	3.05823	shoot weight
1	S1_31963779	31963779	0.282345	-0.0627536	0.0188565	0.000874864	3.05806	shoot weight
15	S15_3606255	3606255	0.315806	-0.0649066	0.0195054	0.000875905	3.05754	shoot weight
1	S1_7050462	7050462	0.108349	-0.107365	0.032269	0.000877304	3.05685	shoot weight
4	S4_21566088	21566088	0.162843	-0.0889976	0.0267605	0.000881926	3.05457	shoot weight
4	S4_21615367	21615367	0.162843	-0.0889976	0.0267605	0.000881926	3.05457	shoot weight
4	S4_21524200	21524200	0.162524	-0.0888684	0.0267226	0.000882317	3.05438	shoot weight
11	S11_4216447	4216447	0.0650096	0.125231	0.0376671	0.00088523	3.05294	shoot weight
17	S17_17651777	17651777	0.472527	-0.0712614	0.0214397	0.000887986	3.05159	shoot weight
9	S9_20787355	20787355	0.231676	-0.0753858	0.0226822	0.000888724	3.05123	shoot weight
9	S9_20787356	20787356	0.231676	-0.0753858	0.0226822	0.000888724	3.05123	shoot weight
9	S9_20787357	20787357	0.231676	-0.0753858	0.0226822	0.000888724	3.05123	shoot weight
9	S9_20787358	20787358	0.231676	-0.0753858	0.0226822	0.000888724	3.05123	shoot weight
9	S9_20787360	20787360	0.231676	-0.0753858	0.0226822	0.000888724	3.05123	shoot weight
9	S9_20787362	20787362	0.231676	-0.0753858	0.0226822	0.000888724	3.05123	shoot weight
9	S9_20787363	20787363	0.231676	-0.0753858	0.0226822	0.000888724	3.05123	shoot weight
4	S4_23362906	23362906	0.179414	-0.0761044	0.0228989	0.000888992	3.0511	shoot weight
4	S4_23362909	23362909	0.179414	-0.0761044	0.0228989	0.000888992	3.0511	shoot weight
15	S15_2350872	2350872	0.333971	-0.0641275	0.0192976	0.000890293	3.05047	shoot weight
11	S11_4268996	4268996	0.19949	0.0815627	0.024545	0.000890611	3.05031	shoot weight
8	S8_2533355	2533355	0.226896	-0.0741444	0.0223173	0.000892847	3.04922	shoot weight
1	S1_32380683	32380683	0.251753	-0.0723943	0.0217913	0.00089321	3.04905	shoot weight
11	S11_4028389	4028389	0.0650096	0.125735	0.0378512	0.000894331	3.0485	shoot weight
1	S1_32137103	32137103	0.252709	-0.0730071	0.0219807	0.000895633	3.04787	shoot weight
5	S5_19142272	19142272	0.253983	0.0674561	0.0203117	0.000896809	3.0473	shoot weight
4	S4_24906321	24906321	0.236775	-0.0710967	0.0214117	0.000898698	3.04639	shoot weight
1	S1_29337954	29337954	0.082218	0.105674	0.0318267	0.000899258	3.04612	shoot weight
1	S1_27139949	27139949	0.0730769	-0.127788	0.0384871	0.000899278	3.04611	shoot weight
11	S11_2437866	2437866	0.422881	0.0649833	0.0195804	0.000904061	3.0438	shoot weight
1	S1_27221850	27221850	0.29318	-0.0568624	0.0171341	0.000904487	3.0436	shoot weight
8	S8_376532	376532	0.153601	0.0883602	0.0266296	0.000906259	3.04275	shoot weight
4	S4_21688842	21688842	0.17304	-0.0681507	0.0205431	0.000908436	3.04171	shoot weight
4	S4_22328516	22328516	0.186743	-0.0769337	0.0232026	0.00091402	3.03904	shoot weight
1	S1_20272405	20272405	0.0595921	0.132584	0.0399974	0.000917024	3.03762	shoot weight
4	S4_15410052	15410052	0.160931	-0.0839878	0.0253388	0.000917748	3.03728	shoot weight
1	S1_33243147	33243147	0.261632	-0.0678727	0.0204803	0.000919542	3.03643	shoot weight
1	S1_33243181	33243181	0.261632	-0.0678727	0.0204803	0.000919542	3.03643	shoot weight
1	S1_17193173	17193173	0.056724	0.136816	0.0412889	0.000920905	3.03579	shoot weight
3	S3_518278	518278	0.337476	0.0635317	0.0191735	0.000921291	3.0356	shoot weight
2	S2_12200611	12200611	0.089011	-0.135912	0.0410191	0.00092172	3.0354	shoot weight
1	S1_32282884	32282884	0.252709	-0.0726042	0.0219199	0.000925495	3.03363	shoot weight
1	S1_7050533	7050533	0.108987	-0.106234	0.0320736	0.000925715	3.03352	shoot weight
1	S1_27199778	27199778	0.24028	0.0690801	0.0208577	0.000926431	3.03319	shoot weight
16	S16_23582616	23582616	0.106437	-0.0946002	0.028564	0.000926739	3.03304	shoot weight
16	S16_23582617	23582617	0.106437	-0.0946002	0.028564	0.000926739	3.03304	shoot weight
16	S16_23582624	23582624	0.106437	-0.0946002	0.028564	0.000926739	3.03304	shoot weight
4	S4_5214118	5214118	0.31044	-0.0796678	0.0240598	0.000928832	3.03206	shoot weight
4	S4_16653258	16653258	0.145953	-0.0908168	0.0274293	0.000929845	3.03159	shoot weight
15	S15_825525	825525	0.351179	-0.0582809	0.0176029	0.000930082	3.03148	shoot weight
1	S1_32512471	32512471	0.259401	-0.0694045	0.0209628	0.000930186	3.03143	shoot weight
4	S4_21517413	21517413	0.152645	-0.0884608	0.0267221	0.000931636	3.03075	shoot weight
6	S6_18871290	18871290	0.27406	-0.0667929	0.0201788	0.000932774	3.03022	shoot weight
1	S1_32723834	32723834	0.231995	-0.0628836	0.0190079	0.000938683	3.02748	shoot weight
15	S15_2351049	2351049	0.334289	-0.0637899	0.0192845	0.000940187	3.02679	shoot weight
15	S15_3118315	3118315	0.31963	-0.0642165	0.0194175	0.000942499	3.02572	shoot weight
4	S4_21662917	21662917	0.210644	-0.0633879	0.0191714	0.000945099	3.02452	shoot weight
4	S4_20927445	20927445	0.210325	-0.0823261	0.0249021	0.000946416	3.02392	shoot weight
4	S4_20927453	20927453	0.210325	-0.0823261	0.0249021	0.000946416	3.02392	shoot weight
4	S4_20927471	20927471	0.210325	-0.0823261	0.0249021	0.000946416	3.02392	shoot weight
4	S4_20927499	20927499	0.210325	-0.0823261	0.0249021	0.000946416	3.02392	shoot weight
1	S1_7462114	7462114	0.0997451	-0.110681	0.0334826	0.000947689	3.02333	shoot weight
1	S1_7462127	7462127	0.0997451	-0.110681	0.0334826	0.000947689	3.02333	shoot weight
1	S1_6798814	6798814	0.0949649	-0.111596	0.0337765	0.000953335	3.02075	shoot weight
4	S4_7788428	7788428	0.12747	-0.0927757	0.0280851	0.000955288	3.01987	shoot weight
1	S1_11464954	11464954	0.0846154	-0.134941	0.0408546	0.000956679	3.01923	shoot weight
15	S15_18832736	18832736	0.157106	0.0789772	0.0239134	0.000957801	3.01872	shoot weight
4	S4_22076700	22076700	0.207457	-0.0865354	0.0262077	0.00096029	3.0176	shoot weight
1	S1_27009687	27009687	0.330147	0.0610057	0.0184768	0.000960846	3.01735	shoot weight
1	S1_28653564	28653564	0.445507	0.0531373	0.0160953	0.000961968	3.01684	shoot weight
15	S15_825495	825495	0.351498	-0.0580272	0.0175813	0.000965081	3.01544	shoot weight
11	S11_1797378	1797378	0.37253	0.0625953	0.0189669	0.00096604	3.015	shoot weight
3	S3_26506223	26506223	0.4471	-0.0659862	0.0199974	0.000967748	3.01424	shoot weight
3	S3_518239	518239	0.369981	0.063236	0.0191644	0.000968012	3.01412	shoot weight
1	S1_30179280	30179280	0.26928	-0.0636369	0.0192885	0.000969534	3.01344	shoot weight
1	S1_30179326	30179326	0.26928	-0.0636369	0.0192885	0.000969534	3.01344	shoot weight
18	S18_9114722	9114722	0.460166	-0.0644538	0.0195406	0.000972208	3.01224	shoot weight
18	S18_9114727	9114727	0.460166	-0.0644538	0.0195406	0.000972208	3.01224	shoot weight
18	S18_9114728	9114728	0.460166	-0.0644538	0.0195406	0.000972208	3.01224	shoot weight
1	S1_32617180	32617180	0.24761	-0.0723483	0.0219359	0.000973193	3.0118	shoot weight
15	S15_14131220	14131220	0.297253	0.0746288	0.0226282	0.00097359	3.01162	shoot weight
12	S12_77077	77077	0.0892288	-0.106536	0.0323035	0.000973859	3.0115	shoot weight
9	S9_14103057	14103057	0.429254	-0.0629127	0.0190793	0.000975746	3.01066	shoot weight
1	S1_33176711	33176711	0.240918	-0.0691508	0.0209736	0.00097709	3.01007	shoot weight
1	S1_6238253	6238253	0.102932	-0.105212	0.0319128	0.0009777	3.00979	shoot weight
1	S1_6238258	6238258	0.102932	-0.105212	0.0319128	0.0009777	3.00979	shoot weight
15	S15_3851241	3851241	0.316444	-0.0658186	0.0199696	0.000980964	3.00835	shoot weight
1	S1_32669009	32669009	0.252709	-0.0720754	0.0218729	0.000983558	3.0072	shoot weight
5	S5_24098605	24098605	0.413321	0.0631951	0.0191794	0.000984381	3.00684	shoot weight
1	S1_31890690	31890690	0.251115	-0.0706449	0.0214506	0.000989914	3.0044	shoot weight
1	S1_25524810	25524810	0.347992	0.0661559	0.0200897	0.000991165	3.00385	shoot weight
1	S1_27338489	27338489	0.239643	0.0732274	0.0222401	0.000992697	3.00318	shoot weight
1	S1_32668468	32668468	0.253346	-0.0719213	0.0218641	0.00100377	2.99837	shoot weight
3	S3_9496388	9496388	0.147228	-0.0910299	0.027678	0.00100583	2.99748	shoot weight
1	S1_32295147	32295147	0.251753	-0.0721142	0.0219374	0.00101166	2.99497	shoot weight
1	S1_32295151	32295151	0.251753	-0.0721142	0.0219374	0.00101166	2.99497	shoot weight
1	S1_32295205	32295205	0.251753	-0.0721142	0.0219374	0.00101166	2.99497	shoot weight
1	S1_28629328	28629328	0.104207	0.10229	0.0311212	0.00101323	2.99429	shoot weight
1	S1_27195270	27195270	0.23805	0.0725685	0.0220801	0.00101404	2.99394	shoot weight
2	S2_14557887	14557887	0.438496	0.0571645	0.0173948	0.00101514	2.99347	shoot weight
4	S4_21842843	21842843	0.1587	-0.086054	0.0261918	0.0010179	2.99229	shoot weight
4	S4_21842846	21842846	0.1587	-0.086054	0.0261918	0.0010179	2.99229	shoot weight
1	S1_6875313	6875313	0.118547	-0.0996829	0.0303438	0.00101941	2.99165	shoot weight
1	S1_7489801	7489801	0.129063	-0.0757584	0.0230611	0.00101941	2.99165	shoot weight
1	S1_7489824	7489824	0.129063	-0.0757584	0.0230611	0.00101941	2.99165	shoot weight
[truncated: 95,212 more rows]

## Sheet: aspect ratio
Chr	SNP	bp	Freq	b	se	p	-log10	trait
[truncated: 95,969 more rows]

## Sheet: solidity
Chr	SNP	bp	Freq	b	se	p	-log10	trait
[truncated: 95,969 more rows]

[truncated: 5 more sheets: roundness, circularity, feret, area, perimeter]
