# Supplementary material for: Improving root characterisation for genomic prediction in cassava
Source: Sci Rep. 2020 May 14;10:8003. doi: 10.1038/s41598-020-64963-9 (PMC7224197; doi:10.1038/s41598-020-64963-9)
Supplement: Supplementary file 5 — Supplementary information5. [file 41598_2020_64963_MOESM5_ESM.xlsx]

## Sheet: legend
	Supplementary table 5. GWAS results of standard deviation of image-extracted with CMD adjusted phenotypes. Results in bold are SNP p-values that surpassed the Bonferroni threshold

## Sheet: sdArea
Chr	SNP	bp	A1	A2	Freq	b	se	p	-log10
15	S15_10673215	10673215	A	G	0.297004	-0.0735529	0.0168172	1.22172e-05	4.91303
12	S12_142959	142959	A	G	0.180769	0.121473	0.0278619	1.30178e-05	4.88546
15	S15_10673201	10673201	A	G	0.296686	-0.0729013	0.0168132	1.45119e-05	4.83828
15	S15_10665423	10665423	A	G	0.303059	-0.0728438	0.0169306	1.68888e-05	4.7724
12	S12_142506	142506	A	G	0.191758	0.105617	0.0246104	1.77422e-05	4.75099
6	S6_19371626	19371626	G	A	0.434672	-0.0588436	0.0137383	1.84231e-05	4.73464
12	S12_189783	189783	A	G	0.198352	0.105317	0.0246059	1.86754e-05	4.72873
15	S15_10672539	10672539	A	G	0.307202	-0.0721458	0.0168728	1.90391e-05	4.72035
15	S15_10671989	10671989	A	G	0.302422	-0.0714863	0.0169442	2.45459e-05	4.61002
15	S15_10837270	10837270	A	G	0.366794	-0.0691413	0.0165551	2.96108e-05	4.52855
15	S15_10809014	10809014	A	G	0.183875	-0.0846571	0.0204601	3.50851e-05	4.45488
9	S9_1667752	1667752	A	G	0.254621	0.0711755	0.017209	3.53508e-05	4.4516
9	S9_1667753	1667753	A	G	0.254621	0.0711755	0.017209	3.53508e-05	4.4516
15	S15_10485327	10485327	A	G	0.17782	-0.0873864	0.0212405	3.88617e-05	4.41048
15	S15_10521883	10521883	A	G	0.43276	-0.0618113	0.0150677	4.09183e-05	4.38808
15	S15_10292991	10292991	A	G	0.126195	-0.0930888	0.02275	4.28021e-05	4.36853
15	S15_10293008	10293008	A	G	0.126195	-0.0930888	0.02275	4.28021e-05	4.36853
15	S15_10253900	10253900	A	G	0.119822	-0.0897283	0.0219433	4.33068e-05	4.36344
15	S15_10837513	10837513	A	G	0.365838	-0.0671194	0.0164761	4.62656e-05	4.33474
15	S15_10706667	10706667	A	G	0.183238	-0.0844655	0.0208396	5.05383e-05	4.29638
9	S9_1667873	1667873	A	G	0.255895	0.069388	0.0171344	5.12996e-05	4.28989
15	S15_10253883	10253883	A	G	0.120459	-0.0884749	0.0219661	5.63052e-05	4.24945
15	S15_10213439	10213439	A	G	0.275016	-0.0527974	0.0131315	5.80369e-05	4.2363
2	S2_2004849	2004849	G	A	0.0927342	0.0963186	0.0239808	5.9071e-05	4.22863
1	S1_22499612	22499612	G	A	0.349904	-0.0588419	0.0146961	6.23015e-05	4.2055
15	S15_10860924	10860924	A	G	0.33652	-0.0620186	0.0156193	7.16777e-05	4.14462
15	S15_10662157	10662157	A	G	0.183556	-0.0822983	0.0207872	7.52348e-05	4.12358
15	S15_10823625	10823625	A	G	0.339707	-0.0666284	0.0168783	7.89418e-05	4.10269
15	S15_10297582	10297582	A	G	0.162088	-0.101944	0.0259305	8.44462e-05	4.07342
15	S15_10199772	10199772	A	G	0.272467	-0.0597903	0.0153197	9.50667e-05	4.02197
15	S15_10581353	10581353	A	G	0.212874	-0.0709872	0.0181968	9.57661e-05	4.01879
15	S15_10661552	10661552	A	G	0.182919	-0.0808227	0.0208129	0.000103052	3.98694
15	S15_10213475	10213475	A	G	0.269917	-0.0512441	0.0132052	0.000104202	3.98212
15	S15_10692156	10692156	A	G	0.182282	-0.0809187	0.0208531	0.000104279	3.9818
2	S2_1402874	1402874	G	A	0.0952836	0.0950566	0.0245908	0.000110847	3.95528
2	S2_2809092	2809092	G	A	0.499044	0.0542751	0.014054	0.000112509	3.94881
2	S2_1425156	1425156	G	A	0.0936902	0.0949443	0.0246889	0.000120249	3.91992
2	S2_14348012	14348012	G	A	0.0787126	-0.102784	0.0267303	0.000120431	3.91926
15	S15_10358731	10358731	A	G	0.133843	-0.0871615	0.0227262	0.000125418	3.90164
12	S12_28706961	28706961	A	G	0.100701	-0.095969	0.0250877	0.000130588	3.8841
12	S12_652665	652665	A	G	0.0892288	-0.0958243	0.0250515	0.000130724	3.88364
1	S1_26444055	26444055	A	G	0.0901848	0.0812611	0.0212606	0.000132295	3.87846
15	S15_10521885	10521885	A	G	0.272785	-0.0606794	0.0158942	0.000134704	3.87062
12	S12_141615	141615	A	G	0.324176	0.0550198	0.0144222	0.00013622	3.86576
15	S15_10403525	10403525	A	G	0.156788	-0.0701678	0.0184591	0.00014396	3.84176
9	S9_26488406	26488406	A	G	0.402167	0.0451411	0.0119088	0.000150296	3.82305
2	S2_1431918	1431918	G	A	0.0940089	0.0931098	0.0245829	0.000152119	3.81782
6	S6_27444951	27444951	A	G	0.301466	-0.0499117	0.013187	0.000153766	3.81314
15	S15_10222501	10222501	A	G	0.136074	-0.0820363	0.021759	0.000163105	3.78753
15	S15_10222519	10222519	A	G	0.136074	-0.0820363	0.021759	0.000163105	3.78753
6	S6_27536099	27536099	A	G	0.394505	-0.0854866	0.022675	0.000163188	3.78731
15	S15_10883520	10883520	A	G	0.339069	-0.0645953	0.017186	0.000170864	3.76735
15	S15_11128914	11128914	A	G	0.174315	-0.0792941	0.0211635	0.000179143	3.7468
12	S12_937027	937027	A	G	0.098789	-0.0901233	0.0240658	0.000180484	3.74356
12	S12_652492	652492	A	G	0.0885915	-0.0941195	0.0251353	0.000180739	3.74295
12	S12_141616	141616	A	G	0.328022	0.0538894	0.0144144	0.000185072	3.73266
2	S2_1242805	1242805	A	G	0.233907	0.061678	0.01653	0.000190506	3.72009
12	S12_68424	68424	A	G	0.188462	0.0852452	0.0228704	0.000193534	3.71324
12	S12_260865	260865	A	G	0.0885915	-0.0934965	0.0251339	0.000199272	3.70055
15	S15_10550835	10550835	A	G	0.198215	-0.0687291	0.0184828	0.000200369	3.69817
6	S6_27564680	27564680	A	G	0.174952	-0.0745331	0.0200631	0.000203259	3.69195
9	S9_1518906	1518906	A	G	0.266093	0.06292	0.0169416	0.000204059	3.69024
15	S15_10798787	10798787	A	G	0.181644	-0.0767775	0.0206759	0.000204505	3.6893
12	S12_794332	794332	A	G	0.0869981	-0.0938849	0.0253008	0.000206653	3.68476
15	S15_10277182	10277182	A	G	0.134162	-0.0843601	0.0227668	0.000211053	3.67561
12	S12_28701095	28701095	A	G	0.100701	-0.0928133	0.0250744	0.000214313	3.66895
16	S16_25169473	25169473	A	G	0.22116	0.0649753	0.0176139	0.000225253	3.64733
11	S11_9997673	9997673	A	G	0.20682	0.0633416	0.0171785	0.00022668	3.64459
15	S15_10521428	10521428	A	G	0.134162	-0.0835002	0.0226953	0.000233972	3.63084
12	S12_738040	738040	A	G	0.0793499	-0.0952576	0.026007	0.000249509	3.60291
15	S15_10338337	10338337	A	G	0.137349	-0.0812187	0.0221978	0.000253339	3.5963
2	S2_1475957	1475957	G	A	0.0905035	0.0902244	0.0246688	0.00025476	3.59387
12	S12_727011	727011	A	G	0.0860421	-0.0928807	0.025435	0.000260521	3.58416
2	S2_2004641	2004641	G	A	0.0917782	0.0930262	0.0255106	0.000265768	3.5755
6	S6_19297069	19297069	A	G	0.172403	-0.0689618	0.0189257	0.000268619	3.57086
1	S1_26463180	26463180	A	G	0.0688337	-0.09544	0.0262146	0.000271871	3.56564
15	S15_10553111	10553111	A	G	0.174634	-0.078161	0.0214725	0.000272579	3.56451
15	S15_10253729	10253729	A	G	0.131931	-0.0789708	0.0217028	0.000273981	3.56228
16	S16_25166511	25166511	A	G	0.149458	0.0748077	0.020559	0.000274034	3.5622
15	S15_10884464	10884464	A	G	0.369981	-0.0596709	0.016413	0.00027735	3.55697
15	S15_10383157	10383157	A	G	0.132569	-0.08229	0.0226501	0.000280044	3.55277
12	S12_479342	479342	A	G	0.0895475	-0.0906484	0.0249575	0.000281113	3.55112
12	S12_1234671	1234671	A	G	0.0860421	-0.0918896	0.0253752	0.0002932	3.53284
9	S9_26488445	26488445	A	G	0.393563	0.043235	0.0119425	0.000294299	3.53121
12	S12_817441	817441	A	G	0.18956	0.0874348	0.024282	0.000317231	3.49862
2	S2_1999018	1999018	A	G	0.0898662	0.0920399	0.0255613	0.0003173	3.49853
15	S15_10837857	10837857	A	G	0.452199	-0.0518465	0.0144216	0.00032432	3.48903
2	S2_2005271	2005271	G	A	0.0905035	0.0924016	0.0257195	0.000327304	3.48505
2	S2_2004498	2004498	G	A	0.0908222	0.0917837	0.0255648	0.000330372	3.481
11	S11_9905689	9905689	A	G	0.142766	0.0745488	0.0207905	0.000336158	3.47346
1	S1_26444056	26444056	A	G	0.0681963	0.0829534	0.023207	0.000350899	3.45482
15	S15_10425219	10425219	A	G	0.131868	-0.10359	0.0290133	0.000356385	3.44808
12	S12_985228	985228	A	G	0.0889101	-0.0892167	0.0250276	0.000364236	3.43862
9	S9_1667940	1667940	A	G	0.445825	0.0467338	0.0131255	0.000370112	3.43167
14	S14_10691861	10691861	A	G	0.472275	-0.0573181	0.0161132	0.000374804	3.4262
12	S12_736499	736499	A	G	0.0876354	-0.0895889	0.025192	0.000376191	3.42459
6	S6_19692736	19692736	G	A	0.38942	-0.0532484	0.0149922	0.000382703	3.41714
9	S9_1668112	1668112	A	G	0.209688	0.0658	0.0185394	0.000386414	3.41295
9	S9_1668122	1668122	A	G	0.209688	0.0658	0.0185394	0.000386414	3.41295
16	S16_25164685	25164685	A	G	0.104525	0.0850556	0.0240531	0.000405994	3.39148
16	S16_7610833	7610833	A	G	0.408953	-0.114914	0.0325409	0.00041342	3.38361
2	S2_1475961	1475961	G	A	0.0908222	0.0869287	0.0246218	0.000414687	3.38228
1	S1_23877805	23877805	A	G	0.239324	0.0566872	0.0160571	0.000415019	3.38193
12	S12_726925	726925	A	G	0.0866794	-0.0896403	0.0253948	0.00041577	3.38115
15	S15_1671481	1671481	A	G	0.119503	-0.0793028	0.0224755	0.000418058	3.37876
12	S12_467258	467258	A	G	0.178571	0.0870794	0.024697	0.000422022	3.37466
2	S2_2058934	2058934	A	G	0.096877	0.0866311	0.0245731	0.000422764	3.3739
12	S12_1119006	1119006	A	G	0.101976	-0.0832933	0.0236377	0.00042548	3.37112
15	S15_9770635	9770635	A	G	0.250797	-0.0644187	0.0182816	0.000425576	3.37102
9	S9_1813485	1813485	A	G	0.221797	0.0492247	0.0139904	0.000434074	3.36244
9	S9_1813488	1813488	A	G	0.221797	0.0492247	0.0139904	0.000434074	3.36244
9	S9_1813499	1813499	A	G	0.221797	0.0492247	0.0139904	0.000434074	3.36244
9	S9_1813512	1813512	A	G	0.221797	0.0492247	0.0139904	0.000434074	3.36244
2	S2_1149976	1149976	A	G	0.252071	0.0592846	0.0168755	0.000442989	3.35361
13	S13_12680559	12680559	G	A	0.107075	0.0683652	0.0194744	0.000447235	3.34946
12	S12_532695	532695	A	G	0.0825366	-0.0914865	0.0260634	0.000447843	3.34887
12	S12_1073376	1073376	A	G	0.0901848	-0.0851633	0.0242643	0.000448417	3.34832
11	S11_12331011	12331011	A	G	0.106593	0.0908161	0.0258988	0.000453912	3.34303
16	S16_22582028	22582028	A	G	0.181963	0.0669599	0.0191338	0.000466027	3.33159
9	S9_16846070	16846070	A	G	0.344487	-0.0568413	0.0162547	0.000470678	3.32728
6	S6_19297374	19297374	A	G	0.114723	-0.0754343	0.0215837	0.000474133	3.3241
9	S9_1663632	1663632	A	G	0.212874	0.0607804	0.0173921	0.000474562	3.32371
2	S2_2004303	2004303	G	A	0.0911409	0.0891366	0.0255109	0.000475739	3.32263
9	S9_23599698	23599698	A	G	0.21383	0.0626	0.0179398	0.00048404	3.31512
16	S16_3973624	3973624	A	G	0.0729764	0.0913481	0.0261963	0.000488358	3.31126
15	S15_10382934	10382934	A	G	0.133206	-0.0790022	0.0226877	0.000497398	3.3033
16	S16_25166240	25166240	A	G	0.149458	0.0714073	0.0205283	0.000504278	3.29733
12	S12_997951	997951	A	G	0.098789	-0.0838111	0.0241058	0.000507429	3.29462
12	S12_424726	424726	A	G	0.0697897	-0.0964283	0.0277454	0.000509966	3.29246
12	S12_77077	77077	A	G	0.0892288	-0.086653	0.0249416	0.000512315	3.29046
1	S1_29928977	29928977	A	G	0.0595921	0.108435	0.0312892	0.000529089	3.27647
9	S9_1663656	1663656	A	G	0.213512	0.060172	0.0173784	0.000535246	3.27145
12	S12_182270	182270	A	G	0.0898662	-0.0863819	0.0249844	0.000545357	3.26332
1	S1_29740725	29740725	A	G	0.0602294	0.107659	0.0311483	0.000547542	3.26158
12	S12_1288425	1288425	A	G	0.0876354	-0.086794	0.0251604	0.000561361	3.25076
15	S15_7005393	7005393	A	G	0.275016	-0.0593097	0.017203	0.000565505	3.24756
1	S1_25924564	25924564	A	G	0.067559	0.0921707	0.0267501	0.000569755	3.24431
12	S12_328837	328837	A	G	0.109943	-0.0736865	0.0213889	0.000570886	3.24345
18	S18_7830651	7830651	A	G	0.252709	-0.0703523	0.0204226	0.000571435	3.24303
11	S11_1392853	1392853	A	G	0.0627788	0.107014	0.0310778	0.000574399	3.24079
12	S12_1134624	1134624	A	G	0.0882728	-0.0858491	0.024948	0.000579304	3.23709
16	S16_3973655	3973655	A	G	0.0742511	0.0895549	0.0260446	0.000584891	3.23293
9	S9_16846038	16846038	A	G	0.344168	-0.0556285	0.0161848	0.000588021	3.23061
1	S1_25525151	25525151	A	G	0.324092	0.0692091	0.0201461	0.000591785	3.22784
9	S9_1868274	1868274	G	A	0.17782	-0.0652104	0.0190005	0.000599061	3.22253
15	S15_10604786	10604786	A	G	0.32218	-0.0523835	0.0152661	0.000600559	3.22144
12	S12_122251	122251	A	G	0.438815	-0.0558649	0.0162851	0.000602612	3.21996
1	S1_30011019	30011019	A	G	0.280752	-0.0489549	0.0142708	0.000602637	3.21994
1	S1_29701858	29701858	A	G	0.0605481	0.104614	0.0304975	0.000603019	3.21967
12	S12_774394	774394	A	G	0.0854047	-0.087174	0.0254206	0.000605216	3.21809
2	S2_7918462	7918462	A	G	0.498725	-0.0425933	0.0124232	0.000606897	3.21689
1	S1_24750728	24750728	A	G	0.190886	-0.0581766	0.0169873	0.000615437	3.21082
1	S1_30600348	30600348	A	G	0.33174	0.0567553	0.0165739	0.000616188	3.21029
9	S9_23599722	23599722	A	G	0.214149	0.0613768	0.0179286	0.000618404	3.20873
1	S1_29937741	29937741	A	G	0.0863607	0.0886973	0.0259094	0.000618501	3.20866
12	S12_96558	96558	A	G	0.145634	-0.0546345	0.0159607	0.000619192	3.20817
12	S12_834066	834066	A	G	0.101338	-0.0732725	0.0214084	0.000620259	3.20743
15	S15_10604787	10604787	A	G	0.321861	-0.0522726	0.015274	0.000620905	3.20697
9	S9_19381827	19381827	A	G	0.335245	-0.0517231	0.0151199	0.000624233	3.20465
2	S2_1426149	1426149	G	A	0.0901848	0.0849929	0.0248561	0.000627604	3.20231
2	S2_1426164	1426164	G	A	0.0901848	0.0849929	0.0248561	0.000627604	3.20231
2	S2_11739610	11739610	A	G	0.275653	0.0544174	0.0159735	0.000657486	3.18211
16	S16_22474188	22474188	A	G	0.196622	0.0615275	0.018068	0.000660854	3.17989
1	S1_19893494	19893494	G	A	0.373168	-0.0506014	0.0148698	0.000666594	3.17614
9	S9_24545431	24545431	A	G	0.110261	0.0715447	0.0210283	0.0006682	3.17509
9	S9_24411188	24411188	G	A	0.313894	-0.0527286	0.0154991	0.000668854	3.17467
9	S9_1667784	1667784	A	G	0.212237	0.0619382	0.0182078	0.000669566	3.17421
12	S12_723176	723176	A	G	0.0997451	-0.0819553	0.024103	0.000673336	3.17177
1	S1_19833794	19833794	G	A	0.451562	-0.0513601	0.0151118	0.000677134	3.16933
9	S9_24350429	24350429	A	G	0.489165	0.0503325	0.0148183	0.0006822	3.16609
16	S16_25163992	25163992	A	G	0.1587	0.0673927	0.0198461	0.000684361	3.16471
1	S1_22803840	22803840	A	G	0.466221	-0.0533929	0.0157285	0.000687133	3.16296
1	S1_30511508	30511508	A	G	0.337795	0.055569	0.016377	0.00069103	3.1605
2	S2_2809704	2809704	A	G	0.452836	-0.0519622	0.0153243	0.000696777	3.15691
1	S1_29295451	29295451	A	G	0.350223	0.0519118	0.0153139	0.000699332	3.15532
16	S16_25159566	25159566	A	G	0.0952836	0.0851341	0.0251164	0.000700007	3.1549
16	S16_22582249	22582249	A	G	0.179732	0.0626649	0.0184899	0.000701125	3.1542
16	S16_22582247	22582247	A	G	0.18037	0.0626637	0.0184898	0.000701209	3.15415
2	S2_2297408	2297408	G	A	0.282345	0.0573103	0.0169207	0.000706621	3.15081
15	S15_11557144	11557144	A	G	0.428617	-0.0505811	0.0149527	0.000717659	3.14408
9	S9_24998414	24998414	G	A	0.471001	-0.0484491	0.0143235	0.000718325	3.14368
2	S2_14305182	14305182	G	A	0.101976	-0.0805679	0.0238281	0.00072165	3.14167
9	S9_1666746	1666746	A	G	0.231358	0.0606143	0.01794	0.000728229	3.13773
16	S16_22585293	22585293	A	G	0.182919	0.0651309	0.0192777	0.000728684	3.13746
15	S15_10895855	10895855	A	G	0.318674	-0.0553038	0.0163692	0.000728751	3.13742
14	S14_2265458	2265458	G	A	0.403642	0.081874	0.0242581	0.000737846	3.13203
15	S15_1672565	1672565	A	G	0.121096	-0.0750631	0.0222687	0.00074955	3.1252
1	S1_30480782	30480782	A	G	0.258445	-0.0512545	0.0152153	0.000755443	3.1218
12	S12_67506	67506	A	G	0.08413	-0.0876605	0.026023	0.000755573	3.12172
2	S2_2714930	2714930	A	G	0.397068	-0.0521606	0.0155092	0.000770453	3.11325
6	S6_26188708	26188708	G	A	0.246703	0.0693575	0.0206245	0.000771347	3.11275
16	S16_25155262	25155262	A	G	0.104844	0.0806195	0.0239882	0.000777187	3.10947
9	S9_24348257	24348257	A	G	0.48311	0.0518022	0.015416	0.000778602	3.10868
12	S12_552437	552437	G	A	0.0933716	-0.0822942	0.0245028	0.000783483	3.10597
12	S12_3308676	3308676	A	G	0.162843	0.0688198	0.0205012	0.000788326	3.10329
15	S15_9769517	9769517	A	G	0.252071	-0.0639164	0.0190461	0.000791108	3.10176
1	S1_24654283	24654283	A	G	0.22594	-0.0559636	0.0166789	0.000792641	3.10092
1	S1_29382982	29382982	A	G	0.147865	0.070698	0.02108	0.000797138	3.09847
12	S12_886039	886039	G	A	0.0905035	-0.0830563	0.0247729	0.000800241	3.09678
9	S9_19481761	19481761	A	G	0.487572	-0.0478833	0.0142952	0.00080926	3.09191
9	S9_1816169	1816169	G	A	0.171128	-0.0640527	0.0191323	0.00081429	3.08922
1	S1_24750697	24750697	A	G	0.191523	-0.0568504	0.016988	0.000818377	3.08705
15	S15_11578248	11578248	A	G	0.392288	-0.0519317	0.0155183	0.000818456	3.087
1	S1_25774243	25774243	A	G	0.333971	-0.0489401	0.0146289	0.000821515	3.08538
16	S16_25175836	25175836	A	G	0.152008	0.0684709	0.0204672	0.000821658	3.08531
16	S16_25194406	25194406	A	G	0.346703	0.066752	0.0199865	0.000838218	3.07664
15	S15_7002781	7002781	G	A	0.23327	0.0623959	0.018688	0.000841325	3.07504
1	S1_26763957	26763957	A	G	0.171765	-0.0569045	0.0170545	0.000848018	3.07159
2	S2_2846209	2846209	A	G	0.454111	-0.0519235	0.0155674	0.000851761	3.06968
16	S16_24710072	24710072	A	G	0.10325	0.0802747	0.0240989	0.000865186	3.06289
9	S9_24373493	24373493	A	G	0.368388	0.0483781	0.0145394	0.000876654	3.05717
1	S1_25926530	25926530	A	G	0.0589547	0.103615	0.0311427	0.000877502	3.05675
11	S11_14903249	14903249	A	G	0.36297	0.0502261	0.0150963	0.000877683	3.05666
16	S16_24779880	24779880	A	G	0.0952836	0.0807975	0.024303	0.000885507	3.05281
1	S1_17137854	17137854	A	G	0.329828	-0.054813	0.0164912	0.000888066	3.05155
5	S5_8004146	8004146	G	A	0.183516	0.0835167	0.0251452	0.000895748	3.04781
1	S1_24654286	24654286	A	G	0.226259	-0.0553449	0.0166827	0.000908277	3.04178
12	S12_5557730	5557730	A	G	0.481517	0.0483722	0.0145873	0.000913031	3.03951
16	S16_24710457	24710457	A	G	0.1058	0.0790384	0.0238545	0.000921857	3.03534
3	S3_14927068	14927068	A	G	0.178571	0.0653834	0.0197423	0.000926837	3.033
2	S2_2846338	2846338	A	G	0.453792	-0.0514967	0.0155505	0.000927689	3.0326
9	S9_24478505	24478505	A	G	0.096877	0.0843353	0.0254803	0.000933567	3.02985
15	S15_1664876	1664876	A	G	0.119822	-0.0744024	0.0224879	0.000937813	3.02788
16	S16_22582455	22582455	A	G	0.200765	0.0571966	0.0172924	0.000940938	3.02644
1	S1_26551359	26551359	A	G	0.260994	-0.0467727	0.0141416	0.000941468	3.02619
1	S1_27181414	27181414	A	G	0.466221	-0.0459812	0.0139023	0.000941501	3.02618
12	S12_555647	555647	G	A	0.0927342	-0.0811301	0.0245605	0.000955613	3.01972
1	S1_25774244	25774244	A	G	0.333015	-0.0483272	0.014637	0.000960982	3.01728
1	S1_29740326	29740326	A	G	0.0611855	0.101969	0.0308983	0.000966313	3.01488
12	S12_5681455	5681455	A	G	0.421925	-0.051628	0.015645	0.000966969	3.01459
1	S1_30011018	30011018	A	G	0.281389	-0.0470375	0.0142639	0.000974962	3.01101
1	S1_29916137	29916137	A	G	0.0761632	0.0766407	0.0232506	0.000979724	3.0089
1	S1_29916181	29916181	A	G	0.0761632	0.0766407	0.0232506	0.000979724	3.0089
2	S2_1826912	1826912	A	G	0.0640535	0.0981935	0.0297958	0.000982311	3.00775
15	S15_11563365	11563365	A	G	0.195985	-0.0637263	0.0193468	0.000988084	3.00521
12	S12_46443	46443	G	A	0.401648	-0.0673471	0.0204493	0.000989922	3.0044
12	S12_3285539	3285539	A	G	0.167623	0.0669019	0.0203381	0.00100368	2.9984
15	S15_11562715	11562715	A	G	0.424156	-0.0486597	0.0147983	0.00100832	2.9964
1	S1_29740175	29740175	A	G	0.0608668	0.101832	0.0309987	0.00101971	2.99152
12	S12_29161510	29161510	A	G	0.154557	-0.0642572	0.0195626	0.00102095	2.991
11	S11_10041033	10041033	A	G	0.142129	0.0686391	0.0209062	0.0010264	2.98868
14	S14_15824701	15824701	A	G	0.260994	-0.0508278	0.0154834	0.00102805	2.98799
15	S15_1311441	1311441	A	G	0.096877	-0.075898	0.0231302	0.00103318	2.98582
15	S15_9940776	9940776	A	G	0.275824	-0.0769504	0.0234546	0.00103504	2.98504
16	S16_24762004	24762004	A	G	0.0965583	0.0817957	0.024939	0.00103868	2.98352
15	S15_10275486	10275486	A	G	0.130656	-0.0731698	0.0223108	0.00103967	2.9831
1	S1_9764570	9764570	A	G	0.263862	-0.0525827	0.0160381	0.0010432	2.98163
1	S1_20762746	20762746	A	G	0.469407	-0.0478751	0.0146104	0.00104996	2.97883
16	S16_22486124	22486124	A	G	0.18738	0.0616713	0.0188602	0.00107577	2.96828
1	S1_27175078	27175078	G	A	0.477374	0.0464715	0.014222	0.00108469	2.96469
15	S15_10213525	10213525	G	A	0.365385	0.0576731	0.0176509	0.00108527	2.96446
9	S9_24574221	24574221	A	G	0.35819	0.0496641	0.0152034	0.00108831	2.96325
6	S6_27536086	27536086	A	G	0.424725	0.0628788	0.01925	0.0010891	2.96293
12	S12_29161501	29161501	A	G	0.15392	-0.0638138	0.0195656	0.00110814	2.95541
11	S11_9770174	9770174	A	G	0.144359	0.0682886	0.0209377	0.00110818	2.95539
2	S2_1591529	1591529	A	G	0.169216	0.0628153	0.0192638	0.00111098	2.95429
16	S16_22474172	22474172	A	G	0.186106	0.0604381	0.0185384	0.00111348	2.95332
9	S9_24560001	24560001	A	G	0.0949649	0.083682	0.0256686	0.00111379	2.9532
2	S2_270494	270494	G	A	0.161568	0.0574496	0.017665	0.00114524	2.9411
16	S16_24790591	24790591	A	G	0.0962396	0.081288	0.0249952	0.0011454	2.94104
9	S9_1663418	1663418	A	G	0.276291	0.0504918	0.0155288	0.00114804	2.94004
7	S7_24529267	24529267	G	A	0.396431	0.0515511	0.0158662	0.00115765	2.93642
15	S15_10829631	10829631	A	G	0.420013	-0.0495391	0.0152538	0.00116363	2.93419
16	S16_25160208	25160208	A	G	0.0946463	0.0815326	0.0251067	0.00116446	2.93388
12	S12_28540193	28540193	G	A	0.104207	-0.0798676	0.0246158	0.00117628	2.92949
3	S3_14927047	14927047	A	G	0.180769	0.0636119	0.0196094	0.00117887	2.92853
6	S6_19385091	19385091	A	G	0.358509	0.0392568	0.0121029	0.00118042	2.92796
3	S3_26912531	26912531	A	G	0.288719	-0.0497357	0.0153551	0.00119939	2.92104
12	S12_46432	46432	G	A	0.401099	-0.066487	0.0205273	0.00119967	2.92094
5	S5_416898	416898	A	G	0.0691523	0.0891286	0.0275447	0.00121309	2.91611
12	S12_106116	106116	A	G	0.0981517	-0.0779273	0.0241022	0.00122409	2.91219
6	S6_18963244	18963244	A	G	0.15615	-0.0641179	0.0198323	0.00122495	2.91188
16	S16_24701562	24701562	A	G	0.103888	0.0779371	0.0241117	0.00122782	2.91087
2	S2_1516457	1516457	A	G	0.100382	0.0772397	0.0239053	0.00123331	2.90893
1	S1_30545986	30545986	A	G	0.332377	0.0527029	0.0163153	0.0012367	2.90774
15	S15_9770655	9770655	A	G	0.464946	-0.0497549	0.0154062	0.00123988	2.90662
1	S1_17137867	17137867	A	G	0.329191	-0.0532145	0.016493	0.00125317	2.90199
2	S2_1512835	1512835	A	G	0.093956	0.101049	0.0313204	0.00125398	2.90171
15	S15_2426374	2426374	G	A	0.332696	-0.0496424	0.0154015	0.00126764	2.897
7	S7_25174504	25174504	G	A	0.285214	0.0433835	0.013462	0.00126998	2.8962
1	S1_26412509	26412509	A	G	0.056724	0.0886478	0.0275079	0.00127017	2.89614
9	S9_24518195	24518195	A	G	0.0975143	0.0819214	0.0254247	0.00127244	2.89536
1	S1_20487914	20487914	A	G	0.168579	-0.0566765	0.0175921	0.00127429	2.89473
11	S11_7926908	7926908	A	G	0.223709	-0.0581293	0.0180437	0.00127487	2.89453
15	S15_1016172	1016172	A	G	0.166667	-0.055621	0.0172788	0.00128626	2.89067
1	S1_26489117	26489117	A	G	0.38464	0.0506986	0.0157547	0.00129084	2.88913
1	S1_24568775	24568775	A	G	0.255895	-0.0550747	0.0171163	0.0012923	2.88864
16	S16_24949821	24949821	A	G	0.0940089	0.0823654	0.0256047	0.00129626	2.88731
16	S16_22474069	22474069	A	G	0.190886	0.0604468	0.0188001	0.00130337	2.88493
5	S5_26943756	26943756	A	G	0.107712	-0.0754052	0.0234675	0.00131274	2.88182
1	S1_20775297	20775297	A	G	0.469089	-0.0465823	0.0145036	0.00131916	2.8797
1	S1_19901423	19901423	G	A	0.293818	-0.054821	0.0170698	0.00132006	2.87941
1	S1_27181409	27181409	A	G	0.468133	-0.0447349	0.0139377	0.00132902	2.87647
12	S12_3346288	3346288	A	G	0.168579	0.0646153	0.0201421	0.00133676	2.87395
1	S1_29565777	29565777	A	G	0.067559	0.0918622	0.0286446	0.00134146	2.87242
16	S16_24969494	24969494	A	G	0.102613	0.0773305	0.0241352	0.00135507	2.86804
1	S1_28586636	28586636	A	G	0.286807	0.0512888	0.0160269	0.00137346	2.86218
9	S9_15845692	15845692	A	G	0.357234	0.0540082	0.0168864	0.00138233	2.85939
11	S11_4816808	4816808	A	G	0.145953	0.060246	0.018851	0.00139393	2.85576
9	S9_24972534	24972534	A	G	0.454748	0.0490482	0.015348	0.00139472	2.85551
12	S12_1024167	1024167	A	G	0.101976	-0.0750375	0.0234923	0.00140253	2.85309
12	S12_1024210	1024210	A	G	0.101976	-0.0750375	0.0234923	0.00140253	2.85309
2	S2_960194	960194	A	G	0.36297	0.041477	0.0129866	0.00140397	2.85264
2	S2_9947953	9947953	A	G	0.336839	0.0388262	0.0121617	0.00141053	2.85062
13	S13_2574505	2574505	A	G	0.1826	-0.0588397	0.0184525	0.00142909	2.84494
16	S16_25212039	25212039	A	G	0.139579	0.0678959	0.021293	0.00142941	2.84484
6	S6_19294127	19294127	G	A	0.200127	-0.0578286	0.018143	0.00143571	2.84293
12	S12_140201	140201	A	G	0.0752071	0.0873002	0.0273976	0.00144044	2.8415
16	S16_24862037	24862037	A	G	0.112637	0.0955333	0.0300226	0.00146239	2.83494
6	S6_27391157	27391157	A	G	0.237094	-0.0453636	0.0142563	0.00146259	2.83488
11	S11_1924885	1924885	A	G	0.0656469	0.0969181	0.0304618	0.0014645	2.83431
1	S1_20890203	20890203	G	A	0.157425	-0.0578643	0.0181924	0.00146931	2.83289
9	S9_24561553	24561553	A	G	0.0949649	0.0815376	0.0256367	0.00147017	2.83263
5	S5_416911	416911	A	G	0.0697897	0.0873684	0.0274807	0.0014765	2.83077
1	S1_29561456	29561456	A	G	0.128744	0.0679677	0.0213888	0.00148437	2.82846
2	S2_12248580	12248580	A	G	0.323773	0.0500996	0.0157802	0.00149918	2.82415
6	S6_19143775	19143775	A	G	0.129063	-0.0677588	0.0213523	0.00150676	2.82196
9	S9_24279663	24279663	G	A	0.330784	-0.049024	0.0154485	0.00150676	2.82196
15	S15_9937779	9937779	A	G	0.369662	-0.0495505	0.0156244	0.00151733	2.81892
1	S1_24580452	24580452	A	G	0.256533	-0.0535987	0.0169022	0.00151855	2.81857
1	S1_24580461	24580461	A	G	0.256533	-0.0535987	0.0169022	0.00151855	2.81857
15	S15_9829463	9829463	A	G	0.455704	-0.0501062	0.0158309	0.00155031	2.80958
12	S12_332240	332240	A	G	0.0764818	0.0835487	0.026403	0.00155423	2.80848
9	S9_1517714	1517714	A	G	0.231358	0.0548557	0.0173426	0.00156117	2.80655
15	S15_10213496	10213496	G	A	0.368681	0.0552337	0.017465	0.00156397	2.80577
7	S7_24529312	24529312	G	A	0.403442	0.0503073	0.0159074	0.0015642	2.80571
15	S15_9770804	9770804	A	G	0.237094	-0.0615354	0.0194605	0.00156653	2.80506
1	S1_20922686	20922686	G	A	0.295092	-0.0464703	0.0146962	0.00156656	2.80505
16	S16_25194392	25194392	A	G	0.301099	0.0659491	0.0208652	0.00157379	2.80305
6	S6_19249374	19249374	A	G	0.476737	0.0423012	0.0133843	0.00157498	2.80272
16	S16_24843450	24843450	A	G	0.107712	0.0748423	0.0236838	0.00157735	2.80207
12	S12_46420	46420	G	A	0.40989	-0.0630157	0.0199464	0.00158176	2.80086
11	S11_1562445	1562445	A	G	0.0640535	0.0960385	0.030405	0.00158505	2.79996
14	S14_2026893	2026893	A	G	0.0803059	-0.0799587	0.0253592	0.00161573	2.79163
12	S12_3172498	3172498	A	G	0.127788	0.0761951	0.024168	0.00161751	2.79115
6	S6_19142406	19142406	A	G	0.125876	-0.0679396	0.0215727	0.00163646	2.78609
1	S1_30386865	30386865	A	G	0.345762	-0.0457504	0.0145366	0.00164813	2.78301
1	S1_24271067	24271067	A	G	0.0857234	-0.0845398	0.0268721	0.00165518	2.78115
12	S12_5166864	5166864	G	A	0.20905	-0.0590137	0.0187609	0.00165769	2.7805
16	S16_24949842	24949842	A	G	0.097833	0.0781442	0.0248484	0.00166176	2.77943
1	S1_30559426	30559426	A	G	0.404398	0.05026	0.0159911	0.00167229	2.77669
1	S1_29784071	29784071	A	G	0.0592734	0.0984309	0.031324	0.00167599	2.77573
9	S9_24224413	24224413	G	A	0.308158	-0.0488931	0.015562	0.00167902	2.77494
2	S2_2707102	2707102	A	G	0.398024	-0.0483837	0.0154052	0.00168518	2.77335
6	S6_24523259	24523259	A	G	0.48311	0.0463398	0.014763	0.00169577	2.77063
15	S15_9766968	9766968	A	G	0.459528	-0.0501859	0.0160059	0.00171583	2.76553
1	S1_29375712	29375712	A	G	0.150414	0.0652958	0.0208376	0.001727	2.76271
12	S12_5002883	5002883	G	A	0.212237	-0.0570514	0.0182158	0.00173634	2.76037
3	S3_23041103	23041103	G	A	0.151099	-0.0830833	0.0265476	0.00175049	2.75684
6	S6_18969646	18969646	A	G	0.135755	-0.0657973	0.0210335	0.00175869	2.75481
12	S12_3173269	3173269	A	G	0.128107	0.0756171	0.0241906	0.00177266	2.75137
2	S2_2909068	2909068	G	A	0.470682	0.0484976	0.0155183	0.00177691	2.75033
16	S16_22582584	22582584	A	G	0.193754	0.0563487	0.0180386	0.00178539	2.74827
15	S15_10842064	10842064	A	G	0.381134	-0.0491654	0.0157463	0.00179413	2.74615
16	S16_25140091	25140091	A	G	0.106044	0.0947138	0.0303414	0.00179869	2.74504
1	S1_25926456	25926456	A	G	0.0611855	0.0963902	0.0308889	0.00180519	2.74348
11	S11_2288913	2288913	A	G	0.0720204	0.0895516	0.0287091	0.00181294	2.74162
12	S12_5594195	5594195	A	G	0.498725	0.0479038	0.0153581	0.00181393	2.74138
1	S1_22784499	22784499	A	G	0.209369	-0.0572653	0.0183598	0.00181431	2.74129
1	S1_30560954	30560954	A	G	0.403123	0.0500796	0.0160585	0.00181732	2.74057
1	S1_19834534	19834534	G	A	0.448056	-0.0468621	0.0150293	0.00182048	2.73981
16	S16_24950796	24950796	A	G	0.0901848	0.079488	0.0255007	0.00182642	2.7384
2	S2_1392506	1392506	G	A	0.0917582	0.0962951	0.0308948	0.00182779	2.73807
2	S2_10453280	10453280	A	G	0.212874	0.0580577	0.0186308	0.00183189	2.7371
11	S11_14771006	14771006	A	G	0.163799	0.0552836	0.0177538	0.0018463	2.7337
6	S6_19172390	19172390	G	A	0.173996	-0.0590562	0.0189722	0.00185332	2.73205
1	S1_24948472	24948472	A	G	0.244105	-0.0532615	0.0171225	0.00186692	2.72887
15	S15_11384727	11384727	A	G	0.08413	0.0829452	0.0266779	0.00187635	2.72669
6	S6_19385078	19385078	G	A	0.433397	-0.0383755	0.0123458	0.00188116	2.72557
12	S12_256989	256989	G	A	0.218611	-0.0556609	0.0179081	0.00188268	2.72522
15	S15_11303101	11303101	A	G	0.285532	-0.0500931	0.016121	0.00188784	2.72403
12	S12_3285313	3285313	A	G	0.165711	0.0628114	0.0202196	0.0018934	2.72276
6	S6_24522412	24522412	A	G	0.489484	0.044118	0.0142044	0.00189676	2.72199
6	S6_24522431	24522431	A	G	0.489484	0.044118	0.0142044	0.00189676	2.72199
6	S6_24523172	24523172	A	G	0.494901	0.0436634	0.0140599	0.00189935	2.72139
6	S6_24523200	24523200	A	G	0.494901	0.0436634	0.0140599	0.00189935	2.72139
15	S15_9920631	9920631	A	G	0.384615	-0.0647981	0.020866	0.00189995	2.72126
1	S1_25926973	25926973	A	G	0.0611855	0.0958967	0.0308828	0.00190159	2.72088
9	S9_24153332	24153332	A	G	0.311982	0.0502588	0.0162052	0.00192604	2.71533
9	S9_24329708	24329708	G	A	0.315488	-0.0479891	0.0154787	0.001933	2.71377
11	S11_9722295	9722295	A	G	0.15137	0.0611054	0.0197106	0.00193441	2.71345
1	S1_28816156	28816156	A	G	0.265137	-0.0470509	0.0151778	0.0019353	2.71325
1	S1_28816174	28816174	A	G	0.265137	-0.0470509	0.0151778	0.0019353	2.71325
15	S15_9833704	9833704	G	A	0.43021	0.0480235	0.0154937	0.0019382	2.7126
7	S7_18443938	18443938	A	G	0.0573614	0.0813173	0.0262393	0.00194135	2.7119
15	S15_10213504	10213504	G	A	0.372527	0.0534271	0.0172405	0.00194224	2.7117
15	S15_7275892	7275892	A	G	0.0513066	-0.10417	0.0336153	0.00194246	2.71165
12	S12_2866789	2866789	A	G	0.145953	0.0680559	0.0219662	0.00194695	2.71065
6	S6_21016553	21016553	A	G	0.241236	-0.0519304	0.0167625	0.00194823	2.71036
2	S2_1373882	1373882	G	A	0.385915	0.0457408	0.0147747	0.00196226	2.70724
16	S16_24966722	24966722	A	G	0.0949649	0.0783963	0.0253259	0.00196485	2.70667
1	S1_25950798	25950798	G	A	0.317081	0.0499391	0.0161346	0.00196711	2.70617
9	S9_24277065	24277065	G	A	0.31963	-0.0476332	0.0153905	0.00196836	2.7059
15	S15_10661884	10661884	A	G	0.410771	-0.0453245	0.0146471	0.00197193	2.70511
9	S9_24976095	24976095	G	A	0.346399	-0.0475613	0.0153759	0.00197989	2.70336
5	S5_28264861	28264861	A	G	0.085086	-0.0810343	0.0262001	0.00198209	2.70288
12	S12_242035	242035	A	G	0.135437	0.0527756	0.0170681	0.00198772	2.70164
12	S12_347442	347442	G	A	0.106756	-0.0718884	0.0232602	0.0019974	2.69953
2	S2_12052592	12052592	G	A	0.268642	0.0519688	0.0168198	0.00200328	2.69826
2	S2_1945564	1945564	G	A	0.166348	0.0608071	0.0196843	0.00200751	2.69734
6	S6_24522115	24522115	A	G	0.482473	0.0457319	0.0148085	0.00201356	2.69604
1	S1_29301515	29301515	A	G	0.361695	0.0481838	0.0156092	0.0020227	2.69407
1	S1_27573731	27573731	A	G	0.29796	-0.0446472	0.0144664	0.00202678	2.69319
1	S1_27573751	27573751	A	G	0.29796	-0.0446472	0.0144664	0.00202678	2.69319
1	S1_30450889	30450889	A	G	0.320905	-0.0492186	0.0159483	0.00202786	2.69296
1	S1_19834533	19834533	G	A	0.448693	-0.0462498	0.0149935	0.00203788	2.69082
6	S6_18964611	18964611	A	G	0.134481	-0.0648986	0.0210431	0.00204183	2.68998
1	S1_26514401	26514401	A	G	0.272148	-0.0496886	0.0161136	0.00204483	2.68934
1	S1_26514419	26514419	A	G	0.272148	-0.0496886	0.0161136	0.00204483	2.68934
2	S2_2695207	2695207	A	G	0.413958	-0.0423662	0.0137435	0.00205173	2.68788
9	S9_24484630	24484630	A	G	0.0911409	0.0800117	0.0259611	0.00205628	2.68692
10	S10_487339	487339	A	G	0.226896	-0.0499797	0.0162167	0.00205628	2.68692
16	S16_24668313	24668313	A	G	0.139898	0.0526067	0.017077	0.00206619	2.68483
6	S6_18698892	18698892	A	G	0.132569	-0.0652813	0.0211935	0.00206823	2.6844
1	S1_19676043	19676043	G	A	0.458891	-0.0434608	0.0141175	0.00208038	2.68186
16	S16_26055282	26055282	A	G	0.10102	0.0629998	0.0204648	0.00208078	2.68177
16	S16_26055308	26055308	A	G	0.10102	0.0629998	0.0204648	0.00208078	2.68177
1	S1_24771809	24771809	A	G	0.236138	-0.0451706	0.0146773	0.00208682	2.68052
1	S1_24771810	24771810	A	G	0.236138	-0.0451706	0.0146773	0.00208682	2.68052
1	S1_24771811	24771811	A	G	0.236138	-0.0451706	0.0146773	0.00208682	2.68052
2	S2_2586066	2586066	A	G	0.452199	0.0471802	0.0153382	0.00209806	2.67818
16	S16_25282067	25282067	A	G	0.0895475	0.0792437	0.0257679	0.002103	2.67716
1	S1_30504935	30504935	A	G	0.147865	0.0628265	0.0204304	0.00210403	2.67695
6	S6_24523613	24523613	A	G	0.482473	0.0454001	0.0147652	0.00210645	2.67645
6	S6_18976705	18976705	G	A	0.279159	-0.0491274	0.0159826	0.00211352	2.67499
1	S1_33082721	33082721	A	G	0.118681	0.0930593	0.0302767	0.0021147	2.67475
16	S16_24601126	24601126	A	G	0.0981517	0.0736721	0.0239813	0.00212585	2.67247
6	S6_10760649	10760649	A	G	0.209369	-0.0525991	0.0171276	0.00213333	2.67094
1	S1_31321571	31321571	G	A	0.350542	-0.0461722	0.0150362	0.00213529	2.67054
1	S1_30700412	30700412	A	G	0.425112	0.0479258	0.0156073	0.00213532	2.67054
15	S15_2429815	2429815	G	A	0.311026	-0.0471247	0.0153679	0.00216625	2.66429
2	S2_1423898	1423898	G	A	0.0895604	0.0956933	0.0312083	0.00216739	2.66406
6	S6_5266144	5266144	G	A	0.0549451	-0.121832	0.0397354	0.00216878	2.66378
3	S3_16176637	16176637	A	G	0.426374	0.0607068	0.0198015	0.00217109	2.66332
1	S1_24706694	24706694	A	G	0.256214	-0.0518171	0.0169019	0.00217121	2.6633
16	S16_22582522	22582522	A	G	0.203633	0.0521692	0.0170391	0.00220058	2.65746
16	S16_22582526	22582526	A	G	0.203633	0.0521692	0.0170391	0.00220058	2.65746
2	S2_12052579	12052579	A	G	0.449649	-0.0459114	0.0150127	0.002227	2.65228
15	S15_9007502	9007502	A	G	0.373077	-0.0585674	0.019154	0.0022303	2.65164
12	S12_2527682	2527682	G	A	0.162843	0.0623249	0.0203929	0.00224161	2.64944
12	S12_603427	603427	G	A	0.0838113	-0.0785789	0.0257181	0.00224763	2.64828
15	S15_10213484	10213484	G	A	0.494264	0.0390361	0.0127785	0.00225184	2.64746
2	S2_7514536	7514536	A	G	0.0653282	0.0916017	0.0299922	0.00225673	2.64652
10	S10_5664208	5664208	A	G	0.0736264	-0.109026	0.0357081	0.00226375	2.64517
15	S15_6968767	6968767	G	A	0.230083	0.0563424	0.0184545	0.00226536	2.64486
15	S15_6968769	6968769	G	A	0.230083	0.0563424	0.0184545	0.00226536	2.64486
15	S15_10465053	10465053	A	G	0.346154	-0.054531	0.017862	0.00226633	2.64468
5	S5_27142072	27142072	A	G	0.0949649	-0.0752304	0.0246439	0.00226791	2.64437
9	S9_12109711	12109711	G	A	0.230769	-0.0747849	0.0245143	0.00228336	2.64143
11	S11_1415310	1415310	A	G	0.0519439	0.105894	0.0347219	0.00229002	2.64016
12	S12_4961551	4961551	G	A	0.168579	-0.0572832	0.0187848	0.00229263	2.63967
12	S12_4961559	4961559	G	A	0.168579	-0.0572832	0.0187848	0.00229263	2.63967
1	S1_30083285	30083285	A	G	0.405354	-0.0441512	0.0144814	0.00229746	2.63875
1	S1_27063543	27063543	A	G	0.326641	-0.0398295	0.013064	0.00229762	2.63872
1	S1_24284885	24284885	A	G	0.186106	-0.055949	0.0183581	0.00230647	2.63705
11	S11_2083098	2083098	A	G	0.163799	0.0616547	0.0202339	0.0023106	2.63628
9	S9_1772771	1772771	G	A	0.344806	0.0399693	0.013119	0.00231384	2.63567
14	S14_10943027	10943027	A	G	0.291906	0.0419471	0.0137706	0.00231815	2.63486
6	S6_26903406	26903406	A	G	0.174952	-0.0555055	0.0182275	0.00232559	2.63347
12	S12_24340587	24340587	G	A	0.449649	-0.0419647	0.0137819	0.0023275	2.63311
11	S11_14884315	14884315	A	G	0.230083	0.0488813	0.0160552	0.00233004	2.63264
12	S12_4961580	4961580	G	A	0.223391	-0.0557877	0.0183358	0.00234572	2.62972
1	S1_30653227	30653227	A	G	0.276609	-0.0460264	0.0151297	0.00234915	2.62909
1	S1_30653254	30653254	A	G	0.276609	-0.0460264	0.0151297	0.00234915	2.62909
14	S14_10511674	10511674	A	G	0.481517	0.041563	0.0136629	0.00234987	2.62896
14	S14_10511679	10511679	A	G	0.481517	0.041563	0.0136629	0.00234987	2.62896
14	S14_10511712	10511712	A	G	0.481517	0.041563	0.0136629	0.00234987	2.62896
1	S1_30386923	30386923	A	G	0.240918	-0.0511516	0.0168182	0.00235452	2.6281
1	S1_30386926	30386926	A	G	0.240918	-0.0511516	0.0168182	0.00235452	2.6281
11	S11_1406792	1406792	A	G	0.0659656	0.0931932	0.0306486	0.00236028	2.62704
1	S1_24695066	24695066	A	G	0.280115	-0.0489516	0.0161026	0.00236591	2.626
6	S6_21026540	21026540	A	G	0.181644	-0.0569253	0.018727	0.00236782	2.62565
12	S12_1084402	1084402	G	A	0.119822	-0.0590018	0.0194106	0.00236832	2.62556
12	S12_1355091	1355091	A	G	0.0790312	-0.0798488	0.0262809	0.00237934	2.62354
16	S16_22627151	22627151	G	A	0.215424	0.0538769	0.0177518	0.00240531	2.61883
16	S16_22627166	22627166	G	A	0.215424	0.0538769	0.0177518	0.00240531	2.61883
16	S16_24706304	24706304	A	G	0.104207	0.073031	0.024068	0.00241041	2.61791
3	S3_17892172	17892172	A	G	0.472594	-0.0432479	0.0142642	0.00243005	2.61438
1	S1_26551876	26551876	A	G	0.250159	-0.0506019	0.0166922	0.00243367	2.61374
9	S9_24330237	24330237	G	A	0.31485	-0.0470061	0.0155083	0.00243723	2.6131
8	S8_14588167	14588167	A	G	0.101976	0.0635852	0.0209818	0.00244158	2.61233
2	S2_31280166	31280166	A	G	0.269598	0.0475041	0.0156789	0.00244701	2.61136
2	S2_7291989	7291989	A	G	0.0666029	0.0923195	0.0304993	0.00247042	2.60723
1	S1_30582311	30582311	A	G	0.392607	0.0472482	0.015611	0.0024732	2.60674
15	S15_9533147	9533147	A	G	0.213736	-0.0740235	0.024462	0.00247759	2.60597
12	S12_738024	738024	A	G	0.102613	-0.0703199	0.0232513	0.00249174	2.6035
15	S15_9885430	9885430	A	G	0.239006	-0.0566829	0.0187442	0.00249442	2.60303
15	S15_9885441	9885441	A	G	0.239006	-0.0566829	0.0187442	0.00249442	2.60303
9	S9_22496289	22496289	A	G	0.133206	0.0587549	0.0194342	0.00250058	2.60196
11	S11_1209888	1209888	A	G	0.0513066	0.1059	0.0350295	0.00250134	2.60183
11	S11_9652387	9652387	A	G	0.31262	-0.0446559	0.0147742	0.00250648	2.60094
12	S12_5577048	5577048	A	G	0.499681	0.0467381	0.015466	0.00251125	2.60011
15	S15_1016288	1016288	A	G	0.166667	-0.0521013	0.0172419	0.00251286	2.59983
9	S9_23432914	23432914	A	G	0.217336	0.0544852	0.0180316	0.00251398	2.59964
6	S6_27523300	27523300	G	A	0.403123	0.0466806	0.0154626	0.00253664	2.59574
2	S2_1945425	1945425	G	A	0.167623	0.0594284	0.0196877	0.00253984	2.59519
6	S6_24516999	24516999	A	G	0.482792	0.0445843	0.0147749	0.00254805	2.59379
11	S11_11999430	11999430	A	G	0.474506	0.0438808	0.0145436	0.00255123	2.59325
13	S13_12710179	12710179	G	A	0.0796686	0.0816838	0.0270747	0.00255305	2.59294
15	S15_9770773	9770773	A	G	0.45443	-0.0471535	0.0156299	0.0025539	2.5928
12	S12_5604991	5604991	G	A	0.493627	-0.0456765	0.0151412	0.00255531	2.59256
5	S5_7828067	7828067	G	A	0.24283	0.0533896	0.0176998	0.00255802	2.5921
11	S11_2289244	2289244	A	G	0.071383	0.0868838	0.0288116	0.00256481	2.59094
1	S1_19831653	19831653	G	A	0.447419	-0.0461782	0.0153155	0.00256863	2.5903
12	S12_3162390	3162390	A	G	0.130656	0.0701601	0.0232751	0.00257499	2.58922
1	S1_26551927	26551927	A	G	0.254939	-0.0494066	0.016391	0.0025761	2.58904
7	S7_19795190	19795190	A	G	0.0627788	-0.0934327	0.0309974	0.00257646	2.58898
7	S7_19795196	19795196	A	G	0.0627788	-0.0934327	0.0309974	0.00257646	2.58898
15	S15_7094836	7094836	G	A	0.24028	0.0565227	0.0187527	0.00257729	2.58884
12	S12_2178808	2178808	A	G	0.23072	-0.0514356	0.0170659	0.00257875	2.58859
1	S1_28931646	28931646	A	G	0.235819	-0.0482967	0.016027	0.00258298	2.58788
1	S1_28931652	28931652	A	G	0.235819	-0.0482967	0.016027	0.00258298	2.58788
1	S1_28931658	28931658	A	G	0.235819	-0.0482967	0.016027	0.00258298	2.58788
15	S15_1734721	1734721	A	G	0.111217	-0.0705692	0.0234216	0.00258682	2.58723
15	S15_7035871	7035871	G	A	0.238368	0.0559763	0.0185809	0.00259046	2.58662
2	S2_1062512	1062512	A	G	0.275335	0.0488437	0.0162174	0.00259697	2.58553
1	S1_32287700	32287700	G	A	0.143722	0.05381	0.0178689	0.0026006	2.58493
15	S15_9087475	9087475	A	G	0.259401	0.0513739	0.0170611	0.00260246	2.58462
2	S2_7332440	7332440	A	G	0.0666029	0.0918244	0.0305089	0.00261456	2.5826
6	S6_19068632	19068632	G	A	0.219248	-0.0514082	0.0170857	0.00262247	2.58129
1	S1_31391317	31391317	A	G	0.237094	-0.0518453	0.0172314	0.00262315	2.58118
6	S6_18964938	18964938	A	G	0.135118	-0.0633421	0.0210546	0.00262569	2.58076
1	S1_26307196	26307196	A	G	0.247929	-0.0448173	0.0149022	0.0026347	2.57927
2	S2_2695249	2695249	A	G	0.401848	-0.0419454	0.0139481	0.00263619	2.57902
1	S1_29320592	29320592	A	G	0.0834927	0.0791976	0.0263481	0.00264867	2.57697
15	S15_1558242	1558242	G	A	0.234544	-0.0492796	0.0163993	0.00265591	2.57579
1	S1_24656045	24656045	A	G	0.257808	-0.0507252	0.0169009	0.00268798	2.57057
12	S12_1683695	1683695	A	G	0.29796	0.0470874	0.0156913	0.00269222	2.56989
1	S1_29739389	29739389	A	G	0.265774	-0.0458814	0.0152907	0.0026944	2.56954
9	S9_1518677	1518677	A	G	0.232951	0.0529455	0.0176458	0.00269573	2.56932
1	S1_32209621	32209621	G	A	0.439452	0.0448911	0.0149643	0.00270082	2.5685
11	S11_8020621	8020621	A	G	0.141491	-0.0654716	0.0218257	0.00270198	2.56832
11	S11_8020663	8020663	A	G	0.141491	-0.0654716	0.0218257	0.00270198	2.56832
9	S9_1772744	1772744	G	A	0.345124	0.0393362	0.0131135	0.0027028	2.56819
9	S9_1772770	1772770	G	A	0.345124	0.0393362	0.0131135	0.0027028	2.56819
2	S2_2568499	2568499	A	G	0.282027	-0.0486963	0.016236	0.00270619	2.56764
7	S7_24218184	24218184	A	G	0.276609	-0.0478758	0.0159644	0.00270941	2.56713
15	S15_10934419	10934419	A	G	0.338113	-0.047874	0.0159692	0.00271845	2.56568
15	S15_10934448	10934448	A	G	0.338113	-0.047874	0.0159692	0.00271845	2.56568
1	S1_30458675	30458675	A	G	0.367113	-0.0448773	0.014972	0.00272282	2.56498
18	S18_6213390	6213390	A	G	0.31485	-0.0521673	0.017405	0.00272416	2.56477
2	S2_32152274	32152274	A	G	0.149458	0.0502282	0.0167615	0.00272974	2.56388
1	S1_19821283	19821283	G	A	0.292862	-0.0508593	0.0169739	0.00273254	2.56343
9	S9_10707044	10707044	G	A	0.499681	-0.0827061	0.0276078	0.00273773	2.56261
1	S1_1585784	1585784	A	G	0.0940819	-0.10513	0.0351003	0.00274324	2.56174
1	S1_29156322	29156322	A	G	0.0936902	0.078342	0.0261573	0.00274412	2.5616
9	S9_24356530	24356530	G	A	0.312301	-0.046424	0.015501	0.00274529	2.56141
12	S12_4953571	4953571	G	A	0.2116	-0.0559936	0.0187042	0.00275668	2.55961
11	S11_14878492	14878492	A	G	0.352135	0.0426034	0.0142322	0.00275843	2.55934
16	S16_5576906	5576906	G	A	0.286807	-0.0498065	0.0166417	0.00276367	2.55851
1	S1_25926597	25926597	A	G	0.459528	-0.0433525	0.0144858	0.00276477	2.55834
1	S1_1585782	1585782	A	G	0.0948407	-0.104746	0.035002	0.0027663	2.5581
11	S11_14771030	14771030	A	G	0.164436	0.0529152	0.0177005	0.0027946	2.55368
12	S12_5604984	5604984	G	A	0.493945	-0.04529	0.0151515	0.00279759	2.55322
12	S12_1565720	1565720	A	G	0.0984704	0.0746782	0.0249888	0.00280382	2.55225
15	S15_7067457	7067457	G	A	0.243467	0.0554902	0.01857	0.00280662	2.55182
1	S1_25950653	25950653	G	A	0.323773	0.0474721	0.0158979	0.00282606	2.54882
13	S13_4750689	4750689	A	G	0.144678	-0.0615178	0.0206022	0.00282673	2.54872
6	S6_24522442	24522442	A	G	0.482154	0.0442131	0.0148144	0.00284066	2.54658
1	S1_26551914	26551914	A	G	0.253983	-0.0490269	0.0164292	0.00284381	2.5461
1	S1_25692682	25692682	A	G	0.252709	-0.0452044	0.0151535	0.00285344	2.54463
12	S12_320055	320055	A	G	0.102613	-0.0707799	0.0237269	0.00285345	2.54463
4	S4_16041550	16041550	A	G	0.116635	-0.0666271	0.022336	0.00285486	2.54442
9	S9_25198032	25198032	A	G	0.183238	0.0478183	0.0160308	0.00285526	2.54435
7	S7_24106921	24106921	A	G	0.23072	-0.0512847	0.0172013	0.00286901	2.54227
2	S2_11927892	11927892	G	A	0.291587	0.0503328	0.0168844	0.00287291	2.54168
5	S5_27532775	27532775	A	G	0.107712	-0.0686268	0.0230351	0.0028898	2.53913
5	S5_27532779	27532779	A	G	0.107712	-0.0686268	0.0230351	0.0028898	2.53913
3	S3_14899474	14899474	A	G	0.114286	0.064432	0.0216313	0.00289527	2.53831
1	S1_30055157	30055157	A	G	0.445188	-0.0445944	0.0149727	0.00289779	2.53793
1	S1_30055158	30055158	A	G	0.445188	-0.0445944	0.0149727	0.00289779	2.53793
1	S1_30055161	30055161	A	G	0.445188	-0.0445944	0.0149727	0.00289779	2.53793
1	S1_24284898	24284898	A	G	0.191205	-0.0525111	0.017631	0.00289808	2.53789
1	S1_29928627	29928627	A	G	0.189293	-0.0492532	0.0165374	0.00289855	2.53782
1	S1_29928665	29928665	A	G	0.189293	-0.0492532	0.0165374	0.00289855	2.53782
14	S14_12330856	12330856	A	G	0.459528	0.0461478	0.0155	0.00290825	2.53637
6	S6_18680938	18680938	A	G	0.133206	-0.0630285	0.0211772	0.00291805	2.53491
1	S1_25478262	25478262	A	G	0.260038	-0.048836	0.0164095	0.00291951	2.53469
9	S9_24998000	24998000	G	A	0.457616	-0.0423002	0.0142162	0.00292526	2.53384
15	S15_9833721	9833721	G	A	0.430848	0.0461635	0.0155157	0.00292728	2.53354
2	S2_7295276	7295276	A	G	0.0662843	0.0906959	0.0304863	0.00293017	2.53311
1	S1_32287708	32287708	G	A	0.151052	0.0518068	0.0174146	0.00293078	2.53302
13	S13_2574672	2574672	A	G	0.181326	-0.0499265	0.0167834	0.00293226	2.5328
13	S13_2574709	2574709	A	G	0.181326	-0.0499265	0.0167834	0.00293226	2.5328
1	S1_29739408	29739408	A	G	0.266412	-0.0454216	0.0152695	0.00293302	2.53268
11	S11_4737784	4737784	A	G	0.123327	0.0657583	0.0221088	0.00293659	2.53216
1	S1_25525066	25525066	A	G	0.259401	-0.0500518	0.0168287	0.00293761	2.53201
15	S15_1824106	1824106	A	G	0.11536	-0.0688998	0.0231759	0.00294992	2.53019
15	S15_1186518	1186518	A	G	0.138305	-0.063679	0.0214212	0.00295188	2.5299
2	S2_1042982	1042982	G	A	0.409496	0.0448108	0.0150776	0.00295858	2.52892
12	S12_2866809	2866809	A	G	0.134799	0.0680979	0.0229269	0.00297589	2.52638
15	S15_1785750	1785750	A	G	0.106119	-0.0712178	0.0239841	0.00298402	2.5252
15	S15_1785751	1785751	A	G	0.106437	-0.0712175	0.023984	0.00298408	2.52519
15	S15_10968516	10968516	G	A	0.468451	0.0471279	0.0158788	0.00299766	2.52322
1	S1_26307218	26307218	A	G	0.247929	-0.0442038	0.0148979	0.00300613	2.52199
1	S1_17050373	17050373	A	G	0.339388	-0.0486267	0.0163898	0.00300822	2.52169
15	S15_5649568	5649568	G	A	0.421287	0.0430587	0.0145158	0.00301381	2.52088
15	S15_5649601	5649601	G	A	0.421287	0.0430587	0.0145158	0.00301381	2.52088
10	S10_96585	96585	A	G	0.116635	-0.0588616	0.0198443	0.00301535	2.52066
10	S10_96587	96587	A	G	0.116635	-0.0588616	0.0198443	0.00301535	2.52066
10	S10_96594	96594	A	G	0.116635	-0.0588616	0.0198443	0.00301535	2.52066
10	S10_96609	96609	A	G	0.116635	-0.0588616	0.0198443	0.00301535	2.52066
9	S9_19372960	19372960	A	G	0.240918	-0.0510996	0.017229	0.00301786	2.5203
1	S1_1585794	1585794	A	G	0.0902883	-0.105477	0.0355631	0.00301787	2.5203
2	S2_1970907	1970907	G	A	0.174952	0.0572636	0.019337	0.00306295	2.51386
15	S15_9833844	9833844	G	A	0.434672	0.0467037	0.015773	0.00306655	2.51335
12	S12_45689	45689	A	G	0.201648	0.0616146	0.02081	0.00306824	2.51311
1	S1_30457336	30457336	A	G	0.315488	-0.0468547	0.0158333	0.00308382	2.51091
5	S5_9463346	9463346	A	G	0.0516252	-0.0933626	0.0315528	0.00308707	2.51045
1	S1_19833776	19833776	A	G	0.499681	0.0435428	0.0147163	0.00308827	2.51028
1	S1_25692633	25692633	A	G	0.253027	-0.0448144	0.0151543	0.00310442	2.50802
12	S12_5456079	5456079	G	A	0.386552	0.0437371	0.014791	0.00310647	2.50773
12	S12_26917388	26917388	A	G	0.346399	-0.0480801	0.0162602	0.00310723	2.50763
6	S6_24514366	24514366	A	G	0.483748	0.0434546	0.0146961	0.00310757	2.50758
12	S12_3173130	3173130	A	G	0.129382	0.0694764	0.0235046	0.00311791	2.50614
2	S2_7410791	7410791	A	G	0.067559	0.0894573	0.03028	0.00313341	2.50398
15	S15_10858473	10858473	A	G	0.456023	-0.0469237	0.0158838	0.00313488	2.50378
1	S1_30480818	30480818	A	G	0.160293	0.0551799	0.0186812	0.00313922	2.50318
12	S12_24671680	24671680	A	G	0.271829	0.0492972	0.0166901	0.00314015	2.50305
2	S2_11739490	11739490	A	G	0.191523	0.0525277	0.017791	0.00315226	2.50138
2	S2_11972886	11972886	A	G	0.237412	0.0525916	0.0178156	0.0031572	2.5007
1	S1_28888762	28888762	A	G	0.268324	0.0482951	0.0163654	0.00316693	2.49936
5	S5_11640194	11640194	A	G	0.134799	-0.0614314	0.0208198	0.0031713	2.49876
15	S15_2303148	2303148	A	G	0.129382	-0.0656798	0.0222667	0.00318096	2.49744
2	S2_4927040	4927040	G	A	0.274697	0.0498026	0.0168935	0.00319806	2.49511
6	S6_18686101	18686101	A	G	0.133525	-0.0623884	0.0211681	0.00320576	2.49407
1	S1_25775248	25775248	A	G	0.188655	0.0556226	0.0188737	0.00320779	2.49379
11	S11_8357380	8357380	A	G	0.0720204	0.0753366	0.0255709	0.0032172	2.49252
11	S11_8357408	8357408	A	G	0.0720204	0.0753366	0.0255709	0.0032172	2.49252
13	S13_2581758	2581758	A	G	0.189293	-0.053244	0.018079	0.00322882	2.49096
7	S7_24325988	24325988	G	A	0.458254	0.041194	0.0139927	0.00324034	2.48941
15	S15_9885199	9885199	A	G	0.239962	-0.0544555	0.0185044	0.00325211	2.48783
1	S1_26055153	26055153	A	G	0.266093	-0.049202	0.0167195	0.00325261	2.48777
11	S11_14812802	14812802	A	G	0.239324	0.0501873	0.0170558	0.00325529	2.48741
1	S1_29338079	29338079	A	G	0.277565	-0.0427911	0.0145564	0.00328554	2.48339
1	S1_29338097	29338097	A	G	0.277565	-0.0427911	0.0145564	0.00328554	2.48339
1	S1_29338125	29338125	A	G	0.277565	-0.0427911	0.0145564	0.00328554	2.48339
12	S12_4944112	4944112	G	A	0.210006	-0.0545605	0.0185603	0.00328591	2.48334
1	S1_22442437	22442437	A	G	0.237094	0.0584845	0.0198972	0.00328914	2.48292
1	S1_22442441	22442441	A	G	0.237094	0.0584845	0.0198972	0.00328914	2.48292
15	S15_9885227	9885227	A	G	0.239643	-0.0543328	0.0184873	0.00329354	2.48234
16	S16_26159968	26159968	A	G	0.0844487	0.0745305	0.0253658	0.00330089	2.48137
3	S3_14899478	14899478	A	G	0.114835	0.0633418	0.0215624	0.00330763	2.48048
6	S6_24522511	24522511	A	G	0.483748	0.0432159	0.014713	0.00331119	2.48002
2	S2_7332424	7332424	A	G	0.0662843	0.0898477	0.0305898	0.00331213	2.47989
15	S15_2494179	2494179	A	G	0.137349	-0.0638923	0.0217549	0.00331485	2.47954
1	S1_15402234	15402234	A	G	0.333971	-0.0461859	0.015727	0.00331702	2.47925
1	S1_29142859	29142859	G	A	0.452836	-0.0383983	0.0130758	0.00331852	2.47906
1	S1_29142862	29142862	G	A	0.452836	-0.0383983	0.0130758	0.00331852	2.47906
1	S1_29142867	29142867	G	A	0.452836	-0.0383983	0.0130758	0.00331852	2.47906
2	S2_1600531	1600531	A	G	0.0933716	0.0720218	0.0245282	0.00332166	2.47864
12	S12_1651706	1651706	A	G	0.095921	0.0747447	0.0254585	0.00332536	2.47816
12	S12_29180261	29180261	A	G	0.196303	-0.0482322	0.0164288	0.00332657	2.478
1	S1_28854735	28854735	A	G	0.178458	-0.0493212	0.0168046	0.00333575	2.47681
9	S9_24532500	24532500	A	G	0.095921	0.0749912	0.025558	0.00334452	2.47567
1	S1_20835608	20835608	A	G	0.454748	-0.0430692	0.0146823	0.00335263	2.47461
4	S4_21524102	21524102	A	G	0.312938	-0.0387628	0.0132149	0.0033541	2.47442
9	S9_24421250	24421250	G	A	0.498407	-0.0432141	0.0147373	0.00336474	2.47305
15	S15_5649597	5649597	G	A	0.423837	0.0423286	0.0144438	0.00338345	2.47064
1	S1_19838425	19838425	G	A	0.470682	-0.0449986	0.0153578	0.00338952	2.46986
16	S16_3439357	3439357	A	G	0.204908	-0.0543109	0.0185383	0.00339338	2.46937
1	S1_30661702	30661702	A	G	0.386233	0.0475673	0.0162436	0.00340745	2.46757
2	S2_7295705	7295705	A	G	0.0656469	0.0896681	0.0306858	0.00347641	2.45887
15	S15_7983987	7983987	A	G	0.284066	0.0610591	0.0208991	0.00348222	2.45814
11	S11_5546120	5546120	A	G	0.467495	0.0415674	0.0142292	0.00348597	2.45768
1	S1_19951099	19951099	A	G	0.282027	-0.0496116	0.0169837	0.00348756	2.45748
1	S1_1583263	1583263	A	G	0.192161	0.0533594	0.0182673	0.00348878	2.45733
12	S12_5466221	5466221	G	A	0.419057	-0.0461211	0.015793	0.00349641	2.45638
6	S6_18682307	18682307	A	G	0.131931	-0.0618563	0.0211818	0.00349743	2.45625
12	S12_28722082	28722082	A	G	0.157425	-0.0599579	0.0205366	0.00350514	2.45529
13	S13_25128198	25128198	A	G	0.139579	0.062256	0.0213273	0.00351068	2.45461
16	S16_24555599	24555599	A	G	0.103888	0.0704569	0.0241415	0.00351723	2.4538
8	S8_18551733	18551733	G	A	0.244742	0.0489012	0.0167638	0.00353345	2.4518
7	S7_8194180	8194180	G	A	0.311345	0.0401878	0.013777	0.00353397	2.45174
14	S14_10757106	10757106	A	G	0.494583	0.0454336	0.0155767	0.00353676	2.45139
1	S1_29386036	29386036	A	G	0.243786	-0.0463527	0.0158925	0.00353819	2.45122
1	S1_26497078	26497078	A	G	0.260676	-0.0493974	0.0169383	0.003542	2.45075
2	S2_2695216	2695216	A	G	0.398662	-0.0405093	0.0138949	0.00355221	2.4495
1	S1_20714628	20714628	G	A	0.47833	0.042436	0.0145593	0.00356031	2.44851
1	S1_17196220	17196220	A	G	0.324729	-0.0484665	0.0166326	0.0035689	2.44747
15	S15_7074007	7074007	A	G	0.494901	-0.0437536	0.015016	0.00357056	2.44726
6	S6_27481574	27481574	G	A	0.40153	0.0445777	0.0153017	0.00357683	2.4465
15	S15_10240632	10240632	A	G	0.324176	-0.0601441	0.0206532	0.00359016	2.44489
1	S1_26317254	26317254	A	G	0.265137	-0.0423987	0.0145599	0.00359098	2.44479
1	S1_26317268	26317268	A	G	0.265137	-0.0423987	0.0145599	0.00359098	2.44479
1	S1_26317284	26317284	A	G	0.265137	-0.0423987	0.0145599	0.00359098	2.44479
1	S1_29338088	29338088	A	G	0.276609	-0.0424012	0.0145612	0.00359192	2.44467
9	S9_24582139	24582139	A	G	0.35819	0.0440189	0.0151176	0.00359392	2.44443
15	S15_9851148	9851148	A	G	0.239324	-0.0572281	0.0196625	0.00360829	2.4427
1	S1_24552889	24552889	A	G	0.234544	-0.049589	0.0170415	0.00361556	2.44182
1	S1_24403556	24403556	A	G	0.190567	-0.052498	0.0180417	0.00361641	2.44172
15	S15_2258323	2258323	G	A	0.33174	-0.0452355	0.0155468	0.00361844	2.44148
9	S9_1353498	1353498	A	G	0.229764	0.0509588	0.0175232	0.00363661	2.4393
11	S11_1336497	1336497	A	G	0.083174	0.0632319	0.0217446	0.00363821	2.43911
5	S5_28264979	28264979	A	G	0.0771192	-0.073515	0.0252848	0.00364352	2.43848
12	S12_2521510	2521510	G	A	0.133843	0.0661248	0.0227438	0.00364466	2.43834
6	S6_24486289	24486289	A	G	0.480242	0.0425427	0.0146327	0.00364483	2.43832
11	S11_8357437	8357437	A	G	0.0624602	0.0788535	0.027122	0.00364491	2.43831
3	S3_27322547	27322547	A	G	0.191758	-0.0671342	0.0230969	0.00365345	2.4373
2	S2_1373950	1373950	G	A	0.387827	0.043045	0.0148106	0.00365652	2.43693
15	S15_10860932	10860932	A	G	0.443276	-0.0429981	0.0147963	0.00366071	2.43643
15	S15_10860947	10860947	A	G	0.443276	-0.0429981	0.0147963	0.00366071	2.43643
9	S9_19404752	19404752	G	A	0.485022	0.0422546	0.0145434	0.00366767	2.43561
1	S1_24568288	24568288	A	G	0.239006	-0.0497666	0.0171313	0.00367245	2.43504
1	S1_24568323	24568323	A	G	0.239006	-0.0497666	0.0171313	0.00367245	2.43504
1	S1_24827730	24827730	A	G	0.258764	-0.0489707	0.0168583	0.00367447	2.43481
13	S13_9935216	9935216	A	G	0.157425	0.0556773	0.0191705	0.00368044	2.4341
4	S4_21524101	21524101	A	G	0.31262	-0.0384133	0.0132346	0.00370202	2.43156
5	S5_28110243	28110243	A	G	0.0828553	-0.0747074	0.0257393	0.00370243	2.43151
5	S5_28110245	28110245	A	G	0.0828553	-0.0747074	0.0257393	0.00370243	2.43151
1	S1_34959026	34959026	G	A	0.138462	0.0706901	0.0243558	0.00370328	2.43141
15	S15_10822822	10822822	G	A	0.462078	0.0384966	0.0132644	0.00370506	2.4312
2	S2_319505	319505	A	G	0.114286	0.0836866	0.0288379	0.00370832	2.43082
1	S1_29739579	29739579	A	G	0.265456	-0.0445295	0.0153456	0.00371047	2.43057
1	S1_23981691	23981691	A	G	0.183875	-0.0547927	0.0188836	0.00371265	2.43032
1	S1_30010925	30010925	A	G	0.428936	-0.0358699	0.012365	0.00372073	2.42937
1	S1_30010955	30010955	A	G	0.428936	-0.0358699	0.012365	0.00372073	2.42937
12	S12_834047	834047	A	G	0.102613	0.0630474	0.0217338	0.00372106	2.42933
1	S1_31391302	31391302	A	G	0.235819	-0.0499732	0.0172294	0.0037262	2.42873
3	S3_26912202	26912202	A	G	0.18022	-0.0674506	0.0232618	0.00373599	2.42759
1	S1_30137642	30137642	A	G	0.250797	-0.0491652	0.0169584	0.00374162	2.42694
9	S9_26635042	26635042	A	G	0.144041	0.057543	0.0198508	0.0037463	2.4264
1	S1_24403548	24403548	A	G	0.190249	-0.052308	0.0180458	0.00374799	2.4262
1	S1_24403566	24403566	A	G	0.190249	-0.052308	0.0180458	0.00374799	2.4262
1	S1_29163695	29163695	A	G	0.259082	-0.0414873	0.0143129	0.00374831	2.42616
15	S15_2258197	2258197	G	A	0.333015	-0.0448582	0.0154836	0.00376575	2.42415
12	S12_1168973	1168973	A	G	0.211281	0.0485641	0.0167694	0.00377961	2.42255
4	S4_25217175	25217175	G	A	0.15392	-0.0527471	0.0182176	0.00378684	2.42172
1	S1_20714217	20714217	G	A	0.478649	0.0417437	0.0144181	0.00378889	2.42149
11	S11_2589772	2589772	A	G	0.0564054	0.0924824	0.0319528	0.00379956	2.42027
11	S11_17378030	17378030	A	G	0.268961	0.0521289	0.0180149	0.0038078	2.41933
2	S2_206926	206926	G	A	0.141173	0.0591538	0.0204444	0.0038109	2.41897
18	S18_5909090	5909090	A	G	0.435946	0.042454	0.0146737	0.00381329	2.4187
1	S1_30055167	30055167	A	G	0.445507	-0.0431457	0.0149143	0.00381689	2.41829
1	S1_30055168	30055168	A	G	0.445507	-0.0431457	0.0149143	0.00381689	2.41829
1	S1_30055169	30055169	A	G	0.445507	-0.0431457	0.0149143	0.00381689	2.41829
1	S1_30055172	30055172	A	G	0.445507	-0.0431457	0.0149143	0.00381689	2.41829
1	S1_30055176	30055176	A	G	0.445507	-0.0431457	0.0149143	0.00381689	2.41829
12	S12_5456076	5456076	G	A	0.386871	0.0427386	0.014774	0.00381791	2.41817
6	S6_1828675	1828675	G	A	0.490758	0.0383363	0.0132523	0.0038183	2.41813
16	S16_24829648	24829648	A	G	0.263225	0.0484555	0.0167515	0.00382061	2.41787
12	S12_5002834	5002834	G	A	0.208094	-0.0536683	0.0185586	0.00383005	2.4168
2	S2_694472	694472	G	A	0.138623	0.0602102	0.0208248	0.00383692	2.41602
14	S14_11580599	11580599	G	A	0.364245	-0.043856	0.0151728	0.00384715	2.41486
6	S6_26903376	26903376	A	G	0.175908	-0.0577625	0.0199866	0.00385173	2.41434
1	S1_24533976	24533976	A	G	0.278521	-0.0462003	0.0159875	0.00385527	2.41395
1	S1_13292553	13292553	G	A	0.388145	-0.0395686	0.0136963	0.0038646	2.4129
13	S13_12580050	12580050	G	A	0.0828553	0.0779186	0.0269731	0.00386771	2.41255
3	S3_14557773	14557773	A	G	0.070427	0.0793895	0.0274865	0.00387324	2.41193
12	S12_1623289	1623289	A	G	0.0956023	0.0734111	0.0254204	0.0038785	2.41134
2	S2_14298782	14298782	G	A	0.1058	-0.0677539	0.0234687	0.0038894	2.41012
15	S15_11235372	11235372	A	G	0.256533	-0.0494282	0.0171225	0.00389244	2.40978
1	S1_23836866	23836866	G	A	0.298917	0.0493264	0.0170888	0.0038958	2.4094
12	S12_29160631	29160631	A	G	0.150733	-0.0588606	0.0204034	0.00391605	2.40715
1	S1_29163684	29163684	A	G	0.258445	-0.0413015	0.0143172	0.00391737	2.40701
12	S12_5596697	5596697	G	A	0.499681	-0.0444675	0.0154154	0.0039188	2.40685
12	S12_5596700	5596700	G	A	0.499681	-0.0444675	0.0154154	0.0039188	2.40685
12	S12_5596701	5596701	G	A	0.499681	-0.0444675	0.0154154	0.0039188	2.40685
1	S1_24699710	24699710	A	G	0.258764	-0.049386	0.0171249	0.00392825	2.4058
5	S5_11640193	11640193	A	G	0.135437	-0.0599267	0.0207809	0.00392987	2.40562
2	S2_1647200	1647200	A	G	0.22594	0.0498553	0.0172904	0.00393386	2.40518
1	S1_26551369	26551369	A	G	0.257489	-0.04134	0.0143386	0.00393742	2.40479
16	S16_26159989	26159989	A	G	0.0847674	0.0730199	0.0253272	0.0039383	2.40469
16	S16_24833160	24833160	A	G	0.240659	0.0722609	0.0250688	0.00394532	2.40392
1	S1_24552876	24552876	A	G	0.235182	-0.0491513	0.0170529	0.00394797	2.40363
15	S15_1691484	1691484	A	G	0.140854	-0.0524921	0.0182174	0.00395873	2.40244
5	S5_548411	548411	A	G	0.101976	0.0703695	0.0244253	0.0039641	2.40186
1	S1_26314058	26314058	G	A	0.282664	-0.0384022	0.0133295	0.00396435	2.40183
1	S1_26314060	26314060	A	G	0.282664	-0.0384022	0.0133295	0.00396435	2.40183
6	S6_27432728	27432728	G	A	0.251434	0.0440256	0.0152886	0.00398139	2.39997
4	S4_25240655	25240655	G	A	0.195985	-0.0475385	0.0165111	0.00398709	2.39934
5	S5_555124	555124	A	G	0.103569	0.0681523	0.0236781	0.00399842	2.39811
5	S5_555133	555133	A	G	0.103569	0.0681523	0.0236781	0.00399842	2.39811
14	S14_12004435	12004435	A	G	0.0579987	-0.0732858	0.0254667	0.00400576	2.39732
12	S12_524100	524100	G	A	0.153601	-0.0519293	0.0180456	0.00400615	2.39727
12	S12_524110	524110	G	A	0.153601	-0.0519293	0.0180456	0.00400615	2.39727
7	S7_551761	551761	A	G	0.462078	-0.0435189	0.0151258	0.00401314	2.39652
11	S11_4744914	4744914	A	G	0.119184	0.0652593	0.0226872	0.00402136	2.39563
9	S9_25197995	25197995	A	G	0.157744	0.0485291	0.016872	0.00402352	2.39539
12	S12_1168971	1168971	A	G	0.210962	0.0482355	0.0167742	0.00403291	2.39438
2	S2_11972970	11972970	A	G	0.234544	0.0512326	0.0178266	0.00405379	2.39214
2	S2_156456	156456	G	A	0.136711	0.0612139	0.0213042	0.00406184	2.39128
15	S15_7069947	7069947	A	G	0.496176	-0.0429589	0.014953	0.00406671	2.39076
9	S9_24998366	24998366	G	A	0.458254	-0.0408745	0.0142294	0.00407195	2.3902
2	S2_11956200	11956200	A	G	0.232951	0.0509684	0.0177448	0.00407505	2.38987
5	S5_1544516	1544516	G	A	0.176923	0.0730941	0.0254489	0.00407632	2.38973
16	S16_24794126	24794126	A	G	0.271511	0.0472542	0.0164569	0.00408672	2.38863
1	S1_26090998	26090998	A	G	0.232951	-0.0433657	0.0151028	0.004087	2.3886
12	S12_1402832	1402832	A	G	0.085086	0.0770943	0.0268505	0.00408856	2.38843
5	S5_526193	526193	A	G	0.114085	0.0666578	0.0232203	0.00409612	2.38763
6	S6_27501331	27501331	A	G	0.126195	-0.0662791	0.0230919	0.00410174	2.38703
11	S11_6118206	6118206	A	G	0.201402	0.051344	0.0178907	0.0041064	2.38654
12	S12_2585648	2585648	G	A	0.117272	0.0659944	0.0230088	0.00412784	2.38428
12	S12_2868501	2868501	A	G	0.132887	0.0664657	0.0231744	0.00412986	2.38406
1	S1_25692636	25692636	A	G	0.250797	-0.0439688	0.0153319	0.0041333	2.3837
16	S16_22482095	22482095	A	G	0.170491	0.0516173	0.0180062	0.00414847	2.38211
16	S16_22482124	22482124	A	G	0.170491	0.0516173	0.0180062	0.00414847	2.38211
1	S1_29561735	29561735	A	G	0.0697897	0.0802095	0.0279884	0.00415944	2.38097
2	S2_998831	998831	G	A	0.0945055	0.0890083	0.0310606	0.00416171	2.38073
12	S12_256932	256932	A	G	0.0975143	0.0720189	0.0251324	0.00416244	2.38065
1	S1_28015824	28015824	A	G	0.129063	-0.0507515	0.017712	0.00416515	2.38037
1	S1_28015828	28015828	A	G	0.129063	-0.0507515	0.017712	0.00416515	2.38037
1	S1_30188003	30188003	A	G	0.318993	-0.0428947	0.0149726	0.00417167	2.37969
2	S2_11994610	11994610	A	G	0.228489	0.0510312	0.0178136	0.00417367	2.37948
2	S2_11994633	11994633	A	G	0.228489	0.0510312	0.0178136	0.00417367	2.37948
2	S2_1594418	1594418	G	A	0.130975	0.0490985	0.01714	0.00417601	2.37924
1	S1_28812905	28812905	A	G	0.308795	0.0472648	0.0165027	0.00418255	2.37856
1	S1_25952274	25952274	A	G	0.0618228	0.087311	0.0304853	0.00418283	2.37853
1	S1_13292554	13292554	G	A	0.387827	-0.0390699	0.0136432	0.0041873	2.37807
15	S15_9163199	9163199	A	G	0.258764	0.0487762	0.0170326	0.00418741	2.37805
1	S1_32287888	32287888	G	A	0.312301	0.040087	0.0139994	0.00419008	2.37778
15	S15_983343	983343	A	G	0.0729764	-0.0814657	0.0284549	0.00419689	2.37707
1	S1_30010815	30010815	A	G	0.290312	-0.0434866	0.0151895	0.00419743	2.37702
16	S16_26095096	26095096	G	A	0.104844	0.0678301	0.0236933	0.00419856	2.3769
6	S6_24522220	24522220	A	G	0.481198	0.0423665	0.0148005	0.0042032	2.37642
14	S14_11580765	11580765	A	G	0.328235	0.0464965	0.0162436	0.00420388	2.37635
3	S3_27968606	27968606	G	A	0.291758	0.0632228	0.0220897	0.0042085	2.37587
17	S17_4270344	4270344	A	G	0.0732951	-0.0690206	0.0241168	0.00421071	2.37564
16	S16_20450432	20450432	A	G	0.0564054	0.0940348	0.032861	0.00421521	2.37518
2	S2_1533620	1533620	A	G	0.089011	0.0913303	0.0319238	0.00422459	2.37422
14	S14_10924052	10924052	A	G	0.285532	0.0412914	0.0144399	0.00424267	2.37236
2	S2_542781	542781	A	G	0.14181	0.0590947	0.0206685	0.00424756	2.37186
16	S16_24781000	24781000	A	G	0.109624	0.0669316	0.0234146	0.00425597	2.371
1	S1_29565840	29565840	A	G	0.266093	-0.0462677	0.016186	0.00425654	2.37094
1	S1_29565848	29565848	A	G	0.266093	-0.0462677	0.016186	0.00425654	2.37094
1	S1_29565849	29565849	A	G	0.266093	-0.0462677	0.016186	0.00425654	2.37094
1	S1_29400052	29400052	A	G	0.25717	-0.0461178	0.0161337	0.00425692	2.3709
2	S2_2005275	2005275	G	A	0.489165	0.0438096	0.0153276	0.00426028	2.37056
9	S9_25206655	25206655	A	G	0.0834927	0.0760021	0.0265911	0.00426085	2.3705
1	S1_24533993	24533993	A	G	0.27884	-0.0456334	0.0159696	0.00426964	2.36961
12	S12_118835	118835	A	G	0.236775	-0.0416578	0.0145794	0.00427251	2.36932
1	S1_30103068	30103068	A	G	0.289675	-0.0374704	0.013114	0.0042728	2.36929
2	S2_953795	953795	A	G	0.270236	0.0461278	0.0161454	0.00427635	2.36893
6	S6_26903454	26903454	A	G	0.120778	-0.0601047	0.0210398	0.00428057	2.3685
6	S6_26903432	26903432	A	G	0.121096	-0.0601033	0.0210396	0.004281	2.36845
10	S10_1400215	1400215	A	G	0.0815806	-0.0686821	0.0240438	0.00428281	2.36827
10	S10_1400217	1400217	A	G	0.0815806	-0.0686821	0.0240438	0.00428281	2.36827
1	S1_24533929	24533929	A	G	0.279796	-0.0480779	0.016835	0.00429255	2.36728
11	S11_4260944	4260944	A	G	0.335564	0.0434965	0.0152364	0.0043067	2.36586
1	S1_29338199	29338199	G	A	0.491396	0.0436808	0.015301	0.00430677	2.36585
6	S6_19161559	19161559	A	G	0.380178	0.042733	0.0149737	0.00431904	2.36461
6	S6_19161566	19161566	A	G	0.380178	0.042733	0.0149737	0.00431904	2.36461
12	S12_2527675	2527675	G	A	0.170172	0.0576146	0.0201939	0.0043298	2.36353
11	S11_10693754	10693754	A	G	0.295411	0.0435457	0.0152628	0.00432993	2.36352
3	S3_26900001	26900001	A	G	0.202747	-0.0721054	0.0252776	0.00433718	2.36279
6	S6_27554412	27554412	G	A	0.40631	0.0438129	0.0153594	0.00433744	2.36277
2	S2_11973393	11973393	A	G	0.225621	0.0513998	0.0180206	0.00434062	2.36245
6	S6_27488292	27488292	A	G	0.127788	-0.0649489	0.0227744	0.00434675	2.36184
12	S12_5456058	5456058	G	A	0.386552	0.0421249	0.0147732	0.00435227	2.36128
12	S12_5456077	5456077	G	A	0.386552	0.0421249	0.0147732	0.00435227	2.36128
1	S1_28569418	28569418	A	G	0.242511	-0.0471939	0.0165519	0.00435462	2.36105
11	S11_7926815	7926815	A	G	0.223709	-0.0507204	0.0177959	0.00437033	2.35949
6	S6_27484573	27484573	G	A	0.411727	0.0437761	0.0153613	0.00437514	2.35901
5	S5_11639804	11639804	A	G	0.122052	-0.0633006	0.0222177	0.00438425	2.3581
15	S15_7036049	7036049	A	G	0.225303	-0.0501443	0.0176012	0.00438684	2.35785
5	S5_28110154	28110154	A	G	0.082218	-0.0737425	0.0258891	0.00439401	2.35714
5	S5_28110170	28110170	A	G	0.082218	-0.0737425	0.0258891	0.00439401	2.35714
2	S2_1831192	1831192	A	G	0.0615041	0.0869784	0.0305401	0.00439934	2.35661
6	S6_27447691	27447691	A	G	0.329509	-0.0377844	0.0132674	0.00440073	2.35648
1	S1_27828974	27828974	A	G	0.262588	-0.0446499	0.0156868	0.00442257	2.35433
1	S1_19675515	19675515	G	A	0.378266	-0.0430145	0.0151161	0.00443278	2.35332
6	S6_27477928	27477928	A	G	0.130019	-0.0651008	0.0228809	0.00443822	2.35279
1	S1_24407578	24407578	A	G	0.196941	-0.0519775	0.0182712	0.00444424	2.3522
11	S11_1462751	1462751	A	G	0.0532186	0.097899	0.0344217	0.0044536	2.35129
7	S7_24276318	24276318	G	A	0.383365	0.0392553	0.0138026	0.00445436	2.35121
5	S5_555462	555462	A	G	0.114085	0.0661897	0.0232924	0.00448752	2.34799
1	S1_29301362	29301362	G	A	0.370618	-0.0471297	0.0165909	0.00450156	2.34664
15	S15_1783788	1783788	A	G	0.118547	-0.065427	0.0230391	0.00451383	2.34545
16	S16_21846928	21846928	A	G	0.159337	-0.0524179	0.0184723	0.00454479	2.34249
3	S3_26919727	26919727	A	G	0.185714	-0.0667431	0.0235221	0.00454742	2.34223
13	S13_12580174	12580174	G	A	0.0828553	0.0762383	0.0268711	0.00455134	2.34186
11	S11_14640147	14640147	A	G	0.241555	0.0471059	0.01661	0.00456833	2.34024
12	S12_140199	140199	A	G	0.0697897	0.0804242	0.0283624	0.00457408	2.3397
12	S12_5681599	5681599	G	A	0.489165	0.039281	0.0138536	0.00457638	2.33948
1	S1_25769485	25769485	A	G	0.262906	-0.0462173	0.0163004	0.00457751	2.33937
1	S1_25769529	25769529	A	G	0.262906	-0.0462173	0.0163004	0.00457751	2.33937
6	S6_24608708	24608708	A	G	0.381134	0.0419221	0.014786	0.00457877	2.33925
6	S6_24608712	24608712	A	G	0.381134	0.0419221	0.014786	0.00457877	2.33925
1	S1_24641917	24641917	A	G	0.283939	-0.0470955	0.0166137	0.0045863	2.33854
11	S11_14598469	14598469	A	G	0.225303	0.0461508	0.0162812	0.00458812	2.33837
12	S12_2868427	2868427	A	G	0.132569	0.0657099	0.0231891	0.0046019	2.33706
1	S1_26314013	26314013	A	G	0.282983	-0.0377256	0.013316	0.00460999	2.3363
1	S1_29400059	29400059	A	G	0.252071	-0.0455744	0.0160922	0.00462454	2.33493
13	S13_23734314	23734314	G	A	0.410453	-0.0396565	0.0140027	0.00462473	2.33491
1	S1_26091003	26091003	A	G	0.232632	-0.0428573	0.015135	0.00463065	2.33436
12	S12_603456	603456	G	A	0.0769231	-0.0956942	0.0337985	0.00463577	2.33388
1	S1_26492504	26492504	A	G	0.263544	-0.0458829	0.01621	0.00464702	2.33283
1	S1_26492507	26492507	A	G	0.263544	-0.0458829	0.01621	0.00464702	2.33283
1	S1_26492543	26492543	A	G	0.263544	-0.0458829	0.01621	0.00464702	2.33283
2	S2_2809067	2809067	G	A	0.449649	0.0393137	0.0138897	0.00464863	2.33268
9	S9_27812940	27812940	G	A	0.352772	-0.0426987	0.0150863	0.00465047	2.3325
2	S2_7385630	7385630	A	G	0.0646909	0.0870793	0.0307688	0.00465302	2.33227
13	S13_4679294	4679294	A	G	0.145953	-0.057619	0.0203628	0.00466032	2.33158
11	S11_14898503	14898503	A	G	0.293499	0.0449777	0.015896	0.00466215	2.33141
1	S1_30141806	30141806	A	G	0.264818	-0.0447473	0.0158161	0.00466599	2.33106
1	S1_30141820	30141820	A	G	0.264818	-0.0447473	0.0158161	0.00466599	2.33106
14	S14_11543841	11543841	A	G	0.322817	0.0384761	0.0136017	0.00467262	2.33044
12	S12_3150046	3150046	A	G	0.131294	0.0659655	0.0233196	0.00467299	2.33041
1	S1_26551368	26551368	A	G	0.257808	-0.0406434	0.0143683	0.00467403	2.33031
1	S1_30103109	30103109	A	G	0.289356	-0.0370749	0.0131094	0.00468234	2.32954
1	S1_29832307	29832307	A	G	0.466858	-0.0420485	0.0148724	0.0046944	2.32842
12	S12_29158744	29158744	A	G	0.159975	-0.0559862	0.0198044	0.00469928	2.32797
15	S15_8362196	8362196	A	G	0.328235	0.0440213	0.0155726	0.00470101	2.32781
1	S1_25178507	25178507	A	G	0.275972	-0.0418506	0.0148109	0.00471844	2.3262
9	S9_24152939	24152939	A	G	0.30051	0.0449462	0.0159075	0.00472098	2.32597
11	S11_10914024	10914024	A	G	0.474187	0.0416347	0.014739	0.00473107	2.32504
9	S9_24152894	24152894	A	G	0.300191	0.0447826	0.0158538	0.00473227	2.32493
11	S11_3929402	3929402	A	G	0.0908222	0.0721543	0.0255519	0.00474539	2.32373
16	S16_24833136	24833136	A	G	0.233907	0.0551253	0.0195235	0.00474969	2.32333
16	S16_22583313	22583313	A	G	0.2355	0.0406841	0.0144117	0.00475798	2.32258
1	S1_26220354	26220354	A	G	0.237094	-0.0463298	0.0164125	0.00476	2.32239
1	S1_29501619	29501619	A	G	0.38464	-0.032104	0.0113744	0.00476527	2.32191
1	S1_29501630	29501630	A	G	0.38464	-0.032104	0.0113744	0.00476527	2.32191
15	S15_2274931	2274931	A	G	0.206182	-0.0522969	0.0185299	0.00476804	2.32166
8	S8_18505360	18505360	G	A	0.235819	0.04668	0.0165422	0.00477444	2.32108
1	S1_24533989	24533989	A	G	0.25239	-0.0456557	0.0161793	0.00477467	2.32106
1	S1_25014236	25014236	A	G	0.265456	-0.0460853	0.0163357	0.00478528	2.32009
1	S1_25014239	25014239	A	G	0.265456	-0.0460853	0.0163357	0.00478528	2.32009
13	S13_9935228	9935228	A	G	0.164436	0.0529897	0.0187844	0.00478817	2.31983
6	S6_27479723	27479723	A	G	0.130975	-0.0644349	0.0228457	0.00479572	2.31915
1	S1_24760819	24760819	A	G	0.256214	-0.0482126	0.0170951	0.0047985	2.31889
12	S12_2523030	2523030	G	A	0.141173	0.0621552	0.0220449	0.00481004	2.31785
11	S11_5731796	5731796	G	A	0.207138	-0.0528531	0.0187469	0.00481279	2.3176
1	S1_29334065	29334065	A	G	0.0834927	0.0751223	0.0266457	0.00481284	2.3176
8	S8_23700112	23700112	A	G	0.056044	0.113925	0.0404243	0.00482895	2.31615
7	S7_18022913	18022913	G	A	0.211281	-0.0508751	0.0180537	0.00483261	2.31582
12	S12_5636861	5636861	G	A	0.498725	-0.0431466	0.0153124	0.00483612	2.3155
1	S1_24564902	24564902	A	G	0.268961	-0.047487	0.0168539	0.00483888	2.31526
13	S13_4870098	4870098	A	G	0.130656	-0.0567575	0.0201651	0.00488312	2.3113
12	S12_771360	771360	A	G	0.101976	-0.0646423	0.0229692	0.00488829	2.31084
15	S15_10842516	10842516	A	G	0.377948	-0.0446016	0.015849	0.00489058	2.31064
12	S12_2512457	2512457	G	A	0.129382	0.0652086	0.0231726	0.00489228	2.31049
1	S1_29933845	29933845	A	G	0.249841	-0.0451217	0.0160403	0.00490788	2.30911
1	S1_29933855	29933855	A	G	0.249522	-0.0451204	0.0160404	0.00490932	2.30898
15	S15_9161677	9161677	A	G	0.263225	0.0478072	0.0169958	0.00491002	2.30892
15	S15_7059942	7059942	G	A	0.318993	0.0473279	0.0168305	0.00492289	2.30778
6	S6_19880388	19880388	G	A	0.308795	0.0442549	0.0157398	0.00492871	2.30727
6	S6_27475388	27475388	G	A	0.399618	0.0433121	0.0154141	0.00495555	2.30491
11	S11_17411606	17411606	A	G	0.267368	0.0503178	0.0179078	0.00495688	2.30479
15	S15_10799526	10799526	G	A	0.325685	0.0406507	0.0144676	0.00495773	2.30472
1	S1_20663862	20663862	A	G	0.262906	-0.0395465	0.0140753	0.00495984	2.30453
1	S1_24653129	24653129	A	G	0.232314	-0.0454473	0.0161762	0.00496148	2.30439
1	S1_24653154	24653154	A	G	0.232314	-0.0454473	0.0161762	0.00496148	2.30439
1	S1_24653165	24653165	A	G	0.232314	-0.0454473	0.0161762	0.00496148	2.30439
6	S6_24441459	24441459	A	G	0.47967	0.0519113	0.0184769	0.00496154	2.30438
2	S2_494452	494452	A	G	0.139579	0.0583824	0.0207881	0.00497793	2.30295
15	S15_7039801	7039801	G	A	0.244105	0.051706	0.0184126	0.00498224	2.30258
2	S2_14298829	14298829	G	A	0.106756	-0.0655755	0.0233522	0.00498331	2.30248
16	S16_17344438	17344438	A	G	0.377473	-0.0442761	0.015768	0.00498555	2.30229
9	S9_7227114	7227114	G	A	0.222527	0.0678734	0.0241746	0.00499067	2.30184
1	S1_29928616	29928616	A	G	0.194073	-0.0462479	0.0164746	0.00499718	2.30128
1	S1_24971014	24971014	A	G	0.241874	-0.0411179	0.0146484	0.00500059	2.30098
1	S1_24971061	24971061	A	G	0.241874	-0.0411179	0.0146484	0.00500059	2.30098
15	S15_9087218	9087218	A	G	0.25972	0.0478192	0.0170366	0.00500283	2.30078
1	S1_19676001	19676001	G	A	0.37508	-0.0421376	0.0150125	0.00500305	2.30077
14	S14_11586652	11586652	G	A	0.437221	-0.041248	0.0146977	0.00500951	2.3002
9	S9_27444282	27444282	A	G	0.112291	-0.0924192	0.0329328	0.00501143	2.30004
9	S9_27444283	27444283	A	G	0.112291	-0.0924192	0.0329328	0.00501143	2.30004
14	S14_11580648	11580648	A	G	0.263225	0.0472038	0.0168212	0.00501292	2.29991
1	S1_26400375	26400375	A	G	0.251115	-0.0476772	0.0169936	0.00502241	2.29909
6	S6_26893470	26893470	A	G	0.1297	-0.0621181	0.0221428	0.00502642	2.29874
2	S2_9947930	9947930	A	G	0.3413	0.0333185	0.0118772	0.00502772	2.29863
1	S1_27181525	27181525	A	G	0.499044	-0.0405401	0.0144539	0.00503517	2.29799
1	S1_30266946	30266946	A	G	0.228171	-0.0473509	0.0168831	0.00503729	2.2978
15	S15_10799507	10799507	G	A	0.326004	0.0405711	0.0144721	0.00505655	2.29615
12	S12_2499894	2499894	G	A	0.23805	0.0489735	0.0174702	0.00505897	2.29594
2	S2_475882	475882	A	G	0.137986	0.0586942	0.020939	0.00506127	2.29574
7	S7_24212186	24212186	A	G	0.26928	-0.0462414	0.0164971	0.00506296	2.2956
1	S1_24407545	24407545	A	G	0.196622	-0.0512151	0.0182715	0.00506298	2.29559
12	S12_1361727	1361727	A	G	0.0901848	0.074749	0.0266709	0.00506859	2.29511
9	S9_24371676	24371676	G	A	0.311663	-0.043203	0.015422	0.0050883	2.29343
1	S1_30141624	30141624	A	G	0.275972	-0.043457	0.0155143	0.00509292	2.29303
1	S1_30141668	30141668	A	G	0.275972	-0.043457	0.0155143	0.00509292	2.29303
1	S1_30015252	30015252	A	G	0.388783	-0.0387453	0.0138324	0.00509356	2.29298
9	S9_25003003	25003003	G	A	0.456979	-0.0398386	0.0142237	0.00509679	2.2927
2	S2_31381523	31381523	A	G	0.35819	0.0433255	0.0154693	0.00509849	2.29256
7	S7_6890059	6890059	A	G	0.321542	-0.0443496	0.0158358	0.00510087	2.29236
1	S1_25091674	25091674	A	G	0.181644	-0.0479753	0.0171327	0.00510672	2.29186
1	S1_26495932	26495932	A	G	0.280752	-0.0442655	0.0158088	0.00510937	2.29163
2	S2_493915	493915	A	G	0.115997	0.0730938	0.0261067	0.0051133	2.2913
2	S2_493916	493916	A	G	0.115997	0.0730938	0.0261067	0.0051133	2.2913
2	S2_493920	493920	A	G	0.115997	0.0730938	0.0261067	0.0051133	2.2913
2	S2_493921	493921	A	G	0.115997	0.0730938	0.0261067	0.0051133	2.2913
11	S11_1842865	1842865	A	G	0.0535373	0.095837	0.0342306	0.00511422	2.29122
8	S8_9741113	9741113	G	A	0.307839	0.0423924	0.0151453	0.00512534	2.29028
15	S15_8316026	8316026	A	G	0.255577	0.0462884	0.0165374	0.00512585	2.29023
1	S1_29886068	29886068	A	G	0.451243	-0.0380927	0.0136155	0.00514619	2.28851
12	S12_2742284	2742284	A	G	0.218611	0.054454	0.0194663	0.00515243	2.28799
12	S12_2742293	2742293	A	G	0.218611	0.054454	0.0194663	0.00515243	2.28799
1	S1_29386040	29386040	A	G	0.24283	-0.044514	0.0159153	0.00515905	2.28743
16	S16_22582349	22582349	A	G	0.2884	0.0353127	0.0126262	0.00516151	2.28722
1	S1_21105600	21105600	G	A	0.386552	-0.0369215	0.0132036	0.00516881	2.28661
1	S1_21071890	21071890	G	A	0.386552	-0.0367974	0.013161	0.00517492	2.2861
2	S2_32145665	32145665	A	G	0.0981517	0.0668462	0.0239107	0.00517937	2.28572
6	S6_11863510	11863510	A	G	0.448693	0.0436419	0.0156108	0.00518011	2.28566
6	S6_18941142	18941142	A	G	0.171128	-0.0503694	0.0180218	0.0051914	2.28472
9	S9_26531827	26531827	A	G	0.255577	0.0465054	0.0166396	0.00519228	2.28464
9	S9_26648225	26648225	A	G	0.323773	0.0389925	0.0139524	0.00519506	2.28441
9	S9_8128195	8128195	A	G	0.184831	0.0541542	0.0193776	0.00519517	2.2844
16	S16_20449883	20449883	A	G	0.054812	0.093464	0.0334473	0.0052002	2.28398
7	S7_24106930	24106930	A	G	0.241236	-0.0471764	0.0168853	0.00520708	2.28341
2	S2_1769616	1769616	A	G	0.110899	0.0652896	0.0233697	0.00520981	2.28318
12	S12_2527690	2527690	G	A	0.169535	0.0563237	0.0201606	0.00521003	2.28316
12	S12_24603081	24603081	A	G	0.196303	0.0505317	0.0180901	0.00521667	2.28261
1	S1_25358980	25358980	A	G	0.260038	-0.0455868	0.0163212	0.00522044	2.28229
1	S1_25359002	25359002	A	G	0.260038	-0.0455868	0.0163212	0.00522044	2.28229
7	S7_24211922	24211922	A	G	0.356044	-0.0526844	0.0188669	0.00523153	2.28137
2	S2_13604341	13604341	A	G	0.231039	0.0490966	0.0175848	0.00523859	2.28079
1	S1_34959044	34959044	G	A	0.137363	0.068388	0.024505	0.00525816	2.27917
18	S18_8204837	8204837	A	G	0.174634	0.0514957	0.0184537	0.00526212	2.27884
11	S11_14878461	14878461	A	G	0.355641	0.039948	0.0143163	0.00526469	2.27863
16	S16_26095237	26095237	G	A	0.104207	0.0663759	0.0237878	0.00526531	2.27858
15	S15_10842522	10842522	A	G	0.378585	-0.0441268	0.0158158	0.00526999	2.27819
6	S6_27432835	27432835	G	A	0.275972	0.0429717	0.0154024	0.00527188	2.27803
6	S6_27432880	27432880	G	A	0.275972	0.0429717	0.0154024	0.00527188	2.27803
12	S12_326110	326110	A	G	0.0818993	-0.0674633	0.0241825	0.0052748	2.27779
12	S12_326121	326121	A	G	0.0818993	-0.0674633	0.0241825	0.0052748	2.27779
15	S15_1819392	1819392	A	G	0.11536	-0.0645637	0.0231451	0.00527869	2.27747
1	S1_24395942	24395942	A	G	0.189611	-0.0505744	0.0181328	0.00528536	2.27693
9	S9_24248435	24248435	A	G	0.332059	0.0438466	0.0157215	0.00528781	2.27672
2	S2_12920404	12920404	G	A	0.376036	-0.0441473	0.0158343	0.00530212	2.27555
9	S9_26515094	26515094	A	G	0.267686	0.0485049	0.0174015	0.00531327	2.27464
2	S2_1403714	1403714	A	G	0.266412	0.0449305	0.0161222	0.00532203	2.27392
7	S7_5370289	5370289	A	G	0.0895475	-0.0637867	0.0228891	0.00532363	2.27379
1	S1_28509969	28509969	A	G	0.185468	-0.0471428	0.0169207	0.00533459	2.2729
5	S5_8780568	8780568	A	G	0.256533	-0.0575856	0.0206695	0.00533603	2.27278
5	S5_8780586	8780586	A	G	0.256533	-0.0575856	0.0206695	0.00533603	2.27278
12	S12_28710810	28710810	A	G	0.17304	-0.0538568	0.0193332	0.00534101	2.27238
3	S3_26043889	26043889	A	G	0.209341	0.0715455	0.0256864	0.00534703	2.27189
1	S1_28587532	28587532	A	G	0.24761	-0.0458849	0.016478	0.00535919	2.2709
14	S14_13746606	13746606	A	G	0.26195	0.0475792	0.0170904	0.00536979	2.27004
14	S14_8950801	8950801	A	G	0.138942	-0.0626164	0.0224931	0.00537244	2.26983
1	S1_19838728	19838728	G	A	0.482154	-0.0413252	0.0148473	0.00538005	2.26921
9	S9_24997857	24997857	G	A	0.458891	-0.0396284	0.0142381	0.00538155	2.26909
7	S7_17934412	17934412	A	G	0.189293	-0.0511556	0.0183806	0.00538363	2.26892
15	S15_11740165	11740165	G	A	0.307521	0.0437528	0.0157277	0.00540427	2.26726
1	S1_25745240	25745240	A	G	0.258126	-0.0474412	0.0170538	0.00540499	2.26721
11	S11_1897921	1897921	A	G	0.0516252	0.096089	0.0345498	0.00541627	2.2663
11	S11_1897928	1897928	A	G	0.0516252	0.096089	0.0345498	0.00541627	2.2663
15	S15_7928581	7928581	A	G	0.275653	0.0452687	0.016278	0.00541971	2.26602
1	S1_26220336	26220336	A	G	0.236456	-0.0456453	0.0164151	0.00542428	2.26566
17	S17_11839945	11839945	G	A	0.118866	-0.0470867	0.0169383	0.00543775	2.26458
17	S17_11839947	11839947	G	A	0.118866	-0.0470867	0.0169383	0.00543775	2.26458
17	S17_11839948	11839948	G	A	0.118866	-0.0470867	0.0169383	0.00543775	2.26458
7	S7_17916754	17916754	G	A	0.21638	-0.0498164	0.0179211	0.00543993	2.26441
6	S6_26242791	26242791	G	A	0.319312	0.043769	0.0157459	0.00544088	2.26433
12	S12_1811951	1811951	A	G	0.114404	0.0683696	0.0245979	0.00544451	2.26404
2	S2_11929612	11929612	G	A	0.289675	0.0471084	0.0169499	0.00544814	2.26375
1	S1_19947006	19947006	A	G	0.402167	0.0403616	0.0145252	0.00545718	2.26303
1	S1_29740797	29740797	A	G	0.258764	-0.0464948	0.0167347	0.00546359	2.26252
1	S1_25733753	25733753	A	G	0.252709	-0.0466772	0.0168018	0.00546756	2.26221
15	S15_667427	667427	A	G	0.0933716	-0.0708838	0.0255166	0.00547039	2.26198
15	S15_11773050	11773050	G	A	0.308477	0.0437904	0.0157678	0.0054829	2.26099
1	S1_25517945	25517945	A	G	0.259401	-0.0471761	0.01699	0.00549127	2.26033
2	S2_1575418	1575418	G	A	0.109943	0.0580654	0.0209138	0.00549621	2.25994
12	S12_771321	771321	A	G	0.104207	-0.0631257	0.0227378	0.00549914	2.25971
2	S2_2004715	2004715	G	A	0.100382	0.0614673	0.0221427	0.00550388	2.25933
12	S12_2724887	2724887	A	G	0.126195	0.0664934	0.0239538	0.00550489	2.25925
7	S7_24217631	24217631	A	G	0.265774	-0.0456222	0.0164353	0.00550545	2.25921
1	S1_26220349	26220349	A	G	0.236775	-0.0455462	0.0164093	0.00550935	2.2589
11	S11_1407315	1407315	A	G	0.053856	0.0955603	0.0344288	0.00551021	2.25883
1	S1_29933725	29933725	A	G	0.254939	-0.0447414	0.0161197	0.00551033	2.25882
1	S1_26097769	26097769	A	G	0.263225	-0.0470543	0.0169539	0.00551295	2.25862
12	S12_1775195	1775195	A	G	0.348311	-0.0427133	0.0153914	0.00551793	2.25822
9	S9_24922318	24922318	G	A	0.31262	-0.0417799	0.0150575	0.00552552	2.25763
1	S1_30109272	30109272	A	G	0.260357	-0.0436132	0.0157196	0.00552953	2.25731
3	S3_14795972	14795972	G	A	0.175271	-0.0523903	0.0188926	0.00555326	2.25545
15	S15_10883598	10883598	A	G	0.285532	-0.047565	0.0171549	0.00555963	2.25495
2	S2_504357	504357	A	G	0.138942	0.0578565	0.0208671	0.00556079	2.25486
2	S2_12323785	12323785	A	G	0.270554	0.0451539	0.0162865	0.0055632	2.25468
9	S9_23245555	23245555	G	A	0.226577	-0.0467369	0.0168647	0.00558357	2.25309
9	S9_23245564	23245564	G	A	0.226577	-0.0467369	0.0168647	0.00558357	2.25309
12	S12_726519	726519	A	G	0.0768005	-0.0728469	0.0262878	0.00558627	2.25288
12	S12_726528	726528	A	G	0.0768005	-0.0728469	0.0262878	0.00558627	2.25288
1	S1_25524993	25524993	A	G	0.256214	-0.0446059	0.0160974	0.00558838	2.25271
1	S1_27178444	27178444	A	G	0.161249	-0.0466711	0.0168437	0.00559121	2.25249
1	S1_27178447	27178447	A	G	0.161249	-0.0466711	0.0168437	0.00559121	2.25249
15	S15_2556423	2556423	A	G	0.08413	-0.0702569	0.025363	0.00560477	2.25144
15	S15_11772658	11772658	G	A	0.309114	0.0436684	0.0157653	0.00560706	2.25126
11	S11_7076468	7076468	A	G	0.153282	-0.0582561	0.0210321	0.00560793	2.2512
12	S12_29160591	29160591	A	G	0.160293	-0.0542747	0.0195954	0.0056096	2.25107
15	S15_10934375	10934375	A	G	0.331421	-0.047733	0.0172343	0.00561162	2.25091
1	S1_18639770	18639770	A	G	0.435309	-0.0384925	0.0138997	0.00561774	2.25044
18	S18_6297159	6297159	A	G	0.337157	0.0436229	0.015753	0.00561959	2.2503
16	S16_22475034	22475034	A	G	0.0905035	0.0610963	0.0220687	0.00563212	2.24933
16	S16_22475044	22475044	A	G	0.0905035	0.0610963	0.0220687	0.00563212	2.24933
2	S2_493912	493912	A	G	0.140217	0.0576837	0.0208365	0.00563321	2.24924
11	S11_8441714	8441714	G	A	0.447419	0.0398269	0.0143863	0.00563337	2.24923
3	S3_14899443	14899443	A	G	0.348311	0.0414064	0.0149579	0.00563666	2.24898
1	S1_26492592	26492592	A	G	0.262588	-0.0471943	0.0170509	0.00564271	2.24851
2	S2_949427	949427	G	A	0.265456	0.0453619	0.0163892	0.00564384	2.24843
1	S1_29979374	29979374	A	G	0.267049	-0.046112	0.016661	0.00564612	2.24825
11	S11_14598437	14598437	A	G	0.224347	0.0451877	0.016328	0.005649	2.24803
16	S16_22582356	22582356	A	G	0.288719	0.0349297	0.0126227	0.00565388	2.24765
6	S6_550582	550582	A	G	0.155832	0.0582326	0.0210442	0.00565484	2.24758
16	S16_22482079	22482079	A	G	0.171765	0.0495464	0.0179074	0.0056606	2.24714
11	S11_2085701	2085701	A	G	0.150414	0.0580863	0.0209971	0.0056681	2.24656
1	S1_29501588	29501588	A	G	0.384321	-0.0315243	0.0113958	0.00566926	2.24647
15	S15_11130330	11130330	A	G	0.35819	-0.0387238	0.0140005	0.00567698	2.24588
15	S15_7069881	7069881	A	G	0.483429	-0.0408476	0.0147701	0.00568271	2.24544
9	S9_213446	213446	G	A	0.356597	0.0418856	0.0151472	0.00568802	2.24504
9	S9_213452	213452	G	A	0.356597	0.0418856	0.0151472	0.00568802	2.24504
6	S6_18871290	18871290	A	G	0.27406	-0.0439491	0.0158958	0.00569536	2.24448
1	S1_27117966	27117966	A	G	0.0571429	-0.0972623	0.0351792	0.00569629	2.24441
1	S1_26535122	26535122	A	G	0.258445	-0.046943	0.0169803	0.0056999	2.24413
11	S11_1826357	1826357	A	G	0.0532186	0.0954588	0.0345355	0.00570831	2.24349
2	S2_11973726	11973726	A	G	0.336201	-0.0447249	0.0161813	0.00570981	2.24338
2	S2_24660697	24660697	G	A	0.48956	0.0457846	0.0165653	0.00571181	2.24323
3	S3_22824318	22824318	G	A	0.187699	-0.0497785	0.0180134	0.00571993	2.24261
2	S2_2695210	2695210	A	G	0.407584	-0.0382319	0.0138359	0.00572306	2.24237
2	S2_27685610	27685610	A	G	0.124283	0.052931	0.0191559	0.00572426	2.24228
9	S9_26533537	26533537	A	G	0.235182	0.0505305	0.0182874	0.00572504	2.24222
6	S6_27433336	27433336	A	G	0.131612	-0.063009	0.0228148	0.00574895	2.24041
1	S1_3063988	3063988	A	G	0.101648	-0.0836132	0.0302891	0.00577128	2.23873
15	S15_10559973	10559973	A	G	0.363926	-0.0412828	0.0149567	0.00577745	2.23826
1	S1_24935093	24935093	A	G	0.236775	-0.0472751	0.0171339	0.00579506	2.23694
4	S4_25210138	25210138	G	A	0.0642857	-0.105922	0.0383917	0.00579835	2.2367
7	S7_22394053	22394053	G	A	0.468133	0.0407582	0.0147739	0.00580136	2.23647
15	S15_10883656	10883656	G	A	0.417145	0.042941	0.0155666	0.00580612	2.23611
12	S12_3172598	3172598	A	G	0.125558	0.0669912	0.0242867	0.00580931	2.23588
1	S1_29933693	29933693	A	G	0.254621	-0.0445214	0.0161415	0.00581227	2.23565
16	S16_24948547	24948547	A	G	0.116635	0.0536074	0.0194395	0.00582183	2.23494
1	S1_30103101	30103101	A	G	0.289994	-0.0361375	0.013106	0.00582761	2.23451
10	S10_9123	9123	A	G	0.139579	-0.0520284	0.0188693	0.00582802	2.23448
17	S17_11839950	11839950	G	A	0.119184	-0.0467002	0.0169388	0.00583353	2.23407
11	S11_831427	831427	A	G	0.418738	-0.043841	0.0159025	0.00583595	2.23389
2	S2_1992980	1992980	G	A	0.14914	0.0524058	0.019011	0.00584056	2.23355
1	S1_25525008	25525008	A	G	0.256851	-0.0443593	0.0160929	0.00584333	2.23334
15	S15_2422635	2422635	A	G	0.142766	-0.0585085	0.0212278	0.00584727	2.23305
1	S1_24935076	24935076	A	G	0.237412	-0.0472228	0.0171389	0.005864	2.23181
7	S7_24212187	24212187	A	G	0.273423	-0.0449008	0.0162963	0.00586419	2.23179
16	S16_24549996	24549996	A	G	0.100382	0.0681368	0.0247307	0.00586642	2.23163
2	S2_8185654	8185654	A	G	0.327597	-0.0426154	0.0154759	0.0058932	2.22965
2	S2_684617	684617	A	G	0.137349	0.0541525	0.0196662	0.00589461	2.22954
2	S2_684619	684619	A	G	0.137349	0.0541525	0.0196662	0.00589461	2.22954
7	S7_23062719	23062719	A	G	0.200127	0.0497388	0.018067	0.0059048	2.22879
1	S1_26267157	26267157	A	G	0.265774	-0.0458919	0.0166754	0.00592199	2.22753
1	S1_26267164	26267164	A	G	0.265774	-0.0458919	0.0166754	0.00592199	2.22753
3	S3_28602060	28602060	A	G	0.163187	-0.076057	0.0276405	0.00592953	2.22698
1	S1_2701379	2701379	A	G	0.131931	-0.0574142	0.0208657	0.00593031	2.22692
1	S1_20716117	20716117	G	A	0.477055	0.0399539	0.014525	0.00594696	2.2257
9	S9_26635050	26635050	A	G	0.271511	0.0449908	0.0163587	0.00595461	2.22515
9	S9_8128150	8128150	A	G	0.188974	0.0529207	0.0192541	0.00598617	2.22285
15	S15_1169935	1169935	A	G	0.277565	-0.0366022	0.013318	0.00599007	2.22257
16	S16_22583158	22583158	A	G	0.26673	0.0365282	0.0132968	0.00601157	2.22101
13	S13_13772718	13772718	G	A	0.107712	0.05513	0.0200684	0.00601236	2.22096
12	S12_1237404	1237404	A	G	0.0889101	0.0734353	0.0267334	0.00601531	2.22074
1	S1_26405811	26405811	A	G	0.246654	-0.0459939	0.0167451	0.00601961	2.22043
1	S1_26405818	26405818	A	G	0.246654	-0.0459939	0.0167451	0.00601961	2.22043
16	S16_25217642	25217642	A	G	0.369662	0.0419032	0.015256	0.00602038	2.22038
6	S6_27530474	27530474	A	G	0.126514	-0.0636825	0.0231884	0.00602703	2.2199
6	S6_19160662	19160662	A	G	0.388783	0.0419337	0.0152698	0.00602914	2.21974
11	S11_17411573	17411573	A	G	0.268642	0.0491058	0.0178822	0.00603145	2.21958
6	S6_18941138	18941138	A	G	0.169216	-0.0496214	0.0180703	0.00603232	2.21952
1	S1_24709468	24709468	A	G	0.244105	-0.0467889	0.01704	0.00603568	2.21927
2	S2_1424133	1424133	G	A	0.0763736	0.0962069	0.0350394	0.00603865	2.21906
2	S2_1424154	1424154	G	A	0.0763736	0.0962069	0.0350394	0.00603865	2.21906
11	S11_1238739	1238739	A	G	0.232951	0.0503381	0.0183339	0.00603959	2.21899
11	S11_1238740	1238740	A	G	0.232951	0.0503381	0.0183339	0.00603959	2.21899
1	S1_25933050	25933050	A	G	0.45921	-0.0417755	0.0152161	0.0060424	2.21879
2	S2_1005473	1005473	G	A	0.26673	0.0450248	0.0164009	0.0060461	2.21852
1	S1_24760909	24760909	A	G	0.255895	-0.0470388	0.0171354	0.00604862	2.21834
17	S17_4270339	4270339	A	G	0.0736138	-0.0660899	0.0240795	0.00605747	2.21771
1	S1_26097734	26097734	A	G	0.2645	-0.046373	0.0168961	0.00605852	2.21763
1	S1_26097737	26097737	A	G	0.2645	-0.046373	0.0168961	0.00605852	2.21763
1	S1_31262687	31262687	G	A	0.319949	-0.0410008	0.0149422	0.00607027	2.21679
2	S2_118051	118051	G	A	0.140854	0.0572097	0.0208517	0.00607616	2.21637
2	S2_22476305	22476305	A	G	0.0936902	0.0667532	0.0243307	0.00607741	2.21628
2	S2_915820	915820	A	G	0.316125	-0.0381653	0.0139111	0.0060787	2.21619
2	S2_915834	915834	A	G	0.316125	-0.0381653	0.0139111	0.0060787	2.21619
1	S1_26063565	26063565	A	G	0.101338	-0.0533245	0.019445	0.00610047	2.21464
12	S12_1176089	1176089	A	G	0.0917782	0.0727104	0.0265157	0.00610369	2.21441
16	S16_2490680	2490680	A	G	0.460166	0.0370713	0.0135195	0.00610558	2.21427
1	S1_30593313	30593313	G	A	0.405672	-0.0310263	0.0113154	0.00610777	2.21412
12	S12_1244631	1244631	A	G	0.0905035	0.0729644	0.026615	0.00611631	2.21351
2	S2_11771761	11771761	A	G	0.222116	0.0486832	0.0177586	0.006118	2.21339
15	S15_7070066	7070066	G	A	0.240599	0.0512769	0.0187056	0.00612031	2.21323
1	S1_26191395	26191395	G	A	0.319312	-0.0430614	0.0157105	0.00612666	2.21278
1	S1_28598803	28598803	A	G	0.260038	-0.045794	0.0167076	0.00612697	2.21275
2	S2_11740205	11740205	A	G	0.218611	0.0493735	0.0180137	0.00612731	2.21273
1	S1_2228074	2228074	G	A	0.0844487	0.0741279	0.0270559	0.0061476	2.21129
1	S1_30375119	30375119	G	A	0.413321	-0.0427377	0.0155991	0.00614835	2.21124
3	S3_15810806	15810806	A	G	0.0828553	-0.0747582	0.0272866	0.00614883	2.21121
14	S14_11000917	11000917	A	G	0.430529	0.0434415	0.0158573	0.00615277	2.21093
1	S1_28854727	28854727	A	G	0.172403	-0.0463616	0.0169235	0.00615356	2.21087
2	S2_4837031	4837031	G	A	0.220841	0.0486744	0.017772	0.00616603	2.20999
13	S13_25394169	25394169	A	G	0.125558	0.0606082	0.0221332	0.00617494	2.20937
17	S17_11752728	11752728	A	G	0.421429	0.0499363	0.0182442	0.00619829	2.20773
5	S5_28265009	28265009	A	G	0.0755258	-0.0711966	0.0260179	0.00621078	2.20685
12	S12_1212412	1212412	A	G	0.0898662	0.0727515	0.0265866	0.0062116	2.2068
2	S2_12045050	12045050	A	G	0.490121	-0.0426167	0.0155777	0.00622377	2.20595
3	S3_14899447	14899447	A	G	0.34863	0.0409703	0.0149769	0.00622739	2.20569
12	S12_2135662	2135662	G	A	0.216061	0.0480257	0.0175588	0.00623551	2.20513
12	S12_2349893	2349893	A	G	0.113767	0.0670868	0.0245338	0.00624828	2.20424
3	S3_28601628	28601628	A	G	0.164286	-0.0749651	0.0274194	0.00625675	2.20365
1	S1_26514339	26514339	A	G	0.266093	-0.0459787	0.0168197	0.00626429	2.20313
15	S15_10858475	10858475	A	G	0.467495	-0.0438817	0.0160547	0.00627116	2.20265
3	S3_26815615	26815615	A	G	0.220879	0.0597268	0.0218534	0.00627483	2.2024
15	S15_2385327	2385327	G	A	0.267049	-0.0454948	0.0166477	0.00628001	2.20204
1	S1_24407543	24407543	A	G	0.196941	-0.0496776	0.0181786	0.00628065	2.202
1	S1_24407544	24407544	A	G	0.196941	-0.0496776	0.0181786	0.00628065	2.202
1	S1_24407546	24407546	A	G	0.196941	-0.0496776	0.0181786	0.00628065	2.202
12	S12_326114	326114	A	G	0.0815806	-0.0664772	0.0243283	0.00628548	2.20166
3	S3_27968733	27968733	G	A	0.300549	0.0626907	0.0229481	0.00629807	2.20079
9	S9_24119325	24119325	G	A	0.420331	-0.0391424	0.0143287	0.00629994	2.20066
12	S12_2308728	2308728	A	G	0.108668	0.0678527	0.0248413	0.00630567	2.20027
1	S1_30593190	30593190	A	G	0.463671	0.0364057	0.0133302	0.0063128	2.19978
6	S6_27523296	27523296	A	G	0.130656	-0.0625295	0.0228957	0.00631309	2.19976
1	S1_21421547	21421547	A	G	0.414595	-0.0432322	0.0158305	0.00631524	2.19961
1	S1_24632844	24632844	A	G	0.252709	-0.046896	0.0171743	0.00632202	2.19914
12	S12_561252	561252	G	A	0.199809	-0.0487577	0.0178584	0.00632883	2.19868
9	S9_22873561	22873561	A	G	0.272785	0.0417531	0.0152954	0.00633764	2.19807
15	S15_11770141	11770141	G	A	0.308477	0.043041	0.0157673	0.00633796	2.19805
7	S7_23063310	23063310	A	G	0.195666	0.049709	0.0182143	0.0063502	2.19721
1	S1_20663853	20663853	A	G	0.304334	-0.0363518	0.0133219	0.00635802	2.19668
1	S1_27044392	27044392	A	G	0.251115	-0.045658	0.0167328	0.00635948	2.19658
1	S1_24827890	24827890	A	G	0.258445	-0.0442226	0.0162113	0.00637402	2.19559
1	S1_24827895	24827895	A	G	0.258445	-0.0442226	0.0162113	0.00637402	2.19559
1	S1_24322515	24322515	A	G	0.195029	-0.050483	0.018507	0.00637617	2.19544
1	S1_24925699	24925699	A	G	0.258445	-0.0458075	0.016793	0.00637638	2.19543
11	S11_1824296	1824296	A	G	0.0528999	0.0945785	0.0346784	0.00638543	2.19481
15	S15_11749663	11749663	G	A	0.31485	0.0427794	0.0156864	0.00638819	2.19462
1	S1_21443403	21443403	A	G	0.499681	-0.0495005	0.0181536	0.00639607	2.19409
1	S1_29477845	29477845	A	G	0.272467	-0.045418	0.016657	0.00639792	2.19396
1	S1_29477857	29477857	A	G	0.272467	-0.045418	0.016657	0.00639792	2.19396
14	S14_12378309	12378309	A	G	0.446144	0.0425487	0.015606	0.00640225	2.19367
12	S12_1651475	1651475	G	A	0.120459	0.0626836	0.0229988	0.00642013	2.19246
15	S15_9087472	9087472	A	G	0.246335	-0.0493904	0.0181262	0.00643377	2.19153
16	S16_24805877	24805877	A	G	0.0984704	0.0655291	0.0240501	0.00643611	2.19138
12	S12_26917790	26917790	A	G	0.360421	-0.0401564	0.0147384	0.00643777	2.19126
1	S1_24709620	24709620	A	G	0.256851	-0.0467463	0.017158	0.00644059	2.19107
14	S14_11589977	11589977	G	A	0.40153	-0.041152	0.0151053	0.00644312	2.1909
14	S14_11586664	11586664	G	A	0.336201	-0.0433129	0.0158989	0.00644451	2.19081
9	S9_25021295	25021295	G	A	0.459528	-0.0388916	0.0142769	0.00644794	2.19058
18	S18_6154421	6154421	A	G	0.376354	-0.0396656	0.0145622	0.00645211	2.1903
1	S1_30750501	30750501	G	A	0.244742	-0.0514263	0.0188816	0.00645704	2.18997
1	S1_29007471	29007471	A	G	0.267686	-0.044523	0.0163481	0.00646058	2.18973
1	S1_29007492	29007492	A	G	0.267686	-0.044523	0.0163481	0.00646058	2.18973
9	S9_16772393	16772393	A	G	0.2645	-0.0433336	0.0159115	0.00646104	2.1897
6	S6_27439171	27439171	A	G	0.128744	-0.0629997	0.023133	0.0064619	2.18964
16	S16_20433458	20433458	A	G	0.055768	0.0903099	0.0331649	0.00646812	2.18922
2	S2_29139785	29139785	G	A	0.31963	-0.0430396	0.0158066	0.00647148	2.189
1	S1_24750805	24750805	A	G	0.329509	-0.0322234	0.0118375	0.00648567	2.18805
7	S7_21796139	21796139	G	A	0.399618	-0.0386539	0.0142002	0.00648764	2.18791
2	S2_12093481	12093481	A	G	0.484066	-0.0420085	0.0154336	0.00649114	2.18768
11	S11_4805876	4805876	G	A	0.299873	0.0419699	0.0154204	0.00649463	2.18745
14	S14_1035794	1035794	A	G	0.208094	-0.0515133	0.0189292	0.00650118	2.18701
6	S6_2277630	2277630	G	A	0.335883	0.0423404	0.0155599	0.00650604	2.18668
9	S9_1419062	1419062	A	G	0.214468	0.0498117	0.0183058	0.00650672	2.18664
9	S9_5932804	5932804	G	A	0.223709	0.0497451	0.0182827	0.00651066	2.18637
1	S1_32199015	32199015	A	G	0.225621	-0.0452143	0.0166179	0.00651202	2.18628
1	S1_24407533	24407533	A	G	0.197259	-0.0497408	0.0182836	0.00651806	2.18588
6	S6_18871518	18871518	A	G	0.418738	0.0391996	0.014409	0.00651833	2.18586
1	S1_26634509	26634509	A	G	0.250478	-0.0462589	0.0170044	0.0065201	2.18575
1	S1_26320000	26320000	A	G	0.235182	-0.0459773	0.0169009	0.00652012	2.18574
2	S2_915848	915848	A	G	0.241555	-0.0400654	0.0147291	0.0065253	2.1854
1	S1_29523300	29523300	A	G	0.272785	-0.0456331	0.0167776	0.00653046	2.18506
1	S1_30137687	30137687	A	G	0.248566	-0.0461688	0.0169747	0.00653085	2.18503
1	S1_25770808	25770808	A	G	0.253346	-0.0458209	0.0168474	0.006533	2.18489
18	S18_8111064	8111064	A	G	0.170491	0.0530801	0.0195179	0.00653697	2.18462
7	S7_6736470	6736470	A	G	0.340025	-0.0380119	0.013978	0.00653973	2.18444
15	S15_11729045	11729045	G	A	0.26673	0.0412253	0.0151618	0.00654744	2.18393
1	S1_30480822	30480822	A	G	0.0522626	-0.0880542	0.0323955	0.00656587	2.18271
14	S14_15925137	15925137	A	G	0.0771192	-0.0736224	0.0270862	0.00656614	2.18269
11	S11_1465097	1465097	A	G	0.0522626	0.0950362	0.0349656	0.00656797	2.18257
1	S1_28546789	28546789	A	G	0.107712	0.0621492	0.0228678	0.00657257	2.18226
11	S11_1406636	1406636	A	G	0.053856	0.0936534	0.0344632	0.00657791	2.18191
1	S1_26406040	26406040	A	G	0.248885	-0.0461354	0.0169773	0.00657814	2.1819
1	S1_24750768	24750768	A	G	0.329191	-0.0321048	0.0118149	0.00658117	2.1817
2	S2_24660744	24660744	G	A	0.491209	0.0448398	0.0165014	0.00658122	2.18169
9	S9_5361014	5361014	A	G	0.193754	0.049791	0.0183249	0.00658522	2.18143
12	S12_2476080	2476080	G	A	0.272467	0.0449054	0.0165272	0.00658661	2.18134
1	S1_24872987	24872987	A	G	0.188018	-0.0466044	0.0171539	0.006591	2.18105
6	S6_550540	550540	A	G	0.15615	0.0568072	0.0209095	0.00659134	2.18103
6	S6_550549	550549	A	G	0.15615	0.0568072	0.0209095	0.00659134	2.18103
1	S1_24642130	24642130	A	G	0.254939	-0.0464718	0.017107	0.00659687	2.18066
1	S1_24179788	24179788	A	G	0.191842	-0.0514994	0.0189618	0.00660856	2.17989
16	S16_26055567	26055567	A	G	0.207776	0.0414215	0.0152524	0.00661294	2.17961
15	S15_2303544	2303544	A	G	0.131294	-0.059802	0.0220247	0.00662313	2.17894
15	S15_2303558	2303558	A	G	0.131294	-0.059802	0.0220247	0.00662313	2.17894
15	S15_2303567	2303567	A	G	0.131294	-0.059802	0.0220247	0.00662313	2.17894
9	S9_25305156	25305156	A	G	0.120879	0.0786721	0.0289766	0.00662717	2.17867
1	S1_30591071	30591071	A	G	0.463671	0.0357759	0.0131772	0.00662784	2.17863
2	S2_12248914	12248914	A	G	0.267049	0.0459949	0.0169413	0.00662841	2.17859
2	S2_1403165	1403165	G	A	0.268005	0.043961	0.0161932	0.00663205	2.17835
15	S15_1557955	1557955	A	G	0.0889101	-0.0717697	0.0264404	0.00663962	2.17786
2	S2_915850	915850	A	G	0.241236	-0.0399864	0.0147324	0.00664386	2.17758
11	S11_15639068	15639068	A	G	0.147802	0.0721161	0.0265708	0.00664541	2.17748
1	S1_30351193	30351193	G	A	0.420013	0.0391582	0.0144277	0.00664572	2.17746
1	S1_4105030	4105030	A	G	0.220523	0.0493944	0.0182006	0.00664996	2.17718
1	S1_22695617	22695617	G	A	0.488528	0.0408993	0.015071	0.00665217	2.17704
1	S1_27885869	27885869	A	G	0.246973	-0.0442095	0.0162923	0.0066574	2.1767
1	S1_27885891	27885891	A	G	0.246973	-0.0442095	0.0162923	0.0066574	2.1767
1	S1_20956326	20956326	A	G	0.166029	-0.0525762	0.019378	0.00666387	2.17627
15	S15_7073284	7073284	G	A	0.241555	0.0504929	0.0186112	0.006667	2.17607
1	S1_26412664	26412664	A	G	0.260676	-0.0460668	0.0169818	0.00667329	2.17566
1	S1_26412704	26412704	A	G	0.260676	-0.0460668	0.0169818	0.00667329	2.17566
1	S1_26412706	26412706	A	G	0.260676	-0.0460668	0.0169818	0.00667329	2.17566
14	S14_10511743	10511743	A	G	0.482473	0.0390391	0.0143919	0.00667623	2.17547
14	S14_10511749	10511749	A	G	0.482473	0.0390391	0.0143919	0.00667623	2.17547
14	S14_1099110	1099110	A	G	0.208094	-0.0514024	0.0189565	0.00669609	2.17418
7	S7_5473580	5473580	A	G	0.457935	0.0387459	0.0142893	0.00669746	2.17409
5	S5_11633932	11633932	A	G	0.167304	-0.052476	0.0193534	0.00669883	2.174
1	S1_29452706	29452706	A	G	0.267686	-0.0451278	0.0166436	0.00669969	2.17395
16	S16_5621585	5621585	G	A	0.293818	-0.0430687	0.0158891	0.00671647	2.17286
6	S6_21046995	21046995	A	G	0.179732	-0.0509266	0.0187903	0.00672307	2.17243
15	S15_2274270	2274270	A	G	0.206182	-0.050097	0.0184848	0.00672486	2.17232
6	S6_2517176	2517176	G	A	0.145953	0.0545572	0.0201312	0.00672667	2.1722
1	S1_29337998	29337998	A	G	0.144041	0.0527226	0.0194582	0.00673782	2.17148
1	S1_29338010	29338010	A	G	0.144041	0.0527226	0.0194582	0.00673782	2.17148
3	S3_2581629	2581629	A	G	0.116316	0.0557651	0.0205847	0.00674743	2.17086
3	S3_2581640	2581640	A	G	0.116316	0.0557651	0.0205847	0.00674743	2.17086
12	S12_532365	532365	A	G	0.0763736	-0.0925077	0.0341488	0.00674951	2.17073
6	S6_19160705	19160705	G	A	0.133206	-0.057788	0.0213351	0.00675697	2.17025
15	S15_650723	650723	A	G	0.0863607	-0.0718946	0.0265432	0.00675705	2.17024
15	S15_11749680	11749680	G	A	0.314532	0.0424424	0.0156738	0.00677177	2.1693
2	S2_4903284	4903284	G	A	0.21638	0.0473963	0.0175083	0.00678779	2.16827
17	S17_8482709	8482709	A	G	0.5	0.0383508	0.0141715	0.00680594	2.16711
13	S13_2574607	2574607	A	G	0.18738	-0.0497963	0.0184047	0.00681743	2.16638
1	S1_24197294	24197294	A	G	0.178458	-0.051628	0.0190819	0.00681797	2.16634
1	S1_31842341	31842341	A	G	0.124283	0.0596754	0.0220569	0.00681964	2.16624
1	S1_2223141	2223141	G	A	0.08413	0.0733176	0.0271047	0.00683091	2.16552
2	S2_3694303	3694303	A	G	0.182282	0.0514244	0.0190149	0.00684218	2.16481
17	S17_4270340	4270340	A	G	0.0732951	-0.0651972	0.0241115	0.00685123	2.16423
1	S1_30505334	30505334	A	G	0.368069	-0.0406645	0.0150401	0.00685653	2.1639
2	S2_945786	945786	G	A	0.265137	0.0443343	0.0163984	0.00685991	2.16368
15	S15_8507762	8507762	A	G	0.30529	0.0450198	0.0166529	0.00686304	2.16348
1	S1_25525120	25525120	A	G	0.408222	-0.041314	0.0152831	0.00686658	2.16326
1	S1_30593308	30593308	A	G	0.408859	-0.0306531	0.0113396	0.00686772	2.16319
15	S15_2258133	2258133	G	A	0.332377	-0.0419122	0.0155072	0.00687672	2.16262
2	S2_11993816	11993816	A	G	0.227852	0.0461705	0.0170835	0.00687935	2.16245
1	S1_1709948	1709948	G	A	0.498725	0.0358753	0.013275	0.00688275	2.16224
1	S1_20920506	20920506	A	G	0.452836	0.0320756	0.0118714	0.00689393	2.16153
15	S15_10213243	10213243	A	G	0.218132	-0.054444	0.0201503	0.00689471	2.16148
12	S12_1362054	1362054	A	G	0.0908222	0.0718233	0.0265834	0.00689636	2.16138
15	S15_11581347	11581347	G	A	0.403123	0.0456319	0.0168895	0.00689666	2.16136
1	S1_30011214	30011214	A	G	0.231039	-0.0401131	0.0148483	0.0069021	2.16102
1	S1_30011227	30011227	A	G	0.231039	-0.0401131	0.0148483	0.0069021	2.16102
1	S1_26433302	26433302	A	G	0.251753	-0.0450761	0.0166857	0.00690327	2.16095
1	S1_26433305	26433305	A	G	0.251753	-0.0450761	0.0166857	0.00690327	2.16095
1	S1_24393938	24393938	A	G	0.176864	-0.0494119	0.0182922	0.0069079	2.16065
7	S7_24128568	24128568	A	G	0.227215	-0.0465521	0.0172357	0.00691481	2.16022
8	S8_4042473	4042473	A	G	0.141758	0.0756882	0.0280235	0.00691548	2.16018
1	S1_29395746	29395746	A	G	0.447419	-0.0394777	0.0146175	0.00691908	2.15995
1	S1_26170115	26170115	A	G	0.0500319	-0.0792834	0.0293661	0.00693758	2.15879
1	S1_26170116	26170116	A	G	0.0500319	-0.0792834	0.0293661	0.00693758	2.15879
7	S7_23063293	23063293	A	G	0.199809	0.0489483	0.0181331	0.00694663	2.15823
11	S11_15053217	15053217	A	G	0.30051	0.0427883	0.0158514	0.00694786	2.15815
1	S1_24926622	24926622	A	G	0.263862	-0.0448914	0.0166308	0.00694872	2.1581
1	S1_24750771	24750771	A	G	0.329191	-0.0318961	0.0118179	0.00695544	2.15768
3	S3_2581641	2581641	A	G	0.115997	0.0557559	0.0206607	0.00696233	2.15725
1	S1_24649121	24649121	A	G	0.276928	-0.0389687	0.0144471	0.0069897	2.15554
7	S7_25731306	25731306	A	G	0.123964	0.0572716	0.0212365	0.00699993	2.15491
7	S7_25731307	25731307	A	G	0.123964	0.0572716	0.0212365	0.00699993	2.15491
1	S1_26527230	26527230	A	G	0.234863	-0.0447005	0.0165761	0.00700337	2.15469
9	S9_24685855	24685855	A	G	0.350223	0.0410377	0.0152179	0.00700368	2.15467
1	S1_26506210	26506210	A	G	0.256851	-0.0451919	0.0167614	0.00701394	2.15404
15	S15_7059904	7059904	G	A	0.32218	0.0449914	0.01669	0.00702382	2.15343
1	S1_29490803	29490803	A	G	0.24761	-0.0443175	0.0164406	0.00702598	2.15329
1	S1_29928955	29928955	A	G	0.267049	-0.0451727	0.0167592	0.00703056	2.15301
11	S11_15306557	15306557	A	G	0.258445	-0.0401868	0.0149104	0.00703435	2.15278
2	S2_545451	545451	A	G	0.139579	0.0563248	0.0208988	0.00703627	2.15266
1	S1_30968708	30968708	A	G	0.260357	-0.0440603	0.0163488	0.00703844	2.15252
11	S11_17406249	17406249	A	G	0.267368	0.0482824	0.0179159	0.00703999	2.15243
15	S15_1783678	1783678	A	G	0.111855	-0.062826	0.023319	0.00705589	2.15145
1	S1_26091098	26091098	A	G	0.236456	-0.0452153	0.0167856	0.00706656	2.15079
1	S1_25770836	25770836	A	G	0.253027	-0.0452938	0.0168159	0.00707029	2.15056
2	S2_2331804	2331804	A	G	0.271829	0.0442949	0.0164478	0.00707983	2.14998
1	S1_20920505	20920505	A	G	0.453155	0.0319814	0.0118784	0.00709381	2.14912
11	S11_1301534	1301534	A	G	0.201083	0.0483688	0.0179663	0.00709823	2.14885
15	S15_10938352	10938352	A	G	0.290631	-0.0455245	0.0169111	0.00710275	2.14857
14	S14_1043476	1043476	A	G	0.20905	-0.0509761	0.018938	0.00710811	2.14825
5	S5_543047	543047	A	G	0.10102	0.0657806	0.0244426	0.00711901	2.14758
1	S1_18633540	18633540	A	G	0.393563	-0.0394061	0.0146439	0.00712469	2.14723
1	S1_26022502	26022502	A	G	0.261632	-0.0450587	0.0167448	0.00712565	2.14718
1	S1_26022503	26022503	A	G	0.261632	-0.0450587	0.0167448	0.00712565	2.14718
1	S1_26022506	26022506	A	G	0.261632	-0.0450587	0.0167448	0.00712565	2.14718
1	S1_26022513	26022513	A	G	0.261632	-0.0450587	0.0167448	0.00712565	2.14718
12	S12_29214256	29214256	A	G	0.136074	-0.0579614	0.0215421	0.00713208	2.14678
7	S7_17934411	17934411	A	G	0.193754	-0.0485462	0.0180456	0.00714107	2.14624
1	S1_21004014	21004014	G	A	0.298598	-0.0430471	0.0160026	0.00714507	2.14599
6	S6_18963653	18963653	A	G	0.143722	-0.0533931	0.0198488	0.00714541	2.14597
6	S6_19881768	19881768	A	G	0.242192	-0.0453758	0.0168689	0.00714707	2.14587
1	S1_29849342	29849342	A	G	0.251434	-0.0392472	0.0145907	0.00714773	2.14583
1	S1_2701369	2701369	A	G	0.130975	-0.056561	0.0210276	0.00714856	2.14578
1	S1_24645459	24645459	A	G	0.255258	-0.0461074	0.0171436	0.00715624	2.14532
1	S1_34224208	34224208	G	A	0.349586	0.0445545	0.0165673	0.00716021	2.14507
7	S7_2131027	2131027	G	A	0.127473	-0.0741046	0.0275574	0.00716447	2.14482
6	S6_24227912	24227912	A	G	0.11305	0.0862972	0.0320915	0.0071645	2.14481
6	S6_24227914	24227914	A	G	0.11305	0.0862972	0.0320915	0.0071645	2.14481
6	S6_24227917	24227917	A	G	0.11305	0.0862972	0.0320915	0.0071645	2.14481
6	S6_24227918	24227918	A	G	0.11305	0.0862972	0.0320915	0.0071645	2.14481
6	S6_24227919	24227919	A	G	0.11305	0.0862972	0.0320915	0.0071645	2.14481
7	S7_22393424	22393424	G	A	0.467495	0.0399102	0.014843	0.00717026	2.14447
15	S15_11542589	11542589	G	A	0.364563	0.0394447	0.0146713	0.00717618	2.14411
11	S11_5731746	5731746	A	G	0.480561	0.0385152	0.0143257	0.00717657	2.14408
2	S2_11925732	11925732	G	A	0.299873	0.0456885	0.0169982	0.00719136	2.14319
1	S1_25889863	25889863	A	G	0.457935	-0.0395726	0.0147254	0.00720178	2.14256
2	S2_11649333	11649333	A	G	0.219567	0.0483741	0.0180016	0.00720521	2.14235
15	S15_11749539	11749539	G	A	0.315169	0.0406081	0.015112	0.00720672	2.14226
15	S15_11749549	11749549	G	A	0.315169	0.0406081	0.015112	0.00720672	2.14226
1	S1_24564987	24564987	A	G	0.254939	-0.0460501	0.0171372	0.00720674	2.14226
1	S1_29849300	29849300	A	G	0.250159	-0.0391813	0.0145813	0.00720767	2.14221
1	S1_29849330	29849330	A	G	0.250159	-0.0391813	0.0145813	0.00720767	2.14221
1	S1_24283891	24283891	A	G	0.191205	-0.0501079	0.018648	0.00720901	2.14212
1	S1_27044398	27044398	A	G	0.250797	-0.0449778	0.016739	0.00720961	2.14209
11	S11_8348230	8348230	A	G	0.0659656	0.0755844	0.0281317	0.00721382	2.14183
1	S1_17288790	17288790	G	A	0.292543	0.0382856	0.0142503	0.00721696	2.14165
2	S2_11861752	11861752	A	G	0.226896	0.0479998	0.0178673	0.00722152	2.14137
1	S1_31017670	31017670	A	G	0.231358	-0.0451981	0.0168249	0.00722315	2.14127
1	S1_17902715	17902715	A	G	0.318674	-0.0419431	0.0156136	0.00722426	2.14121
15	S15_11130327	11130327	A	G	0.357234	-0.0375875	0.0139945	0.00723399	2.14062
2	S2_2870542	2870542	A	G	0.49267	-0.0423315	0.015761	0.00723483	2.14057
1	S1_25875417	25875417	A	G	0.255258	-0.0459827	0.0171215	0.00723844	2.14036
2	S2_4870042	4870042	G	A	0.21383	0.0485022	0.0180636	0.00725116	2.13959
11	S11_6139531	6139531	A	G	0.308242	0.0543284	0.0202339	0.00725258	2.13951
9	S9_22418410	22418410	A	G	0.471638	0.0340729	0.012693	0.00726617	2.13869
6	S6_24605320	24605320	A	G	0.373486	0.0389941	0.0145273	0.0072704	2.13844
6	S6_24605327	24605327	A	G	0.373486	0.0389941	0.0145273	0.0072704	2.13844
14	S14_10555924	10555924	G	A	0.242511	-0.0469356	0.017486	0.00727096	2.13841
1	S1_30173343	30173343	A	G	0.356597	-0.0406355	0.0151406	0.00727745	2.13802
1	S1_30173353	30173353	A	G	0.356597	-0.0406355	0.0151406	0.00727745	2.13802
1	S1_25854601	25854601	A	G	0.258764	-0.0456524	0.0170102	0.00727855	2.13796
5	S5_27569832	27569832	A	G	0.0981517	-0.0671176	0.0250084	0.00727912	2.13792
1	S1_25557567	25557567	A	G	0.262269	-0.0443162	0.0165135	0.00728253	2.13772
1	S1_25557575	25557575	A	G	0.262269	-0.0443162	0.0165135	0.00728253	2.13772
3	S3_3139254	3139254	A	G	0.0815806	0.0692161	0.0257928	0.00728473	2.13759
15	S15_10909968	10909968	A	G	0.454111	-0.0431283	0.0160717	0.00728581	2.13752
1	S1_26148834	26148834	A	G	0.262588	-0.0431802	0.0160934	0.00729445	2.13701
14	S14_16173722	16173722	A	G	0.374124	0.0389376	0.0145127	0.00729626	2.1369
14	S14_11589725	11589725	A	G	0.241236	0.0459291	0.017122	0.00730819	2.13619
1	S1_26512174	26512174	A	G	0.261313	-0.0456437	0.0170164	0.00731088	2.13603
16	S16_24779900	24779900	A	G	0.244105	0.046607	0.0173763	0.00731359	2.13587
1	S1_26148862	26148862	A	G	0.262906	-0.043164	0.0160955	0.00732384	2.13526
16	S16_20433004	20433004	A	G	0.0560867	0.0887565	0.0330979	0.00732624	2.13512
15	S15_11369138	11369138	A	G	0.085086	0.0716535	0.0267227	0.00733207	2.13477
6	S6_27456419	27456419	G	A	0.405991	0.0410156	0.0152965	0.00733218	2.13477
8	S8_5616579	5616579	A	G	0.246335	0.0488147	0.0182057	0.00733412	2.13465
15	S15_2513968	2513968	A	G	0.235819	-0.0404111	0.0150723	0.00733696	2.13448
1	S1_29740134	29740134	A	G	0.271192	-0.0438855	0.0163685	0.00733806	2.13442
1	S1_25724055	25724055	A	G	0.253346	-0.043985	0.0164057	0.00733847	2.13439
6	S6_26903392	26903392	A	G	0.12269	-0.0638468	0.0238148	0.007341	2.13424
1	S1_24368441	24368441	A	G	0.173359	-0.0513925	0.0191697	0.00734198	2.13419
16	S16_24844485	24844485	A	G	0.11536	0.0613989	0.0229047	0.0073485	2.1338
1	S1_29802506	29802506	A	G	0.27406	-0.0406874	0.0151791	0.0073515	2.13362
9	S9_22418528	22418528	A	G	0.150414	0.0468638	0.0174855	0.00735876	2.1332
1	S1_26195660	26195660	A	G	0.208413	-0.0460575	0.017186	0.00736337	2.13292
15	S15_793946	793946	A	G	0.119822	-0.0604911	0.0225718	0.00736348	2.13292
1	S1_24709839	24709839	A	G	0.256851	-0.0460232	0.0171754	0.00737108	2.13247
1	S1_30266936	30266936	A	G	0.229127	-0.0451171	0.0168401	0.00738094	2.13189
2	S2_10549026	10549026	A	G	0.280115	0.0375116	0.0140024	0.00738563	2.13161
11	S11_1447674	1447674	A	G	0.0519439	0.0937624	0.0350061	0.00739618	2.13099
1	S1_29372000	29372000	A	G	0.082218	0.0721165	0.0269275	0.00740238	2.13063
16	S16_3436838	3436838	A	G	0.188974	-0.0501844	0.0187394	0.00740588	2.13042
1	S1_29936948	29936948	A	G	0.267049	-0.0448484	0.0167472	0.00740699	2.13036
2	S2_2311888	2311888	A	G	0.460166	0.038328	0.0143124	0.00740751	2.13033
12	S12_566437	566437	A	G	0.478649	-0.0321869	0.0120204	0.00741336	2.12998
6	S6_26903587	26903587	A	G	0.121096	-0.0639562	0.0238872	0.00741911	2.12965
1	S1_29491106	29491106	A	G	0.270873	-0.0446858	0.0166917	0.0074258	2.12926
1	S1_28455510	28455510	A	G	0.272467	-0.04395	0.0164179	0.00742951	2.12904
1	S1_28455511	28455511	A	G	0.272467	-0.04395	0.0164179	0.00742951	2.12904
12	S12_1112342	1112342	G	A	0.119822	-0.053639	0.0200396	0.00743613	2.12865
1	S1_25073469	25073469	A	G	0.242511	-0.0425436	0.0158944	0.00743647	2.12863
2	S2_1625897	1625897	G	A	0.212237	0.0457631	0.0170989	0.00744243	2.12829
9	S9_19404645	19404645	A	G	0.371574	-0.0393925	0.0147195	0.00744592	2.12808
1	S1_25755803	25755803	A	G	0.260038	-0.0457246	0.0170859	0.00744704	2.12802
10	S10_382874	382874	A	G	0.330465	-0.0388761	0.0145279	0.00745149	2.12776
6	S6_18734870	18734870	A	G	0.347355	-0.038342	0.0143302	0.00745925	2.1273
1	S1_19834929	19834929	G	A	0.450924	-0.0399455	0.0149319	0.00746902	2.12674
1	S1_26077163	26077163	A	G	0.257489	-0.04502	0.0168304	0.00747454	2.12642
1	S1_19895893	19895893	G	A	0.363289	-0.0438092	0.0163791	0.00747957	2.12612
12	S12_2512385	2512385	G	A	0.131294	0.0608742	0.0227618	0.00748621	2.12574
2	S2_935865	935865	A	G	0.265137	0.0436672	0.0163288	0.0074897	2.12554
1	S1_15623398	15623398	A	G	0.478011	-0.0352186	0.0131712	0.00749747	2.12509
5	S5_22096750	22096750	A	G	0.375569	-0.0695064	0.0259954	0.00749993	2.12494
6	S6_13628885	13628885	A	G	0.0895475	0.0628555	0.0235088	0.00750186	2.12483
1	S1_24824611	24824611	G	A	0.159337	0.055236	0.0206607	0.00750679	2.12455
1	S1_26166825	26166825	A	G	0.264181	-0.0435521	0.0162941	0.00752037	2.12376
14	S14_11610060	11610060	A	G	0.266093	0.0456576	0.017082	0.0075209	2.12373
1	S1_29170790	29170790	A	G	0.133525	0.04834	0.0180863	0.00752345	2.12358
1	S1_29979610	29979610	A	G	0.267686	-0.0447573	0.0167462	0.00752468	2.12351
12	S12_2135665	2135665	G	A	0.205226	0.0482722	0.0180627	0.00752925	2.12325
5	S5_6700228	6700228	A	G	0.100382	-0.0611747	0.0228906	0.00752939	2.12324
6	S6_2484833	2484833	G	A	0.145953	0.0547875	0.0205012	0.00753096	2.12315
1	S1_25492488	25492488	A	G	0.260038	-0.0452917	0.0169488	0.00753403	2.12297
1	S1_25492491	25492491	A	G	0.260038	-0.0452917	0.0169488	0.00753403	2.12297
10	S10_24345522	24345522	A	G	0.125239	0.0590864	0.0221122	0.00753744	2.12278
1	S1_19764269	19764269	A	G	0.376992	0.0390758	0.0146248	0.00754245	2.12249
1	S1_19764270	19764270	A	G	0.376992	0.0390758	0.0146248	0.00754245	2.12249
1	S1_32199010	32199010	A	G	0.223391	-0.0446443	0.0167104	0.00754777	2.12218
16	S16_2206583	2206583	G	A	0.169853	-0.0442548	0.0165666	0.00755535	2.12175
16	S16_2206587	2206587	G	A	0.169853	-0.0442548	0.0165666	0.00755535	2.12175
1	S1_30545856	30545856	A	G	0.369025	-0.040324	0.0150967	0.00756148	2.12139
1	S1_26540741	26540741	A	G	0.261313	-0.0453786	0.0169893	0.00756245	2.12134
9	S9_6597591	6597591	G	A	0.338751	-0.0383931	0.014375	0.00756662	2.1211
1	S1_29324691	29324691	A	G	0.274379	-0.0397712	0.0148912	0.00756741	2.12105
1	S1_29324700	29324700	A	G	0.274379	-0.0397712	0.0148912	0.00756741	2.12105
2	S2_476372	476372	A	G	0.139898	0.0560485	0.0209861	0.00756831	2.121
9	S9_26989941	26989941	A	G	0.0535373	0.0865299	0.0324039	0.00757713	2.1205
9	S9_26989943	26989943	A	G	0.0535373	0.0865299	0.0324039	0.00757713	2.1205
9	S9_26989974	26989974	A	G	0.0535373	0.0865299	0.0324039	0.00757713	2.1205
1	S1_26078930	26078930	A	G	0.248566	-0.0445409	0.0166818	0.00758469	2.12006
15	S15_2218305	2218305	G	A	0.284576	-0.043415	0.0162611	0.00758798	2.11987
16	S16_24599559	24599559	A	G	0.109943	0.0622553	0.0233193	0.00759212	2.11964
14	S14_11589723	11589723	A	G	0.241555	0.0457247	0.0171286	0.00759661	2.11938
1	S1_20628372	20628372	G	A	0.408859	0.0381561	0.0142942	0.00759988	2.11919
1	S1_30591254	30591254	G	A	0.423518	-0.034842	0.0130533	0.00760286	2.11902
2	S2_2743189	2743189	G	A	0.194073	0.0483513	0.0181146	0.00760361	2.11898
17	S17_9127047	9127047	A	G	0.121734	0.0704085	0.0263853	0.00761974	2.11806
1	S1_26152805	26152805	A	G	0.294136	-0.0386178	0.0144726	0.00762253	2.1179
12	S12_2522633	2522633	G	A	0.130975	0.0610386	0.0228758	0.00762466	2.11778
15	S15_10842177	10842177	G	A	0.37986	0.0358514	0.0134375	0.00763019	2.11746
15	S15_10842187	10842187	G	A	0.37986	0.0358514	0.0134375	0.00763019	2.11746
15	S15_10842191	10842191	G	A	0.37986	0.0358514	0.0134375	0.00763019	2.11746
15	S15_10842215	10842215	G	A	0.37986	0.0358514	0.0134375	0.00763019	2.11746
9	S9_26488992	26488992	A	G	0.253346	0.0473796	0.0177585	0.00763059	2.11744
15	S15_1560527	1560527	A	G	0.0787126	-0.0743298	0.0278601	0.00763116	2.11741
15	S15_1560566	1560566	A	G	0.0787126	-0.0743298	0.0278601	0.00763116	2.11741
1	S1_30121003	30121003	A	G	0.309751	-0.0376393	0.0141133	0.00765477	2.11607
6	S6_25309574	25309574	A	G	0.474187	0.039504	0.0148145	0.00766301	2.1156
16	S16_22582336	22582336	A	G	0.289994	0.0336551	0.0126231	0.00767258	2.11506
8	S8_14645237	14645237	A	G	0.0851648	0.0872779	0.0327363	0.00767403	2.11498
8	S8_14645270	14645270	A	G	0.0851648	0.0872779	0.0327363	0.00767403	2.11498
1	S1_29713301	29713301	A	G	0.376673	-0.0321913	0.012076	0.00768255	2.11449
16	S16_2676326	2676326	A	G	0.136074	-0.0586544	0.0220045	0.00768592	2.1143
2	S2_24660695	24660695	G	A	0.493407	0.0441654	0.0165704	0.0076916	2.11398
5	S5_26874130	26874130	A	G	0.0516252	-0.0883659	0.0331547	0.00769293	2.11391
3	S3_14927203	14927203	A	G	0.175275	0.0551906	0.0207087	0.00769682	2.11369
5	S5_7851696	7851696	G	A	0.365201	0.0408087	0.015313	0.00769975	2.11352
1	S1_28629328	28629328	A	G	0.104207	0.0643604	0.0241536	0.00770741	2.11309
1	S1_24750769	24750769	A	G	0.329828	-0.0314997	0.0118221	0.00771101	2.11289
1	S1_30546198	30546198	A	G	0.368388	-0.0401992	0.0150874	0.00771212	2.11283
1	S1_30109286	30109286	A	G	0.261632	-0.0417927	0.015687	0.00771804	2.11249
1	S1_27179188	27179188	A	G	0.279159	-0.0414179	0.0155464	0.00771837	2.11247
1	S1_21005870	21005870	A	G	0.167304	-0.0517305	0.0194181	0.00772087	2.11233
2	S2_23071265	23071265	A	G	0.13703	0.0549341	0.0206206	0.00772088	2.11233
1	S1_22545593	22545593	A	G	0.203314	-0.0494501	0.0185625	0.00772218	2.11226
1	S1_22292685	22292685	A	G	0.0799873	0.0746413	0.0280191	0.00772314	2.11221
3	S3_13877862	13877862	A	G	0.120778	0.0638902	0.0239855	0.00772851	2.1119
6	S6_19092949	19092949	A	G	0.463352	-0.0382699	0.0143675	0.00772981	2.11183
1	S1_25695587	25695587	A	G	0.26195	-0.0452676	0.016996	0.00773479	2.11155
1	S1_25695592	25695592	A	G	0.26195	-0.0452676	0.016996	0.00773479	2.11155
14	S14_23530995	23530995	A	G	0.267049	0.0529405	0.0198772	0.00773601	2.11148
11	S11_14878464	14878464	A	G	0.384959	0.0389042	0.0146089	0.00774346	2.11106
14	S14_8554807	8554807	A	G	0.127473	-0.0746388	0.0280276	0.00774362	2.11106
9	S9_24227458	24227458	A	G	0.391651	0.0396405	0.0148858	0.00774532	2.11096
14	S14_10687783	10687783	A	G	0.439452	0.0406996	0.0152841	0.00774783	2.11082
1	S1_1585775	1585775	A	G	0.0876354	-0.0575256	0.0216042	0.00775162	2.11061
16	S16_9514865	9514865	A	G	0.177502	0.0544736	0.0204605	0.00775898	2.1102
1	S1_25775166	25775166	A	G	0.260357	-0.0452787	0.0170094	0.00776827	2.10968
13	S13_17217441	17217441	G	A	0.0844487	0.0718926	0.0270075	0.00776885	2.10964
1	S1_24242998	24242998	A	G	0.184194	-0.0503099	0.0188999	0.0077699	2.10958
1	S1_29885798	29885798	A	G	0.26195	-0.0446085	0.0167587	0.00777202	2.10947
5	S5_21495993	21495993	G	A	0.106756	0.0517654	0.0194482	0.00777458	2.10932
6	S6_20695428	20695428	G	A	0.268005	-0.0366114	0.0137552	0.00777586	2.10925
6	S6_20695443	20695443	G	A	0.268005	-0.0366114	0.0137552	0.00777586	2.10925
6	S6_20695469	20695469	G	A	0.268005	-0.0366114	0.0137552	0.00777586	2.10925
6	S6_27536091	27536091	A	G	0.491209	0.0523017	0.0196505	0.00777714	2.10918
6	S6_26899422	26899422	A	G	0.186106	-0.0485503	0.0182413	0.00777805	2.10913
6	S6_26899423	26899423	A	G	0.186106	-0.0485503	0.0182413	0.00777805	2.10913
9	S9_25031291	25031291	G	A	0.487253	-0.0381217	0.0143242	0.00778269	2.10887
9	S9_26245451	26245451	A	G	0.347674	-0.0415832	0.0156298	0.00780247	2.10777
15	S15_11749550	11749550	G	A	0.31485	0.0401975	0.0151101	0.00780699	2.10752
12	S12_25829934	25829934	A	G	0.351498	-0.0434027	0.0163175	0.00781667	2.10698
18	S18_7192924	7192924	A	G	0.418419	-0.040106	0.0150789	0.00782001	2.10679
1	S1_26331942	26331942	A	G	0.267686	-0.04103	0.0154266	0.00782132	2.10672
1	S1_26331955	26331955	A	G	0.267686	-0.04103	0.0154266	0.00782132	2.10672
1	S1_26379640	26379640	A	G	0.400574	0.041765	0.0157038	0.00782449	2.10654
6	S6_17960977	17960977	G	A	0.292543	-0.0412692	0.0155176	0.00782545	2.10649
1	S1_26379824	26379824	A	G	0.255577	-0.0450754	0.0169493	0.00782725	2.10639
5	S5_28201468	28201468	A	G	0.0876354	-0.068563	0.0257832	0.00783251	2.1061
1	S1_28546883	28546883	A	G	0.104525	0.0636213	0.0239296	0.00784459	2.10543
5	S5_23064890	23064890	G	A	0.446144	0.0396665	0.0149202	0.00784705	2.10529
1	S1_31842314	31842314	A	G	0.12269	0.0592456	0.0222852	0.00784846	2.10522
2	S2_949166	949166	A	G	0.264181	0.0434227	0.016337	0.0078622	2.10446
5	S5_26937739	26937739	A	G	0.0701083	-0.0748312	0.0281555	0.00786564	2.10427
12	S12_2587717	2587717	G	A	0.128426	0.0615104	0.0231435	0.00786565	2.10427
5	S5_7492497	7492497	A	G	0.141491	0.0523727	0.0197088	0.00787618	2.10368
5	S5_7492542	7492542	A	G	0.141491	0.0523727	0.0197088	0.00787618	2.10368
15	S15_10434509	10434509	A	G	0.173678	-0.0516514	0.0194386	0.00788047	2.10345
11	S11_1376933	1376933	A	G	0.053856	0.0915947	0.0344712	0.00788077	2.10343
11	S11_1376979	1376979	A	G	0.053856	0.0915947	0.0344712	0.00788077	2.10343
16	S16_2274608	2274608	A	G	0.100382	-0.0667719	0.0251304	0.00788356	2.10328
1	S1_29315596	29315596	A	G	0.303697	0.0435702	0.0163996	0.0078891	2.10297
17	S17_20734736	20734736	A	G	0.353091	0.0353237	0.013296	0.00789043	2.1029
15	S15_9112610	9112610	A	G	0.260038	0.0452549	0.0170344	0.00789142	2.10284
2	S2_12323786	12323786	A	G	0.272148	0.04336	0.0163217	0.00789369	2.10272
1	S1_15623638	15623638	A	G	0.499681	-0.0359627	0.0135381	0.00789784	2.10249
6	S6_19386249	19386249	G	A	0.166348	-0.0475327	0.0179017	0.00792595	2.10095
9	S9_23531929	23531929	G	A	0.297323	-0.0413143	0.0155618	0.00793425	2.10049
1	S1_26084250	26084250	A	G	0.255577	-0.0452761	0.0170542	0.00793466	2.10047
2	S2_32159497	32159497	A	G	0.106119	0.0601432	0.0226573	0.00794323	2.1
15	S15_10509978	10509978	A	G	0.419694	-0.0392193	0.014775	0.00794418	2.09995
2	S2_8185394	8185394	A	G	0.332696	-0.0416118	0.0156771	0.00794729	2.09978
6	S6_19386266	19386266	G	A	0.165711	-0.0475251	0.0179051	0.00794796	2.09974
14	S14_8906870	8906870	A	G	0.495539	-0.043327	0.0163243	0.00795113	2.09957
11	S11_1480362	1480362	A	G	0.0825366	0.0728785	0.0274608	0.00795643	2.09928
1	S1_28587548	28587548	A	G	0.251434	-0.0437919	0.0165011	0.00795747	2.09922
1	S1_26472788	26472788	A	G	0.261632	-0.0453044	0.0170718	0.0079603	2.09907
15	S15_10492191	10492191	G	A	0.442639	0.0390422	0.0147129	0.00796355	2.09889
14	S14_10550341	10550341	A	G	0.108349	-0.0618492	0.0233103	0.00797096	2.09849
14	S14_10550372	10550372	A	G	0.108349	-0.0618492	0.0233103	0.00797096	2.09849
1	S1_24632830	24632830	A	G	0.253346	-0.0455986	0.0171862	0.00797297	2.09838
1	S1_25892583	25892583	A	G	0.25972	-0.0453361	0.0170876	0.00797431	2.09831
16	S16_24791257	24791257	A	G	0.267686	0.0431103	0.0162489	0.00797518	2.09826
1	S1_29324677	29324677	A	G	0.27406	-0.0395503	0.0149112	0.00799225	2.09733
2	S2_1594520	1594520	G	A	0.360739	0.0351603	0.0132564	0.00799387	2.09724
1	S1_28626169	28626169	A	G	0.268324	-0.0442571	0.0166876	0.00799942	2.09694
1	S1_27178415	27178415	A	G	0.192161	-0.0422315	0.015925	0.00800396	2.0967
15	S15_8492463	8492463	A	G	0.248247	0.0450493	0.0169897	0.00801206	2.09626
11	S11_1465879	1465879	A	G	0.0528999	0.0921496	0.0347554	0.00801651	2.09601
11	S11_1466010	1466010	A	G	0.0528999	0.0921496	0.0347554	0.00801651	2.09601
11	S11_1492065	1492065	A	G	0.0528999	0.0921496	0.0347554	0.00801651	2.09601
16	S16_24833483	24833483	A	G	0.0994505	0.0819152	0.0308962	0.00801826	2.09592
1	S1_29802549	29802549	A	G	0.273104	-0.0402551	0.0151832	0.00801855	2.0959
1	S1_27748241	27748241	G	A	0.484066	0.0403663	0.0152262	0.0080228	2.09567
18	S18_8229591	8229591	A	G	0.169216	0.0520958	0.019652	0.00802734	2.09543
6	S6_27390912	27390912	A	G	0.190659	0.0725897	0.0273835	0.00802895	2.09534
1	S1_24407490	24407490	A	G	0.197578	-0.048217	0.0181906	0.00803349	2.0951
2	S2_1031517	1031517	G	A	0.272148	0.0431494	0.0162798	0.00803772	2.09487
9	S9_25030530	25030530	A	G	0.325366	0.0411583	0.0155295	0.00804132	2.09467
1	S1_24761043	24761043	A	G	0.255577	-0.0455518	0.0171885	0.00804617	2.09441
1	S1_30070215	30070215	A	G	0.26928	-0.0441871	0.0166745	0.00804961	2.09423
1	S1_30070216	30070216	A	G	0.26928	-0.0441871	0.0166745	0.00804961	2.09423
1	S1_30070253	30070253	A	G	0.26928	-0.0441871	0.0166745	0.00804961	2.09423
1	S1_25514173	25514173	A	G	0.260038	-0.0449793	0.0169741	0.00805218	2.09409
18	S18_6033896	6033896	A	G	0.335883	-0.0423259	0.0159732	0.00805359	2.09401
1	S1_24813939	24813939	A	G	0.239643	-0.0449277	0.0169565	0.00805898	2.09372
1	S1_29005168	29005168	A	G	0.250159	-0.0439338	0.016582	0.00806159	2.09358
1	S1_28647709	28647709	A	G	0.265774	-0.0406109	0.015329	0.00806615	2.09333
1	S1_28647732	28647732	A	G	0.265774	-0.0406109	0.015329	0.00806615	2.09333
1	S1_21004183	21004183	G	A	0.292543	-0.0428611	0.0161807	0.00807553	2.09283
1	S1_21004201	21004201	G	A	0.292543	-0.0428611	0.0161807	0.00807553	2.09283
1	S1_26195657	26195657	A	G	0.207457	-0.0455599	0.017202	0.00808422	2.09236
1	S1_32537611	32537611	A	G	0.208791	0.0602216	0.0227387	0.00808703	2.09221
11	S11_3066251	3066251	A	G	0.107712	0.0622563	0.0235075	0.0080884	2.09214
1	S1_26091115	26091115	A	G	0.236775	-0.0444618	0.0167896	0.00809286	2.0919
16	S16_24768517	24768517	A	G	0.252709	0.0438205	0.0165484	0.00809643	2.09171
12	S12_1297189	1297189	A	G	0.0892288	0.070968	0.0268026	0.00810176	2.09142
11	S11_5546820	5546820	G	A	0.486616	-0.0386176	0.0145849	0.00810211	2.0914
9	S9_8661318	8661318	A	G	0.190886	-0.0489797	0.0184995	0.00810609	2.09119
6	S6_18089531	18089531	G	A	0.221479	-0.0444994	0.016809	0.00811223	2.09086
8	S8_16286173	16286173	A	G	0.307692	-0.0614473	0.0232112	0.00811345	2.09079
5	S5_27437101	27437101	A	G	0.0956023	-0.0646838	0.0244338	0.00811363	2.09078
1	S1_26700272	26700272	A	G	0.25717	-0.0436124	0.0164751	0.00811687	2.09061
1	S1_26700288	26700288	A	G	0.25717	-0.0436124	0.0164751	0.00811687	2.09061
1	S1_26700300	26700300	A	G	0.25717	-0.0436124	0.0164751	0.00811687	2.09061
2	S2_15361536	15361536	A	G	0.0736138	0.073704	0.0278431	0.00811806	2.09055
7	S7_24722585	24722585	A	G	0.082967	0.0874532	0.0330379	0.00811955	2.09047
15	S15_1691371	1691371	A	G	0.374761	-0.036773	0.0138926	0.0081221	2.09033
11	S11_1472867	1472867	A	G	0.0806246	0.073247	0.0276745	0.00812725	2.09006
11	S11_8441712	8441712	G	A	0.448375	0.0378574	0.0143046	0.0081325	2.08978
4	S4_21673972	21673972	A	G	0.254302	-0.0439197	0.0165982	0.00814356	2.08919
6	S6_27496425	27496425	G	A	0.315488	0.0424306	0.0160355	0.00814402	2.08916
11	S11_1480309	1480309	A	G	0.0532186	0.0912175	0.0344746	0.00814662	2.08902
1	S1_26809182	26809182	G	A	0.311345	0.0395666	0.0149603	0.00817462	2.08753
15	S15_10803918	10803918	G	A	0.334289	0.0365553	0.0138237	0.00818369	2.08705
15	S15_10803921	10803921	G	A	0.334289	0.0365553	0.0138237	0.00818369	2.08705
15	S15_2277818	2277818	A	G	0.3174	-0.0398979	0.015095	0.00821447	2.08542
14	S14_10758393	10758393	A	G	0.495539	0.0415424	0.0157219	0.00823392	2.08439
1	S1_28319311	28319311	A	G	0.266093	-0.0430089	0.0162775	0.00823606	2.08428
1	S1_28319339	28319339	A	G	0.266093	-0.0430089	0.0162775	0.00823606	2.08428
1	S1_19764286	19764286	G	A	0.466539	-0.0388049	0.0146865	0.00823636	2.08426
7	S7_19573903	19573903	G	A	0.450605	-0.0336017	0.0127186	0.00824361	2.08388
1	S1_29962960	29962960	A	G	0.268642	-0.043817	0.0165861	0.00824704	2.0837
1	S1_25745097	25745097	A	G	0.26195	-0.0448325	0.0169714	0.0082504	2.08352
14	S14_281613	281613	A	G	0.227215	-0.0473189	0.0179127	0.00825071	2.08351
18	S18_7808807	7808807	A	G	0.311026	-0.0430521	0.0162985	0.00825437	2.08332
3	S3_3506033	3506033	A	G	0.494583	0.03208	0.0121451	0.00825633	2.08321
11	S11_1444252	1444252	A	G	0.0528999	0.0916786	0.0347138	0.0082666	2.08267
14	S14_20043484	20043484	G	A	0.311982	-0.0398475	0.0150897	0.0082731	2.08233
4	S4_24645011	24645011	A	G	0.0933716	0.0700189	0.0265204	0.00828594	2.08166
14	S14_4307605	4307605	A	G	0.373805	-0.0421514	0.0159661	0.00828931	2.08148
1	S1_26809162	26809162	G	A	0.312301	0.0392595	0.0148748	0.00830717	2.08055
6	S6_25309526	25309526	A	G	0.45921	0.0383743	0.0145399	0.00830927	2.08044
15	S15_9937633	9937633	A	G	0.333333	-0.0430199	0.0163007	0.00831151	2.08032
3	S3_22824631	22824631	G	A	0.183556	-0.0486876	0.0184524	0.00832601	2.07956
14	S14_4907066	4907066	A	G	0.0642857	-0.0972261	0.0368491	0.00832749	2.07949
1	S1_2701403	2701403	A	G	0.130656	-0.0558775	0.0211799	0.00833409	2.07914
1	S1_29699857	29699857	A	G	0.273423	-0.0441229	0.016728	0.00834788	2.07842
1	S1_25268118	25268118	A	G	0.263225	-0.043373	0.0164447	0.00835172	2.07822
1	S1_24872997	24872997	A	G	0.188655	-0.0452396	0.0171525	0.00835218	2.0782
1	S1_24499675	24499675	A	G	0.242192	-0.0379311	0.0143831	0.00835934	2.07783
6	S6_2458489	2458489	G	A	0.144359	0.0544061	0.0206305	0.00836028	2.07778
2	S2_2306834	2306834	A	G	0.458891	0.0379802	0.0144037	0.00836848	2.07735
1	S1_26116688	26116688	A	G	0.256533	-0.0447694	0.0169807	0.00837687	2.07692
9	S9_24980011	24980011	A	G	0.323454	0.0412975	0.015665	0.00838193	2.07666
1	S1_22751948	22751948	A	G	0.227215	-0.0475117	0.0180223	0.00838208	2.07665
1	S1_30640554	30640554	A	G	0.271829	-0.0408611	0.0155009	0.00838786	2.07635
1	S1_29786075	29786075	A	G	0.282345	-0.0418226	0.0158667	0.00839233	2.07612
18	S18_6213180	6213180	A	G	0.31963	-0.0455582	0.0172878	0.00840687	2.07537
9	S9_25006263	25006263	G	A	0.461122	-0.0374006	0.0141933	0.00841137	2.07513
2	S2_1757295	1757295	A	G	0.110899	0.0606935	0.0230344	0.00841608	2.07489
1	S1_24708371	24708371	A	G	0.254302	-0.0451875	0.0171512	0.00842247	2.07456
12	S12_2516582	2516582	G	A	0.129063	0.061307	0.0232697	0.00842283	2.07454
15	S15_8507815	8507815	A	G	0.304653	0.0437521	0.0166067	0.00842369	2.0745
1	S1_24709691	24709691	A	G	0.256533	-0.0452576	0.0171784	0.00842441	2.07446
12	S12_2263704	2263704	A	G	0.112811	0.0647588	0.0245811	0.00842639	2.07436
6	S6_25309575	25309575	A	G	0.477374	0.0389529	0.0147864	0.00842907	2.07422
13	S13_23597108	23597108	A	G	0.119503	-0.0601202	0.0228227	0.00843295	2.07402
6	S6_21031976	21031976	A	G	0.180688	-0.0493378	0.0187301	0.00843483	2.07392
7	S7_18569761	18569761	A	G	0.0615041	0.0662846	0.0251647	0.00843774	2.07377
6	S6_25776595	25776595	A	G	0.089011	-0.0886444	0.0336547	0.00844007	2.07365
15	S15_656956	656956	A	G	0.0882728	-0.0696137	0.0264321	0.00844646	2.07333
1	S1_26188934	26188934	A	G	0.262906	-0.0447688	0.0169986	0.00844657	2.07332
17	S17_22903628	22903628	G	A	0.390376	-0.0411902	0.0156402	0.00844826	2.07323
1	S1_17045866	17045866	A	G	0.348311	-0.0413555	0.0157031	0.00844868	2.07321
16	S16_24829851	24829851	A	G	0.272467	0.0436331	0.0165692	0.00845372	2.07295
1	S1_19838730	19838730	G	A	0.478011	-0.0394085	0.0149654	0.00845576	2.07285
2	S2_3899844	3899844	G	A	0.298901	0.0535476	0.0203348	0.00845603	2.07283
1	S1_25695475	25695475	A	G	0.260038	-0.0447941	0.0170113	0.00845834	2.07271
1	S1_20890245	20890245	G	A	0.420331	-0.0303087	0.0115106	0.0084605	2.0726
1	S1_24590086	24590086	A	G	0.256214	-0.0448916	0.0170518	0.00847176	2.07203
6	S6_19160461	19160461	A	G	0.388464	0.0402481	0.0152882	0.00847273	2.07198
1	S1_24649158	24649158	A	G	0.277565	-0.0380505	0.0144556	0.00848239	2.07148
1	S1_24649159	24649159	A	G	0.277565	-0.0380505	0.0144556	0.00848239	2.07148
2	S2_11739492	11739492	A	G	0.202677	0.0460898	0.0175123	0.00849198	2.07099
2	S2_2309729	2309729	G	A	0.276609	0.0433024	0.0164537	0.00849418	2.07088
7	S7_23063352	23063352	A	G	0.198853	0.0477701	0.0181533	0.00850119	2.07052
1	S1_24709167	24709167	A	G	0.253983	-0.0448911	0.0170596	0.00850254	2.07045
12	S12_1503959	1503959	A	G	0.117272	0.0617693	0.0234756	0.00850816	2.07016
1	S1_26539896	26539896	A	G	0.26195	-0.0447689	0.0170181	0.00852185	2.06947
9	S9_23451132	23451132	A	G	0.147546	0.0536015	0.0203781	0.00852971	2.06907
1	S1_24179803	24179803	A	G	0.192479	-0.049906	0.0189742	0.0085334	2.06888
15	S15_7069894	7069894	G	A	0.255577	0.0474489	0.01804	0.00853341	2.06888
12	S12_1500045	1500045	A	G	0.117909	0.0615595	0.0234057	0.00853596	2.06875
2	S2_1833349	1833349	A	G	0.0621415	0.0794622	0.0302151	0.00854139	2.06847
1	S1_29994214	29994214	A	G	0.42543	-0.0384524	0.0146234	0.00855061	2.068
8	S8_31348090	31348090	A	G	0.169535	0.04892	0.0186053	0.00855454	2.0678
1	S1_20956730	20956730	A	G	0.166348	-0.0509404	0.0193755	0.00856088	2.06748
2	S2_8187652	8187652	A	G	0.335245	-0.0412826	0.0157022	0.00856116	2.06747
6	S6_21157606	21157606	A	G	0.204589	-0.0465312	0.0176987	0.00856163	2.06744
5	S5_27421906	27421906	A	G	0.1058	-0.0605022	0.0230135	0.00856381	2.06733
2	S2_92990	92990	G	A	0.137667	0.0560323	0.0213148	0.00856885	2.06708
7	S7_24535771	24535771	G	A	0.395156	0.0392296	0.0149237	0.00857167	2.06693
15	S15_1691348	1691348	A	G	0.37508	-0.0365403	0.0139009	0.0085728	2.06688
15	S15_8599825	8599825	A	G	0.253665	0.0448779	0.0170728	0.00857327	2.06685
1	S1_32275073	32275073	A	G	0.13022	0.0711362	0.0270637	0.00857688	2.06667
4	S4_21736575	21736575	A	G	0.25972	-0.0433021	0.0164743	0.00857725	2.06665
12	S12_24886679	24886679	A	G	0.24028	0.0451584	0.0171809	0.00857853	2.06659
10	S10_785546	785546	A	G	0.125558	-0.055307	0.0210433	0.00858253	2.06638
1	S1_26220576	26220576	A	G	0.212237	-0.0415123	0.0157966	0.00859068	2.06597
1	S1_24055247	24055247	A	G	0.190886	-0.0499269	0.0190012	0.00859979	2.06551
1	S1_29382986	29382986	A	G	0.280433	-0.0434594	0.0165401	0.00860107	2.06545
1	S1_25773418	25773418	A	G	0.261313	-0.0447499	0.0170315	0.00860177	2.06541
1	S1_31054211	31054211	A	G	0.256214	-0.0352322	0.0134092	0.00860238	2.06538
1	S1_31476772	31476772	G	A	0.254939	-0.040826	0.0155412	0.00861526	2.06473
16	S16_22627183	22627183	A	G	0.436902	-0.0396423	0.0150923	0.00862269	2.06436
2	S2_1402817	1402817	G	A	0.266093	0.0422501	0.0160876	0.00863309	2.06383
11	S11_5299901	5299901	A	G	0.128744	0.057769	0.0220018	0.00864834	2.06307
5	S5_27575341	27575341	A	G	0.0981517	-0.0657037	0.0250261	0.00865447	2.06276
1	S1_24601543	24601543	A	G	0.2355	-0.0446281	0.0170003	0.00866122	2.06242
1	S1_24601544	24601544	A	G	0.2355	-0.0446281	0.0170003	0.00866122	2.06242
1	S1_26172989	26172989	A	G	0.260038	-0.0442982	0.0168752	0.0086636	2.0623
1	S1_26172996	26172996	A	G	0.260038	-0.0442982	0.0168752	0.0086636	2.0623
6	S6_26439728	26439728	G	A	0.289038	0.0369044	0.0140589	0.00866506	2.06223
1	S1_26093855	26093855	A	G	0.251753	-0.0440001	0.0167632	0.00867	2.06198
2	S2_4903298	4903298	G	A	0.214468	0.0464108	0.0176834	0.00867666	2.06165
16	S16_24946999	24946999	A	G	0.123646	0.0481339	0.0183442	0.00869216	2.06087
2	S2_31398852	31398852	A	G	0.112173	0.0614095	0.0234046	0.00869479	2.06074
1	S1_26188982	26188982	A	G	0.263544	-0.0445696	0.0169879	0.00870037	2.06046
5	S5_26899301	26899301	G	A	0.452518	-0.037152	0.0141607	0.00870055	2.06045
15	S15_10871586	10871586	A	G	0.413958	-0.0420938	0.0160445	0.00870147	2.06041
3	S3_17062406	17062406	A	G	0.0678776	0.0748778	0.0285406	0.00870178	2.06039
1	S1_25473540	25473540	A	G	0.260038	-0.0444923	0.0169589	0.00870202	2.06038
1	S1_24561106	24561106	A	G	0.256851	-0.0449513	0.0171341	0.00870318	2.06032
1	S1_24561112	24561112	A	G	0.256851	-0.0449513	0.0171341	0.00870318	2.06032
7	S7_24128326	24128326	A	G	0.225621	-0.0456541	0.017405	0.00871488	2.05974
9	S9_8124660	8124660	A	G	0.184512	0.0514485	0.0196197	0.00873424	2.05877
6	S6_19170000	19170000	A	G	0.498088	0.0381473	0.0145478	0.00873624	2.05868
6	S6_19170013	19170013	A	G	0.498088	0.0381473	0.0145478	0.00873624	2.05868
1	S1_32461022	32461022	A	G	0.115679	0.0597781	0.0227992	0.00874316	2.05833
15	S15_8421961	8421961	A	G	0.25239	0.0447132	0.0170549	0.00874876	2.05805
13	S13_17211215	17211215	A	G	0.0825366	0.0718503	0.0274064	0.00875011	2.05799
1	S1_31772949	31772949	A	G	0.227852	-0.0414077	0.0157949	0.00875231	2.05788
1	S1_31772950	31772950	A	G	0.227852	-0.0414077	0.0157949	0.00875231	2.05788
1	S1_31772952	31772952	A	G	0.227852	-0.0414077	0.0157949	0.00875231	2.05788
2	S2_10138430	10138430	A	G	0.198853	0.0422663	0.0161227	0.00875334	2.05783
2	S2_10138431	10138431	A	G	0.198853	0.0422663	0.0161227	0.00875334	2.05783
2	S2_10138432	10138432	A	G	0.198853	0.0422663	0.0161227	0.00875334	2.05783
1	S1_29043151	29043151	A	G	0.275972	-0.0419903	0.0160186	0.00875853	2.05757
1	S1_29043161	29043161	A	G	0.275972	-0.0419903	0.0160186	0.00875853	2.05757
1	S1_24761009	24761009	A	G	0.256533	-0.0450109	0.0171737	0.00876946	2.05703
5	S5_28261780	28261780	A	G	0.0879541	-0.0671593	0.0256254	0.00877206	2.0569
12	S12_2473660	2473660	G	A	0.22594	0.0461231	0.0176015	0.00878236	2.05639
6	S6_19881766	19881766	A	G	0.241555	-0.0441893	0.0168645	0.0087862	2.0562
11	S11_1447747	1447747	A	G	0.0525813	0.0912945	0.0348436	0.00878977	2.05602
5	S5_26993613	26993613	A	G	0.0847674	-0.0650951	0.0248463	0.00879534	2.05575
1	S1_24633009	24633009	A	G	0.257808	-0.0443366	0.0169234	0.00879735	2.05565
14	S14_8569979	8569979	G	A	0.317718	-0.0423378	0.0161644	0.00881349	2.05485
1	S1_25525227	25525227	A	G	0.260038	-0.0444476	0.0169715	0.00881984	2.05454
3	S3_14557742	14557742	A	G	0.0621415	0.0766738	0.0292847	0.00883902	2.0536
1	S1_22812004	22812004	G	A	0.305609	0.0453708	0.01733	0.00884344	2.05338
1	S1_25526498	25526498	A	G	0.260676	-0.0445804	0.0170293	0.00884817	2.05315
2	S2_2628257	2628257	A	G	0.299235	-0.0403834	0.0154269	0.0088516	2.05298
7	S7_7199885	7199885	A	G	0.285532	-0.0428487	0.0163705	0.00885956	2.05259
1	S1_29148156	29148156	A	G	0.235819	-0.041876	0.0160014	0.0088702	2.05207
14	S14_12753445	12753445	G	A	0.456342	-0.0405021	0.0154776	0.00887508	2.05183
1	S1_31054212	31054212	A	G	0.254939	-0.0351029	0.0134145	0.00887593	2.05179
2	S2_4856120	4856120	G	A	0.219248	0.0465767	0.0177992	0.00887613	2.05178
10	S10_225592	225592	A	G	0.0981517	-0.0593994	0.0226996	0.00887687	2.05174
10	S10_225593	225593	A	G	0.0981517	-0.0593994	0.0226996	0.00887687	2.05174
10	S10_225594	225594	A	G	0.0981517	-0.0593994	0.0226996	0.00887687	2.05174
1	S1_25727519	25727519	A	G	0.27406	-0.0415761	0.0158902	0.00888455	2.05136
17	S17_24684097	24684097	A	G	0.0838113	-0.0748011	0.0285912	0.00889064	2.05107
9	S9_26915994	26915994	A	G	0.052352	-0.116017	0.044351	0.00889948	2.05064
2	S2_12212510	12212510	G	A	0.350542	-0.0425911	0.0162826	0.00890329	2.05045
6	S6_25314607	25314607	A	G	0.390376	0.0421782	0.0161248	0.00890344	2.05044
11	S11_18381249	18381249	A	G	0.308477	0.0383162	0.0146494	0.00890829	2.05021
1	S1_24695187	24695187	A	G	0.255258	-0.0448456	0.0171477	0.00891601	2.04983
9	S9_26130205	26130205	G	A	0.439133	-0.0376735	0.0144058	0.00891841	2.04971
1	S1_12570151	12570151	A	G	0.284576	-0.0435042	0.0166365	0.00892336	2.04947
1	S1_24710363	24710363	A	G	0.256214	-0.0449044	0.0171741	0.00893165	2.04907
1	S1_24710411	24710411	A	G	0.256214	-0.0449044	0.0171741	0.00893165	2.04907
7	S7_14369786	14369786	G	A	0.492989	-0.0327534	0.0125273	0.00893416	2.04895
15	S15_9920320	9920320	G	A	0.340659	0.0549578	0.0210213	0.00893895	2.04871
2	S2_118204	118204	G	A	0.141173	0.0543925	0.0208059	0.00894167	2.04858
12	S12_2309005	2309005	A	G	0.111855	0.0643995	0.0246418	0.00896409	2.04749
1	S1_26460589	26460589	A	G	0.261632	-0.0444399	0.0170064	0.00897183	2.04712
10	S10_785591	785591	A	G	0.125239	-0.055044	0.0210652	0.00897447	2.04699
1	S1_26476833	26476833	A	G	0.26195	-0.0444036	0.0169965	0.00898776	2.04635
1	S1_24477848	24477848	A	G	0.191842	-0.0496251	0.0189955	0.00898917	2.04628
1	S1_28264771	28264771	A	G	0.326322	0.0387752	0.0148428	0.0089913	2.04618
3	S3_3506077	3506077	G	A	0.454748	-0.0319762	0.0122408	0.00899456	2.04602
6	S6_27488220	27488220	A	G	0.12747	-0.0603917	0.0231195	0.00899724	2.04589
1	S1_26379609	26379609	A	G	0.246973	-0.044131	0.0168951	0.00899961	2.04578
1	S1_25470515	25470515	A	G	0.328553	-0.0334241	0.0127968	0.00900374	2.04558
1	S1_1709927	1709927	G	A	0.498407	0.0347133	0.0132908	0.00900615	2.04546
1	S1_29902706	29902706	A	G	0.268005	-0.0435793	0.0166855	0.00900631	2.04545
1	S1_22817354	22817354	A	G	0.298917	0.0438344	0.0167831	0.00900648	2.04544
2	S2_29364410	29364410	A	G	0.107712	0.0599282	0.0229474	0.00901345	2.04511
15	S15_9194221	9194221	A	G	0.253846	0.0573935	0.0219773	0.00901494	2.04504
2	S2_32190129	32190129	A	G	0.111855	0.0608195	0.0232895	0.00901565	2.045
15	S15_1342347	1342347	G	A	0.245379	-0.043036	0.0164805	0.00901898	2.04484
9	S9_22749400	22749400	A	G	0.108031	0.0669836	0.0256513	0.00901943	2.04482
7	S7_17934410	17934410	G	A	0.2116	-0.0460433	0.0176338	0.00902544	2.04453
9	S9_22863598	22863598	A	G	0.163161	0.0499158	0.0191174	0.00902736	2.04444
9	S9_22863613	22863613	A	G	0.163161	0.0499158	0.0191174	0.00902736	2.04444
3	S3_4940254	4940254	A	G	0.435628	-0.0391726	0.0150029	0.00902761	2.04443
1	S1_22946580	22946580	G	A	0.1826	0.0401089	0.0153629	0.00903406	2.04412
1	S1_31476779	31476779	A	G	0.255258	-0.0405097	0.0155166	0.00903476	2.04408
1	S1_31476780	31476780	A	G	0.255258	-0.0405097	0.0155166	0.00903476	2.04408
12	S12_3173200	3173200	A	G	0.122371	0.0607707	0.0232778	0.00903634	2.04401
1	S1_30726043	30726043	A	G	0.244105	-0.0378976	0.0145177	0.00904284	2.0437
1	S1_30726064	30726064	A	G	0.244105	-0.0378976	0.0145177	0.00904284	2.0437
1	S1_30726068	30726068	A	G	0.244105	-0.0378976	0.0145177	0.00904284	2.0437
1	S1_30726081	30726081	A	G	0.244105	-0.0378976	0.0145177	0.00904284	2.0437
2	S2_2818469	2818469	A	G	0.239324	0.0444705	0.0170374	0.00904966	2.04337
1	S1_27195360	27195360	A	G	0.254302	-0.0393832	0.0150904	0.00905889	2.04293
1	S1_27195398	27195398	A	G	0.254302	-0.0393832	0.0150904	0.00905889	2.04293
1	S1_26261025	26261025	A	G	0.260994	-0.0443897	0.0170091	0.00906026	2.04286
11	S11_1393817	1393817	A	G	0.0535373	0.0901741	0.0345527	0.00906075	2.04284
2	S2_707118	707118	G	A	0.139898	0.0541633	0.0207549	0.00906316	2.04272
5	S5_11361243	11361243	G	A	0.200446	0.0458606	0.0175739	0.00906515	2.04263
1	S1_29005145	29005145	A	G	0.250797	-0.0431682	0.0165446	0.00907547	2.04213
7	S7_14445144	14445144	G	A	0.083174	-0.0621602	0.0238255	0.00908137	2.04185
1	S1_2198283	2198283	A	G	0.380816	-0.040305	0.0154486	0.00908161	2.04184
14	S14_10654334	10654334	A	G	0.497769	0.0405773	0.0155562	0.00909587	2.04116
8	S8_16286165	16286165	A	G	0.307143	-0.0605917	0.0232293	0.00909612	2.04114
1	S1_24573267	24573267	A	G	0.255258	-0.0447529	0.0171571	0.00909629	2.04114
1	S1_30050587	30050587	A	G	0.267049	-0.0441354	0.016921	0.00909871	2.04102
1	S1_25720603	25720603	A	G	0.258764	-0.0444805	0.0170542	0.00910249	2.04084
1	S1_20890205	20890205	G	A	0.42065	-0.0300132	0.0115096	0.00911608	2.04019
1	S1_20890236	20890236	G	A	0.42065	-0.0300132	0.0115096	0.00911608	2.04019
1	S1_25073478	25073478	A	G	0.24283	-0.041452	0.0158963	0.0091166	2.04017
14	S14_10630965	10630965	A	G	0.485341	0.038447	0.0147445	0.00911945	2.04003
6	S6_25785988	25785988	A	G	0.0879121	-0.0885242	0.0339494	0.00911969	2.04002
1	S1_25724102	25724102	A	G	0.250478	-0.0436101	0.0167268	0.00912852	2.0396
1	S1_27179176	27179176	A	G	0.27884	-0.0404931	0.0155335	0.00913851	2.03912
5	S5_23063380	23063380	G	A	0.326322	0.0353839	0.0135737	0.00913921	2.03909
7	S7_24153678	24153678	A	G	0.283939	-0.0417699	0.0160239	0.00914126	2.03899
1	S1_20890240	20890240	G	A	0.420331	-0.0300242	0.0115184	0.00914358	2.03888
15	S15_10888679	10888679	G	A	0.416507	0.0406981	0.0156139	0.00914649	2.03875
2	S2_32132808	32132808	A	G	0.107075	0.0618653	0.023742	0.00916776	2.03774
1	S1_26512348	26512348	A	G	0.26195	-0.0443095	0.017005	0.00916924	2.03767
15	S15_2093742	2093742	G	A	0.337476	-0.0402938	0.0154643	0.00917116	2.03758
2	S2_10353565	10353565	A	G	0.24761	0.0439184	0.0168554	0.00917148	2.03756
2	S2_10353578	10353578	A	G	0.24761	0.0439184	0.0168554	0.00917148	2.03756
2	S2_8185665	8185665	A	G	0.32696	-0.0403375	0.0154813	0.00917261	2.03751
1	S1_21107818	21107818	G	A	0.282027	-0.0449847	0.0172651	0.00917318	2.03748
1	S1_26126564	26126564	A	G	0.262906	-0.0441757	0.0169554	0.00917675	2.03731
5	S5_28264981	28264981	A	G	0.0745698	-0.068157	0.0261704	0.00920469	2.03599
5	S5_28264991	28264991	A	G	0.0745698	-0.068157	0.0261704	0.00920469	2.03599
1	S1_25864034	25864034	A	G	0.259401	-0.0443872	0.0170436	0.00920536	2.03596
1	S1_31054268	31054268	A	G	0.255895	-0.0349693	0.0134275	0.00920627	2.03592
15	S15_528102	528102	A	G	0.136074	-0.0573498	0.0220224	0.00921016	2.03573
1	S1_24937253	24937253	A	G	0.246973	-0.0446631	0.0171518	0.0092143	2.03554
1	S1_25530049	25530049	A	G	0.261632	-0.0438098	0.0168245	0.00921626	2.03545
9	S9_24976120	24976120	A	G	0.437221	0.0405766	0.0155848	0.00922501	2.03503
1	S1_27481859	27481859	A	G	0.271829	-0.0393641	0.0151204	0.00923129	2.03474
1	S1_27481867	27481867	A	G	0.271829	-0.0393641	0.0151204	0.00923129	2.03474
1	S1_25267363	25267363	A	G	0.264181	-0.0427438	0.016419	0.00923266	2.03467
1	S1_31054217	31054217	A	G	0.253983	-0.0350528	0.0134653	0.00923615	2.03451
1	S1_28533255	28533255	A	G	0.103569	0.0626097	0.0240524	0.00923985	2.03434
7	S7_22397840	22397840	G	A	0.321542	0.0425938	0.0163654	0.00925012	2.03385
1	S1_27787652	27787652	A	G	0.251115	-0.0439204	0.0168753	0.00925064	2.03383
2	S2_2265121	2265121	A	G	0.359465	0.0409131	0.0157207	0.00925462	2.03364
1	S1_24642227	24642227	A	G	0.255577	-0.044592	0.0171354	0.00925911	2.03343
1	S1_25689984	25689984	A	G	0.25972	-0.0443513	0.0170444	0.0092655	2.03313
1	S1_17045843	17045843	A	G	0.332059	-0.0423465	0.0162741	0.00926597	2.03311
5	S5_9523603	9523603	A	G	0.227533	0.0424804	0.0163256	0.0092661	2.0331
12	S12_27785567	27785567	A	G	0.0586361	-0.0808863	0.0310929	0.0092832	2.0323
1	S1_27787654	27787654	A	G	0.25239	-0.0438418	0.0168539	0.00928747	2.0321
2	S2_12332391	12332391	A	G	0.26673	0.0431851	0.0166018	0.0092889	2.03204
2	S2_306202	306202	A	G	0.134162	0.0549345	0.0211194	0.00929146	2.03192
14	S14_11586559	11586559	G	A	0.328872	-0.0426715	0.0164071	0.00930054	2.03149
1	S1_25816749	25816749	A	G	0.245061	-0.0400987	0.0154207	0.00931386	2.03087
1	S1_25744953	25744953	A	G	0.257489	-0.0439246	0.0168929	0.00931756	2.0307
1	S1_25764869	25764869	A	G	0.254302	0.0368494	0.014172	0.00931818	2.03067
3	S3_24990933	24990933	A	G	0.357143	-0.0508826	0.0195716	0.00932753	2.03023
1	S1_25724052	25724052	A	G	0.251434	-0.04306	0.0165629	0.00932827	2.0302
15	S15_7068435	7068435	A	G	0.5	-0.0378021	0.014541	0.00933072	2.03008
9	S9_27066922	27066922	A	G	0.0790312	0.0645001	0.0248117	0.00933372	2.02995
9	S9_27066938	27066938	A	G	0.0790312	0.0645001	0.0248117	0.00933372	2.02995
1	S1_26438815	26438815	A	G	0.262588	-0.0442658	0.0170282	0.0093345	2.02991
12	S12_31216114	31216114	G	A	0.201721	0.0467447	0.017983	0.00933932	2.02968
1	S1_29312571	29312571	A	G	0.263544	-0.0405027	0.0155832	0.00934633	2.02936
1	S1_29312594	29312594	A	G	0.263544	-0.0405027	0.0155832	0.00934633	2.02936
9	S9_27066477	27066477	A	G	0.0697897	0.0787915	0.0303167	0.00935088	2.02915
1	S1_30010900	30010900	A	G	0.294774	-0.0340496	0.0131014	0.00935173	2.02911
1	S1_30010948	30010948	A	G	0.294774	-0.0340496	0.0131014	0.00935173	2.02911
1	S1_19796431	19796431	G	A	0.497132	-0.0385034	0.0148154	0.00935278	2.02906
1	S1_26405728	26405728	A	G	0.261313	-0.0444741	0.0171133	0.00935496	2.02896
1	S1_29523417	29523417	A	G	0.273741	-0.0434051	0.0167023	0.00935622	2.0289
12	S12_2281176	2281176	A	G	0.111536	0.0643746	0.0247716	0.00935701	2.02886
6	S6_17962354	17962354	G	A	0.305927	-0.039866	0.0153433	0.00936932	2.02829
6	S6_18331098	18331098	A	G	0.248885	-0.0411754	0.0158525	0.00939303	2.02719
3	S3_20147588	20147588	A	G	0.414277	0.0394869	0.0152031	0.00939609	2.02705
1	S1_26527221	26527221	A	G	0.2355	-0.0430731	0.01659	0.00942238	2.02584
1	S1_19831701	19831701	G	A	0.495539	-0.038586	0.0148634	0.00943031	2.02547
1	S1_26336044	26336044	A	G	0.262906	-0.0441007	0.016988	0.00943188	2.0254
17	S17_17069188	17069188	A	G	0.0615385	-0.0817351	0.0314855	0.0094326	2.02537
17	S17_17069195	17069195	A	G	0.0615385	-0.0817351	0.0314855	0.0094326	2.02537
1	S1_29964640	29964640	A	G	0.269598	-0.0430218	0.0165727	0.00943313	2.02534
10	S10_18878631	18878631	A	G	0.0946463	0.0631207	0.0243163	0.00943644	2.02519
1	S1_24709938	24709938	A	G	0.254621	-0.0447381	0.0172357	0.00944081	2.02499
2	S2_12598104	12598104	G	A	0.432441	0.0387352	0.0149241	0.00944568	2.02477
2	S2_12858136	12858136	A	G	0.384321	-0.0396807	0.0152894	0.00945077	2.02453
1	S1_29832245	29832245	A	G	0.275653	-0.0426599	0.0164379	0.00945324	2.02442
1	S1_27195368	27195368	A	G	0.254621	-0.0391626	0.0150912	0.00945746	2.02423
8	S8_20827296	20827296	G	A	0.242192	-0.0453204	0.0174658	0.00946424	2.02391
1	S1_28638200	28638200	G	A	0.1058	0.0615013	0.023708	0.00948359	2.02303
17	S17_3219729	3219729	A	G	0.433716	-0.0331882	0.0127947	0.00948951	2.02276
1	S1_26376611	26376611	A	G	0.255258	-0.0438079	0.0168899	0.00949384	2.02256
1	S1_24576471	24576471	A	G	0.254939	-0.0445065	0.0171594	0.00949449	2.02253
1	S1_25913466	25913466	A	G	0.25972	-0.0439767	0.0169585	0.00950877	2.02188
5	S5_28212654	28212654	A	G	0.0885915	-0.066505	0.0256476	0.00951333	2.02167
17	S17_3219734	3219734	A	G	0.426068	-0.0336807	0.0129895	0.00951654	2.02152
1	S1_26207507	26207507	A	G	0.244105	-0.0437197	0.0168616	0.0095181	2.02145
1	S1_24084231	24084231	A	G	0.188018	-0.0493823	0.0190477	0.00952671	2.02106
14	S14_21433552	21433552	G	A	0.0521978	0.102641	0.0395934	0.00953148	2.02084
3	S3_15555851	15555851	A	G	0.0656469	0.0759731	0.0293103	0.00954123	2.0204
1	S1_25816764	25816764	A	G	0.245698	-0.0398427	0.0153713	0.00954167	2.02038
1	S1_21421779	21421779	G	A	0.403442	0.039177	0.0151159	0.00954806	2.02008
1	S1_25683414	25683414	A	G	0.252071	-0.0353778	0.0136503	0.00954949	2.02002
1	S1_25683447	25683447	A	G	0.252071	-0.0353778	0.0136503	0.00954949	2.02002
1	S1_25683462	25683462	A	G	0.252071	-0.0353778	0.0136503	0.00954949	2.02002
5	S5_9524053	9524053	A	G	0.227215	0.0415727	0.0160414	0.00955331	2.01985
1	S1_29996744	29996744	A	G	0.267686	-0.0434634	0.0167717	0.00955661	2.0197
1	S1_29476096	29476096	A	G	0.274379	-0.0433637	0.016736	0.00956857	2.01915
1	S1_25478448	25478448	A	G	0.260357	-0.0439396	0.0169589	0.00957129	2.01903
9	S9_24315114	24315114	A	G	0.105481	0.054479	0.0210286	0.00957771	2.01874
9	S9_24315120	24315120	A	G	0.105481	0.054479	0.0210286	0.00957771	2.01874
10	S10_3747997	3747997	A	G	0.0860421	0.0693014	0.0267515	0.00958207	2.01854
2	S2_1004853	1004853	G	A	0.447419	0.0391315	0.0151062	0.00958575	2.01837
1	S1_24271298	24271298	A	G	0.191842	-0.0492217	0.0190014	0.00958588	2.01837
2	S2_2050126	2050126	A	G	0.0949649	0.0644719	0.0248894	0.00958825	2.01826
2	S2_2050137	2050137	A	G	0.0949649	0.0644719	0.0248894	0.00958825	2.01826
1	S1_25854664	25854664	A	G	0.259401	-0.0442838	0.0170958	0.00958828	2.01826
1	S1_25744800	25744800	A	G	0.259401	-0.0440769	0.0170163	0.00959	2.01818
15	S15_8633914	8633914	A	G	0.2116	0.0446242	0.017228	0.0095918	2.0181
2	S2_7653966	7653966	A	G	0.236456	-0.0437038	0.0168733	0.00959409	2.018
1	S1_27160300	27160300	G	A	0.361695	0.0398087	0.01537	0.00959674	2.01788
6	S6_18128717	18128717	A	G	0.369025	-0.0375089	0.0144833	0.00960292	2.0176
1	S1_26401181	26401181	A	G	0.262269	-0.0440649	0.0170177	0.0096156	2.01702
1	S1_26700244	26700244	A	G	0.256533	-0.0427473	0.0165096	0.00961908	2.01687
1	S1_30004373	30004373	A	G	0.268324	-0.0399844	0.0154434	0.00962273	2.0167
1	S1_30004387	30004387	A	G	0.268324	-0.0399844	0.0154434	0.00962273	2.0167
18	S18_488365	488365	A	G	0.32696	0.0410284	0.0158472	0.00962538	2.01658
1	S1_25683446	25683446	A	G	0.251753	-0.035388	0.0136691	0.00962809	2.01646
1	S1_19834932	19834932	G	A	0.450287	-0.0386862	0.0149437	0.00963109	2.01632
9	S9_8098249	8098249	A	G	0.183875	0.0510159	0.0197098	0.00964352	2.01576
12	S12_24691184	24691184	A	G	0.350223	0.0345169	0.013336	0.00964636	2.01564
2	S2_15026007	15026007	G	A	0.0618228	-0.0782171	0.0302203	0.00964703	2.01561
1	S1_13272482	13272482	G	A	0.423837	-0.0381407	0.0147378	0.00965484	2.01525
1	S1_26126354	26126354	A	G	0.25717	-0.0439327	0.0169765	0.00965734	2.01514
1	S1_26367547	26367547	A	G	0.263862	-0.0441413	0.0170585	0.00966353	2.01486
1	S1_29886564	29886564	A	G	0.262269	-0.0420066	0.0162346	0.00966811	2.01466
1	S1_29886576	29886576	A	G	0.262269	-0.0420066	0.0162346	0.00966811	2.01466
1	S1_30992246	30992246	A	G	0.471001	0.0394642	0.0152524	0.00967001	2.01457
1	S1_26433398	26433398	A	G	0.262906	-0.044049	0.0170246	0.00967131	2.01451
16	S16_2027083	2027083	A	G	0.0500319	-0.0862157	0.0333244	0.00967699	2.01426
1	S1_29375571	29375571	A	G	0.278521	-0.0398256	0.015394	0.00967892	2.01417
9	S9_23538307	23538307	A	G	0.0923077	0.0826468	0.0319464	0.00968036	2.01411
1	S1_24393909	24393909	A	G	0.178458	-0.0471512	0.0182264	0.00968225	2.01402
15	S15_1783729	1783729	A	G	0.112492	-0.0602458	0.0232883	0.00968266	2.01401
18	S18_1319304	1319304	G	A	0.440727	0.037447	0.0144769	0.00969093	2.01363
13	S13_16012186	16012186	G	A	0.434353	0.0374069	0.0144624	0.00969592	2.01341
1	S1_26293375	26293375	A	G	0.259401	-0.044008	0.0170149	0.00969745	2.01334
[truncated: 93,970 more rows]

## Sheet: sdPerimeter
Chr	SNP	bp	A1	A2	Freq	b	se	p	-log10
16	S16_22582028	22582028	A	G	0.181963	0.0807377	0.0158956	3.79e-07	6.42136
9	S9_1667752	1667752	A	G	0.254621	0.0713679	0.0143414	6.48e-07	6.18842
9	S9_1667753	1667753	A	G	0.254621	0.0713679	0.0143414	6.48e-07	6.18842
16	S16_22486124	22486124	A	G	0.18738	0.0769946	0.0156879	9.21e-07	6.03574
16	S16_22474069	22474069	A	G	0.190886	0.0766755	0.0156299	9.31e-07	6.03105
16	S16_22585293	22585293	A	G	0.182919	0.0782467	0.0160145	1.03e-06	5.98716
16	S16_22627151	22627151	G	A	0.215424	0.0720201	0.0147529	1.05e-06	5.97881
16	S16_22627166	22627166	G	A	0.215424	0.0720201	0.0147529	1.05e-06	5.97881
6	S6_19297069	19297069	A	G	0.172403	-0.0761325	0.0158162	1.48e-06	5.82974
6	S6_19371626	19371626	G	A	0.434672	-0.0552097	0.0114729	1.49e-06	5.82681
16	S16_22582247	22582247	A	G	0.18037	0.0739261	0.0153786	1.53e-06	5.81531
16	S16_22582249	22582249	A	G	0.179732	0.0739274	0.0153787	1.53e-06	5.81531
16	S16_22474172	22474172	A	G	0.186106	0.0737958	0.0154263	1.72e-06	5.76447
16	S16_22582584	22582584	A	G	0.193754	0.0700973	0.0149906	2.92e-06	5.53462
9	S9_1667784	1667784	A	G	0.212237	0.0709134	0.0151948	3.06e-06	5.51428
9	S9_1667873	1667873	A	G	0.255895	0.0658997	0.0142777	3.92e-06	5.40671
16	S16_22474188	22474188	A	G	0.196622	0.0693568	0.0150519	4.07e-06	5.39041
16	S16_22583313	22583313	A	G	0.2355	0.0551478	0.0119987	4.3e-06	5.36653
9	S9_1663632	1663632	A	G	0.212874	0.0667234	0.0145177	4.31e-06	5.36552
9	S9_1663656	1663656	A	G	0.213512	0.0666152	0.0145069	4.39e-06	5.35754
16	S16_22628625	22628625	G	A	0.220204	0.0683675	0.0150198	5.32e-06	5.27409
6	S6_19297374	19297374	A	G	0.114723	-0.0812495	0.0180929	7.1e-06	5.14874
9	S9_1668112	1668112	A	G	0.209688	0.0693146	0.0154614	7.36e-06	5.13312
9	S9_1668122	1668122	A	G	0.209688	0.0693146	0.0154614	7.36e-06	5.13312
16	S16_22582455	22582455	A	G	0.200765	0.0633835	0.0143765	1.04e-05	4.98297
16	S16_22599829	22599829	G	A	0.215743	0.0647781	0.0149388	1.45e-05	4.83863
14	S14_13072046	13072046	A	G	0.178458	-0.0792239	0.0183375	1.56e-05	4.80688
6	S6_19294127	19294127	G	A	0.200127	-0.0654619	0.015156	1.57e-05	4.8041
16	S16_22482095	22482095	A	G	0.170491	0.0645667	0.0150107	1.7e-05	4.76955
16	S16_22482124	22482124	A	G	0.170491	0.0645667	0.0150107	1.7e-05	4.76955
16	S16_22482079	22482079	A	G	0.171765	0.0634645	0.0149267	2.12e-05	4.67366
11	S11_14903249	14903249	A	G	0.36297	0.0534247	0.0126068	2.26e-05	4.64589
6	S6_18964611	18964611	A	G	0.134481	-0.0744105	0.0175702	2.29e-05	4.64016
16	S16_22583158	22583158	A	G	0.26673	0.0468037	0.0110768	2.39e-05	4.6216
9	S9_1772771	1772771	G	A	0.344806	0.045563	0.0109612	3.23e-05	4.4908
16	S16_22684634	22684634	G	A	0.224347	0.0614029	0.0149268	3.9e-05	4.40894
9	S9_1772744	1772744	G	A	0.345124	0.044952	0.0109564	4.08e-05	4.38934
9	S9_1772770	1772770	G	A	0.345124	0.044952	0.0109564	4.08e-05	4.38934
7	S7_22680686	22680686	A	G	0.146272	0.0706886	0.0172545	4.19e-05	4.37779
9	S9_1518906	1518906	A	G	0.266093	0.0576537	0.0141202	4.44e-05	4.35262
16	S16_22651041	22651041	G	A	0.25717	0.0534392	0.0131725	4.97e-05	4.30364
16	S16_22651035	22651035	G	A	0.256851	0.0533319	0.0131536	5.02e-05	4.2993
9	S9_1813485	1813485	A	G	0.221797	0.0474229	0.0117008	5.06e-05	4.29585
9	S9_1813488	1813488	A	G	0.221797	0.0474229	0.0117008	5.06e-05	4.29585
9	S9_1813499	1813499	A	G	0.221797	0.0474229	0.0117008	5.06e-05	4.29585
9	S9_1813512	1813512	A	G	0.221797	0.0474229	0.0117008	5.06e-05	4.29585
16	S16_22651019	22651019	G	A	0.257489	0.0532073	0.0131549	5.24e-05	4.28067
6	S6_19172390	19172390	G	A	0.173996	-0.0640998	0.0158524	5.27e-05	4.27819
6	S6_19142406	19142406	A	G	0.125876	-0.0727712	0.0180157	5.36e-05	4.27084
6	S6_18969646	18969646	A	G	0.135755	-0.0708131	0.0175588	5.51e-05	4.25885
6	S6_18964938	18964938	A	G	0.135118	-0.0706652	0.0175772	5.81e-05	4.23582
16	S16_21858684	21858684	A	G	0.386871	0.0518331	0.0129148	5.98e-05	4.2233
6	S6_19143775	19143775	A	G	0.129063	-0.0715347	0.0178324	6.03e-05	4.21968
6	S6_19385078	19385078	G	A	0.433397	-0.0413046	0.0103157	6.23e-05	4.20551
16	S16_22517735	22517735	A	G	0.141173	0.0705297	0.0176264	6.3e-05	4.20066
6	S6_18963244	18963244	A	G	0.15615	-0.0661547	0.0165533	6.43e-05	4.19179
16	S16_22505515	22505515	A	G	0.15392	0.0692771	0.0173341	6.43e-05	4.19179
1	S1_29822165	29822165	A	G	0.255258	-0.0521426	0.013067	6.6e-05	4.18046
9	S9_1354406	1354406	G	A	0.276928	0.0532221	0.0133457	6.66e-05	4.17653
16	S16_22582522	22582522	A	G	0.203633	0.0565187	0.0141725	6.67e-05	4.17587
16	S16_22582526	22582526	A	G	0.203633	0.0565187	0.0141725	6.67e-05	4.17587
9	S9_1666746	1666746	A	G	0.231358	0.0595694	0.0149673	6.89e-05	4.16178
9	S9_1354348	1354348	G	A	0.276609	0.0531783	0.0133677	6.95e-05	4.15802
16	S16_22583203	22583203	A	G	0.286488	0.0435706	0.0109891	7.34e-05	4.1343
16	S16_22675265	22675265	G	A	0.220523	0.0589881	0.0149222	7.72e-05	4.11238
6	S6_21026540	21026540	A	G	0.181644	-0.0617276	0.0156575	8.07e-05	4.09313
16	S16_22498926	22498926	A	G	0.154238	0.068083	0.0173209	8.47e-05	4.07212
9	S9_1785770	1785770	A	G	0.413321	-0.0483506	0.0125	0.00010971	3.95975
9	S9_1517714	1517714	A	G	0.231358	0.0558984	0.0144565	0.00011034	3.95727
6	S6_19385091	19385091	A	G	0.358509	0.0389611	0.0101066	0.00011572	3.93659
1	S1_20487914	20487914	A	G	0.168579	-0.0564724	0.0147005	0.00012227	3.91268
1	S1_29832045	29832045	A	G	0.17782	-0.0628584	0.0164368	0.00013117	3.88217
6	S6_18432824	18432824	A	G	0.249203	0.0492121	0.0129119	0.0001382	3.85949
16	S16_22582349	22582349	A	G	0.2884	0.040047	0.0105141	0.00013958	3.85518
9	S9_22743369	22743369	G	A	0.259082	-0.0451263	0.0118749	0.00014462	3.83977
9	S9_22743397	22743397	G	A	0.259082	-0.0451263	0.0118749	0.00014462	3.83977
6	S6_18125948	18125948	A	G	0.202996	0.0568312	0.0149566	0.00014485	3.83908
8	S8_31001024	31001024	A	G	0.0630975	-0.0952979	0.0251005	0.00014667	3.83366
1	S1_29916137	29916137	A	G	0.0761632	0.0736911	0.0194113	0.00014687	3.83307
1	S1_29916181	29916181	A	G	0.0761632	0.0736911	0.0194113	0.00014687	3.83307
6	S6_20995265	20995265	A	G	0.0895475	-0.0803529	0.0212856	0.00016001	3.79585
16	S16_22582356	22582356	A	G	0.288719	0.039635	0.0105114	0.00016281	3.78832
6	S6_21046995	21046995	A	G	0.179732	-0.0591269	0.0157079	0.00016711	3.777
9	S9_16846070	16846070	A	G	0.344487	-0.0509012	0.0135561	0.00017345	3.76083
6	S6_18686101	18686101	A	G	0.133525	-0.0663386	0.017674	0.00017441	3.75843
9	S9_1353498	1353498	A	G	0.229764	0.0548449	0.0146307	0.00017781	3.75004
6	S6_18152278	18152278	G	A	0.355322	-0.0467071	0.0124606	0.00017798	3.74963
16	S16_22498834	22498834	A	G	0.151052	0.0642309	0.0171753	0.00018422	3.73466
15	S15_1109430	1109430	A	G	0.194073	0.0498222	0.0133225	0.00018423	3.73464
9	S9_16846038	16846038	A	G	0.344168	-0.0504102	0.0134983	0.00018805	3.72573
6	S6_18089531	18089531	G	A	0.221479	-0.052496	0.0140654	0.00018976	3.7218
6	S6_21031976	21031976	A	G	0.180688	-0.0582266	0.0156605	0.00020077	3.6973
16	S16_21675933	21675933	G	A	0.493627	0.0450042	0.0121105	0.0002023	3.694
9	S9_1579366	1579366	A	G	0.416507	-0.0463146	0.0124673	0.00020331	3.69184
12	S12_142959	142959	A	G	0.180769	0.0865244	0.0232937	0.00020361	3.6912
6	S6_18698892	18698892	A	G	0.132569	-0.065714	0.017703	0.00020561	3.68696
14	S14_9512544	9512544	A	G	0.181319	-0.0847987	0.0228494	0.00020628	3.68554
6	S6_18513399	18513399	A	G	0.229446	0.0520773	0.0140366	0.00020716	3.68369
6	S6_18680938	18680938	A	G	0.133206	-0.0655598	0.0176822	0.00020918	3.67948
9	S9_1663418	1663418	A	G	0.276291	0.0479126	0.0129517	0.00021618	3.66518
11	S11_14905532	14905532	A	G	0.360102	-0.0470804	0.0127715	0.00022749	3.64304
15	S15_714367	714367	A	G	0.170172	0.0577041	0.0156727	0.00023157	3.63532
14	S14_10691861	10691861	A	G	0.472275	-0.0493036	0.0133993	0.00023364	3.63145
6	S6_18682307	18682307	A	G	0.131931	-0.0649962	0.0176892	0.00023846	3.62258
9	S9_1598662	1598662	A	G	0.418738	-0.045432	0.0124055	0.00025001	3.60204
6	S6_19160705	19160705	G	A	0.133206	-0.0650301	0.0178162	0.00026218	3.5814
8	S8_30983831	30983831	A	G	0.0576801	-0.0961825	0.0263572	0.00026306	3.57995
16	S16_22504247	22504247	A	G	0.154557	0.0631922	0.0173269	0.00026526	3.57633
15	S15_2494179	2494179	A	G	0.137349	-0.0661625	0.0181576	0.00026866	3.5708
16	S16_21675343	21675343	G	A	0.318356	0.0472995	0.0129839	0.00026954	3.56938
12	S12_189783	189783	A	G	0.198352	0.0747248	0.0205546	0.00027751	3.55672
9	S9_1586525	1586525	A	G	0.439133	-0.0445488	0.0122735	0.00028378	3.54702
16	S16_22582336	22582336	A	G	0.289994	0.0380387	0.0105122	0.00029629	3.52828
9	S9_1598808	1598808	A	G	0.418101	-0.0450475	0.0124642	0.00030133	3.52096
9	S9_1598104	1598104	A	G	0.417782	-0.0448052	0.0124157	0.00030767	3.51191
8	S8_31810587	31810587	A	G	0.126195	-0.0659165	0.0183283	0.00032261	3.49132
1	S1_25924564	25924564	A	G	0.067559	0.0800132	0.0222944	0.00033203	3.47882
1	S1_29928895	29928895	A	G	0.222753	-0.0492259	0.0137169	0.00033234	3.47842
9	S9_1371767	1371767	A	G	0.206182	0.0532714	0.0148537	0.00033528	3.47459
6	S6_18331098	18331098	A	G	0.248885	-0.0475647	0.0132813	0.00034186	3.46615
9	S9_1665777	1665777	A	G	0.489165	-0.0403804	0.011287	0.00034675	3.45998
9	S9_1371750	1371750	A	G	0.211918	0.0523087	0.0146939	0.000371	3.43063
16	S16_22475034	22475034	A	G	0.0905035	0.0655957	0.018461	0.00038058	3.41955
16	S16_22475044	22475044	A	G	0.0905035	0.0655957	0.018461	0.00038058	3.41955
8	S8_31787991	31787991	A	G	0.120778	-0.0679007	0.0191442	0.00038993	3.40901
7	S7_24325988	24325988	G	A	0.458254	0.0415275	0.0117126	0.00039179	3.40695
6	S6_18153584	18153584	A	G	0.231358	0.0498618	0.0140678	0.00039352	3.40503
17	S17_17069188	17069188	A	G	0.0615385	-0.0937408	0.0264498	0.00039396	3.40455
17	S17_17069195	17069195	A	G	0.0615385	-0.0937408	0.0264498	0.00039396	3.40455
15	S15_1210138	1210138	A	G	0.153282	0.0594494	0.0168356	0.00041374	3.38327
1	S1_29928977	29928977	A	G	0.0595921	0.0918974	0.0260898	0.00042774	3.36882
2	S2_29042125	29042125	G	A	0.0809433	-0.0767443	0.0217893	0.00042813	3.36842
5	S5_24730064	24730064	G	A	0.443595	-0.0425968	0.0120963	0.00042914	3.3674
6	S6_18125728	18125728	A	G	0.216061	-0.0505012	0.014341	0.0004292	3.36734
16	S16_22479329	22479329	A	G	0.377629	0.0422265	0.0119921	0.00042959	3.36695
9	S9_1518677	1518677	A	G	0.232951	0.0517468	0.0147116	0.00043578	3.36073
8	S8_31787979	31787979	A	G	0.120459	-0.0670574	0.0191468	0.00046131	3.33601
14	S14_11589977	11589977	G	A	0.40153	-0.0439377	0.0125537	0.00046527	3.33229
6	S6_21016553	21016553	A	G	0.241236	-0.0490255	0.0140251	0.0004731	3.32505
1	S1_29701858	29701858	A	G	0.0605481	0.0888793	0.0254384	0.00047601	3.32238
11	S11_9997673	9997673	A	G	0.20682	0.0501097	0.0143453	0.00047742	3.3211
6	S6_19068632	19068632	G	A	0.219248	-0.0498701	0.0142817	0.00047961	3.31911
9	S9_22829474	22829474	G	A	0.321224	-0.044367	0.0127133	0.00048336	3.31573
8	S8_32637625	32637625	G	A	0.109624	-0.0654136	0.0187598	0.00048865	3.311
6	S6_18941138	18941138	A	G	0.169216	-0.0526804	0.0151114	0.00049005	3.30976
9	S9_1663703	1663703	A	G	0.416507	-0.0432624	0.0124125	0.00049144	3.30853
2	S2_2809092	2809092	G	A	0.499044	0.0409689	0.0117553	0.00049188	3.30814
2	S2_29042124	29042124	G	A	0.081262	-0.0758354	0.0217611	0.00049231	3.30776
6	S6_18458238	18458238	A	G	0.365838	0.0435814	0.0125091	0.00049405	3.30623
6	S6_18128717	18128717	A	G	0.369025	-0.0421187	0.0121017	0.00050067	3.30045
11	S11_6166160	6166160	A	G	0.131294	0.0501289	0.0144164	0.00050666	3.29528
10	S10_5440185	5440185	A	G	0.168897	0.0568381	0.0163464	0.00050687	3.2951
6	S6_18368140	18368140	A	G	0.217655	0.0507256	0.0146062	0.00051488	3.28829
1	S1_30582311	30582311	A	G	0.392607	0.0451639	0.0130205	0.00052306	3.28145
16	S16_22562131	22562131	G	A	0.436584	-0.044235	0.0127581	0.00052588	3.27911
14	S14_10429905	10429905	A	G	0.343212	-0.0423865	0.0122304	0.00052891	3.27662
15	S15_2422635	2422635	A	G	0.142766	-0.06133	0.0177166	0.00053671	3.27026
2	S2_23071265	23071265	A	G	0.13703	0.0597371	0.0172595	0.00053793	3.26927
9	S9_8169910	8169910	A	G	0.128571	0.0830033	0.0239908	0.00054058	3.26714
1	S1_29928880	29928880	A	G	0.217336	-0.0474804	0.0137394	0.00054871	3.26066
5	S5_24730044	24730044	G	A	0.443595	-0.0418117	0.0121209	0.00056149	3.25066
16	S16_22479367	22479367	A	G	0.370937	0.0418173	0.0121306	0.00056631	3.24695
6	S6_18963653	18963653	A	G	0.143722	-0.057152	0.0165842	0.00056861	3.24519
15	S15_9885430	9885430	A	G	0.239006	-0.0536402	0.0155889	0.00057975	3.23676
15	S15_9885441	9885441	A	G	0.239006	-0.0536402	0.0155889	0.00057975	3.23676
6	S6_18941142	18941142	A	G	0.171128	-0.0518016	0.0150714	0.00058801	3.23062
6	S6_18126300	18126300	A	G	0.21638	-0.048897	0.0142518	0.0006015	3.22076
14	S14_10421527	10421527	A	G	0.310707	-0.0436437	0.0127214	0.00060193	3.22045
14	S14_10421545	10421545	A	G	0.310707	-0.0436437	0.0127214	0.00060193	3.22045
14	S14_10421571	10421571	A	G	0.310707	-0.0436437	0.0127214	0.00060193	3.22045
15	S15_1070379	1070379	A	G	0.155832	0.0575901	0.0167992	0.00060773	3.21629
16	S16_21909136	21909136	A	G	0.192479	0.0459893	0.013423	0.00061219	3.21311
14	S14_2265458	2265458	G	A	0.403642	0.0695381	0.0203148	0.00061928	3.20811
6	S6_20892874	20892874	A	G	0.0901848	-0.0726897	0.0212545	0.0006263	3.20322
6	S6_18126296	18126296	A	G	0.216699	-0.0485747	0.0142099	0.00062999	3.20067
9	S9_19381827	19381827	A	G	0.335245	-0.0430111	0.0125987	0.0006403	3.19362
1	S1_22499612	22499612	G	A	0.349904	-0.04178	0.0122501	0.00064824	3.18826
1	S1_29832338	29832338	A	G	0.164117	-0.0643185	0.0188615	0.00064954	3.18739
6	S6_19170000	19170000	A	G	0.498088	0.0413221	0.0121317	0.0006589	3.18118
6	S6_19170013	19170013	A	G	0.498088	0.0413221	0.0121317	0.0006589	3.18118
1	S1_30716875	30716875	A	G	0.352772	0.0427491	0.0125525	0.0006601	3.18039
16	S16_21272865	21272865	G	A	0.176227	0.0541293	0.0159025	0.00066449	3.17751
16	S16_21272870	21272870	G	A	0.176227	0.0541293	0.0159025	0.00066449	3.17751
15	S15_2303148	2303148	A	G	0.129382	-0.0632445	0.0185896	0.0006686	3.17483
1	S1_30591071	30591071	A	G	0.463671	0.037339	0.0109806	0.00067277	3.17213
6	S6_20971920	20971920	A	G	0.0933716	-0.0712097	0.0209469	0.00067502	3.17068
14	S14_281613	281613	A	G	0.227215	-0.0506928	0.0149127	0.00067557	3.17033
14	S14_13411081	13411081	A	G	0.201099	-0.0767378	0.0225808	0.00067789	3.16884
10	S10_20380888	20380888	G	A	0.135755	-0.0586479	0.0172623	0.00068016	3.16739
6	S6_19580352	19580352	G	A	0.461759	-0.0352107	0.0103705	0.00068558	3.16394
9	S9_23401673	23401673	A	G	0.333652	0.0454035	0.0133742	0.00068662	3.16328
5	S5_24692371	24692371	A	G	0.496176	-0.0358663	0.010565	0.00068674	3.16321
6	S6_18376593	18376593	A	G	0.374761	0.0344431	0.0101527	0.00069255	3.15955
6	S6_20886941	20886941	A	G	0.0930529	-0.0715686	0.0211023	0.00069511	3.15795
9	S9_22829493	22829493	G	A	0.320586	-0.0428643	0.012658	0.00070832	3.14977
6	S6_20164198	20164198	G	A	0.26195	0.0427953	0.0126414	0.00071092	3.14818
1	S1_29740725	29740725	A	G	0.0602294	0.0879158	0.0259711	0.00071142	3.14787
6	S6_18432566	18432566	A	G	0.225303	0.0494704	0.0146196	0.00071479	3.14582
11	S11_17411606	17411606	A	G	0.267368	0.0502972	0.0148697	0.00071821	3.14375
15	S15_714520	714520	A	G	0.198853	0.0504827	0.0149298	0.00072135	3.14185
6	S6_19580357	19580357	G	A	0.462396	-0.0350161	0.0103612	0.00072606	3.13903
14	S14_14058659	14058659	A	G	0.200549	-0.0754373	0.0223238	0.0007269	3.13853
9	S9_1586356	1586356	G	A	0.447419	-0.041432	0.0122707	0.00073418	3.1342
6	S6_20790471	20790471	A	G	0.0927342	-0.070986	0.0210352	0.00073913	3.13128
1	S1_30560954	30560954	A	G	0.403123	0.045117	0.0133882	0.00075194	3.12382
14	S14_13826982	13826982	A	G	0.312088	-0.0619611	0.018396	0.00075666	3.1211
1	S1_30511508	30511508	A	G	0.337795	0.0459914	0.0136628	0.00076219	3.11794
15	S15_1245565	1245565	A	G	0.157744	0.0558867	0.0166048	0.00076349	3.1172
1	S1_30559426	30559426	A	G	0.404398	0.0448659	0.013331	0.00076399	3.11691
16	S16_21902532	21902532	A	G	0.138305	0.0613245	0.0182323	0.00076957	3.11375
15	S15_694062	694062	A	G	0.17304	0.0533341	0.0158838	0.00078576	3.10471
15	S15_424143	424143	A	G	0.200765	0.0479493	0.014305	0.0008025	3.09555
6	S6_18107047	18107047	A	G	0.207457	-0.0487125	0.014538	0.00080608	3.09362
6	S6_18976705	18976705	G	A	0.279159	-0.0447131	0.0133667	0.00082248	3.08487
16	S16_21846932	21846932	A	G	0.14659	0.0573966	0.0171752	0.00083228	3.07973
15	S15_7005393	7005393	A	G	0.275016	-0.0479046	0.0143521	0.00084443	3.07344
6	S6_19692736	19692736	G	A	0.38942	-0.0417225	0.0125036	0.00084738	3.07192
16	S16_21156408	21156408	G	A	0.383516	0.0541521	0.0162353	0.00085159	3.06977
15	S15_117794	117794	A	G	0.172721	0.0530061	0.0159067	0.00086128	3.06486
6	S6_19161559	19161559	A	G	0.380178	0.0415832	0.0124889	0.00086967	3.06065
6	S6_19161566	19161566	A	G	0.380178	0.0415832	0.0124889	0.00086967	3.06065
9	S9_22447719	22447719	G	A	0.300191	-0.0416496	0.0125202	0.00087917	3.05593
9	S9_22447749	22447749	G	A	0.300191	-0.0416496	0.0125202	0.00087917	3.05593
15	S15_1114387	1114387	A	G	0.0742511	0.0770677	0.0231691	0.00088001	3.05551
15	S15_101717	101717	A	G	0.175271	0.0521876	0.0156951	0.00088394	3.05358
12	S12_26942276	26942276	A	G	0.205864	-0.0497221	0.0149888	0.00090899	3.04144
6	S6_18376601	18376601	A	G	0.372849	0.0335778	0.0101361	0.00092402	3.03432
6	S6_18696802	18696802	A	G	0.218611	-0.047488	0.0143426	0.00092971	3.03165
13	S13_7499394	7499394	A	G	0.0857234	-0.0734305	0.0221955	0.00093847	3.02758
16	S16_22599836	22599836	G	A	0.287126	0.0440656	0.0133299	0.00094713	3.02359
6	S6_20768301	20768301	A	G	0.0949649	-0.0688524	0.0208466	0.00095719	3.019
9	S9_1588034	1588034	A	G	0.443595	-0.0408573	0.012372	0.00095866	3.01834
9	S9_1419062	1419062	A	G	0.214468	0.0503773	0.0152635	0.00096512	3.01542
15	S15_1163387	1163387	A	G	0.152008	0.0559268	0.0169489	0.00096779	3.01422
12	S12_7541080	7541080	G	A	0.321224	-0.0313254	0.00950857	0.00098621	3.00603
12	S12_7541085	7541085	G	A	0.321224	-0.0313254	0.00950857	0.00098621	3.00603
4	S4_1153004	1153004	A	G	0.100701	0.070925	0.0215313	0.00098755	3.00544
1	S1_22803840	22803840	A	G	0.466221	-0.0430493	0.0130731	0.00099134	3.00378
8	S8_32610994	32610994	G	A	0.102294	-0.0668294	0.0202955	0.00099186	3.00355
5	S5_24542312	24542312	A	G	0.308795	-0.0442793	0.0134503	0.00099457	3.00236
6	S6_18043855	18043855	G	A	0.229764	-0.0469187	0.0142532	0.00099552	3.00195
6	S6_20845037	20845037	A	G	0.0895475	-0.0707013	0.0214866	0.00100017	2.99993
6	S6_19249374	19249374	A	G	0.476737	0.036818	0.011192	0.00100307	2.99867
16	S16_20721427	20721427	G	A	0.294774	0.0408702	0.012428	0.00100702	2.99696
6	S6_17962354	17962354	G	A	0.305927	-0.0421748	0.0128399	0.00102107	2.99094
8	S8_30994858	30994858	G	A	0.118866	-0.0618747	0.018842	0.00102394	2.98973
8	S8_30994880	30994880	G	A	0.118866	-0.0618747	0.018842	0.00102394	2.98973
16	S16_21865826	21865826	G	A	0.321224	0.044881	0.0136725	0.00102863	2.98774
6	S6_20695428	20695428	G	A	0.268005	-0.0377204	0.0114991	0.00103696	2.98424
6	S6_20695443	20695443	G	A	0.268005	-0.0377204	0.0114991	0.00103696	2.98424
6	S6_20695469	20695469	G	A	0.268005	-0.0377204	0.0114991	0.00103696	2.98424
15	S15_11562715	11562715	A	G	0.424156	-0.0405152	0.0123548	0.00104062	2.98271
16	S16_4709369	4709369	A	G	0.167304	-0.0523778	0.0159836	0.00104926	2.97912
8	S8_32606155	32606155	G	A	0.104525	-0.0662151	0.0202066	0.00104953	2.97901
1	S1_29856996	29856996	A	G	0.348311	0.0367932	0.0112296	0.00105127	2.97829
6	S6_19160461	19160461	A	G	0.388464	0.0417456	0.0127414	0.00105144	2.97822
11	S11_17411573	17411573	A	G	0.268642	0.0486035	0.01485	0.00106427	2.97295
6	S6_20565316	20565316	G	A	0.355959	-0.0372223	0.0113736	0.00106531	2.97252
9	S9_21933896	21933896	A	G	0.340025	-0.0412494	0.0126051	0.00106628	2.97213
9	S9_21933918	21933918	A	G	0.340025	-0.0412494	0.0126051	0.00106628	2.97213
11	S11_17378030	17378030	A	G	0.268961	0.0489586	0.0149614	0.00106669	2.97196
14	S14_2318571	2318571	A	G	0.225303	-0.0495782	0.0151524	0.00106805	2.97141
6	S6_20790698	20790698	A	G	0.0933716	-0.0690497	0.021107	0.00107013	2.97056
3	S3_22824318	22824318	G	A	0.187699	-0.0492385	0.0150521	0.0010709	2.97025
1	S1_30600348	30600348	A	G	0.33174	0.045179	0.0138235	0.00108201	2.96577
13	S13_3446255	3446255	A	G	0.0806246	-0.076358	0.023367	0.00108399	2.96497
12	S12_2499894	2499894	G	A	0.23805	0.0477486	0.0146126	0.00108455	2.96475
15	S15_1210156	1210156	A	G	0.392288	0.0409872	0.0125502	0.0010913	2.96206
1	S1_29885606	29885606	A	G	0.161249	-0.060763	0.0186214	0.00110209	2.95778
8	S8_30993630	30993630	G	A	0.126514	-0.0612084	0.0187654	0.00110722	2.95577
6	S6_20750324	20750324	A	G	0.0952836	-0.0679391	0.0208353	0.0011111	2.95425
6	S6_26690981	26690981	A	G	0.268961	-0.0477194	0.0146374	0.00111375	2.95321
6	S6_19539666	19539666	G	A	0.142129	-0.0553287	0.016972	0.00111411	2.95307
8	S8_31782971	31782971	A	G	0.128744	-0.0606017	0.0185988	0.00112056	2.95056
15	S15_1210744	1210744	A	G	0.390695	0.041271	0.0126685	0.00112293	2.94965
11	S11_15306557	15306557	A	G	0.258445	-0.0403316	0.0123839	0.00112687	2.94813
12	S12_25829934	25829934	A	G	0.351498	-0.044468	0.0136572	0.00112991	2.94696
6	S6_19539969	19539969	G	A	0.143085	-0.0555099	0.0170497	0.00113084	2.9466
12	S12_26917790	26917790	A	G	0.360421	-0.0401261	0.0123278	0.00113423	2.9453
6	S6_19385954	19385954	A	G	0.24761	0.0456654	0.0140319	0.00113633	2.9445
7	S7_23595707	23595707	G	A	0.431804	0.0339841	0.0104575	0.00115517	2.93735
6	S6_19880388	19880388	G	A	0.308795	0.0425963	0.0131095	0.00115699	2.93667
2	S2_493915	493915	A	G	0.115997	0.0707292	0.0217956	0.00117406	2.93031
2	S2_493916	493916	A	G	0.115997	0.0707292	0.0217956	0.00117406	2.93031
2	S2_493920	493920	A	G	0.115997	0.0707292	0.0217956	0.00117406	2.93031
2	S2_493921	493921	A	G	0.115997	0.0707292	0.0217956	0.00117406	2.93031
11	S11_14884315	14884315	A	G	0.230083	0.0435876	0.0134352	0.00117746	2.92905
6	S6_8118062	8118062	A	G	0.256214	-0.0442709	0.0136578	0.00118931	2.9247
6	S6_18148444	18148444	A	G	0.216061	-0.0464406	0.0143286	0.00119062	2.92423
14	S14_14456421	14456421	A	G	0.215743	-0.0490083	0.0151215	0.0011913	2.92398
14	S14_2306274	2306274	A	G	0.227852	-0.0494913	0.0152763	0.00119634	2.92215
6	S6_18122555	18122555	A	G	0.224665	0.0467929	0.0144469	0.00119969	2.92093
15	S15_728856	728856	A	G	0.166985	0.0525917	0.0162379	0.00120024	2.92073
15	S15_9885199	9885199	A	G	0.239962	-0.0498504	0.0153943	0.0012027	2.91984
6	S6_19538115	19538115	G	A	0.293499	-0.0368321	0.011389	0.00122069	2.91339
4	S4_24645011	24645011	A	G	0.0933716	0.0711719	0.0220081	0.00122112	2.91324
15	S15_23320477	23320477	A	G	0.114404	0.0641822	0.0198607	0.00123094	2.90976
15	S15_669600	669600	A	G	0.172721	0.0513322	0.0158866	0.00123283	2.9091
15	S15_1261640	1261640	A	G	0.390695	0.0405067	0.0125393	0.00123626	2.90789
6	S6_18330795	18330795	A	G	0.224665	0.0469521	0.0145392	0.00124069	2.90634
11	S11_1327718	1327718	A	G	0.27884	-0.0432433	0.0133983	0.00124866	2.90356
9	S9_1588120	1588120	A	G	0.443913	-0.0384802	0.0119293	0.00125668	2.90078
9	S9_1588139	1588139	A	G	0.443913	-0.0384802	0.0119293	0.00125668	2.90078
6	S6_19160662	19160662	A	G	0.388783	0.0410311	0.0127262	0.00126351	2.89842
17	S17_19186805	19186805	A	G	0.071383	0.0627045	0.0194524	0.0012664	2.89743
11	S11_1327736	1327736	A	G	0.285532	-0.0431889	0.0133992	0.00126746	2.89707
15	S15_636517	636517	A	G	0.223709	0.0463749	0.014389	0.00126883	2.8966
10	S10_1299339	1299339	A	G	0.0522626	0.0702149	0.0218092	0.00128413	2.89139
9	S9_23245555	23245555	G	A	0.226577	-0.0454122	0.0141099	0.00128881	2.88981
9	S9_23245564	23245564	G	A	0.226577	-0.0454122	0.0141099	0.00128881	2.88981
8	S8_31793683	31793683	A	G	0.1297	-0.059741	0.0185794	0.00130248	2.88523
16	S16_20433458	20433458	A	G	0.055768	0.0883305	0.0274891	0.00131224	2.88199
7	S7_19795190	19795190	A	G	0.0627788	-0.0830389	0.0258491	0.00131609	2.88071
7	S7_19795196	19795196	A	G	0.0627788	-0.0830389	0.0258491	0.00131609	2.88071
6	S6_20565345	20565345	G	A	0.356597	-0.0365402	0.0113772	0.00131954	2.87958
15	S15_1558242	1558242	G	A	0.234544	-0.043964	0.0136932	0.00132434	2.878
6	S6_18152266	18152266	A	G	0.215743	-0.0459612	0.0143253	0.0013348	2.87458
11	S11_17406249	17406249	A	G	0.267368	0.0477062	0.014876	0.00134163	2.87237
6	S6_6968749	6968749	G	A	0.348311	-0.039963	0.012477	0.00136037	2.86634
14	S14_9827893	9827893	A	G	0.185787	-0.0577305	0.0180357	0.00137001	2.86328
12	S12_4071176	4071176	A	G	0.0515933	0.1247	0.0389683	0.00137414	2.86197
12	S12_4071177	4071177	A	G	0.0515933	0.1247	0.0389683	0.00137414	2.86197
15	S15_43731	43731	A	G	0.175908	0.0502814	0.0157181	0.00137931	2.86034
10	S10_20380996	20380996	G	A	0.0930529	-0.0645983	0.0201986	0.00138306	2.85916
15	S15_9885227	9885227	A	G	0.239643	-0.0491725	0.0153807	0.0013885	2.85745
12	S12_25832198	25832198	A	G	0.207776	-0.0476688	0.0149108	0.00138902	2.85729
2	S2_29113576	29113576	A	G	0.0934066	-0.0806917	0.0252567	0.00139898	2.85419
14	S14_1099110	1099110	A	G	0.208094	-0.0504043	0.0157788	0.00140103	2.85355
14	S14_11610030	11610030	G	A	0.375398	-0.0420197	0.0131689	0.00141867	2.84812
9	S9_1354271	1354271	G	A	0.243149	0.0397264	0.012452	0.00142091	2.84743
6	S6_20590357	20590357	G	A	0.326641	-0.040442	0.0126763	0.00142097	2.84742
15	S15_647999	647999	A	G	0.172721	0.0505968	0.0158727	0.00143422	2.84338
10	S10_20381003	20381003	G	A	0.0911409	-0.0657686	0.0206413	0.00144127	2.84125
10	S10_20381005	20381005	G	A	0.0911409	-0.0657686	0.0206413	0.00144127	2.84125
14	S14_2328383	2328383	A	G	0.229446	-0.0487322	0.0152994	0.00144641	2.83971
16	S16_5576906	5576906	G	A	0.286807	-0.0442773	0.0139028	0.00144871	2.83902
12	S12_25829429	25829429	A	G	0.384003	-0.0402309	0.012633	0.00144967	2.83873
18	S18_6213390	6213390	A	G	0.31485	-0.0460673	0.0144663	0.00145025	2.83856
16	S16_21904112	21904112	A	G	0.140217	0.0578347	0.018191	0.0014763	2.83083
15	S15_2299293	2299293	A	G	0.399299	0.0394335	0.0124087	0.00148344	2.82873
10	S10_5730784	5730784	G	A	0.0956023	0.0657151	0.0206971	0.00149796	2.8245
14	S14_11586652	11586652	G	A	0.437221	-0.0388189	0.0122286	0.00150134	2.82352
12	S12_142506	142506	A	G	0.191758	0.0653196	0.0205779	0.00150221	2.82327
10	S10_1299345	1299345	A	G	0.0500319	0.0699399	0.0220495	0.00151418	2.81982
1	S1_26444055	26444055	A	G	0.0901848	0.0562373	0.0177318	0.00151632	2.81921
8	S8_31793390	31793390	A	G	0.128107	-0.0590931	0.0186522	0.00153414	2.81414
6	S6_19346407	19346407	A	G	0.231358	0.048462	0.0152975	0.0015351	2.81386
1	S1_30747068	30747068	G	A	0.292862	-0.0499567	0.0157789	0.00154529	2.81099
16	S16_20433004	20433004	A	G	0.0560867	0.0868493	0.0274327	0.00154601	2.81079
6	S6_8154644	8154644	A	G	0.23327	-0.0465794	0.0147156	0.00154919	2.8099
1	S1_25926530	25926530	A	G	0.0589547	0.0821154	0.025947	0.00155227	2.80903
15	S15_1488883	1488883	A	G	0.153601	0.0531314	0.0168002	0.00156394	2.80578
6	S6_20213046	20213046	A	G	0.494901	0.0400723	0.0126769	0.00157208	2.80353
12	S12_7541087	7541087	G	A	0.338432	-0.0299451	0.00947539	0.00157606	2.80243
15	S15_851434	851434	A	G	0.160931	0.0513239	0.0162437	0.00157977	2.80141
8	S8_31067720	31067720	A	G	0.067559	-0.0767234	0.0242875	0.00158331	2.80043
8	S8_31067722	31067722	A	G	0.067559	-0.0767234	0.0242875	0.00158331	2.80043
13	S13_7541735	7541735	A	G	0.0882728	-0.068044	0.0215416	0.00158464	2.80007
13	S13_7541736	7541736	A	G	0.0882728	-0.068044	0.0215416	0.00158464	2.80007
13	S13_7541754	7541754	A	G	0.0882728	-0.068044	0.0215416	0.00158464	2.80007
6	S6_18592734	18592734	A	G	0.220841	0.0464835	0.0147216	0.00159132	2.79824
9	S9_27444282	27444282	A	G	0.112291	-0.0871266	0.0276504	0.00162707	2.78859
9	S9_27444283	27444283	A	G	0.112291	-0.0871266	0.0276504	0.00162707	2.78859
16	S16_20450432	20450432	A	G	0.0564054	0.0858317	0.0272473	0.00163211	2.78725
12	S12_25858443	25858443	A	G	0.211281	-0.0457186	0.0145162	0.00163558	2.78633
6	S6_26690980	26690980	A	G	0.273423	-0.0451375	0.0143317	0.00163559	2.78633
6	S6_19366003	19366003	A	G	0.237412	0.0442604	0.0140545	0.00163714	2.78591
16	S16_20449883	20449883	A	G	0.054812	0.087283	0.0277392	0.00165203	2.78198
6	S6_18427583	18427583	A	G	0.227533	0.0449961	0.0143042	0.00165715	2.78064
6	S6_18427585	18427585	A	G	0.227533	0.0449961	0.0143042	0.00165715	2.78064
14	S14_1554479	1554479	A	G	0.196941	-0.0505076	0.01606	0.00166128	2.77956
6	S6_18734870	18734870	A	G	0.347355	-0.0376765	0.0119905	0.00167682	2.77551
6	S6_18107098	18107098	A	G	0.333971	0.0413049	0.0131469	0.00167913	2.77492
14	S14_2391290	2391290	A	G	0.228171	-0.0478942	0.0152494	0.00168535	2.77331
16	S16_20422649	20422649	A	G	0.1297	0.0598508	0.019058	0.00168686	2.77292
1	S1_30661702	30661702	A	G	0.386233	0.0425086	0.0135411	0.00169391	2.77111
6	S6_17773994	17773994	A	G	0.227215	0.0461767	0.0147105	0.00169512	2.7708
1	S1_30545986	30545986	A	G	0.332377	0.0427091	0.0136111	0.00170208	2.76902
11	S11_17917645	17917645	A	G	0.246654	0.049347	0.0157277	0.00170345	2.76867
1	S1_26412509	26412509	A	G	0.056724	0.0718706	0.022922	0.00171591	2.76551
2	S2_29362704	29362704	A	G	0.136711	0.0553957	0.0176703	0.00171877	2.76478
1	S1_26444056	26444056	A	G	0.0681963	0.0605807	0.0193356	0.00172958	2.76206
14	S14_11586664	11586664	G	A	0.336201	-0.041425	0.0132302	0.00174156	2.75906
13	S13_7813630	7813630	A	G	0.144997	-0.0532639	0.0170147	0.00174533	2.75812
15	S15_1261162	1261162	A	G	0.390376	0.0394719	0.0126164	0.00175635	2.75539
15	S15_694773	694773	A	G	0.173359	0.0493643	0.0157879	0.00176767	2.7526
6	S6_18330789	18330789	A	G	0.252071	-0.0423317	0.0135389	0.00176799	2.75252
9	S9_25198032	25198032	A	G	0.183238	0.041985	0.0134284	0.00176857	2.75238
12	S12_242035	242035	A	G	0.135437	0.0446627	0.0142903	0.00177577	2.75061
7	S7_25174504	25174504	G	A	0.285214	0.0352024	0.011265	0.00177839	2.74997
14	S14_13383067	13383067	A	G	0.173678	-0.057866	0.0185239	0.00178492	2.74838
9	S9_23244839	23244839	G	A	0.231358	-0.0439423	0.0140682	0.001787	2.74788
12	S12_5557730	5557730	A	G	0.481517	0.0380776	0.0121925	0.00178997	2.74715
6	S6_20938017	20938017	A	G	0.0920969	-0.0658471	0.0210846	0.00179023	2.74709
11	S11_8357437	8357437	A	G	0.0624602	0.070664	0.0226286	0.00179153	2.74678
1	S1_17288790	17288790	G	A	0.292543	0.0370906	0.0118816	0.00179819	2.74516
1	S1_30593190	30593190	A	G	0.463671	0.034661	0.0111064	0.00180352	2.74388
6	S6_19348173	19348173	A	G	0.230402	0.0478172	0.0153239	0.00180586	2.74332
11	S11_14898503	14898503	A	G	0.293499	0.0414364	0.013283	0.00181153	2.74195
11	S11_6591866	6591866	A	G	0.132569	0.0408681	0.0131039	0.00181603	2.74088
8	S8_31809193	31809193	A	G	0.127151	-0.0570265	0.0183002	0.00183222	2.73702
8	S8_31809201	31809201	A	G	0.127151	-0.0570265	0.0183002	0.00183222	2.73702
6	S6_19162086	19162086	A	G	0.387827	0.0396339	0.0127232	0.00183884	2.73546
14	S14_9541560	9541560	A	G	0.185787	-0.0558909	0.0179444	0.00184154	2.73482
6	S6_17960977	17960977	G	A	0.292543	-0.0404361	0.0129841	0.00184396	2.73425
9	S9_23311417	23311417	G	A	0.234863	-0.0438034	0.0140704	0.00185102	2.73259
8	S8_24773941	24773941	A	G	0.0791209	0.0919335	0.0295506	0.00186422	2.7295
15	S15_1261330	1261330	A	G	0.391013	0.0392073	0.0126088	0.00187402	2.72723
10	S10_20380879	20380879	G	A	0.0924156	-0.063888	0.0205474	0.00187531	2.72693
14	S14_11586559	11586559	G	A	0.328872	-0.0424446	0.013651	0.00187547	2.72689
6	S6_19371558	19371558	G	A	0.328235	0.0311586	0.0100231	0.00187921	2.72602
6	S6_19371563	19371563	G	A	0.328235	0.0311586	0.0100231	0.00187921	2.72602
6	S6_19371575	19371575	G	A	0.328235	0.0311586	0.0100231	0.00187921	2.72602
6	S6_19371597	19371597	G	A	0.328235	0.0311586	0.0100231	0.00187921	2.72602
6	S6_19371598	19371598	G	A	0.328235	0.0311586	0.0100231	0.00187921	2.72602
1	S1_29784071	29784071	A	G	0.0592734	0.0811946	0.026121	0.00188105	2.7256
16	S16_11646584	11646584	G	A	0.476099	-0.0432608	0.0139196	0.00188418	2.72488
6	S6_20938134	20938134	A	G	0.0920969	-0.0654257	0.0210527	0.00188539	2.7246
11	S11_14518052	14518052	A	G	0.361695	0.0396342	0.0127535	0.0018855	2.72457
15	S15_101713	101713	A	G	0.167941	0.0498066	0.0160275	0.00188628	2.72439
12	S12_26942227	26942227	A	G	0.222753	-0.0458908	0.0147712	0.00189134	2.72323
6	S6_20893258	20893258	A	G	0.0914595	-0.0662003	0.02131	0.00189294	2.72286
6	S6_20576072	20576072	G	A	0.321224	-0.0390443	0.0125705	0.00189614	2.72213
6	S6_18449547	18449547	A	G	0.217973	0.04578	0.0147399	0.0018973	2.72186
14	S14_10511640	10511640	G	A	0.37986	-0.0360811	0.0116214	0.00190456	2.72021
8	S8_30983853	30983853	G	A	0.103569	-0.0636122	0.0204939	0.00190956	2.71907
12	S12_25858462	25858462	A	G	0.214149	-0.0443044	0.0142742	0.0019104	2.71888
15	S15_1488417	1488417	A	G	0.413321	0.0379912	0.0122489	0.00192486	2.7156
6	S6_18459058	18459058	A	G	0.221479	0.0454731	0.0146641	0.00192882	2.71471
9	S9_23243486	23243486	G	A	0.231676	-0.0436412	0.0140773	0.00193442	2.71345
2	S2_28551882	28551882	G	A	0.0755258	-0.0713164	0.0230061	0.0019359	2.71312
14	S14_10436313	10436313	A	G	0.367113	-0.0401709	0.0129598	0.00193749	2.71276
14	S14_13882270	13882270	A	G	0.185468	-0.0558949	0.0180372	0.0019426	2.71162
12	S12_2501024	2501024	G	A	0.188974	0.0490965	0.0158456	0.0019455	2.71097
9	S9_1665770	1665770	A	G	0.0510989	0.102063	0.0329655	0.00196105	2.70751
14	S14_10359442	10359442	A	G	0.29095	-0.0437563	0.0141377	0.00196809	2.70596
15	S15_19461	19461	A	G	0.170172	0.0483952	0.0156423	0.0019757	2.70428
15	S15_19518	19518	A	G	0.170172	0.0483952	0.0156423	0.0019757	2.70428
14	S14_2669039	2669039	A	G	0.441364	-0.0428067	0.0138378	0.00197844	2.70368
10	S10_5439963	5439963	A	G	0.173678	0.0492869	0.0159334	0.00197938	2.70347
6	S6_18005393	18005393	G	A	0.311663	-0.0385957	0.0124777	0.00198021	2.70329
13	S13_7380358	7380358	G	A	0.133206	-0.0551768	0.0178484	0.00199205	2.7007
12	S12_25794659	25794659	G	A	0.259082	-0.0434398	0.0140522	0.00199272	2.70055
6	S6_15876219	15876219	G	A	0.38942	-0.0321465	0.0104035	0.00200179	2.69858
14	S14_12352046	12352046	G	A	0.248885	-0.0478537	0.0154876	0.00200281	2.69836
7	S7_22768020	22768020	A	G	0.209341	0.0603893	0.0195483	0.00200677	2.6975
13	S13_7182434	7182434	G	A	0.340982	-0.041139	0.0133173	0.00200735	2.69738
6	S6_20241251	20241251	G	A	0.471001	-0.0396449	0.0128376	0.00201382	2.69598
6	S6_7966285	7966285	A	G	0.432122	0.0374066	0.0121155	0.00201858	2.69495
15	S15_9770804	9770804	A	G	0.237094	-0.0499354	0.016174	0.0020192	2.69482
14	S14_2330302	2330302	A	G	0.232632	-0.0464979	0.0150847	0.00205302	2.68761
11	S11_4813842	4813842	A	G	0.0898662	0.0658505	0.021365	0.002055	2.68719
3	S3_22814657	22814657	G	A	0.174634	-0.0508367	0.0164952	0.00205677	2.68681
6	S6_19162174	19162174	A	G	0.390695	0.0390309	0.012674	0.00207279	2.68344
6	S6_17971209	17971209	G	A	0.270873	-0.0407162	0.0132239	0.00207703	2.68256
6	S6_17971215	17971215	G	A	0.270873	-0.0407162	0.0132239	0.00207703	2.68256
6	S6_17971244	17971244	G	A	0.270873	-0.0407162	0.0132239	0.00207703	2.68256
9	S9_24421250	24421250	G	A	0.498407	-0.0378501	0.0122959	0.00208205	2.68151
5	S5_24541067	24541067	A	G	0.308795	-0.0414122	0.0134537	0.00208306	2.6813
9	S9_23373330	23373330	G	A	0.297004	-0.04019	0.0130623	0.00209245	2.67934
6	S6_18125720	18125720	A	G	0.220204	0.0450544	0.0146638	0.00212273	2.67311
14	S14_2669040	2669040	A	G	0.440727	-0.042457	0.0138216	0.00212779	2.67207
2	S2_31280166	31280166	A	G	0.269598	0.0403164	0.0131341	0.00214353	2.66887
15	S15_419313	419313	A	G	0.190886	0.0463112	0.01509	0.00214785	2.668
6	S6_15876036	15876036	G	A	0.409496	-0.0358609	0.0116895	0.00215659	2.66623
1	S1_29880714	29880714	A	G	0.174315	-0.0539499	0.0175919	0.00216398	2.66475
1	S1_29880721	29880721	A	G	0.174315	-0.0539499	0.0175919	0.00216398	2.66475
6	S6_19375924	19375924	G	A	0.353091	-0.0413171	0.0134844	0.0021835	2.66085
15	S15_11557144	11557144	A	G	0.428617	-0.0382454	0.0124829	0.00218528	2.66049
14	S14_2713254	2713254	G	A	0.470045	0.0409416	0.0133671	0.00219236	2.65909
15	S15_10809014	10809014	A	G	0.183875	-0.0521591	0.017036	0.00220083	2.65741
1	S1_29884518	29884518	A	G	0.169853	-0.0540167	0.0176435	0.00220183	2.65722
11	S11_4919316	4919316	G	A	0.0714286	0.0895787	0.0292616	0.00220372	2.65684
9	S9_1816171	1816171	A	G	0.189611	0.0484324	0.0158266	0.00221193	2.65523
6	S6_18491997	18491997	A	G	0.222753	0.0448527	0.01466	0.00221688	2.65426
6	S6_17917355	17917355	A	G	0.247291	0.0401334	0.0131253	0.0022303	2.65164
1	S1_2228074	2228074	G	A	0.0844487	0.0689436	0.0225491	0.00223198	2.65131
6	S6_18593071	18593071	A	G	0.220204	0.0447479	0.0146411	0.00224065	2.64963
1	S1_29470197	29470197	A	G	0.0541746	0.0824881	0.0269913	0.00224235	2.6493
15	S15_2324697	2324697	G	A	0.209688	-0.0456908	0.0149521	0.00224458	2.64886
5	S5_24541135	24541135	A	G	0.306246	-0.0410084	0.0134219	0.00224818	2.64817
10	S10_1046529	1046529	A	G	0.187912	0.0639266	0.0209246	0.00224991	2.64783
6	S6_7933110	7933110	A	G	0.409178	0.0358554	0.0117379	0.00225313	2.64721
6	S6_18467196	18467196	A	G	0.224665	0.0448129	0.0146746	0.00225976	2.64594
6	S6_19294116	19294116	A	G	0.230402	0.0468323	0.0153456	0.00227444	2.64313
3	S3_16176637	16176637	A	G	0.426374	0.0506249	0.0165893	0.00227575	2.64288
1	S1_29884519	29884519	A	G	0.170172	-0.053839	0.0176698	0.0023118	2.63605
8	S8_31769701	31769701	G	A	0.131931	-0.0561336	0.0184246	0.00231399	2.63564
16	S16_21317361	21317361	G	A	0.492352	0.0365173	0.0119863	0.00231464	2.63552
1	S1_20956326	20956326	A	G	0.166029	-0.0492077	0.0161538	0.0023176	2.63496
14	S14_9793755	9793755	A	G	0.186106	-0.0549416	0.0180421	0.00232529	2.63352
15	S15_470608	470608	A	G	0.159018	0.0519422	0.017066	0.00233763	2.63122
9	S9_24348257	24348257	A	G	0.48311	0.0391399	0.0128606	0.0023392	2.63093
14	S14_1035794	1035794	A	G	0.208094	-0.0479375	0.0157547	0.00234436	2.62998
6	S6_18698885	18698885	A	G	0.164436	-0.048648	0.0159889	0.00234536	2.62979
1	S1_20956730	20956730	A	G	0.166348	-0.0490966	0.0161518	0.00236814	2.62559
14	S14_2399137	2399137	A	G	0.229127	-0.0464437	0.0152863	0.00237958	2.6235
8	S8_26889708	26889708	A	G	0.178571	-0.0662365	0.0218101	0.00238976	2.62165
14	S14_12278996	12278996	G	A	0.109305	-0.0593485	0.0195457	0.00239428	2.62083
15	S15_2303544	2303544	A	G	0.131294	-0.0558099	0.0183849	0.00240024	2.61975
15	S15_2303558	2303558	A	G	0.131294	-0.0558099	0.0183849	0.00240024	2.61975
15	S15_2303567	2303567	A	G	0.131294	-0.0558099	0.0183849	0.00240024	2.61975
15	S15_1252597	1252597	A	G	0.153601	0.050943	0.0167922	0.00241554	2.61699
11	S11_26799684	26799684	A	G	0.161249	-0.0560952	0.0184906	0.00241563	2.61697
1	S1_29740326	29740326	A	G	0.0611855	0.0781262	0.0257625	0.00242495	2.6153
4	S4_21524102	21524102	A	G	0.312938	-0.0335071	0.0110503	0.00242754	2.61483
8	S8_31817562	31817562	A	G	0.130019	-0.0563731	0.0185968	0.00243479	2.61354
12	S12_27528232	27528232	A	G	0.267582	0.0582748	0.0192252	0.00243616	2.61329
6	S6_9790236	9790236	A	G	0.265137	-0.0384843	0.0126974	0.00243833	2.61291
1	S1_29832307	29832307	A	G	0.466858	-0.0376617	0.0124265	0.00243945	2.61271
2	S2_32152274	32152274	A	G	0.149458	0.0425425	0.0140384	0.00244208	2.61224
6	S6_8204226	8204226	A	G	0.459341	-0.0480373	0.0158538	0.00244541	2.61165
15	S15_1488431	1488431	A	G	0.418101	0.0374501	0.0123662	0.00245827	2.60937
16	S16_21465420	21465420	A	G	0.446144	-0.0318822	0.0105286	0.00246059	2.60896
12	S12_122251	122251	A	G	0.438815	-0.0412895	0.013637	0.00246377	2.6084
3	S3_16412821	16412821	G	A	0.267033	-0.0555875	0.0183608	0.00246585	2.60803
6	S6_18045800	18045800	A	G	0.224028	0.043573	0.0143933	0.0024674	2.60776
15	S15_2279488	2279488	A	G	0.138623	0.0532912	0.0176037	0.0024677	2.60771
4	S4_8686621	8686621	A	G	0.425749	0.0387824	0.0128118	0.00246919	2.60745
6	S6_19962101	19962101	A	G	0.105481	-0.0609013	0.0201261	0.0024782	2.60586
2	S2_27685610	27685610	A	G	0.124283	0.0485415	0.0160417	0.00247843	2.60582
16	S16_20721422	20721422	G	A	0.374442	0.0354619	0.0117226	0.0024855	2.60459
16	S16_20721458	20721458	G	A	0.374442	0.0354619	0.0117226	0.0024855	2.60459
16	S16_20721459	20721459	G	A	0.374442	0.0354619	0.0117226	0.0024855	2.60459
15	S15_1259854	1259854	A	G	0.378904	0.0374754	0.0123888	0.00248683	2.60435
1	S1_25998447	25998447	A	G	0.0692308	0.0906827	0.0299847	0.00249213	2.60343
1	S1_21005870	21005870	A	G	0.167304	-0.0489353	0.0161822	0.00249446	2.60302
5	S5_24527904	24527904	A	G	0.308158	-0.0405552	0.0134136	0.0024992	2.6022
13	S13_4870098	4870098	A	G	0.130656	-0.0509414	0.0168525	0.00250465	2.60125
5	S5_24527818	24527818	A	G	0.310707	-0.0405529	0.0134164	0.00250591	2.60103
5	S5_24527836	24527836	A	G	0.310707	-0.0405529	0.0134164	0.00250591	2.60103
14	S14_9706308	9706308	A	G	0.161887	-0.0540021	0.0178732	0.00251612	2.59927
8	S8_31817457	31817457	A	G	0.127788	-0.0562666	0.0186287	0.00252417	2.59788
2	S2_14348012	14348012	G	A	0.0787126	-0.067605	0.0223848	0.00252663	2.59746
6	S6_19223296	19223296	A	G	0.361058	0.0380904	0.0126206	0.00254364	2.59454
4	S4_8686602	8686602	A	G	0.427661	0.0387516	0.0128401	0.0025443	2.59443
3	S3_22824783	22824783	G	A	0.170809	-0.0514082	0.0170338	0.00254437	2.59442
6	S6_7933133	7933133	A	G	0.408859	0.0354348	0.0117419	0.00254603	2.59414
9	S9_20787329	20787329	G	A	0.176227	-0.046972	0.0155733	0.00255973	2.59181
1	S1_29886068	29886068	A	G	0.451243	-0.0342533	0.0113649	0.00257865	2.58861
6	S6_18126312	18126312	A	G	0.219885	0.0440381	0.0146233	0.00259967	2.58508
14	S14_383727	383727	A	G	0.230083	-0.0462052	0.0153491	0.00261004	2.58335
15	S15_10550835	10550835	A	G	0.198215	-0.046351	0.0153992	0.00261285	2.58289
1	S1_29343706	29343706	A	G	0.119822	0.0473733	0.0157395	0.00261391	2.58271
14	S14_11922020	11922020	A	G	0.0796662	-0.098753	0.0328196	0.00262135	2.58147
14	S14_11922030	11922030	A	G	0.0796662	-0.098753	0.0328196	0.00262135	2.58147
14	S14_11922031	11922031	A	G	0.0796662	-0.098753	0.0328196	0.00262135	2.58147
15	S15_2303109	2303109	A	G	0.141173	0.0527712	0.0175541	0.00264534	2.57752
15	S15_1671481	1671481	A	G	0.119503	-0.0564034	0.0187676	0.00265265	2.57632
6	S6_5274397	5274397	A	G	0.224984	-0.0437866	0.0145717	0.00265662	2.57567
6	S6_5274398	5274398	A	G	0.224984	-0.0437866	0.0145717	0.00265662	2.57567
15	S15_851385	851385	A	G	0.155194	0.0504539	0.0167914	0.00265799	2.57545
10	S10_1676474	1676474	A	G	0.0723391	0.0663577	0.022088	0.00266248	2.57471
12	S12_3308676	3308676	A	G	0.162843	0.0514696	0.0171419	0.00267711	2.57233
14	S14_2824940	2824940	G	A	0.268005	0.0421163	0.0140283	0.00268007	2.57185
12	S12_25569511	25569511	A	G	0.193435	-0.04546	0.015147	0.00268874	2.57045
6	S6_19371549	19371549	A	G	0.304334	0.0307001	0.0102325	0.00269762	2.56902
9	S9_23246380	23246380	G	A	0.231995	-0.0423897	0.0141288	0.00269774	2.569
2	S2_11886725	11886725	G	A	0.440408	0.0389633	0.0129874	0.00269901	2.5688
6	S6_18891891	18891891	A	G	0.233907	-0.0408752	0.013625	0.00269963	2.5687
9	S9_1354224	1354224	A	G	0.202677	0.0387923	0.0129375	0.00271363	2.56645
9	S9_1354227	1354227	A	G	0.202677	0.0387923	0.0129375	0.00271363	2.56645
12	S12_332240	332240	A	G	0.0764818	0.0661866	0.0220779	0.0027188	2.56562
6	S6_19396371	19396371	G	A	0.188337	-0.0462711	0.0154354	0.00272013	2.56541
15	S15_10199772	10199772	A	G	0.272467	-0.0383398	0.0127933	0.0027276	2.56422
11	S11_15053217	15053217	A	G	0.30051	0.0397034	0.0132506	0.00273229	2.56347
6	S6_18464858	18464858	A	G	0.224984	0.0441407	0.0147332	0.00273551	2.56296
9	S9_22325347	22325347	A	G	0.316125	-0.0391059	0.0130535	0.00273717	2.5627
1	S1_2223141	2223141	G	A	0.08413	0.0676596	0.0225884	0.00274155	2.562
2	S2_2297408	2297408	G	A	0.282345	0.0424224	0.014164	0.00274361	2.56168
8	S8_14588167	14588167	A	G	0.101976	0.0524118	0.0175003	0.00274536	2.5614
1	S1_30572867	30572867	G	A	0.292543	-0.0430982	0.0143948	0.00275327	2.56015
13	S13_7227391	7227391	G	A	0.311345	-0.0408053	0.0136354	0.00276612	2.55813
5	S5_24691966	24691966	A	G	0.264818	-0.0374445	0.0125144	0.00277042	2.55745
5	S5_24692004	24692004	A	G	0.264818	-0.0374445	0.0125144	0.00277042	2.55745
6	S6_7861060	7861060	G	A	0.405672	0.0341704	0.0114211	0.00277267	2.5571
11	S11_25017717	25017717	A	G	0.147228	0.0504856	0.0168811	0.00278383	2.55536
6	S6_9685185	9685185	A	G	0.383047	0.0367897	0.0123026	0.00278604	2.55501
8	S8_1769641	1769641	A	G	0.0785714	0.0889665	0.0297573	0.00279214	2.55406
15	S15_885876	885876	A	G	0.159018	0.0498054	0.0166596	0.00279352	2.55385
11	S11_4260944	4260944	A	G	0.335564	0.0379542	0.0126973	0.0027974	2.55325
5	S5_24527852	24527852	A	G	0.310389	-0.0401155	0.0134227	0.00280228	2.55249
11	S11_24942533	24942533	A	G	0.144997	0.0505183	0.0169171	0.00282441	2.54907
15	S15_101264	101264	A	G	0.157425	0.0491214	0.0164508	0.00282688	2.54869
4	S4_21524101	21524101	A	G	0.31262	-0.0330402	0.0110664	0.00283003	2.54821
14	S14_571607	571607	A	G	0.231676	-0.0458021	0.0153415	0.00283119	2.54803
8	S8_31809199	31809199	A	G	0.128426	-0.0542253	0.0181682	0.00283922	2.5468
18	S18_9052273	9052273	A	G	0.340663	0.0396697	0.013295	0.00284685	2.54564
1	S1_29470215	29470215	A	G	0.054812	0.080019	0.0268214	0.00285064	2.54506
2	S2_1442198	1442198	A	G	0.416826	-0.03654	0.0122563	0.00287014	2.5421
3	S3_22826852	22826852	G	A	0.174315	-0.0495843	0.0166326	0.00287165	2.54187
5	S5_24542413	24542413	A	G	0.305927	-0.0395643	0.0132722	0.00287315	2.54164
15	S15_9007502	9007502	A	G	0.373077	-0.0477632	0.0160241	0.00287587	2.54123
6	S6_17696163	17696163	A	G	0.220841	0.0436449	0.0146446	0.0028799	2.54062
12	S12_817441	817441	A	G	0.18956	0.0604939	0.0203038	0.00288784	2.53943
17	S17_11752728	11752728	A	G	0.421429	0.0454628	0.0152594	0.0028887	2.5393
14	S14_255567	255567	A	G	0.20905	-0.0491201	0.0164872	0.00288917	2.53923
11	S11_8348230	8348230	A	G	0.0659656	0.0698644	0.0234548	0.00289493	2.53836
9	S9_24350429	24350429	A	G	0.489165	0.036812	0.0123594	0.00289696	2.53806
6	S6_8204217	8204217	G	A	0.484066	-0.0467592	0.0157071	0.00291134	2.53591
9	S9_22864284	22864284	G	A	0.243786	-0.041808	0.0140488	0.00292106	2.53446
1	S1_25926973	25926973	A	G	0.0611855	0.0764645	0.0257167	0.00294574	2.53081
14	S14_12753445	12753445	G	A	0.456342	-0.0382453	0.012863	0.00294645	2.5307
15	S15_1259861	1259861	A	G	0.379541	0.036828	0.0123883	0.00295092	2.53004
12	S12_26925911	26925911	A	G	0.220204	-0.0440638	0.0148229	0.00295213	2.52986
8	S8_20827296	20827296	G	A	0.242192	-0.0437088	0.0147038	0.00295264	2.52979
4	S4_11076197	11076197	A	G	0.0857143	0.0917147	0.0308673	0.00296577	2.52786
6	S6_17962698	17962698	A	G	0.227533	0.0432393	0.0145532	0.0029671	2.52767
11	S11_14002234	14002234	A	G	0.139261	0.0455375	0.0153302	0.00297365	2.52671
14	S14_10943027	10943027	A	G	0.291906	0.0340639	0.0114685	0.00297587	2.52639
2	S2_31380367	31380367	G	A	0.410453	-0.0379168	0.012769	0.00298332	2.5253
6	S6_17587549	17587549	A	G	0.215105	0.043809	0.0147551	0.00298695	2.52477
12	S12_25832154	25832154	A	G	0.362014	-0.0361145	0.0121649	0.00299025	2.52429
6	S6_23295428	23295428	A	G	0.246654	0.0381963	0.0128683	0.00299496	2.52361
16	S16_4483705	4483705	A	G	0.0544933	-0.0770491	0.0259727	0.00301165	2.5212
6	S6_15735333	15735333	A	G	0.224665	0.042123	0.0142035	0.00302011	2.51998
6	S6_15575355	15575355	G	A	0.480561	-0.0347061	0.0117068	0.0030307	2.51846
17	S17_23294057	23294057	A	G	0.36297	0.0358667	0.0121018	0.00303929	2.51723
9	S9_21881947	21881947	A	G	0.386871	-0.0390835	0.0131887	0.00304249	2.51677
6	S6_19293862	19293862	A	G	0.231358	0.045398	0.0153216	0.00304656	2.51619
15	S15_2513968	2513968	A	G	0.235819	-0.0373529	0.0126074	0.00304879	2.51587
8	S8_27232260	27232260	A	G	0.0962396	-0.063148	0.0213189	0.00305584	2.51487
15	S15_1086878	1086878	A	G	0.0726577	0.069425	0.0234381	0.00305589	2.51486
6	S6_17882069	17882069	A	G	0.210962	0.0427352	0.0144355	0.00307216	2.51256
15	S15_848637	848637	A	G	0.148502	0.0498584	0.0168505	0.00308766	2.51037
6	S6_19965338	19965338	A	G	0.105481	-0.0594645	0.0200986	0.00309005	2.51003
14	S14_1456312	1456312	A	G	0.249203	-0.0444222	0.0150198	0.00310073	2.50854
11	S11_4261073	4261073	A	G	0.0920969	0.0624237	0.0211191	0.00311862	2.50604
6	S6_20568271	20568271	G	A	0.327597	-0.0375346	0.0127018	0.00312616	2.50499
9	S9_23575425	23575425	A	G	0.332377	0.0366083	0.0123927	0.00313667	2.50353
3	S3_7923107	7923107	A	G	0.149458	-0.0525013	0.0177733	0.00313746	2.50342
6	S6_21652477	21652477	G	A	0.327597	0.0334531	0.0113293	0.00314922	2.5018
5	S5_25286489	25286489	A	G	0.136711	0.0516831	0.0175088	0.00315894	2.50046
4	S4_25258550	25258550	A	G	0.0510989	0.110406	0.037407	0.00316247	2.49997
2	S2_14305182	14305182	G	A	0.101976	-0.0589259	0.019965	0.00316273	2.49994
12	S12_26942278	26942278	A	G	0.211281	-0.0434082	0.0147116	0.00317147	2.49874
2	S2_11846325	11846325	G	A	0.436265	0.0386607	0.013103	0.00317229	2.49863
6	S6_20164350	20164350	G	A	0.409496	0.0354973	0.012031	0.00317269	2.49857
6	S6_18432647	18432647	A	G	0.332377	0.0382721	0.0129784	0.00318908	2.49633
6	S6_18432658	18432658	A	G	0.332377	0.0382721	0.0129784	0.00318908	2.49633
2	S2_5580601	5580601	A	G	0.131612	0.0466249	0.0158198	0.00320617	2.49401
6	S6_19902109	19902109	A	G	0.106119	-0.0592362	0.0201017	0.00321061	2.49341
12	S12_3346288	3346288	A	G	0.168579	0.0496386	0.0168452	0.00321128	2.49332
15	S15_11578248	11578248	A	G	0.392288	-0.0381536	0.0129483	0.00321267	2.49313
14	S14_10511674	10511674	A	G	0.481517	0.033504	0.0113711	0.00321467	2.49286
14	S14_10511679	10511679	A	G	0.481517	0.033504	0.0113711	0.00321467	2.49286
14	S14_10511712	10511712	A	G	0.481517	0.033504	0.0113711	0.00321467	2.49286
14	S14_13437204	13437204	A	G	0.185468	-0.0532103	0.0180646	0.00322374	2.49164
9	S9_1857053	1857053	A	G	0.0519439	0.0774417	0.0262924	0.00322536	2.49142
8	S8_31790028	31790028	G	A	0.150733	-0.0506075	0.0171894	0.00323888	2.48961
9	S9_23944857	23944857	G	A	0.427342	-0.0357369	0.0121417	0.00324709	2.48851
1	S1_30480818	30480818	A	G	0.160293	0.0458714	0.0155853	0.00324789	2.4884
14	S14_7628047	7628047	G	A	0.224725	0.0624179	0.021213	0.0032564	2.48726
5	S5_24691960	24691960	A	G	0.265137	-0.0367498	0.0124975	0.00327608	2.48465
1	S1_29740175	29740175	A	G	0.0608668	0.0759863	0.0258451	0.00328141	2.48394
6	S6_17882071	17882071	A	G	0.211281	0.0424578	0.0144415	0.0032823	2.48382
1	S1_2227407	2227407	G	A	0.0854047	0.0659292	0.0224342	0.00329504	2.48214
14	S14_476006	476006	A	G	0.231039	-0.0447592	0.0152308	0.00329558	2.48207
11	S11_14878492	14878492	A	G	0.352135	0.0349962	0.0119106	0.00330071	2.48139
11	S11_14878464	14878464	A	G	0.384959	0.0359181	0.0122262	0.00330558	2.48075
6	S6_19223282	19223282	A	G	0.35341	0.0371042	0.012633	0.00331301	2.47978
14	S14_2499356	2499356	A	G	0.21638	-0.0452892	0.015423	0.00331971	2.4789
16	S16_25166511	25166511	A	G	0.149458	0.0503493	0.0171591	0.00334348	2.4758
6	S6_19578619	19578619	G	A	0.281708	-0.0382521	0.0130385	0.00334868	2.47513
6	S6_20614271	20614271	G	A	0.328235	-0.0370341	0.0126314	0.00336895	2.47251
8	S8_31770045	31770045	A	G	0.112173	-0.0552506	0.0188451	0.00336978	2.4724
6	S6_15584568	15584568	G	A	0.475462	-0.0341487	0.0116492	0.00337414	2.47184
14	S14_11593006	11593006	G	A	0.419694	-0.0332445	0.0113426	0.00337935	2.47117
14	S14_21578684	21578684	G	A	0.255258	0.0414023	0.0141273	0.00338236	2.47078
5	S5_24549900	24549900	A	G	0.481198	0.0363446	0.0124019	0.00338346	2.47064
9	S9_1790648	1790648	A	G	0.22594	0.0383105	0.0130729	0.00338395	2.47058
8	S8_31836447	31836447	A	G	0.0834927	-0.0595016	0.0203138	0.00339911	2.46863
8	S8_32611114	32611114	G	A	0.130975	-0.0449426	0.0153452	0.00340299	2.46814
6	S6_17937337	17937337	A	G	0.382728	-0.0356469	0.0121719	0.0034046	2.46793
6	S6_17936058	17936058	A	G	0.383684	-0.0358009	0.0122256	0.00340769	2.46754
2	S2_11819915	11819915	G	A	0.0763736	0.0897652	0.0306616	0.00341574	2.46652
9	S9_1354262	1354262	A	G	0.18993	0.0388348	0.0132658	0.00341777	2.46626
9	S9_1354263	1354263	A	G	0.18993	0.0388348	0.0132658	0.00341777	2.46626
6	S6_17763849	17763849	A	G	0.250797	0.0417336	0.0142585	0.00342341	2.46554
16	S16_5621585	5621585	G	A	0.293818	-0.0388312	0.0132691	0.00342857	2.46489
3	S3_27322547	27322547	A	G	0.191758	-0.0566303	0.0193515	0.00342899	2.46483
9	S9_7159262	7159262	A	G	0.33652	0.041688	0.0142469	0.00343219	2.46443
2	S2_11563467	11563467	A	G	0.0701083	0.0705602	0.0241208	0.00344138	2.46327
1	S1_20962113	20962113	A	G	0.168897	-0.0471675	0.0161249	0.003443	2.46306
15	S15_9770635	9770635	A	G	0.250797	-0.0444718	0.0152047	0.00344589	2.4627
15	S15_11659167	11659167	G	A	0.278521	0.0390025	0.0133348	0.00344617	2.46266
3	S3_22824631	22824631	G	A	0.183556	-0.0450782	0.0154176	0.00345767	2.46122
6	S6_20894962	20894962	A	G	0.0930529	-0.0614273	0.0210146	0.00346587	2.46019
11	S11_14002257	14002257	A	G	0.139898	0.0447319	0.0153071	0.00347455	2.4591
11	S11_24903561	24903561	A	G	0.140217	0.0500563	0.0171295	0.00347531	2.45901
8	S8_31772719	31772719	G	A	0.131294	-0.0538244	0.0184256	0.00348724	2.45752
11	S11_6867318	6867318	A	G	0.260994	0.0357893	0.0122524	0.00348906	2.45729
14	S14_11713990	11713990	A	G	0.463034	0.028961	0.0099154	0.00349122	2.45702
1	S1_25974358	25974358	A	G	0.0692308	0.0889756	0.0304718	0.00350104	2.4558
8	S8_4304424	4304424	A	G	0.229446	0.0407496	0.0139593	0.00350967	2.45473
1	S1_1764584	1764584	G	A	0.0834927	0.0651429	0.022317	0.00351179	2.45447
14	S14_2409554	2409554	A	G	0.227852	-0.0445834	0.0152793	0.00352395	2.45297
12	S12_6547133	6547133	A	G	0.298598	-0.0346738	0.0118901	0.00354339	2.45058
15	S15_11650479	11650479	G	A	0.339388	0.0372973	0.0127901	0.00354428	2.45047
12	S12_6547183	6547183	A	G	0.201402	-0.0382834	0.0131293	0.00354692	2.45015
9	S9_24972534	24972534	A	G	0.454748	0.0372866	0.0127954	0.00356771	2.44761
12	S12_5594195	5594195	A	G	0.498725	0.0373843	0.0128317	0.00357485	2.44674
14	S14_11592320	11592320	A	G	0.489165	0.0306486	0.010521	0.00357872	2.44627
15	S15_2370532	2370532	A	G	0.0528999	-0.0773642	0.026559	0.00358063	2.44604
9	S9_23373120	23373120	G	A	0.294774	-0.0381474	0.0130963	0.00358159	2.44592
9	S9_1790630	1790630	G	A	0.226259	0.0380303	0.0130619	0.00359651	2.44412
14	S14_10287296	10287296	G	A	0.444505	-0.0466174	0.0160113	0.00359653	2.44412
1	S1_17137854	17137854	A	G	0.329828	-0.0399375	0.0137255	0.00361735	2.44161
6	S6_25785988	25785988	A	G	0.0879121	-0.0825652	0.0283795	0.00362213	2.44104
17	S17_19477995	19477995	A	G	0.0521978	0.0751146	0.0258228	0.00362762	2.44038
17	S17_19478007	19478007	A	G	0.0521978	0.0751146	0.0258228	0.00362762	2.44038
7	S7_23599074	23599074	A	G	0.44232	-0.03462	0.0119039	0.00363417	2.43959
11	S11_17406314	17406314	A	G	0.265456	0.0433187	0.0148966	0.00363805	2.43913
11	S11_4813756	4813756	A	G	0.0898662	0.0620762	0.0213678	0.00367102	2.43521
6	S6_17922407	17922407	A	G	0.226577	0.0423876	0.0145983	0.00368902	2.43309
15	S15_468219	468219	A	G	0.190886	0.0437937	0.0150942	0.0037155	2.42998
14	S14_563577	563577	A	G	0.239962	-0.0423909	0.0146125	0.00371982	2.42948
8	S8_31770043	31770043	A	G	0.111536	-0.0548413	0.0189198	0.00374801	2.4262
6	S6_17929596	17929596	A	G	0.382409	-0.0353905	0.0122099	0.00374951	2.42603
12	S12_332094	332094	G	A	0.343212	0.0348541	0.0120259	0.00375231	2.4257
10	S10_1122605	1122605	A	G	0.213512	0.0385433	0.0133085	0.00377776	2.42277
10	S10_1122607	1122607	A	G	0.213512	0.0385433	0.0133085	0.00377776	2.42277
6	S6_17768198	17768198	A	G	0.468133	0.0340098	0.0117457	0.00378535	2.42189
11	S11_8366963	8366963	A	G	0.0608668	0.0714398	0.0246736	0.0037869	2.42172
16	S16_22641137	22641137	G	A	0.412683	0.0316487	0.0109308	0.00378728	2.42167
9	S9_22740899	22740899	G	A	0.409178	-0.0374311	0.0129317	0.00379742	2.42051
15	S15_1178998	1178998	A	G	0.139579	0.048719	0.0168393	0.00381383	2.41864
14	S14_11694048	11694048	A	G	0.278203	0.0385127	0.0133217	0.0038404	2.41562
14	S14_11694081	11694081	A	G	0.278203	0.0385127	0.0133217	0.0038404	2.41562
8	S8_32290293	32290293	G	A	0.067559	-0.0713729	0.0246903	0.00384354	2.41527
1	S1_18964609	18964609	A	G	0.25717	0.0454763	0.015736	0.00385311	2.41419
16	S16_3435144	3435144	A	G	0.317081	-0.035786	0.0123831	0.00385351	2.41414
6	S6_17929594	17929594	A	G	0.227852	0.0421992	0.0146059	0.00386243	2.41314
6	S6_8204225	8204225	G	A	0.487912	-0.0449163	0.0155467	0.00386322	2.41305
12	S12_25832113	25832113	A	G	0.364563	-0.0351884	0.0121805	0.00386567	2.41278
14	S14_2334984	2334984	A	G	0.213512	-0.0434605	0.0150453	0.00386919	2.41238
3	S3_17032272	17032272	A	G	0.362637	0.0506525	0.0175388	0.00387672	2.41154
12	S12_2476080	2476080	G	A	0.272467	0.0399352	0.0138287	0.00387902	2.41128
14	S14_11235599	11235599	G	A	0.298917	0.0410273	0.0142079	0.00388149	2.411
9	S9_23531929	23531929	G	A	0.297323	-0.0375715	0.0130115	0.00388239	2.4109
1	S1_25926456	25926456	A	G	0.0611855	0.0742497	0.0257229	0.00389526	2.40946
13	S13_7532095	7532095	A	G	0.131294	-0.0531236	0.0184108	0.00390833	2.40801
11	S11_8357380	8357380	A	G	0.0720204	0.0614725	0.0213209	0.00393648	2.40489
11	S11_8357408	8357408	A	G	0.0720204	0.0614725	0.0213209	0.00393648	2.40489
15	S15_9851148	9851148	A	G	0.239324	-0.0470885	0.0163352	0.00394357	2.40411
15	S15_2111786	2111786	A	G	0.0611855	0.07151	0.0248073	0.00394388	2.40408
6	S6_11630067	11630067	A	G	0.140854	-0.0502867	0.0174515	0.0039577	2.40256
13	S13_7574393	7574393	A	G	0.0885915	-0.0624154	0.0216611	0.00395856	2.40246
6	S6_17602712	17602712	A	G	0.216061	0.0424774	0.0147461	0.00396936	2.40128
4	S4_9602482	9602482	A	G	0.0906593	0.0823612	0.0285964	0.00397517	2.40064
1	S1_17137867	17137867	A	G	0.329191	-0.0395213	0.0137285	0.00399225	2.39878
6	S6_26188708	26188708	G	A	0.246703	0.0497368	0.0172778	0.00399372	2.39862
15	S15_1251347	1251347	A	G	0.167304	0.0441541	0.0153417	0.00400159	2.39777
3	S3_9772400	9772400	A	G	0.146909	-0.050799	0.017652	0.00400455	2.39745
11	S11_24856251	24856251	A	G	0.128107	0.0524363	0.0182228	0.00400837	2.39703
6	S6_19092949	19092949	A	G	0.463352	-0.0346062	0.0120285	0.00401463	2.39635
9	S9_22529979	22529979	G	A	0.166667	-0.044837	0.0155888	0.00402464	2.39527
9	S9_22496419	22496419	A	G	0.248885	-0.0394917	0.0137348	0.00403631	2.39402
6	S6_19568266	19568266	G	A	0.104207	-0.0579591	0.0201679	0.00405519	2.39199
11	S11_14878461	14878461	A	G	0.355641	0.0344236	0.0119785	0.00405593	2.39191
1	S1_25952274	25952274	A	G	0.0618228	0.072964	0.0253913	0.00405842	2.39164
6	S6_19366236	19366236	A	G	0.228808	0.0434799	0.0151351	0.0040686	2.39056
15	S15_10213439	10213439	A	G	0.275016	-0.0315388	0.0109785	0.00406892	2.39052
15	S15_2556423	2556423	A	G	0.08413	-0.0608336	0.0211804	0.00407675	2.38969
8	S8_31770044	31770044	A	G	0.110899	-0.0547168	0.0190522	0.00407966	2.38938
12	S12_5577048	5577048	A	G	0.499681	0.0371021	0.0129198	0.0040824	2.38908
14	S14_15852002	15852002	A	G	0.209688	0.04377	0.0152422	0.00408365	2.38895
5	S5_24542417	24542417	A	G	0.308158	-0.0380673	0.0132578	0.00408754	2.38854
11	S11_12331011	12331011	A	G	0.106593	0.0621637	0.0216509	0.00408933	2.38835
15	S15_10706667	10706667	A	G	0.183238	-0.0498	0.017348	0.00409624	2.38761
14	S14_498269	498269	A	G	0.218929	-0.0458308	0.0159665	0.00409914	2.38731
1	S1_20628372	20628372	G	A	0.408859	0.034204	0.0119164	0.0041004	2.38717
9	S9_22137846	22137846	A	G	0.166667	-0.0423629	0.0147606	0.00410485	2.3867
9	S9_22137847	22137847	A	G	0.166667	-0.0423629	0.0147606	0.00410485	2.3867
9	S9_22137848	22137848	A	G	0.166667	-0.0423629	0.0147606	0.00410485	2.3867
6	S6_17697279	17697279	A	G	0.211281	0.041123	0.0143298	0.004108	2.38637
9	S9_1785600	1785600	A	G	0.198534	0.0426987	0.014886	0.00412572	2.3845
6	S6_17768205	17768205	A	G	0.473869	0.0332631	0.0115976	0.00412944	2.38411
6	S6_18854963	18854963	A	G	0.25239	0.0428623	0.0149471	0.00413587	2.38343
6	S6_19882453	19882453	A	G	0.101657	-0.0583886	0.0203776	0.00416567	2.38032
5	S5_26201452	26201452	A	G	0.141173	0.0490224	0.0171103	0.00416897	2.37997
14	S14_11174321	11174321	A	G	0.316125	-0.0354422	0.0123729	0.00417676	2.37916
14	S14_21213198	21213198	G	A	0.232632	-0.041003	0.0143212	0.00419516	2.37725
13	S13_7217745	7217745	G	A	0.354685	-0.03738	0.0130569	0.0041983	2.37693
16	S16_21269718	21269718	G	A	0.155832	0.0413708	0.0144521	0.00420151	2.37659
16	S16_21269747	21269747	G	A	0.155832	0.0413708	0.0144521	0.00420151	2.37659
15	S15_7300713	7300713	A	G	0.282983	0.0334828	0.0116982	0.00420676	2.37605
12	S12_5602738	5602738	A	G	0.218611	0.0408607	0.0142782	0.00421304	2.3754
14	S14_10436314	10436314	A	G	0.36775	-0.0371292	0.0129771	0.00422126	2.37456
16	S16_4853333	4853333	A	G	0.053856	-0.0752987	0.0263245	0.00423095	2.37356
16	S16_4973468	4973468	A	G	0.053856	-0.0752987	0.0263245	0.00423095	2.37356
13	S13_7197171	7197171	A	G	0.311982	-0.0388553	0.0135878	0.00424226	2.3724
3	S3_22825924	22825924	G	A	0.174634	-0.0475028	0.0166129	0.00424464	2.37216
5	S5_24540947	24540947	A	G	0.305609	-0.0384157	0.0134362	0.00424826	2.37179
9	S9_22932913	22932913	G	A	0.246335	-0.0401803	0.0140539	0.00424954	2.37166
9	S9_7213774	7213774	A	G	0.184066	0.0599972	0.0209908	0.00425976	2.37061
15	S15_10292991	10292991	A	G	0.126195	-0.0543051	0.0190026	0.00426622	2.36996
15	S15_10293008	10293008	A	G	0.126195	-0.0543051	0.0190026	0.00426622	2.36996
6	S6_18682304	18682304	A	G	0.254302	0.0427653	0.0149688	0.00427716	2.36884
1	S1_29476208	29476208	A	G	0.0579987	0.0733359	0.0256723	0.0042818	2.36837
16	S16_5576513	5576513	G	A	0.299235	-0.0376814	0.0131924	0.00428601	2.36795
6	S6_5266144	5266144	G	A	0.0549451	-0.09509	0.0332937	0.0042888	2.36766
14	S14_523027	523027	A	G	0.293818	-0.0328788	0.0115161	0.00430316	2.36621
14	S14_523031	523031	A	G	0.293818	-0.0328788	0.0115161	0.00430316	2.36621
14	S14_523035	523035	A	G	0.293818	-0.0328788	0.0115161	0.00430316	2.36621
14	S14_523041	523041	A	G	0.293818	-0.0328788	0.0115161	0.00430316	2.36621
5	S5_26201479	26201479	A	G	0.141491	0.0488662	0.0171159	0.00430335	2.36619
1	S1_29426645	29426645	A	G	0.110261	0.0532109	0.0186379	0.00430398	2.36613
18	S18_2933926	2933926	G	A	0.20905	0.041268	0.0144582	0.00431333	2.36519
6	S6_18748260	18748260	A	G	0.297004	0.0349602	0.0122502	0.0043194	2.36458
15	S15_1342347	1342347	G	A	0.245379	-0.0392512	0.0137578	0.00433064	2.36345
15	S15_10662157	10662157	A	G	0.183556	-0.0493532	0.0173057	0.00434655	2.36186
6	S6_9790206	9790206	G	A	0.232951	0.033753	0.0118385	0.00435664	2.36085
10	S10_1052026	1052026	A	G	0.270873	0.035836	0.0125725	0.00436714	2.3598
14	S14_10529845	10529845	G	A	0.472275	-0.0338009	0.0118601	0.00437256	2.35926
6	S6_19538124	19538124	G	A	0.457298	-0.0285144	0.0100058	0.00437486	2.35904
11	S11_14992474	14992474	A	G	0.36297	0.0355809	0.0124882	0.00438354	2.35818
10	S10_17856586	17856586	G	A	0.356278	0.0372935	0.0130899	0.00438533	2.358
16	S16_22137381	22137381	G	A	0.470363	0.036028	0.0126462	0.00438664	2.35787
14	S14_1399397	1399397	G	A	0.233588	0.0403386	0.0141602	0.00438936	2.3576
1	S1_30619001	30619001	A	G	0.333015	0.0375968	0.0132033	0.00440601	2.35595
11	S11_14812802	14812802	A	G	0.239324	0.0405613	0.0142446	0.0044067	2.35589
15	S15_1261561	1261561	A	G	0.145315	0.0492881	0.0173099	0.00440791	2.35577
12	S12_24925179	24925179	A	G	0.289675	-0.0332103	0.0116652	0.00441393	2.35517
4	S4_21736575	21736575	A	G	0.25972	-0.0391446	0.0137505	0.0044164	2.35493
6	S6_19578364	19578364	G	A	0.281389	-0.0371833	0.0130618	0.00441728	2.35485
6	S6_17353629	17353629	A	G	0.198215	0.0421074	0.0147946	0.00442525	2.35406
16	S16_21182106	21182106	G	A	0.204589	0.0348952	0.012263	0.00443313	2.35329
6	S6_25776595	25776595	A	G	0.089011	-0.0799891	0.0281293	0.00446035	2.35063
6	S6_18706094	18706094	A	G	0.253346	0.0424882	0.0149428	0.00446365	2.35031
1	S1_30591050	30591050	G	A	0.367431	-0.0309944	0.0109038	0.00447568	2.34914
14	S14_523036	523036	A	G	0.293499	-0.032705	0.0115141	0.0045054	2.34627
5	S5_25297764	25297764	A	G	0.136074	0.0500519	0.0176246	0.00451292	2.34554
15	S15_1672565	1672565	A	G	0.121096	-0.052812	0.0185996	0.00451961	2.3449
14	S14_473308	473308	A	G	0.231995	-0.0431487	0.0152033	0.00453819	2.34312
1	S1_20920505	20920505	A	G	0.453155	0.0280936	0.00990115	0.00454818	2.34216
1	S1_20920506	20920506	A	G	0.452836	0.0280771	0.00989549	0.00454881	2.3421
6	S6_20213199	20213199	A	G	0.381134	0.0369203	0.0130162	0.00456134	2.34091
9	S9_1569047	1569047	A	G	0.422562	-0.030988	0.0109303	0.00458169	2.33897
12	S12_26917388	26917388	A	G	0.346399	-0.038465	0.0135685	0.00458435	2.33872
9	S9_25197995	25197995	A	G	0.157744	0.0400797	0.0141432	0.00459914	2.33732
2	S2_22476309	22476309	G	A	0.245698	0.0392409	0.0138514	0.00461142	2.33617
3	S3_10165675	10165675	A	G	0.127788	-0.0493783	0.0174311	0.00461468	2.33586
3	S3_10165679	10165679	A	G	0.127788	-0.0493783	0.0174311	0.00461468	2.33586
7	S7_23673327	23673327	G	A	0.377948	0.0332564	0.0117419	0.00462158	2.33521
2	S2_22476302	22476302	G	A	0.245698	0.0393401	0.0138904	0.00462307	2.33507
1	S1_2227497	2227497	G	A	0.083174	0.0640882	0.022629	0.004624	2.33498
14	S14_13438474	13438474	A	G	0.201721	-0.0476326	0.0168188	0.00462425	2.33496
14	S14_11580599	11580599	G	A	0.364245	-0.0357891	0.0126388	0.00463029	2.33439
11	S11_6411788	6411788	A	G	0.0748885	0.0651662	0.0230141	0.00463187	2.33424
11	S11_19785074	19785074	A	G	0.354685	0.0308496	0.0108958	0.00463558	2.3339
1	S1_30619013	30619013	A	G	0.326322	0.0375114	0.0132612	0.00467426	2.33029
10	S10_886705	886705	A	G	0.366794	0.0333972	0.0118072	0.00467614	2.33011
2	S2_29113350	29113350	A	G	0.0634162	-0.0740153	0.0261751	0.00468838	2.32898
2	S2_29113352	29113352	A	G	0.0634162	-0.0740153	0.0261751	0.00468838	2.32898
12	S12_5456079	5456079	G	A	0.386552	0.0350304	0.0123891	0.00469101	2.32873
11	S11_5032801	5032801	A	G	0.135118	0.0394616	0.0139566	0.00469207	2.32864
1	S1_20956801	20956801	A	G	0.16826	-0.0455863	0.016124	0.00469531	2.32834
9	S9_1765279	1765279	A	G	0.32696	-0.0341672	0.0120874	0.00470317	2.32761
2	S2_22476305	22476305	A	G	0.0936902	0.0575962	0.0203783	0.00470819	2.32715
9	S9_1569056	1569056	A	G	0.436584	-0.0307064	0.0108692	0.00472691	2.32542
14	S14_2335017	2335017	A	G	0.212556	-0.0425911	0.0150775	0.00473094	2.32505
6	S6_18113110	18113110	A	G	0.218681	0.0527455	0.0186798	0.00474782	2.32351
12	S12_2473660	2473660	G	A	0.22594	0.0415786	0.0147275	0.00475486	2.32286
1	S1_20954276	20954276	A	G	0.16826	-0.0455764	0.0161459	0.00476085	2.32232
9	S9_23389322	23389322	G	A	0.190886	-0.0429069	0.0152056	0.00477572	2.32096
12	S12_25858517	25858517	A	G	0.223391	-0.0376779	0.0133549	0.00478315	2.32029
10	S10_890901	890901	A	G	0.0630975	0.0707057	0.0250625	0.00478478	2.32014
2	S2_21194250	21194250	G	A	0.453155	0.034577	0.0122592	0.00479487	2.31922
16	S16_17776965	17776965	G	A	0.242511	0.0356789	0.0126536	0.00480749	2.31808
6	S6_17602393	17602393	A	G	0.216699	0.0415934	0.0147531	0.00481273	2.31761
2	S2_11605455	11605455	G	A	0.271192	0.0333686	0.0118364	0.00481518	2.31739
2	S2_11605456	11605456	G	A	0.271192	0.0333686	0.0118364	0.00481518	2.31739
2	S2_11605471	11605471	G	A	0.271192	0.0333686	0.0118364	0.00481518	2.31739
6	S6_1830067	1830067	G	A	0.356597	0.0351115	0.0124551	0.00481655	2.31726
18	S18_2965808	2965808	A	G	0.226374	0.0512903	0.0181958	0.00482042	2.31692
6	S6_17602775	17602775	A	G	0.215424	0.0416936	0.0147972	0.00483751	2.31538
16	S16_4718511	4718511	A	G	0.119822	-0.0496024	0.0176144	0.00486229	2.31316
6	S6_17602273	17602273	A	G	0.216699	0.0416812	0.0148079	0.00488086	2.3115
11	S11_2575100	2575100	G	A	0.37253	0.0434037	0.015437	0.00492862	2.30727
11	S11_2575114	2575114	G	A	0.37253	0.0434037	0.015437	0.00492862	2.30727
11	S11_2575115	2575115	A	G	0.37253	0.0434037	0.015437	0.00492862	2.30727
8	S8_27132061	27132061	A	G	0.365519	-0.03564	0.0126807	0.0049453	2.30581
8	S8_27132082	27132082	A	G	0.365519	-0.03564	0.0126807	0.0049453	2.30581
8	S8_31770048	31770048	A	G	0.112492	-0.052491	0.0186769	0.00494681	2.30567
18	S18_5814634	5814634	A	G	0.134615	-0.0632489	0.0225113	0.00495961	2.30455
6	S6_9574934	9574934	A	G	0.378585	-0.0353974	0.0126006	0.00496672	2.30393
12	S12_5636861	5636861	G	A	0.498725	-0.0359405	0.0127948	0.00496982	2.30366
8	S8_31772940	31772940	G	A	0.219567	-0.0311226	0.0110798	0.00497025	2.30362
11	S11_25017821	25017821	A	G	0.145953	0.0474172	0.0168831	0.00497628	2.3031
16	S16_20870332	20870332	G	A	0.281708	0.0335533	0.0119475	0.00497889	2.30287
16	S16_20870355	20870355	G	A	0.281708	0.0335533	0.0119475	0.00497889	2.30287
6	S6_20576016	20576016	G	A	0.321542	-0.0355006	0.0126434	0.0049877	2.3021
6	S6_17056570	17056570	G	A	0.477055	-0.0327751	0.0116747	0.00499488	2.30147
11	S11_831448	831448	A	G	0.152964	-0.0517208	0.0184237	0.0049958	2.30139
14	S14_280130	280130	A	G	0.236456	-0.0384335	0.0136916	0.00499917	2.3011
14	S14_1399495	1399495	A	G	0.218292	-0.0433611	0.0154543	0.00501973	2.29932
14	S14_1447093	1447093	A	G	0.248247	-0.0423109	0.0150843	0.00503226	2.29824
6	S6_17935495	17935495	A	G	0.383684	-0.0341465	0.012174	0.00503361	2.29812
11	S11_19486723	19486723	A	G	0.235182	0.0438836	0.0156458	0.00503443	2.29805
1	S1_30750501	30750501	G	A	0.244742	-0.0439463	0.0156731	0.00504831	2.29685
6	S6_18122605	18122605	A	G	0.326322	-0.0358667	0.0128013	0.00508181	2.29398
14	S14_1395384	1395384	A	G	0.248247	-0.0417089	0.0148875	0.00508477	2.29373
6	S6_17684753	17684753	A	G	0.231039	0.0402988	0.014398	0.00512749	2.2901
2	S2_29373120	29373120	A	G	0.260357	0.031927	0.0114074	0.00512919	2.28995
6	S6_6577602	6577602	A	G	0.13225	-0.0489585	0.0174937	0.00513179	2.28973
14	S14_3053263	3053263	G	A	0.452518	0.0300675	0.0107448	0.00513649	2.28933
14	S14_6221051	6221051	A	G	0.0622155	0.0998767	0.0356989	0.00514601	2.28853
14	S14_21578661	21578661	G	A	0.253346	0.0393284	0.0140596	0.00515366	2.28788
3	S3_15556697	15556697	G	A	0.178776	-0.0467124	0.0167	0.00515551	2.28773
12	S12_2527682	2527682	G	A	0.162843	0.0477294	0.0170657	0.00516122	2.28725
13	S13_7472465	7472465	A	G	0.120778	-0.0514237	0.0183878	0.00516399	2.28701
15	S15_10213475	10213475	A	G	0.269917	-0.0308648	0.0110397	0.005177	2.28592
15	S15_2504724	2504724	A	G	0.364245	0.0328896	0.0117648	0.00518031	2.28564
4	S4_8686658	8686658	A	G	0.429254	0.0359062	0.012846	0.00518814	2.28499
15	S15_11128914	11128914	A	G	0.174315	-0.0492423	0.017618	0.00518987	2.28484
6	S6_18126281	18126281	A	G	0.312301	-0.0358089	0.0128129	0.00519412	2.28449
6	S6_5240192	5240192	A	G	0.196941	-0.0483109	0.0172887	0.00520038	2.28396
1	S1_20890203	20890203	G	A	0.157425	-0.0424139	0.015184	0.0052168	2.2826
6	S6_18686222	18686222	A	G	0.253665	0.0417669	0.0149564	0.00522913	2.28157
9	S9_22740848	22740848	G	A	0.364245	-0.0377118	0.0135054	0.00523258	2.28128
1	S1_30637677	30637677	G	A	0.350542	-0.0404606	0.0144905	0.00523476	2.2811
6	S6_19181793	19181793	A	G	0.448693	-0.0405089	0.01452	0.00527283	2.27796
16	S16_3841137	3841137	G	A	0.116316	-0.0525745	0.0188463	0.00527651	2.27765
6	S6_18708880	18708880	A	G	0.252709	0.0416138	0.0149216	0.00528978	2.27656
2	S2_29370592	29370592	A	G	0.114723	0.0534831	0.0191791	0.00529338	2.27627
11	S11_4813653	4813653	A	G	0.0873168	0.0598392	0.0214599	0.00529669	2.276
12	S12_141616	141616	A	G	0.328022	0.0336518	0.0120734	0.00531552	2.27445
13	S13_3511438	3511438	A	G	0.0924156	-0.0600495	0.0215456	0.00531831	2.27423
6	S6_18871290	18871290	A	G	0.27406	-0.0370743	0.0133051	0.00532833	2.27341
15	S15_10485327	10485327	A	G	0.17782	-0.0492732	0.0176869	0.00533856	2.27258
14	S14_2335228	2335228	A	G	0.230083	-0.0424604	0.0152419	0.00534009	2.27245
15	S15_1508584	1508584	A	G	0.438815	0.0340221	0.0122132	0.00534137	2.27235
14	S14_417709	417709	G	A	0.179732	0.0453407	0.0162798	0.00535133	2.27154
10	S10_5597550	5597550	G	A	0.223709	0.041187	0.0147935	0.00536707	2.27026
16	S16_5552787	5552787	G	A	0.269917	-0.0375943	0.0135031	0.00536719	2.27025
6	S6_15876200	15876200	G	A	0.339069	-0.0301368	0.0108251	0.0053696	2.27006
6	S6_17596464	17596464	A	G	0.216061	0.0410331	0.0147399	0.00537241	2.26983
3	S3_26912531	26912531	A	G	0.288719	-0.035827	0.0128729	0.00538353	2.26893
9	S9_21970328	21970328	A	G	0.197897	-0.0426665	0.0153321	0.00538873	2.26851
14	S14_1043476	1043476	A	G	0.20905	-0.0438525	0.0157619	0.00539949	2.26765
7	S7_23646942	23646942	A	G	0.45443	-0.0312025	0.0112184	0.00541308	2.26656
9	S9_1667940	1667940	A	G	0.445825	0.0303881	0.0109321	0.00544055	2.26436
14	S14_21927265	21927265	A	G	0.180051	-0.0422769	0.0152094	0.00544168	2.26427
6	S6_20519693	20519693	A	G	0.10102	-0.0566879	0.0203954	0.00544519	2.26399
15	S15_11773050	11773050	G	A	0.308477	0.0365398	0.013148	0.00545074	2.26354
9	S9_7227114	7227114	G	A	0.222527	0.0561199	0.0201954	0.0054552	2.26319
1	S1_6917901	6917901	A	G	0.453155	0.0356997	0.0128587	0.00549785	2.25981
7	S7_23841124	23841124	G	A	0.265774	-0.0396633	0.0142866	0.00549876	2.25974
14	S14_1455991	1455991	A	G	0.245061	-0.0418653	0.0150814	0.00550389	2.25933
11	S11_20215690	20215690	G	A	0.475143	0.0312701	0.011267	0.00551382	2.25855
15	S15_11740165	11740165	G	A	0.307521	0.0363959	0.0131139	0.00551409	2.25853
6	S6_17723419	17723419	A	G	0.229764	0.0401995	0.0144864	0.00552052	2.25802
11	S11_8684932	8684932	A	G	0.356601	-0.0710717	0.0256136	0.00552418	2.25773
1	S1_20762746	20762746	A	G	0.469407	-0.0337458	0.0121635	0.00553114	2.25719
15	S15_11740096	11740096	G	A	0.307521	0.0366237	0.0132025	0.0055374	2.25669
7	S7_23841162	23841162	G	A	0.261632	-0.0396971	0.0143112	0.00553976	2.25651
17	S17_17402071	17402071	A	G	0.274176	0.0484711	0.0174747	0.00554067	2.25644
8	S8_27179945	27179945	A	G	0.235819	-0.0415686	0.0149867	0.00554225	2.25631
17	S17_19194749	19194749	A	G	0.320905	-0.0365267	0.0131696	0.00554458	2.25613
6	S6_15893399	15893399	A	G	0.23072	0.0380827	0.0137314	0.00554741	2.25591
4	S4_8686603	8686603	A	G	0.431166	0.0356441	0.0128586	0.0055714	2.25404
1	S1_29301362	29301362	G	A	0.370618	-0.0383817	0.0138466	0.00557261	2.25394
7	S7_24276353	24276353	A	G	0.241555	-0.0388985	0.0140381	0.00558981	2.2526
14	S14_11378269	11378269	G	A	0.330147	-0.0374829	0.0135273	0.00558995	2.25259
1	S1_29474689	29474689	A	G	0.0678776	0.0572026	0.0206478	0.00559886	2.2519
15	S15_1664876	1664876	A	G	0.119822	-0.0520201	0.0187809	0.00560841	2.25116
6	S6_19229349	19229349	A	G	0.348311	-0.0357208	0.012897	0.00561064	2.25099
9	S9_22496452	22496452	A	G	0.246335	-0.0379081	0.0136873	0.0056129	2.25081
2	S2_31380380	31380380	A	G	0.111217	0.0542621	0.019594	0.00561727	2.25047
11	S11_14769697	14769697	A	G	0.306593	0.0451951	0.0163215	0.00562182	2.25012
11	S11_831283	831283	A	G	0.448056	-0.0329057	0.0118865	0.00563431	2.24916
11	S11_6402571	6402571	A	G	0.0742511	0.0639648	0.0231087	0.00564027	2.2487
17	S17_11752583	11752583	A	G	0.498352	0.0441266	0.0159527	0.00567311	2.24618
15	S15_1016157	1016157	A	G	0.0869981	0.0522567	0.0188926	0.00567505	2.24603
11	S11_25015445	25015445	A	G	0.148184	0.046616	0.0168575	0.0056871	2.24511
6	S6_22159349	22159349	A	G	0.0933232	-0.0784076	0.0283595	0.00569617	2.24442
6	S6_22159383	22159383	A	G	0.0933232	-0.0784076	0.0283595	0.00569617	2.24442
6	S6_19287756	19287756	G	A	0.352772	-0.0366348	0.0132524	0.00570301	2.2439
2	S2_1403857	1403857	G	A	0.278521	-0.0373571	0.013515	0.00570775	2.24354
11	S11_7238954	7238954	A	G	0.106756	0.0413736	0.014969	0.00571062	2.24332
11	S11_7238972	7238972	A	G	0.106756	0.0413736	0.014969	0.00571062	2.24332
9	S9_21909956	21909956	A	G	0.262269	-0.0386845	0.0140006	0.00572621	2.24213
6	S6_19881766	19881766	A	G	0.241555	-0.0388771	0.0140711	0.00572885	2.24193
8	S8_13604993	13604993	A	G	0.0752747	0.08104	0.029337	0.00573811	2.24123
9	S9_7159266	7159266	A	G	0.35341	0.0404622	0.0146484	0.00574081	2.24103
5	S5_416898	416898	A	G	0.0691523	0.0637469	0.0230782	0.0057412	2.241
16	S16_22627183	22627183	A	G	0.436902	-0.0346719	0.0125541	0.00574817	2.24047
11	S11_14598469	14598469	A	G	0.225303	0.0375784	0.0136065	0.00574854	2.24044
9	S9_25206655	25206655	A	G	0.0834927	0.0614166	0.0222424	0.00575829	2.23971
15	S15_1691484	1691484	A	G	0.140854	-0.042033	0.0152251	0.00576663	2.23908
7	S7_23582841	23582841	A	G	0.440089	-0.0325719	0.0117982	0.00576683	2.23906
12	S12_30389435	30389435	G	A	0.407903	-0.0306413	0.0110997	0.00577026	2.2388
4	S4_21669151	21669151	A	G	0.259082	-0.0381993	0.0138384	0.00577324	2.23858
11	S11_14771006	14771006	A	G	0.163799	0.0410216	0.014861	0.00577382	2.23854
6	S6_18759921	18759921	A	G	0.241236	0.0396931	0.0143833	0.00578609	2.23761
6	S6_18759938	18759938	A	G	0.241236	0.0396931	0.0143833	0.00578609	2.23761
7	S7_23673326	23673326	G	A	0.37508	0.03315	0.0120124	0.00578641	2.23759
14	S14_2834899	2834899	G	A	0.190886	0.0437448	0.0158541	0.00579418	2.23701
10	S10_850997	850997	A	G	0.174952	0.0427212	0.0154833	0.00579462	2.23698
6	S6_23295436	23295436	A	G	0.250478	0.0356422	0.0129182	0.00579648	2.23684
11	S11_24743373	24743373	A	G	0.130656	0.0495639	0.0179713	0.00581655	2.23533
7	S7_18444201	18444201	A	G	0.0637349	0.0759388	0.0275361	0.00581923	2.23513
7	S7_18444205	18444205	A	G	0.0637349	0.0759388	0.0275361	0.00581923	2.23513
3	S3_15328060	15328060	G	A	0.178458	-0.046274	0.0167817	0.0058263	2.23461
11	S11_8368245	8368245	A	G	0.0595921	0.0688906	0.024986	0.00583045	2.2343
12	S12_30389466	30389466	G	A	0.426386	-0.0306439	0.0111171	0.00584317	2.23335
5	S5_25297809	25297809	A	G	0.136711	0.0482539	0.0175096	0.00585376	2.23257
1	S1_30579883	30579883	G	A	0.288719	-0.0294204	0.0106799	0.00587378	2.23108
9	S9_1725524	1725524	A	G	0.185714	0.0548955	0.019929	0.0058773	2.23082
10	S10_20331092	20331092	G	A	0.246154	-0.0638846	0.0232035	0.00590101	2.22907
3	S3_23041103	23041103	G	A	0.151099	-0.0612335	0.0222444	0.00590958	2.22844
9	S9_12071539	12071539	A	G	0.0688337	-0.0675163	0.024531	0.005918	2.22783
6	S6_17781562	17781562	A	G	0.228808	0.0401062	0.0145723	0.00591937	2.22772
5	S5_24442511	24442511	A	G	0.363926	-0.029191	0.0106067	0.005921	2.2276
2	S2_11588448	11588448	G	A	0.403442	0.0343384	0.0124772	0.00592172	2.22755
2	S2_32145665	32145665	A	G	0.0981517	0.0550974	0.0200315	0.00594968	2.22551
12	S12_6911192	6911192	A	G	0.153282	-0.0461907	0.0167941	0.00595219	2.22532
11	S11_5233061	5233061	A	G	0.0720204	0.0644586	0.023439	0.00595855	2.22486
3	S3_10165812	10165812	A	G	0.131612	-0.0473074	0.0172039	0.00596319	2.22452
5	S5_24671370	24671370	A	G	0.308477	-0.0371723	0.0135212	0.00597445	2.2237
9	S9_3924112	3924112	A	G	0.372527	-0.0599165	0.0217999	0.00598716	2.22278
14	S14_16482931	16482931	A	G	0.418738	0.0297434	0.0108267	0.00601043	2.22109
14	S14_2762404	2762404	G	A	0.277247	0.037769	0.0137503	0.00601818	2.22053
14	S14_11589723	11589723	A	G	0.241555	0.0392035	0.0142735	0.00602191	2.22027
6	S6_23118845	23118845	A	G	0.0965583	0.054646	0.0198966	0.00602359	2.22014
8	S8_26649800	26649800	A	G	0.208242	-0.0557605	0.0203068	0.00603444	2.21936
10	S10_1056476	1056476	A	G	0.382409	0.0303817	0.0110651	0.00603797	2.21911
13	S13_7813530	7813530	A	G	0.159018	-0.0388211	0.0141409	0.00604554	2.21856
16	S16_25166240	25166240	A	G	0.149458	0.047022	0.0171363	0.00606959	2.21684
6	S6_14630690	14630690	A	G	0.292543	-0.0347833	0.0126775	0.00607495	2.21646
14	S14_21030154	21030154	G	A	0.338751	-0.0307967	0.0112252	0.00607831	2.21622
14	S14_601209	601209	A	G	0.245698	-0.0414205	0.0151035	0.00609854	2.21477
15	S15_10692156	10692156	A	G	0.182282	-0.0476047	0.0173589	0.00609968	2.21469
6	S6_15706966	15706966	A	G	0.214149	0.0405539	0.0147882	0.00610097	2.2146
15	S15_2385351	2385351	A	G	0.345124	0.0350267	0.0127734	0.00610361	2.21441
9	S9_1534924	1534924	A	G	0.458254	-0.0345061	0.0125847	0.00610826	2.21408
9	S9_22985034	22985034	A	G	0.212237	-0.0401024	0.0146273	0.00611374	2.21369
6	S6_19881768	19881768	A	G	0.242192	-0.038585	0.0140741	0.00611461	2.21363
15	S15_1259639	1259639	A	G	0.365519	0.0365617	0.0133381	0.00612234	2.21308
3	S3_22827769	22827769	G	A	0.174315	-0.0443634	0.0161864	0.00612946	2.21258
3	S3_22827770	22827770	G	A	0.174315	-0.0443634	0.0161864	0.00612946	2.21258
4	S4_4699883	4699883	A	G	0.0611855	-0.0640648	0.0233753	0.00613075	2.21249
2	S2_2809067	2809067	G	A	0.449649	0.0318465	0.011621	0.00613618	2.2121
11	S11_20382178	20382178	G	A	0.420331	0.0332627	0.012138	0.00613696	2.21205
14	S14_13308707	13308707	A	G	0.25972	-0.0423338	0.0154502	0.00614365	2.21157
5	S5_26358072	26358072	A	G	0.0751138	-0.091722	0.0334788	0.0061494	2.21117
3	S3_14795972	14795972	G	A	0.175271	-0.0432514	0.015787	0.00614985	2.21114
12	S12_5456076	5456076	G	A	0.386871	0.0339015	0.0123749	0.00615268	2.21094
6	S6_16754614	16754614	A	G	0.21638	0.0404528	0.0147666	0.00615354	2.21087
15	S15_879608	879608	A	G	0.161568	0.0449222	0.0163987	0.00615579	2.21072
16	S16_22144073	22144073	A	G	0.265456	0.0372878	0.0136119	0.00615586	2.21071
6	S6_18985484	18985484	A	G	0.257808	0.0406234	0.0148303	0.00615879	2.2105
6	S6_20974105	20974105	A	G	0.185787	0.0414456	0.0151335	0.00616897	2.20979
1	S1_1765222	1765222	G	A	0.0892288	0.0560456	0.020466	0.0061726	2.20953
12	S12_141615	141615	A	G	0.324176	0.0330776	0.0120791	0.00617362	2.20946
6	S6_15905585	15905585	A	G	0.40153	0.028647	0.0104619	0.00617705	2.20922
6	S6_19784514	19784514	A	G	0.102932	-0.0557864	0.0203783	0.00618999	2.20831
16	S16_4431951	4431951	A	G	0.0659656	-0.0655842	0.0239574	0.0061901	2.2083
18	S18_5989772	5989772	A	G	0.337476	-0.0354624	0.0129544	0.00619132	2.20822
18	S18_5989792	5989792	A	G	0.337476	-0.0354624	0.0129544	0.00619132	2.20822
15	S15_11650290	11650290	G	A	0.339388	0.03504	0.0128041	0.00620732	2.2071
15	S15_1469478	1469478	A	G	0.160612	0.0447508	0.0163535	0.00621023	2.20689
2	S2_24994750	24994750	A	G	0.148502	0.0463364	0.016933	0.00621055	2.20687
6	S6_17776691	17776691	A	G	0.199809	0.0384516	0.0140521	0.00621213	2.20676
5	S5_1544516	1544516	G	A	0.176923	0.0583121	0.0213117	0.00621611	2.20648
2	S2_2846209	2846209	A	G	0.454111	-0.0355943	0.01301	0.0062205	2.20617
11	S11_17732350	17732350	A	G	0.0785714	0.0685176	0.0250448	0.00622274	2.20602
15	S15_4971597	4971597	A	G	0.0809433	-0.0614015	0.0224462	0.00622865	2.20561
16	S16_21799493	21799493	A	G	0.357234	-0.0341702	0.012496	0.00624754	2.20429
15	S15_8970235	8970235	A	G	0.424725	-0.0433446	0.0158537	0.00625624	2.20369
2	S2_29370614	29370614	A	G	0.117591	0.0517155	0.0189165	0.00625923	2.20348
8	S8_3065616	3065616	A	G	0.233907	0.0305272	0.0111677	0.00626612	2.203
8	S8_3065620	3065620	A	G	0.233907	0.0305272	0.0111677	0.00626612	2.203
15	S15_1198525	1198525	A	G	0.142129	0.0470166	0.0172073	0.00628812	2.20148
6	S6_8683867	8683867	G	A	0.460803	0.0288938	0.0105754	0.0062919	2.20122
11	S11_8296885	8296885	A	G	0.183875	-0.0371221	0.0135911	0.00630735	2.20015
9	S9_10025795	10025795	A	G	0.0672403	-0.0682898	0.0250045	0.00631243	2.1998
14	S14_11589725	11589725	A	G	0.241236	0.038964	0.0142681	0.00631714	2.19948
15	S15_2386320	2386320	A	G	0.0522626	-0.0730137	0.0267385	0.00632086	2.19922
15	S15_4743584	4743584	A	G	0.0579987	-0.0688336	0.0252086	0.00632276	2.19909
15	S15_4743614	4743614	A	G	0.0579987	-0.0688336	0.0252086	0.00632276	2.19909
6	S6_18734857	18734857	A	G	0.464627	0.0316453	0.011591	0.00633051	2.19856
9	S9_1816169	1816169	G	A	0.171128	-0.043571	0.0159594	0.00633116	2.19852
15	S15_1508920	1508920	A	G	0.462078	0.0326607	0.0119669	0.00634786	2.19737
12	S12_5456058	5456058	G	A	0.386552	0.0337563	0.0123741	0.00637238	2.1957
12	S12_5456077	5456077	G	A	0.386552	0.0337563	0.0123741	0.00637238	2.1957
6	S6_19233283	19233283	G	A	0.426068	-0.032165	0.0117918	0.00637704	2.19538
6	S6_19233302	19233302	G	A	0.426068	-0.032165	0.0117918	0.00637704	2.19538
2	S2_31381523	31381523	A	G	0.35819	0.0352896	0.0129376	0.00637826	2.1953
6	S6_4789502	4789502	A	G	0.394837	-0.0326527	0.0119722	0.00638405	2.1949
9	S9_23332248	23332248	G	A	0.373486	-0.033648	0.0123397	0.00639497	2.19416
9	S9_23332288	23332288	G	A	0.373486	-0.033648	0.0123397	0.00639497	2.19416
12	S12_25858265	25858265	A	G	0.228808	-0.0361414	0.0132545	0.00639664	2.19405
14	S14_10629230	10629230	G	A	0.265774	-0.0396312	0.0145347	0.0063979	2.19396
9	S9_15845692	15845692	A	G	0.357234	0.0383572	0.0140678	0.00639938	2.19386
1	S1_1765256	1765256	G	A	0.0895475	0.0554693	0.0203469	0.00640726	2.19333
2	S2_5408396	5408396	A	G	0.0602294	0.0736448	0.027022	0.00642307	2.19226
16	S16_4792314	4792314	A	G	0.0560867	-0.070456	0.0258589	0.0064374	2.19129
16	S16_17788380	17788380	G	A	0.410453	0.0337835	0.0123995	0.00643834	2.19123
12	S12_46443	46443	G	A	0.401648	-0.0466697	0.0171292	0.0064385	2.19122
1	S1_29565777	29565777	A	G	0.067559	0.0650599	0.0238818	0.00644493	2.19078
6	S6_16839107	16839107	A	G	0.20905	0.040828	0.0149873	0.00644641	2.19068
2	S2_12052592	12052592	G	A	0.268642	0.0383655	0.0140856	0.00645469	2.19012
12	S12_3285346	3285346	A	G	0.386233	0.0359222	0.0131903	0.00646188	2.18964
3	S3_16653447	16653447	A	G	0.279477	-0.0388148	0.0142558	0.00647448	2.1888
16	S16_20566300	20566300	A	G	0.493627	-0.033277	0.0122269	0.00649638	2.18733
5	S5_23065343	23065343	A	G	0.436265	-0.0355331	0.0130566	0.00649931	2.18713
16	S16_3839538	3839538	G	A	0.115679	-0.0516988	0.0189984	0.00650432	2.1868
16	S16_2196488	2196488	A	G	0.0515933	-0.115236	0.0423476	0.00650482	2.18676
15	S15_2818557	2818557	A	G	0.0637349	-0.0638218	0.0234537	0.00650486	2.18676
3	S3_12301906	12301906	G	A	0.176546	-0.0459222	0.0168817	0.00652365	2.18551
5	S5_24442520	24442520	A	G	0.357871	-0.0289765	0.0106522	0.00652366	2.18551
18	S18_10789093	10789093	G	A	0.369662	0.0276432	0.0101664	0.00654666	2.18398
15	S15_4752781	4752781	A	G	0.306246	-0.0355073	0.0130636	0.00656707	2.18263
14	S14_11580648	11580648	A	G	0.263225	0.0380512	0.0140003	0.00657023	2.18242
9	S9_23170365	23170365	G	A	0.239006	-0.0383889	0.0141283	0.00658454	2.18147
1	S1_30579839	30579839	G	A	0.323773	-0.0286117	0.0105311	0.00658999	2.18112
6	S6_18686505	18686505	A	G	0.164117	-0.0433295	0.01595	0.00659614	2.18071
14	S14_10653991	10653991	A	G	0.154557	-0.0452161	0.0166484	0.00660878	2.17988
3	S3_8483446	8483446	G	A	0.13956	-0.0610465	0.022481	0.00661808	2.17927
11	S11_8685197	8685197	A	G	0.114085	0.0502212	0.0184948	0.00661924	2.17919
16	S16_21804416	21804416	A	G	0.0933716	0.0502656	0.0185115	0.00661998	2.17914
15	S15_11772658	11772658	G	A	0.309114	0.0356893	0.0131463	0.00663204	2.17835
2	S2_31559795	31559795	A	G	0.382728	0.0340047	0.01253	0.00665029	2.17716
3	S3_27445013	27445013	A	G	0.45921	0.0345576	0.0127398	0.00667649	2.17545
14	S14_1412505	1412505	A	G	0.26928	-0.0394633	0.0145497	0.00668176	2.17511
1	S1_19490613	19490613	A	G	0.302422	-0.0381892	0.0140801	0.00668225	2.17508
11	S11_14598437	14598437	A	G	0.224347	0.0369991	0.0136453	0.00669832	2.17403
10	S10_23303220	23303220	A	G	0.484704	0.0397534	0.0146617	0.0067005	2.17389
6	S6_17538460	17538460	A	G	0.217017	0.0398008	0.0146863	0.00672711	2.17217
14	S14_21169815	21169815	A	G	0.220523	-0.0392666	0.0144906	0.00673229	2.17184
14	S14_10687783	10687783	A	G	0.439452	0.0343737	0.0126864	0.00673845	2.17144
9	S9_385360	385360	G	A	0.358827	0.0363507	0.0134161	0.0067388	2.17142
1	S1_30833311	30833311	A	G	0.334608	-0.0378591	0.01398	0.00676716	2.16959
3	S3_13878674	13878674	G	A	0.178776	-0.0454466	0.0167842	0.0067749	2.1691
14	S14_433465	433465	A	G	0.230402	-0.0413026	0.015254	0.006776	2.16903
9	S9_1765276	1765276	A	G	0.322498	-0.0328283	0.0121251	0.00677976	2.16879
6	S6_11863510	11863510	A	G	0.448693	0.0351364	0.0129874	0.00682163	2.16611
16	S16_20771728	20771728	G	A	0.441683	0.032077	0.0118584	0.00683052	2.16555
3	S3_22814678	22814678	A	G	0.163161	-0.0452016	0.0167129	0.00683876	2.16502
9	S9_23400543	23400543	G	A	0.191205	-0.0410684	0.0151851	0.00684024	2.16493
6	S6_8683930	8683930	G	A	0.457616	0.0287599	0.0106368	0.00685473	2.16401
8	S8_31789506	31789506	A	G	0.127788	-0.0508687	0.0188153	0.00685954	2.16371
9	S9_22418410	22418410	A	G	0.471638	0.028704	0.0106179	0.00686415	2.16341
1	S1_19379716	19379716	A	G	0.12014	-0.0504192	0.0186539	0.00687434	2.16277
10	S10_2582970	2582970	G	A	0.417782	0.0334829	0.0123919	0.00689219	2.16164
1	S1_29382982	29382982	A	G	0.147865	0.0474143	0.0175479	0.00689252	2.16162
8	S8_7014218	7014218	A	G	0.0741758	-0.0756729	0.028007	0.0068939	2.16154
1	S1_20954181	20954181	A	G	0.168897	-0.0417112	0.0154382	0.00689625	2.16139
1	S1_20954182	20954182	A	G	0.168897	-0.0417112	0.0154382	0.00689625	2.16139
14	S14_10355089	10355089	A	G	0.306883	-0.0360736	0.0133518	0.00689708	2.16133
11	S11_8257047	8257047	A	G	0.153282	-0.045705	0.0169189	0.00690436	2.16088
15	S15_2449551	2449551	A	G	0.0525813	-0.0718226	0.0265897	0.00691018	2.16051
3	S3_22828014	22828014	G	A	0.208413	-0.0372687	0.013798	0.00691246	2.16037
8	S8_1762589	1762589	A	G	0.0802198	0.0783757	0.0290181	0.00691479	2.16022
12	S12_2798656	2798656	A	G	0.068515	0.064636	0.0239331	0.00691952	2.15992
15	S15_10403525	10403525	A	G	0.156788	-0.0416573	0.0154257	0.00692336	2.15968
2	S2_5320657	5320657	A	G	0.0605481	0.0732254	0.027125	0.00694319	2.15844
12	S12_2135662	2135662	G	A	0.216061	0.0396803	0.0147013	0.00695279	2.15784
1	S1_30458660	30458660	A	G	0.1058	-0.0558524	0.0206938	0.00695498	2.1577
9	S9_10002841	10002841	G	A	0.101338	-0.0434174	0.0160885	0.00696185	2.15728
12	S12_28102849	28102849	A	G	0.153601	-0.0434755	0.0161106	0.00696383	2.15715
12	S12_27976014	27976014	G	A	0.210006	-0.0400362	0.0148376	0.00696972	2.15678
11	S11_25017938	25017938	A	G	0.147228	0.0454225	0.0168338	0.0069698	2.15678
6	S6_17054856	17054856	A	G	0.216699	0.0401112	0.0148678	0.00697856	2.15623
6	S6_20614209	20614209	A	G	0.107075	-0.0536618	0.0198913	0.00698093	2.15609
15	S15_11749680	11749680	G	A	0.314532	0.0352564	0.0130698	0.00698538	2.15581
6	S6_18567802	18567802	A	G	0.296048	0.0346079	0.0128311	0.0069929	2.15534
11	S11_8377585	8377585	A	G	0.0640535	0.0651721	0.0241652	0.00699793	2.15503
15	S15_1091082	1091082	A	G	0.0637349	0.0657112	0.0243668	0.00700203	2.15478
15	S15_1091085	1091085	A	G	0.0637349	0.0657112	0.0243668	0.00700203	2.15478
9	S9_1868274	1868274	G	A	0.17782	-0.042736	0.0158487	0.00700722	2.15445
13	S13_7178102	7178102	A	G	0.194391	-0.0419574	0.0155618	0.0070142	2.15402
10	S10_17231421	17231421	G	A	0.0541746	-0.0714781	0.026513	0.00701844	2.15376
1	S1_2104097	2104097	A	G	0.0554493	0.0749762	0.0278182	0.00703415	2.15279
2	S2_11740094	11740094	G	A	0.441364	0.0351922	0.0130596	0.00704452	2.15215
11	S11_8363572	8363572	A	G	0.355641	-0.0357684	0.0132739	0.00704633	2.15204
15	S15_11770141	11770141	G	A	0.308477	0.0354281	0.0131479	0.00704758	2.15196
16	S16_3839643	3839643	G	A	0.116316	-0.0510751	0.0189574	0.00705566	2.15146
8	S8_1762358	1762358	A	G	0.0807692	0.0781424	0.0290041	0.007056	2.15144
18	S18_10853878	10853878	G	A	0.19471	-0.0408774	0.015173	0.0070583	2.1513
9	S9_24560001	24560001	A	G	0.0949649	0.0575857	0.0213809	0.00707441	2.15031
8	S8_27240803	27240803	A	G	0.0774379	-0.060221	0.0223597	0.0070753	2.15026
9	S9_8819738	8819738	A	G	0.48789	0.112423	0.0417441	0.0070782	2.15008
16	S16_25175836	25175836	A	G	0.152008	0.0460128	0.0170852	0.0070785	2.15006
4	S4_25241018	25241018	A	G	0.0554493	0.0708156	0.0262981	0.00708535	2.14964
14	S14_12327566	12327566	A	G	0.0834927	-0.0610744	0.022689	0.00710653	2.14834
14	S14_12332287	12332287	A	G	0.0834927	-0.0610744	0.022689	0.00710653	2.14834
14	S14_12332597	12332597	A	G	0.0834927	-0.0610744	0.022689	0.00710653	2.14834
9	S9_1857390	1857390	A	G	0.0758445	0.0620799	0.0230645	0.00711151	2.14804
1	S1_19494464	19494464	A	G	0.313894	-0.0373728	0.0138879	0.00712303	2.14734
12	S12_46432	46432	G	A	0.401099	-0.0462567	0.0171948	0.00714198	2.14618
11	S11_25018022	25018022	A	G	0.147865	0.0454018	0.0168772	0.00714261	2.14614
14	S14_21030142	21030142	G	A	0.3413	-0.0300013	0.0111535	0.00714816	2.14581
8	S8_31622836	31622836	A	G	0.0634162	-0.0652674	0.0242697	0.00716121	2.14501
8	S8_31622867	31622867	A	G	0.0634162	-0.0652674	0.0242697	0.00716121	2.14501
3	S3_12085824	12085824	A	G	0.116484	-0.0660678	0.0245687	0.00716436	2.14482
6	S6_17768195	17768195	A	G	0.36297	0.0321614	0.01196	0.00716466	2.1448
6	S6_20208050	20208050	A	G	0.371574	0.034046	0.0126629	0.00717419	2.14423
8	S8_32169105	32169105	G	A	0.0984704	-0.0442347	0.0164525	0.00717463	2.1442
12	S12_7493521	7493521	G	A	0.202996	-0.0353192	0.0131377	0.00717997	2.14388
12	S12_7493524	7493524	G	A	0.202996	-0.0353192	0.0131377	0.00717997	2.14388
2	S2_11925732	11925732	G	A	0.299873	0.0382566	0.0142334	0.00719237	2.14313
6	S6_24441459	24441459	A	G	0.47967	0.0415348	0.0154534	0.00719359	2.14305
11	S11_24860100	24860100	A	G	0.129382	0.0487217	0.0181283	0.00719661	2.14287
14	S14_10654334	10654334	A	G	0.497769	0.0346433	0.0128977	0.00723115	2.14079
16	S16_21269884	21269884	G	A	0.14914	0.0405931	0.0151147	0.00723853	2.14035
13	S13_16012186	16012186	G	A	0.434353	0.0324073	0.0120691	0.00724987	2.13967
13	S13_25058083	25058083	A	G	0.0714286	0.0595551	0.0221818	0.00725596	2.13931
3	S3_12303014	12303014	G	A	0.178458	-0.0452156	0.0168413	0.00725715	2.13923
14	S14_1388901	1388901	A	G	0.32218	-0.0367442	0.0136879	0.0072651	2.13876
15	S15_10553111	10553111	A	G	0.174634	-0.048001	0.0178846	0.00727615	2.1381
6	S6_18959499	18959499	A	G	0.444232	0.0349112	0.0130089	0.00728269	2.13771
9	S9_21970020	21970020	A	G	0.197578	-0.041261	0.0153753	0.00728374	2.13765
10	S10_1336531	1336531	G	A	0.199451	0.0537208	0.0200222	0.00729506	2.13697
6	S6_18548289	18548289	A	G	0.20905	0.0386344	0.0144015	0.00730377	2.13645
6	S6_18548296	18548296	A	G	0.20905	0.0386344	0.0144015	0.00730377	2.13645
7	S7_23062719	23062719	A	G	0.200127	0.0405531	0.0151181	0.00730934	2.13612
2	S2_2846338	2846338	A	G	0.453792	-0.0348563	0.0129955	0.0073146	2.13581
12	S12_25858521	25858521	A	G	0.249522	-0.0344196	0.0128335	0.00731809	2.1356
15	S15_11749663	11749663	G	A	0.31485	0.035079	0.0130799	0.00732034	2.13547
9	S9_24373493	24373493	A	G	0.368388	0.0325711	0.0121459	0.00732581	2.13514
3	S3_28601628	28601628	A	G	0.164286	-0.0615107	0.0229435	0.00734095	2.13425
9	S9_16655158	16655158	A	G	0.378585	-0.0315114	0.011754	0.00734242	2.13416
8	S8_27123215	27123215	A	G	0.237094	-0.0403253	0.0150422	0.0073443	2.13405
14	S14_2758650	2758650	G	A	0.289675	0.0382039	0.0142517	0.00734774	2.13385
15	S15_9087472	9087472	A	G	0.246335	-0.0404914	0.0151065	0.00735336	2.13351
5	S5_10267982	10267982	G	A	0.166985	0.0415944	0.0155201	0.00736168	2.13302
1	S1_17266688	17266688	A	G	0.0669216	0.0640112	0.0238865	0.00736655	2.13274
6	S6_17601438	17601438	A	G	0.286488	0.036093	0.0134703	0.00737447	2.13227
6	S6_13910078	13910078	A	G	0.453474	0.0288083	0.0107571	0.0074049	2.13048
16	S16_21804373	21804373	A	G	0.0946463	0.0492961	0.0184078	0.00740632	2.1304
7	S7_25733745	25733745	A	G	0.112173	0.0536914	0.0200513	0.00741286	2.13001
14	S14_2845772	2845772	G	A	0.21638	0.039581	0.014782	0.00741429	2.12993
14	S14_1048454	1048454	A	G	0.195666	-0.044379	0.0165749	0.0074178	2.12972
1	S1_29937741	29937741	A	G	0.0863607	0.0578416	0.0216072	0.00742941	2.12905
12	S12_5596697	5596697	G	A	0.499681	-0.034474	0.0128795	0.00743636	2.12864
12	S12_5596700	5596700	G	A	0.499681	-0.034474	0.0128795	0.00743636	2.12864
12	S12_5596701	5596701	G	A	0.499681	-0.034474	0.0128795	0.00743636	2.12864
16	S16_4698572	4698572	A	G	0.314532	-0.035655	0.013322	0.00744166	2.12833
16	S16_4698574	4698574	A	G	0.314532	-0.035655	0.013322	0.00744166	2.12833
16	S16_4698602	4698602	A	G	0.314532	-0.035655	0.013322	0.00744166	2.12833
10	S10_17882801	17882801	G	A	0.294136	0.0354284	0.013238	0.00744504	2.12813
8	S8_24807308	24807308	A	G	0.0799873	0.0631272	0.0235895	0.00744921	2.12789
8	S8_24807311	24807311	A	G	0.0799873	0.0631272	0.0235895	0.00744921	2.12789
8	S8_24807317	24807317	A	G	0.0799873	0.0631272	0.0235895	0.00744921	2.12789
13	S13_7813477	7813477	A	G	0.1587	-0.0378469	0.0141462	0.00746382	2.12704
13	S13_7813522	7813522	A	G	0.1587	-0.0378469	0.0141462	0.00746382	2.12704
14	S14_10479478	10479478	A	G	0.491077	0.0326349	0.0121989	0.00746793	2.1268
6	S6_19161471	19161471	A	G	0.369662	0.0356616	0.0133363	0.00749473	2.12524
12	S12_3285313	3285313	A	G	0.165711	0.0452004	0.0169054	0.00750142	2.12486
9	S9_118443	118443	G	A	0.337157	0.0371689	0.0139031	0.00750807	2.12447
15	S15_2370579	2370579	A	G	0.0519439	-0.0715955	0.026783	0.00751376	2.12414
7	S7_23025616	23025616	A	G	0.37986	0.0325206	0.0121696	0.00753357	2.123
9	S9_24561553	24561553	A	G	0.0949649	0.05706	0.0213563	0.00754434	2.12238
15	S15_11583002	11583002	G	A	0.355322	0.0341869	0.0127976	0.00755476	2.12178
2	S2_23152931	23152931	A	G	0.122052	0.0501455	0.0187736	0.00756105	2.12142
11	S11_7243612	7243612	A	G	0.115041	0.0386729	0.0144873	0.00759776	2.11931
4	S4_25237543	25237543	A	G	0.0525813	0.0746914	0.02799	0.007619	2.1181
6	S6_18955011	18955011	A	G	0.254302	0.0386636	0.01449	0.00762374	2.11783
6	S6_18955038	18955038	A	G	0.254302	0.0386636	0.01449	0.00762374	2.11783
14	S14_10630965	10630965	A	G	0.485341	0.0326675	0.0122432	0.00762562	2.11772
15	S15_2688192	2688192	A	G	0.0627788	-0.0642199	0.0240722	0.00763486	2.1172
2	S2_24918551	24918551	G	A	0.351498	-0.0308533	0.0115651	0.00763507	2.11719
8	S8_28019993	28019993	A	G	0.15137	0.0454276	0.0170294	0.00763956	2.11693
6	S6_15177878	15177878	A	G	0.215424	0.0394946	0.0148054	0.00763989	2.11691
7	S7_23685109	23685109	G	A	0.463352	0.0277404	0.0104006	0.00764887	2.1164
9	S9_1725749	1725749	A	G	0.401648	0.044923	0.0168479	0.00766711	2.11537
16	S16_20771727	20771727	G	A	0.441045	0.0315515	0.0118347	0.00767549	2.11489
6	S6_18871633	18871633	A	G	0.259401	0.0392336	0.0147172	0.00767999	2.11464
6	S6_18005786	18005786	G	A	0.262269	-0.0354479	0.0132987	0.0076872	2.11423
16	S16_22341917	22341917	G	A	0.270554	0.036202	0.0135894	0.00772218	2.11226
2	S2_24608011	24608011	G	A	0.345762	0.0314481	0.0118079	0.00773772	2.11139
15	S15_1412607	1412607	A	G	0.159975	0.0436964	0.0164123	0.0077583	2.11023
1	S1_19434806	19434806	A	G	0.298917	-0.0376123	0.014135	0.00779248	2.10832
13	S13_7813336	7813336	A	G	0.142766	-0.0461372	0.0173429	0.00780722	2.1075
6	S6_18891904	18891904	A	G	0.319949	0.0342486	0.0128757	0.00781536	2.10705
15	S15_10661552	10661552	A	G	0.182919	-0.0460741	0.0173259	0.00783128	2.10617
15	S15_11562784	11562784	G	A	0.350542	0.0336654	0.012661	0.00783752	2.10582
6	S6_15244246	15244246	A	G	0.218929	0.039176	0.0147345	0.00784191	2.10558
2	S2_31398852	31398852	A	G	0.112173	0.0520777	0.0195913	0.00785561	2.10482
15	S15_1169963	1169963	A	G	0.151648	0.0564036	0.0212272	0.00788071	2.10343
2	S2_14298782	14298782	G	A	0.1058	-0.0522398	0.0196607	0.00788227	2.10335
6	S6_19452321	19452321	A	G	0.228489	0.0409453	0.0154123	0.00789162	2.10283
16	S16_3434934	3434934	A	G	0.401211	-0.0306287	0.0115295	0.00789423	2.10269
14	S14_12737183	12737183	G	A	0.438177	-0.0328704	0.0123743	0.00789939	2.10241
6	S6_20234961	20234961	A	G	0.26928	0.0289984	0.010917	0.00790099	2.10232
6	S6_20234984	20234984	A	G	0.26928	0.0289984	0.010917	0.00790099	2.10232
11	S11_6097465	6097465	A	G	0.0618228	0.0654789	0.0246522	0.00790492	2.1021
14	S14_12386039	12386039	A	G	0.111217	-0.0439369	0.0165426	0.00790783	2.10194
2	S2_11929612	11929612	G	A	0.289675	0.0377055	0.0141972	0.00791105	2.10177
10	S10_17879560	17879560	G	A	0.29095	0.0357002	0.0134423	0.00791183	2.10172
3	S3_16155072	16155072	G	A	0.178139	-0.0445101	0.01676	0.00791362	2.10162
11	S11_14326092	14326092	A	G	0.0933716	0.0453	0.0170598	0.00792223	2.10115
9	S9_16174463	16174463	G	A	0.121734	-0.0495941	0.0186808	0.00793505	2.10045
15	S15_11699488	11699488	G	A	0.313257	0.034614	0.013039	0.00793879	2.10025
15	S15_11699514	11699514	G	A	0.313257	0.034614	0.013039	0.00793879	2.10025
14	S14_1633025	1633025	A	G	0.244742	-0.0401777	0.0151348	0.00793887	2.10024
12	S12_5681455	5681455	A	G	0.421925	-0.0346965	0.0130704	0.00794063	2.10015
14	S14_1791284	1791284	A	G	0.247929	-0.0393276	0.0148178	0.00795274	2.09948
6	S6_21652270	21652270	A	G	0.375717	-0.0287362	0.0108288	0.00796168	2.099
16	S16_21675954	21675954	G	A	0.499044	0.0329582	0.012423	0.00797784	2.09811
11	S11_8165852	8165852	A	G	0.464946	-0.0268157	0.0101104	0.00799495	2.09718
12	S12_25597638	25597638	A	G	0.228808	-0.0377897	0.0142485	0.00799711	2.09707
12	S12_25597641	25597641	A	G	0.228808	-0.0377897	0.0142485	0.00799711	2.09707
2	S2_16411434	16411434	A	G	0.0637349	0.0594035	0.0223986	0.00799913	2.09696
2	S2_16411450	16411450	A	G	0.0637349	0.0594035	0.0223986	0.00799913	2.09696
9	S9_21910314	21910314	A	G	0.262906	-0.0368754	0.0139058	0.00800657	2.09655
8	S8_23700112	23700112	A	G	0.056044	0.0898744	0.0338943	0.00801092	2.09632
2	S2_2309729	2309729	G	A	0.276609	0.0365092	0.0137702	0.00801763	2.09595
6	S6_9111380	9111380	G	A	0.207776	-0.0397861	0.0150077	0.00802446	2.09558
12	S12_5604991	5604991	G	A	0.493627	-0.0335373	0.0126552	0.0080474	2.09434
5	S5_24540743	24540743	A	G	0.327279	-0.0350356	0.0132217	0.00805253	2.09407
2	S2_29139785	29139785	G	A	0.31963	-0.0350492	0.0132291	0.00806343	2.09348
14	S14_1390727	1390727	A	G	0.222116	-0.0380359	0.0143566	0.00806414	2.09344
14	S14_1390729	1390729	A	G	0.222116	-0.0380359	0.0143566	0.00806414	2.09344
6	S6_21635126	21635126	G	A	0.247929	0.0324296	0.0122405	0.00806431	2.09343
6	S6_17697249	17697249	A	G	0.212874	0.0378278	0.0142806	0.00807538	2.09284
15	S15_7935920	7935920	A	G	0.248901	0.0547902	0.0206856	0.00807994	2.09259
6	S6_18513555	18513555	A	G	0.263544	-0.0370251	0.0139855	0.00811156	2.0909
18	S18_6033896	6033896	A	G	0.335883	-0.0351624	0.0132821	0.00811258	2.09084
17	S17_22903628	22903628	G	A	0.390376	-0.0345794	0.0130629	0.00811765	2.09057
6	S6_20420289	20420289	A	G	0.195666	-0.0397051	0.0150015	0.00812691	2.09007
14	S14_427543	427543	G	A	0.31963	0.0345132	0.0130412	0.00813384	2.0897
2	S2_29144563	29144563	A	G	0.0943276	-0.0465125	0.0175754	0.0081341	2.08969
12	S12_2546146	2546146	G	A	0.234226	0.041626	0.015729	0.00813427	2.08968
6	S6_20989447	20989447	A	G	0.186424	0.0398374	0.0150538	0.00813673	2.08955
11	S11_1301594	1301594	A	G	0.220841	0.0452617	0.0171045	0.00814034	2.08936
9	S9_1906673	1906673	G	A	0.219248	0.03864	0.0146032	0.00814498	2.08911
6	S6_20563865	20563865	G	A	0.334289	-0.0324258	0.012259	0.00816748	2.08791
13	S13_1468125	1468125	A	G	0.176546	-0.045146	0.0170683	0.00816878	2.08784
13	S13_1468126	1468126	A	G	0.176546	-0.045146	0.0170683	0.00816878	2.08784
14	S14_531480	531480	A	G	0.233588	-0.0403345	0.0152494	0.00816935	2.08781
6	S6_20528469	20528469	A	G	0.0991077	-0.05434	0.0205446	0.00816949	2.08781
8	S8_31769776	31769776	G	A	0.134162	-0.0482405	0.0182446	0.00819109	2.08666
3	S3_8717233	8717233	G	A	0.236775	-0.031799	0.0120268	0.00819323	2.08654
17	S17_19186725	19186725	G	A	0.349904	0.029089	0.0110032	0.00820108	2.08613
11	S11_12469756	12469756	A	G	0.198534	-0.0433731	0.01641	0.00821538	2.08537
3	S3_27474352	27474352	A	G	0.114835	-0.0633856	0.0239881	0.00823261	2.08446
7	S7_23573824	23573824	A	G	0.442001	-0.0313032	0.0118486	0.00824365	2.08388
9	S9_9999692	9999692	A	G	0.0669216	-0.0662894	0.0250927	0.00824709	2.0837
11	S11_5550810	5550810	A	G	0.069471	0.0620086	0.023473	0.00824909	2.08359
16	S16_22646083	22646083	A	G	0.42798	-0.0324734	0.012294	0.00825654	2.0832
16	S16_22646100	22646100	A	G	0.42798	-0.0324734	0.012294	0.00825654	2.0832
14	S14_10630951	10630951	A	G	0.114404	-0.0494652	0.0187309	0.00827023	2.08248
11	S11_8383513	8383513	A	G	0.377948	-0.0340296	0.0128863	0.00827193	2.08239
6	S6_18550922	18550922	A	G	0.300829	-0.0348003	0.0131783	0.00827294	2.08234
6	S6_21609282	21609282	A	G	0.212874	0.0334512	0.0126695	0.00828336	2.08179
9	S9_24545431	24545431	A	G	0.110261	0.0462948	0.0175367	0.00829366	2.08125
14	S14_473181	473181	A	G	0.231358	-0.0401952	0.0152269	0.00829662	2.0811
14	S14_12753423	12753423	A	G	0.460803	0.0330709	0.0125312	0.00831317	2.08023
4	S4_21564847	21564847	A	G	0.313576	-0.0341975	0.0129596	0.00832087	2.07983
2	S2_2809704	2809704	A	G	0.452836	-0.0337969	0.0128084	0.00832387	2.07967
17	S17_19194750	19194750	A	G	0.319949	-0.0347103	0.0131554	0.00832752	2.07948
6	S6_20235142	20235142	A	G	0.258126	0.0294955	0.0111811	0.00834036	2.07882
3	S3_15556657	15556657	G	A	0.178139	-0.0441445	0.0167356	0.00834548	2.07855
5	S5_416911	416911	A	G	0.0697897	0.060709	0.0230235	0.00836856	2.07735
14	S14_20168081	20168081	A	G	0.364835	-0.0381946	0.0144857	0.00837139	2.0772
1	S1_30591269	30591269	G	A	0.350542	-0.0291172	0.0110449	0.00838279	2.07661
15	S15_2683178	2683178	A	G	0.0592734	-0.0648412	0.0245971	0.00838575	2.07646
15	S15_2683231	2683231	A	G	0.0592734	-0.0648412	0.0245971	0.00838575	2.07646
11	S11_8383528	8383528	A	G	0.376992	-0.0338451	0.012839	0.00838592	2.07645
6	S6_19092824	19092824	A	G	0.248247	0.0393056	0.0149108	0.00838777	2.07635
6	S6_20886524	20886524	A	G	0.182919	0.0398492	0.0151186	0.00839458	2.076
6	S6_19153005	19153005	A	G	0.216699	-0.0391577	0.014857	0.00839784	2.07583
10	S10_888598	888598	A	G	0.0630975	0.0647005	0.0245507	0.00840436	2.0755
10	S10_888608	888608	A	G	0.0630975	0.0647005	0.0245507	0.00840436	2.0755
14	S14_10943055	10943055	A	G	0.352135	0.0291263	0.0110527	0.00840811	2.0753
12	S12_5604984	5604984	G	A	0.493945	-0.0333684	0.0126639	0.00841561	2.07491
13	S13_7813408	7813408	A	G	0.162843	-0.0397041	0.0150698	0.00842162	2.0746
4	S4_4838244	4838244	A	G	0.0818993	0.0580768	0.0220438	0.0084235	2.07451
6	S6_17245183	17245183	A	G	0.207776	0.0387568	0.0147136	0.00843639	2.07384
9	S9_221754	221754	G	A	0.38942	0.0308794	0.011724	0.00844184	2.07356
8	S8_31810731	31810731	A	G	0.130019	-0.0484509	0.018399	0.00845478	2.0729
6	S6_19092658	19092658	A	G	0.249203	0.0391423	0.0148648	0.00845779	2.07274
11	S11_8166749	8166749	A	G	0.0595921	0.0653931	0.0248365	0.00846491	2.07238
6	S6_9581162	9581162	A	G	0.0956023	-0.0556459	0.0211404	0.00848321	2.07144
12	S12_2523030	2523030	G	A	0.141173	0.0485193	0.0184349	0.00849035	2.07107
8	S8_24462434	24462434	A	G	0.071383	0.0575747	0.0218758	0.00849124	2.07103
8	S8_24462457	24462457	A	G	0.071383	0.0575747	0.0218758	0.00849124	2.07103
14	S14_11707665	11707665	A	G	0.398024	0.0272513	0.0103556	0.00849926	2.07062
2	S2_2331804	2331804	A	G	0.271829	0.0362223	0.0137649	0.00850101	2.07053
16	S16_21819699	21819699	G	A	0.472913	-0.0332247	0.0126262	0.00850344	2.07041
11	S11_9002624	9002624	A	G	0.255495	-0.0498848	0.0189586	0.00850715	2.07022
11	S11_6442592	6442592	A	G	0.0707457	0.0604067	0.0229576	0.00850767	2.07019
11	S11_6442608	6442608	A	G	0.0707457	0.0604067	0.0229576	0.00850767	2.07019
15	S15_1458299	1458299	A	G	0.162205	0.0426603	0.0162154	0.00851695	2.06972
7	S7_25294434	25294434	G	A	0.202358	0.0392238	0.0149127	0.0085325	2.06892
7	S7_23685151	23685151	G	A	0.46399	0.0273538	0.0104026	0.00855069	2.068
6	S6_14630643	14630643	A	G	0.217336	0.0386506	0.0147021	0.00856599	2.06722
9	S9_1784037	1784037	A	G	0.198534	0.0388552	0.01478	0.00856624	2.06721
2	S2_11769969	11769969	A	G	0.289356	0.0368049	0.0140019	0.0085745	2.06679
6	S6_18974923	18974923	A	G	0.248885	0.0385964	0.0146842	0.00857799	2.06661
11	S11_4339896	4339896	A	G	0.078022	0.0746404	0.0284032	0.00859181	2.06592
18	S18_1319304	1319304	G	A	0.440727	0.0317487	0.0120823	0.00859616	2.0657
1	S1_17524739	17524739	A	G	0.189011	0.0529678	0.0201579	0.00859773	2.06562
16	S16_22675255	22675255	A	G	0.445825	-0.0333682	0.0127001	0.00860393	2.0653
14	S14_12279025	12279025	A	G	0.083174	-0.0593098	0.0225739	0.00860491	2.06525
8	S8_25847475	25847475	A	G	0.214286	-0.0526969	0.0200587	0.00861078	2.06496
2	S2_5303004	5303004	A	G	0.0599108	0.0717036	0.0273039	0.0086362	2.06368
11	S11_25061342	25061342	A	G	0.184512	0.0437212	0.0166486	0.00863655	2.06366
10	S10_12303649	12303649	A	G	0.060698	-0.0947446	0.0360796	0.00863988	2.06349
14	S14_20168091	20168091	A	G	0.363736	-0.0379953	0.0144713	0.00865057	2.06296
3	S3_22828031	22828031	G	A	0.206501	-0.0365733	0.0139302	0.00865273	2.06285
9	S9_22369474	22369474	A	G	0.314213	-0.0342715	0.0130541	0.00865635	2.06267
14	S14_11742577	11742577	A	G	0.339388	0.0348844	0.0132886	0.00866161	2.0624
12	S12_1467649	1467649	A	G	0.152964	0.0408801	0.015578	0.00868477	2.06124
15	S15_2386450	2386450	A	G	0.0554493	-0.0681658	0.0259764	0.00868678	2.06114
12	S12_6648916	6648916	A	G	0.161249	-0.041277	0.0157313	0.00869366	2.0608
8	S8_18600054	18600054	G	A	0.374761	0.0313456	0.0119467	0.00869596	2.06068
16	S16_5482911	5482911	G	A	0.289038	-0.034858	0.0132857	0.00869757	2.0606
14	S14_10653473	10653473	A	G	0.125876	-0.0495333	0.0188826	0.00871007	2.05998
6	S6_20973995	20973995	A	G	0.18738	0.0393101	0.0149887	0.00872484	2.05924
5	S5_23065317	23065317	A	G	0.439771	-0.0343348	0.0130939	0.00873623	2.05868
14	S14_20844124	20844124	A	G	0.213193	-0.0364616	0.0139082	0.00875221	2.05788
7	S7_18444126	18444126	A	G	0.0579987	0.0556292	0.0212236	0.00876463	2.05727
1	S1_1585794	1585794	A	G	0.0902883	-0.078064	0.0297831	0.0087651	2.05724
15	S15_8057739	8057739	G	A	0.380497	-0.0317054	0.0120966	0.0087669	2.05715
8	S8_32263467	32263467	G	A	0.0971957	-0.0431158	0.0164523	0.00877627	2.05669
8	S8_32263468	32263468	G	A	0.0971957	-0.0431158	0.0164523	0.00877627	2.05669
17	S17_23294030	23294030	A	G	0.343212	0.0321349	0.0122632	0.00878201	2.05641
15	S15_1293207	1293207	G	A	0.12492	-0.0481728	0.0183851	0.00878756	2.05613
16	S16_5551077	5551077	G	A	0.32218	-0.0296252	0.0113087	0.00880093	2.05547
9	S9_21983014	21983014	A	G	0.197897	-0.0403209	0.0153976	0.00882762	2.05416
3	S3_17891775	17891775	G	A	0.273423	0.0375669	0.0143467	0.00883145	2.05397
5	S5_6239023	6239023	G	A	0.117591	-0.0518255	0.0197934	0.00883632	2.05373
14	S14_1660463	1660463	A	G	0.246017	-0.0395352	0.0151035	0.0088547	2.05283
16	S16_21683118	21683118	A	G	0.352772	-0.0328544	0.0125533	0.00886535	2.0523
6	S6_20669477	20669477	A	G	0.284576	-0.0297354	0.0113619	0.00886784	2.05218
6	S6_20669481	20669481	A	G	0.284576	-0.0297354	0.0113619	0.00886784	2.05218
6	S6_20669482	20669482	A	G	0.284576	-0.0297354	0.0113619	0.00886784	2.05218
6	S6_20669483	20669483	A	G	0.284576	-0.0297354	0.0113619	0.00886784	2.05218
1	S1_20773102	20773102	A	G	0.338113	-0.0340457	0.0130122	0.00888495	2.05135
13	S13_9358124	9358124	A	G	0.295411	-0.0302647	0.0115677	0.00888868	2.05116
11	S11_17560883	17560883	A	G	0.262588	0.0387623	0.0148159	0.00889	2.0511
6	S6_18775596	18775596	A	G	0.11536	-0.0507029	0.0193808	0.00889286	2.05096
12	S12_28102996	28102996	A	G	0.166348	-0.0412541	0.0157704	0.00889893	2.05066
6	S6_18567791	18567791	A	G	0.32441	0.0334159	0.0127766	0.00891219	2.05002
11	S11_14771030	14771030	A	G	0.164436	0.0387525	0.0148173	0.00891366	2.04994
16	S16_5457319	5457319	G	A	0.307521	-0.0338223	0.0129334	0.00891971	2.04965
9	S9_16655118	16655118	A	G	0.374124	-0.0308004	0.0117796	0.00892988	2.04915
4	S4_25392552	25392552	A	G	0.0771192	0.0620908	0.0237476	0.00893287	2.04901
15	S15_11542589	11542589	G	A	0.364563	0.032016	0.0122459	0.00893806	2.04876
15	S15_11588671	11588671	G	A	0.355959	0.0334279	0.0127872	0.00894431	2.04845
4	S4_24645104	24645104	A	G	0.067559	0.0687656	0.0263066	0.00894879	2.04824
15	S15_11713974	11713974	G	A	0.299235	0.0343479	0.0131438	0.00896877	2.04727
6	S6_27156739	27156739	G	A	0.273423	0.0350181	0.0134019	0.00897714	2.04686
6	S6_10492289	10492289	A	G	0.0543956	-0.0937751	0.0358905	0.00898015	2.04672
5	S5_6143041	6143041	A	G	0.480242	0.0294439	0.0112706	0.00898961	2.04626
5	S5_6143058	6143058	A	G	0.480242	0.0294439	0.0112706	0.00898961	2.04626
15	S15_2394790	2394790	A	G	0.0630975	-0.0593658	0.0227262	0.00899569	2.04597
2	S2_23071291	23071291	A	G	0.116316	0.0487862	0.0186814	0.00901505	2.04503
8	S8_28738763	28738763	G	A	0.324092	0.0343735	0.0131651	0.00902864	2.04438
17	S17_20751427	20751427	A	G	0.196622	-0.0391546	0.0149985	0.0090391	2.04387
14	S14_1410053	1410053	A	G	0.248885	-0.0393256	0.0150724	0.00907788	2.04202
6	S6_18135862	18135862	A	G	0.218929	0.0381842	0.014638	0.00909225	2.04133
2	S2_21072124	21072124	A	G	0.423626	-0.0431494	0.0165436	0.00910117	2.0409
8	S8_4284362	4284362	A	G	0.095921	0.0524834	0.0201238	0.00910669	2.04064
15	S15_10581353	10581353	A	G	0.212874	-0.0396398	0.0152026	0.00912205	2.03991
12	S12_985218	985218	A	G	0.2884	0.0362681	0.0139117	0.00913327	2.03937
15	S15_667427	667427	A	G	0.0933716	-0.0555738	0.0213231	0.00915342	2.03842
6	S6_15584460	15584460	A	G	0.220841	0.037977	0.0145731	0.00916179	2.03802
10	S10_701593	701593	A	G	0.0956044	0.0710584	0.0272735	0.00917668	2.03731
17	S17_19186677	19186677	G	A	0.349586	0.0286672	0.0110036	0.00918043	2.03714
5	S5_413707	413707	A	G	0.161568	0.0416046	0.0159697	0.00918163	2.03708
5	S5_413731	413731	A	G	0.161568	0.0416046	0.0159697	0.00918163	2.03708
5	S5_413736	413736	A	G	0.161568	0.0416046	0.0159697	0.00918163	2.03708
10	S10_2318142	2318142	A	G	0.0927342	0.0536429	0.020591	0.00918305	2.03701
16	S16_3693510	3693510	G	A	0.11536	-0.0497522	0.0190977	0.00918382	2.03698
18	S18_1286625	1286625	G	A	0.42065	0.0312912	0.0120119	0.00918669	2.03684
9	S9_24582139	24582139	A	G	0.35819	0.0328533	0.0126144	0.00920262	2.03609
6	S6_10760821	10760821	A	G	0.179414	-0.0460991	0.017703	0.00921373	2.03556
6	S6_18974901	18974901	A	G	0.302103	0.0348302	0.0133757	0.00921454	2.03553
6	S6_14235448	14235448	A	G	0.216699	0.0384454	0.0147644	0.00921645	2.03544
6	S6_17475315	17475315	A	G	0.216699	0.0383378	0.0147235	0.00921834	2.03535
12	S12_2723612	2723612	G	A	0.423199	0.0329089	0.0126431	0.00924352	2.03416
4	S4_26470561	26470561	A	G	0.326322	-0.0333862	0.0128271	0.00924698	2.034
4	S4_21478558	21478558	A	G	0.293499	0.0343653	0.0132045	0.00925328	2.0337
9	S9_19404645	19404645	A	G	0.371574	-0.031944	0.0122753	0.00926005	2.03339
14	S14_2545650	2545650	A	G	0.391013	-0.0359951	0.0138329	0.0092648	2.03316
17	S17_19189855	19189855	G	A	0.243149	0.0366422	0.014082	0.0092667	2.03307
14	S14_1164791	1164791	A	G	0.195347	-0.0424596	0.0163184	0.0092698	2.03293
6	S6_15567247	15567247	A	G	0.214786	0.038409	0.0147676	0.00929807	2.03161
12	S12_2374805	2374805	A	G	0.241555	0.0382018	0.0146886	0.00930132	2.03146
15	S15_9032634	9032634	A	G	0.242511	-0.0394958	0.0151867	0.00930398	2.03133
15	S15_4836525	4836525	A	G	0.0646909	-0.0644445	0.0247808	0.00930641	2.03122
6	S6_19402130	19402130	A	G	0.258445	0.0385207	0.0148126	0.00930794	2.03115
9	S9_24017040	24017040	A	G	0.497769	0.0293172	0.0112736	0.00930794	2.03115
6	S6_15835123	15835123	A	G	0.175275	-0.051626	0.0198523	0.00930883	2.0311
6	S6_18759841	18759841	A	G	0.252071	0.0387805	0.0149131	0.0093108	2.03101
4	S4_21047848	21047848	A	G	0.149777	0.0459718	0.0176791	0.00931306	2.03091
10	S10_20847589	20847589	A	G	0.189611	0.039568	0.0152178	0.00931936	2.03061
14	S14_2501371	2501371	A	G	0.215934	-0.0559068	0.0215021	0.00932083	2.03055
4	S4_8730152	8730152	G	A	0.0675266	-0.0739102	0.0284288	0.00932686	2.03026
9	S9_23970072	23970072	A	G	0.472594	0.0319577	0.0122929	0.00933065	2.03009
17	S17_19827296	19827296	A	G	0.0564054	-0.0611395	0.0235186	0.00933247	2.03
17	S17_19827329	19827329	A	G	0.0564054	-0.0611395	0.0235186	0.00933247	2.03
6	S6_19371585	19371585	A	G	0.312301	0.027042	0.0104043	0.00934636	2.02936
16	S16_20771694	20771694	G	A	0.440727	0.0306185	0.0117809	0.00934992	2.02919
8	S8_13392531	13392531	A	G	0.0752747	0.0755157	0.0290578	0.00935472	2.02897
15	S15_189189	189189	A	G	0.0506692	-0.0701651	0.0269994	0.00935604	2.02891
6	S6_14360659	14360659	A	G	0.20204	0.0420825	0.0161989	0.00938053	2.02777
6	S6_21082759	21082759	G	A	0.188655	0.0389385	0.0149917	0.009395	2.0271
6	S6_16935054	16935054	A	G	0.217973	0.0384411	0.0148055	0.00942022	2.02594
14	S14_13438438	13438438	A	G	0.180688	-0.0466236	0.0179596	0.00943086	2.02545
11	S11_20114361	20114361	G	A	0.35086	0.0357345	0.0137652	0.00943146	2.02542
3	S3_14056313	14056313	G	A	0.178139	-0.0436271	0.016807	0.00943817	2.02511
6	S6_20563888	20563888	G	A	0.33652	-0.0313549	0.0120802	0.00944363	2.02486
14	S14_1405597	1405597	A	G	0.210962	-0.0410652	0.0158214	0.00944427	2.02483
15	S15_11749550	11749550	G	A	0.31485	0.032722	0.0126078	0.00944891	2.02462
8	S8_27221998	27221998	A	G	0.123626	-0.0679627	0.0261883	0.00945479	2.02435
6	S6_19069205	19069205	A	G	0.251753	0.0386093	0.014878	0.00945756	2.02422
14	S14_279919	279919	G	A	0.496813	-0.0298458	0.0115022	0.00946505	2.02388
11	S11_24450232	24450232	A	G	0.144678	-0.0384734	0.0148297	0.00947717	2.02332
6	S6_15584803	15584803	G	A	0.484066	-0.0294339	0.0113489	0.00949939	2.0223
6	S6_15584802	15584802	G	A	0.483429	-0.0294628	0.0113606	0.00950241	2.02217
11	S11_8362999	8362999	A	G	0.353091	-0.0343519	0.0132474	0.00951124	2.02176
9	S9_23571549	23571549	A	G	0.451243	0.0322412	0.012434	0.00951492	2.02159
2	S2_21192330	21192330	G	A	0.454748	0.0317341	0.0122399	0.00952305	2.02122
8	S8_27109039	27109039	A	G	0.222435	-0.0398836	0.015387	0.00954109	2.0204
3	S3_14346273	14346273	G	A	0.174315	-0.0436188	0.0168294	0.0095471	2.02013
2	S2_31558741	31558741	A	G	0.498407	0.0292261	0.0112767	0.00954969	2.02001
6	S6_17776685	17776685	A	G	0.295411	0.0312717	0.0120674	0.00955817	2.01963
6	S6_17776686	17776686	A	G	0.295411	0.0312717	0.0120674	0.00955817	2.01963
14	S14_648654	648654	A	G	0.243786	-0.0391646	0.0151173	0.00957797	2.01873
12	S12_7130953	7130953	A	G	0.1297	-0.0472274	0.018232	0.00958761	2.01829
16	S16_5551080	5551080	G	A	0.322498	-0.0292605	0.0112966	0.00959153	2.01811
5	S5_24821257	24821257	A	G	0.397706	-0.0354566	0.013689	0.0095932	2.01804
1	S1_20631608	20631608	G	A	0.330147	0.031607	0.0122029	0.00959419	2.01799
6	S6_8204262	8204262	A	G	0.471429	0.0414893	0.0160187	0.00959625	2.0179
8	S8_25812357	25812357	G	A	0.47355	0.0309591	0.0119536	0.00959906	2.01777
11	S11_6408613	6408613	A	G	0.0723391	0.0598516	0.0231135	0.00961262	2.01716
6	S6_13139816	13139816	A	G	0.349586	0.0335033	0.0129385	0.00961341	2.01712
11	S11_13123480	13123480	A	G	0.0768005	0.0474301	0.0183171	0.00961451	2.01707
18	S18_5814652	5814652	A	G	0.126923	-0.0589522	0.022767	0.00961501	2.01705
14	S14_20043484	20043484	G	A	0.311982	-0.0325964	0.0125887	0.00961608	2.017
15	S15_11749539	11749539	G	A	0.315169	0.0326237	0.0126095	0.00967498	2.01435
15	S15_11749549	11749549	G	A	0.315169	0.0326237	0.0126095	0.00967498	2.01435
2	S2_5261669	5261669	A	G	0.0592734	0.0704661	0.0272382	0.00968062	2.0141
14	S14_13746606	13746606	A	G	0.26195	0.0370422	0.0143202	0.00968995	2.01368
12	S12_25810271	25810271	G	A	0.278521	-0.0339335	0.0131186	0.009691	2.01363
14	S14_12991335	12991335	A	G	0.257489	-0.0381213	0.0147386	0.00969577	2.01342
12	S12_24925084	24925084	A	G	0.445188	0.0263334	0.0101813	0.00969715	2.01336
5	S5_6700228	6700228	A	G	0.100382	-0.0496363	0.0191959	0.00971594	2.01252
1	S1_7519320	7519320	A	G	0.0659656	0.0620981	0.0240249	0.00974544	2.0112
6	S6_20937123	20937123	A	G	0.172403	-0.0422902	0.0163622	0.00974859	2.01106
12	S12_30393856	30393856	G	A	0.183556	-0.0373325	0.0144449	0.00975284	2.01087
12	S12_30389340	30389340	G	A	0.420331	-0.0283247	0.0109597	0.00975361	2.01083
6	S6_20906118	20906118	A	G	0.181326	0.0388771	0.0150527	0.00980202	2.00868
3	S3_24990933	24990933	A	G	0.357143	-0.0424141	0.016424	0.00981004	2.00833
9	S9_21970282	21970282	A	G	0.198534	-0.039481	0.0152883	0.00981088	2.00829
14	S14_12386075	12386075	A	G	0.113129	-0.0422328	0.0163554	0.00981764	2.00799
14	S14_12386114	12386114	A	G	0.113129	-0.0422328	0.0163554	0.00981764	2.00799
14	S14_12386132	12386132	A	G	0.113129	-0.0422328	0.0163554	0.00981764	2.00799
12	S12_256932	256932	A	G	0.0975143	0.0542856	0.0210235	0.00981914	2.00793
14	S14_9817024	9817024	A	G	0.155513	-0.0491175	0.0190228	0.00982211	2.0078
2	S2_11769949	11769949	A	G	0.286807	0.0366092	0.0141785	0.0098223	2.00779
12	S12_68424	68424	A	G	0.188462	0.0494119	0.0191443	0.00985074	2.00653
14	S14_21927127	21927127	A	G	0.184512	-0.0393297	0.0152389	0.00985472	2.00636
1	S1_30372081	30372081	A	G	0.150096	-0.0425253	0.0164771	0.00985511	2.00634
6	S6_18755990	18755990	A	G	0.254621	0.0383841	0.0148752	0.00986818	2.00576
3	S3_26919727	26919727	A	G	0.185714	-0.0508397	0.019706	0.0098828	2.00512
1	S1_26000542	26000542	A	G	0.0710644	0.0614978	0.0238412	0.00989489	2.00459
3	S3_25182650	25182650	G	A	0.359341	-0.0425072	0.0164817	0.00990733	2.00404
2	S2_7291989	7291989	A	G	0.0666029	0.0658142	0.0255216	0.00991543	2.00369
16	S16_24668313	24668313	A	G	0.139898	0.036776	0.0142645	0.00993325	2.00291
8	S8_4302845	4302845	A	G	0.095921	0.0519138	0.0201381	0.00994037	2.0026
3	S3_12316383	12316383	G	A	0.177183	-0.0435171	0.0168826	0.00994811	2.00226
15	S15_11710591	11710591	G	A	0.31007	0.0363878	0.0141172	0.0099504	2.00216
16	S16_21471431	21471431	A	G	0.354047	-0.0318783	0.0123678	0.00995105	2.00213
1	S1_30561141	30561141	G	A	0.274697	-0.0372572	0.014455	0.00995308	2.00204
16	S16_5548629	5548629	G	A	0.224347	-0.0357843	0.0138856	0.009964	2.00157
15	S15_859567	859567	A	G	0.143085	0.0443002	0.0171902	0.00996419	2.00156
14	S14_12330856	12330856	A	G	0.459528	0.0331322	0.0128588	0.00997708	2.001
15	S15_7422878	7422878	A	G	0.383365	0.0322035	0.0124995	0.00998378	2.0007
2	S2_1826912	1826912	A	G	0.0640535	0.064231	0.0249346	0.00999561	2.00019
6	S6_20179130	20179130	G	A	0.448375	-0.0325788	0.0126518	0.0100233	1.99899
1	S1_20488010	20488010	A	G	0.268005	-0.0311606	0.0121041	0.0100422	1.99817
1	S1_30491248	30491248	A	G	0.111855	-0.0508313	0.0197548	0.010079	1.99658
11	S11_14640147	14640147	A	G	0.241555	0.0357086	0.0138805	0.0100945	1.99592
2	S2_3484298	3484298	A	G	0.365934	-0.0416092	0.0161759	0.0101027	1.99556
8	S8_2765177	2765177	A	G	0.135118	-0.0491133	0.0190977	0.0101206	1.99479
6	S6_17245167	17245167	A	G	0.208413	0.0378273	0.0147109	0.0101295	1.99441
6	S6_18887843	18887843	A	G	0.255895	0.0382331	0.0148688	0.0101301	1.99439
10	S10_1355430	1355430	G	A	0.173359	-0.0386583	0.0150352	0.0101351	1.99417
15	S15_149793	149793	A	G	0.214149	0.0327484	0.0127388	0.0101477	1.99363
14	S14_648947	648947	A	G	0.243786	-0.0387343	0.0150686	0.0101541	1.99336
4	S4_11938622	11938622	A	G	0.452836	0.0278664	0.0108417	0.0101608	1.99307
17	S17_13701172	13701172	A	G	0.28956	-0.0470128	0.018292	0.0101662	1.99284
17	S17_19180580	19180580	G	A	0.244742	0.0360326	0.0140226	0.0101814	1.99219
14	S14_425007	425007	A	G	0.461122	-0.0334418	0.0130152	0.010186	1.992
2	S2_2707102	2707102	A	G	0.398024	-0.0330955	0.0128847	0.0102115	1.99091
6	S6_7890263	7890263	G	A	0.412046	0.0333021	0.0129663	0.0102179	1.99064
9	S9_1669702	1669702	A	G	0.488528	-0.0257459	0.0100254	0.010227	1.99025
9	S9_23009579	23009579	A	G	0.205545	-0.0382149	0.0148811	0.0102281	1.99021
11	S11_7202505	7202505	A	G	0.156469	0.0333052	0.0129706	0.0102363	1.98986
6	S6_8622575	8622575	A	G	0.391013	-0.0330049	0.0128556	0.010248	1.98936
10	S10_1720388	1720388	G	A	0.451243	-0.0270736	0.0105465	0.0102558	1.98903
6	S6_20563890	20563890	G	A	0.335883	-0.0310391	0.0120915	0.0102575	1.98896
6	S6_18257490	18257490	A	G	0.166029	-0.0412152	0.0160562	0.01026	1.98885
9	S9_24017044	24017044	A	G	0.498088	0.0289126	0.0112636	0.0102611	1.98881
6	S6_15244296	15244296	A	G	0.152008	-0.0438699	0.017093	0.0102718	1.98835
2	S2_31557419	31557419	A	G	0.110899	0.0504974	0.0196787	0.0102851	1.98779
6	S6_17962317	17962317	G	A	0.340982	-0.0305183	0.0118931	0.0102864	1.98774
4	S4_6002668	6002668	A	G	0.0777565	0.0590824	0.0230267	0.0102931	1.98745
12	S12_3285539	3285539	A	G	0.167623	0.0436277	0.0170035	0.0102938	1.98742
11	S11_8366912	8366912	A	G	0.29573	0.0340909	0.0132867	0.010294	1.98742
14	S14_2191173	2191173	G	A	0.0519439	0.0707246	0.0275695	0.0103082	1.98682
14	S14_2191183	2191183	G	A	0.0519439	0.0707246	0.0275695	0.0103082	1.98682
2	S2_31538476	31538476	A	G	0.109624	0.0503214	0.0196187	0.0103184	1.98639
3	S3_28602060	28602060	A	G	0.163187	-0.0593068	0.0231268	0.0103347	1.9857
9	S9_16663881	16663881	A	G	0.134162	-0.0457802	0.0178528	0.0103381	1.98556
16	S16_21906415	21906415	A	G	0.335245	-0.0332921	0.0129838	0.0103437	1.98532
5	S5_24422005	24422005	A	G	0.184615	0.0513682	0.0200359	0.0103529	1.98494
6	S6_15299521	15299521	A	G	0.220841	0.0363607	0.0141824	0.0103534	1.98492
16	S16_24459182	24459182	A	G	0.0532186	0.0689813	0.0269075	0.0103579	1.98473
14	S14_13883136	13883136	A	G	0.375398	-0.0343795	0.0134121	0.0103679	1.98431
5	S5_23064921	23064921	A	G	0.41109	-0.0331742	0.0129433	0.010376	1.98397
11	S11_24450249	24450249	A	G	0.144359	-0.0380307	0.0148382	0.0103762	1.98396
11	S11_24450273	24450273	A	G	0.144359	-0.0380307	0.0148382	0.0103762	1.98396
16	S16_21947352	21947352	A	G	0.330784	-0.033225	0.0129641	0.0103819	1.98372
16	S16_20442393	20442393	A	G	0.17559	0.0418731	0.0163386	0.0103821	1.98371
6	S6_18493455	18493455	A	G	0.222116	-0.0371814	0.0145089	0.0103875	1.98349
15	S15_147264	147264	G	A	0.280115	0.0344119	0.013432	0.0104089	1.9826
15	S15_2351068	2351068	A	G	0.0745698	0.0606301	0.023673	0.0104326	1.98161
9	S9_23590068	23590068	G	A	0.444869	-0.0298872	0.0116698	0.0104352	1.9815
2	S2_4870042	4870042	G	A	0.21383	0.0387304	0.0151262	0.0104526	1.98078
1	S1_1583263	1583263	A	G	0.192161	0.0389525	0.0152153	0.0104647	1.98027
4	S4_21448057	21448057	A	G	0.37253	-0.0284044	0.0110951	0.0104649	1.98026
2	S2_7385630	7385630	A	G	0.0646909	0.0659156	0.0257505	0.0104738	1.9799
15	S15_528102	528102	A	G	0.136074	-0.0470242	0.0183708	0.0104754	1.97983
8	S8_1763459	1763459	A	G	0.0813187	0.07327	0.0286247	0.0104768	1.97977
6	S6_18491732	18491732	A	G	0.216699	-0.0371104	0.0145001	0.0104879	1.97931
14	S14_1733209	1733209	A	G	0.238368	-0.0404553	0.0158118	0.0105108	1.97836
5	S5_26544522	26544522	A	G	0.14914	0.0379736	0.0148421	0.0105125	1.97829
6	S6_13628885	13628885	A	G	0.0895475	0.0503624	0.0196889	0.0105301	1.97757
2	S2_11927892	11927892	G	A	0.291587	0.0361762	0.0141436	0.010534	1.97741
6	S6_18005090	18005090	A	G	0.366475	0.0314642	0.0123015	0.0105348	1.97737
6	S6_18913951	18913951	G	A	0.16978	-0.0481473	0.0188242	0.0105357	1.97734
9	S9_1669733	1669733	A	G	0.488846	-0.0256601	0.0100327	0.0105386	1.97722
18	S18_9181124	9181124	A	G	0.0807692	0.0729724	0.0285328	0.0105429	1.97704
8	S8_2657517	2657517	A	G	0.136393	-0.0490118	0.0191657	0.0105499	1.97675
9	S9_3997724	3997724	A	G	0.166484	0.0549861	0.0215024	0.0105516	1.97668
9	S9_24574221	24574221	A	G	0.35819	0.0324402	0.0126864	0.0105554	1.97653
3	S3_22828026	22828026	G	A	0.207776	-0.0353379	0.0138212	0.0105643	1.97616
12	S12_4944112	4944112	G	A	0.210006	-0.0396249	0.0155033	0.010591	1.97506
2	S2_31140068	31140068	G	A	0.473231	-0.031056	0.0121511	0.0105936	1.97496
6	S6_17250252	17250252	A	G	0.219567	0.0374817	0.0146656	0.0105957	1.97487
4	S4_21448058	21448058	A	G	0.371574	-0.028352	0.0110934	0.0105958	1.97487
18	S18_2949930	2949930	A	G	0.21383	0.0375154	0.014679	0.0105966	1.97483
6	S6_21047174	21047174	G	A	0.226896	0.0364643	0.0142677	0.010597	1.97482
14	S14_1048249	1048249	A	G	0.259401	-0.0373855	0.0146286	0.010599	1.97474
7	S7_7354912	7354912	A	G	0.234615	-0.0503975	0.0197208	0.0106018	1.97462
2	S2_2735745	2735745	A	G	0.112173	0.0498285	0.0194991	0.0106058	1.97446
16	S16_5550808	5550808	G	A	0.234863	-0.0350673	0.0137233	0.0106096	1.9743
15	S15_10673215	10673215	A	G	0.297004	-0.0358259	0.0140227	0.0106235	1.97373
12	S12_2119349	2119349	G	A	0.27033	0.049413	0.0193415	0.0106257	1.97364
12	S12_140201	140201	A	G	0.0752071	0.0585569	0.0229207	0.010626	1.97363
6	S6_19901763	19901763	A	G	0.245061	-0.0361909	0.0141669	0.0106309	1.97343
6	S6_9002171	9002171	G	A	0.375398	0.0270658	0.0105954	0.0106345	1.97328
9	S9_221753	221753	G	A	0.38942	0.0299512	0.0117261	0.0106424	1.97296
2	S2_12582883	12582883	A	G	0.0516484	0.0931798	0.0364881	0.0106583	1.97231
7	S7_7354906	7354906	A	G	0.236813	-0.0501956	0.0196596	0.0106728	1.97172
14	S14_1410093	1410093	A	G	0.263225	-0.0370092	0.0144954	0.010675	1.97163
2	S2_24923094	24923094	A	G	0.123646	0.0430382	0.0168578	0.0106794	1.97145
2	S2_24923115	24923115	A	G	0.123646	0.0430382	0.0168578	0.0106794	1.97145
3	S3_27192877	27192877	A	G	0.320905	-0.0295678	0.0115822	0.0106838	1.97127
16	S16_21632578	21632578	A	G	0.45666	-0.0289636	0.0113478	0.0106996	1.97063
6	S6_1828675	1828675	G	A	0.490758	0.0283158	0.0110946	0.0107042	1.97045
15	S15_9533147	9533147	A	G	0.213736	-0.0520929	0.0204113	0.0107057	1.97038
10	S10_1052022	1052022	A	G	0.221797	0.0365792	0.014333	0.0107075	1.97031
12	S12_2866789	2866789	A	G	0.145953	0.0468489	0.0183599	0.0107197	1.96982
2	S2_7332440	7332440	A	G	0.0666029	0.0651355	0.0255293	0.010729	1.96944
10	S10_20166349	20166349	G	A	0.285532	-0.03146	0.0123315	0.0107353	1.96919
11	S11_6281573	6281573	A	G	0.0736138	0.0591045	0.0231709	0.0107475	1.96869
2	S2_2714930	2714930	A	G	0.397068	-0.0330794	0.0129706	0.0107621	1.9681
5	S5_23064890	23064890	G	A	0.446144	0.0318087	0.0124727	0.0107641	1.96802
14	S14_11741570	11741570	A	G	0.342256	0.0341315	0.0133855	0.0107761	1.96754
3	S3_27192880	27192880	A	G	0.321224	-0.0295429	0.0115873	0.0107847	1.96719
3	S3_27192881	27192881	A	G	0.321224	-0.0295429	0.0115873	0.0107847	1.96719
15	S15_2429801	2429801	A	G	0.0905035	-0.0538584	0.0211252	0.0107883	1.96705
8	S8_28121766	28121766	A	G	0.155194	0.042685	0.0167433	0.0107917	1.96691
15	S15_3003725	3003725	A	G	0.149777	0.0445355	0.01747	0.0107956	1.96675
15	S15_1560630	1560630	G	A	0.131931	-0.0462267	0.0181351	0.0108028	1.96646
1	S1_1653437	1653437	A	G	0.253983	0.0341833	0.0134115	0.0108094	1.9662
10	S10_20166369	20166369	G	A	0.28617	-0.03148	0.0123522	0.010818	1.96585
13	S13_7454303	7454303	A	G	0.140535	-0.0414341	0.0162584	0.0108197	1.96578
18	S18_5874073	5874073	A	G	0.136264	-0.0574572	0.0225475	0.0108258	1.96554
10	S10_20166326	20166326	G	A	0.285214	-0.0314064	0.0123254	0.0108313	1.96532
7	S7_5927102	5927102	G	A	0.445604	-0.0421829	0.0165562	0.0108385	1.96503
6	S6_9002174	9002174	G	A	0.373486	0.0270083	0.0106009	0.0108427	1.96486
7	S7_24529312	24529312	G	A	0.403442	0.0338378	0.013283	0.0108511	1.96453
15	S15_669741	669741	G	A	0.324092	0.0329389	0.0129319	0.010862	1.96409
2	S2_7514536	7514536	A	G	0.0653282	0.0639511	0.0251117	0.0108757	1.96354
3	S3_20147591	20147591	A	G	0.404716	0.0323753	0.0127143	0.0108849	1.96318
6	S6_23247792	23247792	A	G	0.0771192	0.0545372	0.0214187	0.0108888	1.96302
6	S6_17075731	17075731	G	A	0.331868	0.0406325	0.0159596	0.010898	1.96265
11	S11_24450218	24450218	A	G	0.144678	-0.0377193	0.0148208	0.0109269	1.9615
9	S9_26915994	26915994	A	G	0.052352	-0.0945621	0.0371614	0.0109393	1.96101
16	S16_23219882	23219882	G	A	0.27884	0.0351124	0.0137987	0.0109396	1.961
2	S2_22069895	22069895	A	G	0.133525	0.0450404	0.017701	0.0109429	1.96087
6	S6_18955388	18955388	A	G	0.435309	0.0333992	0.0131276	0.0109531	1.96046
6	S6_20915386	20915386	G	A	0.191205	0.0378755	0.0148871	0.0109533	1.96046
6	S6_21322553	21322553	G	A	0.279796	0.0344719	0.0135525	0.0109723	1.9597
16	S16_4973507	4973507	A	G	0.0535373	-0.0669466	0.0263243	0.010986	1.95916
1	S1_29465163	29465163	A	G	0.0554493	0.0681979	0.0268179	0.0109906	1.95898
7	S7_24529267	24529267	G	A	0.396431	0.033692	0.013252	0.011009	1.95825
1	S1_20582994	20582994	G	A	0.33174	0.0309777	0.0121849	0.0110121	1.95813
14	S14_12737176	12737176	G	A	0.437221	-0.0315426	0.0124077	0.0110161	1.95797
12	S12_2527690	2527690	G	A	0.169535	0.0428765	0.0168701	0.0110359	1.95719
6	S6_14633685	14633685	A	G	0.218292	0.0372114	0.0146414	0.0110373	1.95714
9	S9_24248435	24248435	A	G	0.332059	0.0333268	0.0131138	0.0110428	1.95692
12	S12_5577066	5577066	A	G	0.192798	0.0391403	0.0154022	0.0110465	1.95678
15	S15_7059942	7059942	G	A	0.318993	0.0356627	0.0140344	0.0110505	1.95662
15	S15_7036049	7036049	A	G	0.225303	-0.0373494	0.0146982	0.0110509	1.9566
14	S14_11532079	11532079	G	A	0.499044	0.0269081	0.0105904	0.01106	1.95624
12	S12_5600249	5600249	A	G	0.493308	0.0311931	0.0122773	0.0110629	1.95613
1	S1_20615082	20615082	G	A	0.335564	0.0301804	0.0118788	0.011063	1.95613
6	S6_19233282	19233282	A	G	0.233588	0.0364857	0.0143606	0.0110638	1.9561
12	S12_3487854	3487854	A	G	0.0965583	0.0533292	0.0209927	0.0110734	1.95572
12	S12_46420	46420	G	A	0.40989	-0.042446	0.0167091	0.0110759	1.95562
6	S6_18331171	18331171	A	G	0.237094	-0.0324235	0.0127665	0.0110938	1.95492
15	S15_10673201	10673201	A	G	0.296686	-0.035595	0.0140191	0.0111159	1.95406
2	S2_12327034	12327034	A	G	0.152008	0.046455	0.0182976	0.0111216	1.95383
14	S14_1807166	1807166	A	G	0.231039	-0.0389697	0.015351	0.0111306	1.95348
6	S6_18850388	18850388	A	G	0.256214	0.0376699	0.0148431	0.0111525	1.95263
14	S14_10550341	10550341	A	G	0.108349	-0.0492166	0.0193944	0.0111593	1.95236
14	S14_10550372	10550372	A	G	0.108349	-0.0492166	0.0193944	0.0111593	1.95236
2	S2_5249757	5249757	A	G	0.0592734	0.0692785	0.0273017	0.0111642	1.95217
8	S8_3003692	3003692	A	G	0.317081	-0.0311261	0.0122664	0.0111644	1.95216
10	S10_839016	839016	A	G	0.0618228	0.0642369	0.0253164	0.011169	1.95199
2	S2_31284444	31284444	G	A	0.454111	-0.0307097	0.0121062	0.0111903	1.95116
2	S2_31284476	31284476	G	A	0.454111	-0.0307097	0.0121062	0.0111903	1.95116
1	S1_26472868	26472868	A	G	0.0561457	0.0953994	0.0376079	0.0111908	1.95114
1	S1_26472871	26472871	A	G	0.0561457	0.0953994	0.0376079	0.0111908	1.95114
11	S11_24823863	24823863	A	G	0.129382	0.0459241	0.0181062	0.0112006	1.95076
1	S1_30372087	30372087	A	G	0.14914	-0.0418801	0.0165138	0.0112104	1.95038
14	S14_10998934	10998934	A	G	0.314532	0.028214	0.0111254	0.0112127	1.95029
11	S11_6441363	6441363	A	G	0.369025	0.0315406	0.0124374	0.011214	1.95024
14	S14_1330059	1330059	A	G	0.22116	-0.0387852	0.0152948	0.0112175	1.9501
14	S14_1330074	1330074	A	G	0.22116	-0.0387852	0.0152948	0.0112175	1.9501
7	S7_25883396	25883396	A	G	0.144359	-0.0435204	0.0171622	0.011218	1.95008
7	S7_25883428	25883428	A	G	0.144359	-0.0435204	0.0171622	0.011218	1.95008
12	S12_3286042	3286042	A	G	0.160612	0.0373026	0.0147104	0.0112191	1.95004
12	S12_3286044	3286044	A	G	0.160612	0.0373026	0.0147104	0.0112191	1.95004
12	S12_3286045	3286045	A	G	0.160612	0.0373026	0.0147104	0.0112191	1.95004
12	S12_3286048	3286048	A	G	0.160612	0.0373026	0.0147104	0.0112191	1.95004
12	S12_3286051	3286051	A	G	0.160612	0.0373026	0.0147104	0.0112191	1.95004
12	S12_3286052	3286052	A	G	0.160612	0.0373026	0.0147104	0.0112191	1.95004
12	S12_3286053	3286053	A	G	0.160612	0.0373026	0.0147104	0.0112191	1.95004
14	S14_10654023	10654023	A	G	0.129063	-0.0460909	0.0181794	0.0112341	1.94946
2	S2_11347402	11347402	A	G	0.499044	-0.0314137	0.0123909	0.0112376	1.94933
8	S8_9878964	9878964	G	A	0.42868	-0.0546026	0.0215382	0.0112399	1.94924
6	S6_18746425	18746425	A	G	0.256851	0.0373403	0.0147304	0.0112477	1.94894
8	S8_3003710	3003710	A	G	0.315169	-0.0310593	0.0122527	0.0112483	1.94891
8	S8_3003717	3003717	A	G	0.315169	-0.0310593	0.0122527	0.0112483	1.94891
1	S1_20691233	20691233	G	A	0.5	0.0288135	0.0113675	0.0112537	1.9487
3	S3_20147588	20147588	A	G	0.414277	0.0321982	0.0127031	0.0112555	1.94864
3	S3_27192757	27192757	A	G	0.218292	0.038367	0.0151408	0.0112767	1.94782
14	S14_1041044	1041044	A	G	0.250159	-0.038187	0.0150716	0.0112862	1.94745
6	S6_18765984	18765984	G	A	0.19949	-0.0377575	0.0149079	0.0113184	1.94621
15	S15_2351020	2351020	A	G	0.0752071	0.0597283	0.0235872	0.0113337	1.94563
9	S9_18044814	18044814	A	G	0.171765	-0.0399253	0.0157674	0.0113366	1.94552
14	S14_10924052	10924052	A	G	0.285532	0.0304061	0.0120133	0.0113724	1.94415
5	S5_11639804	11639804	A	G	0.122052	-0.0470319	0.0185826	0.0113751	1.94404
6	S6_17055068	17055068	A	G	0.217655	0.0374664	0.0148034	0.0113759	1.94401
14	S14_385504	385504	A	G	0.0748885	0.0521782	0.0206183	0.0113846	1.94368
12	S12_25810264	25810264	G	A	0.271511	-0.0334989	0.0132375	0.0113866	1.94361
2	S2_32132808	32132808	A	G	0.107075	0.0503063	0.0198804	0.0113916	1.94342
13	S13_9078222	9078222	A	G	0.306883	-0.0293722	0.0116093	0.0114045	1.94292
2	S2_31538492	31538492	A	G	0.187062	-0.0378914	0.0149766	0.0114049	1.94291
14	S14_11393010	11393010	A	G	0.306246	-0.0361302	0.0142809	0.0114074	1.94281
1	S1_29320592	29320592	A	G	0.0834927	0.0554298	0.02191	0.01141	1.94271
8	S8_27181794	27181794	A	G	0.0905035	-0.0545232	0.0215522	0.0114122	1.94263
4	S4_2477427	2477427	A	G	0.220204	-0.0385467	0.0152383	0.0114197	1.94235
15	S15_7175918	7175918	A	G	0.329828	-0.0301986	0.0119393	0.011428	1.94203
15	S15_7175924	7175924	A	G	0.329828	-0.0301986	0.0119393	0.011428	1.94203
17	S17_24369151	24369151	A	G	0.465385	-0.0381945	0.0151055	0.0114544	1.94103
17	S17_19190387	19190387	G	A	0.274379	0.0321912	0.0127322	0.011461	1.94078
16	S16_24469191	24469191	A	G	0.0532186	0.0679671	0.0268828	0.0114623	1.94073
16	S16_24469194	24469194	A	G	0.0532186	0.0679671	0.0268828	0.0114623	1.94073
10	S10_25026619	25026619	A	G	0.189611	0.0398105	0.0157462	0.0114628	1.94071
12	S12_9884244	9884244	A	G	0.0774725	-0.0741418	0.029327	0.011468	1.94051
14	S14_12378309	12378309	A	G	0.446144	0.0327217	0.012944	0.0114735	1.9403
12	S12_5166864	5166864	G	A	0.20905	-0.039617	0.0156718	0.0114741	1.94028
16	S16_24410616	24410616	A	G	0.0701083	0.0576789	0.0228177	0.0114773	1.94016
1	S1_21071890	21071890	G	A	0.386552	-0.0277358	0.010973	0.011483	1.93994
14	S14_1663809	1663809	A	G	0.246017	-0.0381575	0.0150966	0.0114857	1.93984
3	S3_13619936	13619936	G	A	0.14659	-0.0475776	0.0188239	0.0114874	1.93978
1	S1_20629335	20629335	G	A	0.329828	0.0307123	0.0121525	0.0114967	1.93943
10	S10_16395839	16395839	A	G	0.0551307	0.0581528	0.0230121	0.0115026	1.9392
8	S8_1594283	1594283	A	G	0.0785714	0.0743599	0.029426	0.0115036	1.93917
6	S6_19249244	19249244	G	A	0.197259	-0.0331032	0.0131041	0.0115311	1.93813
3	S3_9691765	9691765	A	G	0.123327	-0.0483379	0.0191389	0.011549	1.93746
1	S1_20775297	20775297	A	G	0.469089	-0.0304957	0.0120764	0.011562	1.93697
6	S6_21054822	21054822	G	A	0.192161	0.0374407	0.0148286	0.011573	1.93655
7	S7_23685147	23685147	G	A	0.438815	0.0261179	0.0103441	0.0115733	1.93654
8	S8_795574	795574	A	G	0.081262	-0.05621	0.0222628	0.011575	1.93648
4	S4_693043	693043	A	G	0.0705615	-0.0648	0.0256658	0.0115778	1.93637
11	S11_24450250	24450250	A	G	0.144997	-0.0374131	0.0148215	0.0115947	1.93574
12	S12_2298592	2298592	A	G	0.243467	0.0366886	0.0145359	0.0116027	1.93544
16	S16_21632585	21632585	A	G	0.456979	-0.0286402	0.0113472	0.0116029	1.93543
8	S8_26362235	26362235	G	A	0.317081	0.032967	0.0130618	0.0116052	1.93535
5	S5_6342867	6342867	A	G	0.136393	-0.0462172	0.0183138	0.011615	1.93498
5	S5_6342868	6342868	A	G	0.136393	-0.0462172	0.0183138	0.011615	1.93498
10	S10_2842717	2842717	A	G	0.144997	-0.0450603	0.0178558	0.011617	1.93491
7	S7_18443938	18443938	A	G	0.0573614	0.0554261	0.0219649	0.0116229	1.93469
2	S2_24918563	24918563	G	A	0.354366	-0.0289455	0.0114714	0.0116265	1.93455
3	S3_22769635	22769635	A	G	0.246973	-0.0355648	0.0140952	0.0116296	1.93444
7	S7_23582630	23582630	A	G	0.306883	0.0319419	0.0126626	0.0116511	1.93363
1	S1_21004013	21004013	G	A	0.424793	-0.0313296	0.0124203	0.0116543	1.93351
6	S6_10760649	10760649	A	G	0.209369	-0.0361759	0.0143432	0.0116635	1.93317
14	S14_1826306	1826306	A	G	0.23072	-0.0387399	0.0153601	0.011665	1.93312
17	S17_10316320	10316320	A	G	0.264835	0.0429416	0.0170273	0.0116712	1.93288
6	S6_20903424	20903424	G	A	0.226896	0.036158	0.0143376	0.0116721	1.93285
18	S18_6068954	6068954	A	G	0.331103	-0.0342165	0.0135681	0.0116747	1.93275
16	S16_3693532	3693532	A	G	0.33174	0.0282756	0.011214	0.0116866	1.93231
1	S1_30591254	30591254	G	A	0.423518	-0.0274589	0.0108914	0.0116967	1.93194
1	S1_30560846	30560846	G	A	0.280115	-0.0371596	0.0147392	0.0116974	1.93191
1	S1_19510294	19510294	A	G	0.439771	-0.0332676	0.0131957	0.0116992	1.93184
10	S10_20839024	20839024	A	G	0.21638	0.0361874	0.0143553	0.0117076	1.93153
9	S9_23402547	23402547	G	A	0.198534	-0.038031	0.0150874	0.011712	1.93137
15	S15_2152227	2152227	A	G	0.0669216	0.0612792	0.0243144	0.0117259	1.93085
15	S15_2152239	2152239	A	G	0.0669216	0.0612792	0.0243144	0.0117259	1.93085
9	S9_24074698	24074698	A	G	0.496176	0.030237	0.0119988	0.0117354	1.9305
16	S16_24410601	24410601	A	G	0.070427	0.0574514	0.0227984	0.0117364	1.93047
6	S6_14220329	14220329	A	G	0.219567	0.0371059	0.0147282	0.0117563	1.92973
4	S4_21675965	21675965	A	G	0.258764	-0.0344768	0.0136857	0.011763	1.92948
3	S3_17077970	17077970	G	A	0.177183	-0.0422802	0.0167873	0.0117827	1.92876
15	S15_1824106	1824106	A	G	0.11536	-0.0487482	0.0193598	0.011802	1.92804
6	S6_21436478	21436478	G	A	0.223391	0.0363583	0.0144395	0.0118031	1.928
14	S14_1641892	1641892	A	G	0.242511	-0.0381175	0.0151388	0.0118066	1.92788
12	S12_28102868	28102868	A	G	0.155832	-0.0397169	0.0157744	0.0118089	1.92779
1	S1_29426631	29426631	A	G	0.0516484	0.0875786	0.0347872	0.0118173	1.92748
15	S15_1311441	1311441	A	G	0.096877	-0.0486351	0.0193195	0.011822	1.92731
6	S6_18759607	18759607	A	G	0.254939	0.0374739	0.0148869	0.0118276	1.9271
14	S14_1705661	1705661	A	G	0.243786	-0.0380943	0.0151337	0.0118298	1.92702
11	S11_19205824	19205824	G	A	0.419375	0.0321656	0.0127793	0.0118356	1.92681
9	S9_24484630	24484630	A	G	0.0911409	0.0544425	0.021634	0.0118521	1.9262
5	S5_7477336	7477336	G	A	0.394837	0.0332059	0.0131956	0.0118545	1.92612
6	S6_19248626	19248626	A	G	0.095921	0.0482558	0.0191762	0.0118546	1.92611
6	S6_18767366	18767366	G	A	0.200127	-0.0373921	0.0148594	0.0118564	1.92605
2	S2_27746194	27746194	A	G	0.0774725	-0.077521	0.0308123	0.0118725	1.92546
1	S1_20691239	20691239	A	G	0.499681	-0.0286004	0.011372	0.0119037	1.92432
1	S1_20691247	20691247	A	G	0.499681	-0.0286004	0.011372	0.0119037	1.92432
6	S6_15618118	15618118	A	G	0.218292	0.0370436	0.014731	0.0119143	1.92393
8	S8_18600063	18600063	G	A	0.374442	0.0299867	0.0119254	0.0119195	1.92374
11	S11_18380981	18380981	A	G	0.288462	0.0479579	0.0190758	0.011935	1.92318
14	S14_10511743	10511743	A	G	0.482473	0.030093	0.0119713	0.011945	1.92281
14	S14_10511749	10511749	A	G	0.482473	0.030093	0.0119713	0.011945	1.92281
3	S3_7440341	7440341	A	G	0.403297	-0.0381205	0.015165	0.0119467	1.92275
2	S2_27932340	27932340	A	G	0.0691523	-0.0624756	0.0248564	0.0119554	1.92244
2	S2_27940034	27940034	A	G	0.0691523	-0.0624756	0.0248564	0.0119554	1.92244
6	S6_7966355	7966355	A	G	0.428936	0.0306656	0.0122011	0.0119593	1.92229
6	S6_20741147	20741147	G	A	0.106119	-0.0497264	0.0197863	0.0119652	1.92208
16	S16_6579306	6579306	A	G	0.171128	-0.0399533	0.0158977	0.0119661	1.92205
8	S8_26689290	26689290	A	G	0.442308	-0.0411824	0.0163874	0.0119693	1.92193
15	S15_12243895	12243895	A	G	0.18738	-0.0348672	0.0138749	0.011972	1.92183
11	S11_13123470	13123470	A	G	0.0761632	0.0461937	0.0183831	0.0119765	1.92167
11	S11_13123481	13123481	A	G	0.0761632	0.0461937	0.0183831	0.0119765	1.92167
16	S16_21819690	21819690	A	G	0.332696	-0.0327505	0.0130349	0.0119875	1.92127
11	S11_25011182	25011182	A	G	0.48566	0.030835	0.0122734	0.0119936	1.92105
11	S11_25011183	25011183	A	G	0.48566	0.030835	0.0122734	0.0119936	1.92105
12	S12_3318317	3318317	A	G	0.305927	-0.0333105	0.0132613	0.0120097	1.92047
1	S1_25091674	25091674	A	G	0.181644	-0.0359345	0.0143081	0.0120228	1.91999
9	S9_23333629	23333629	G	A	0.471319	-0.0319708	0.0127312	0.0120318	1.91967
1	S1_19518371	19518371	A	G	0.300829	-0.0343625	0.0136858	0.0120456	1.91917
11	S11_12478834	12478834	A	G	0.197897	-0.0409193	0.0162998	0.0120592	1.91868
8	S8_3318017	3318017	A	G	0.173678	0.0389483	0.0155161	0.0120665	1.91842
5	S5_20089487	20089487	A	G	0.138942	-0.0460071	0.0183289	0.0120702	1.91829
2	S2_29110637	29110637	A	G	0.0592734	-0.0684323	0.0272688	0.0120887	1.91762
15	S15_9937779	9937779	A	G	0.369662	-0.0326852	0.0130261	0.0120998	1.91722
10	S10_17276458	17276458	G	A	0.0503505	-0.0711809	0.0283728	0.0121151	1.91667
15	S15_4745195	4745195	A	G	0.0646909	-0.0607229	0.0242047	0.0121166	1.91662
15	S15_1331467	1331467	G	A	0.260676	-0.0333158	0.0132805	0.0121199	1.9165
2	S2_14298829	14298829	G	A	0.106756	-0.0490774	0.0195641	0.0121229	1.91639
6	S6_17240275	17240275	A	G	0.354366	0.032371	0.0129049	0.0121266	1.91626
1	S1_1585775	1585775	A	G	0.0876354	-0.04542	0.0181085	0.0121343	1.91599
2	S2_11341323	11341323	A	G	0.49522	-0.0310141	0.0123653	0.0121365	1.91591
14	S14_1164798	1164798	A	G	0.19471	-0.0411102	0.0163912	0.0121392	1.91581
12	S12_3162390	3162390	A	G	0.130656	0.0487644	0.0194449	0.0121476	1.91551
16	S16_24701562	24701562	A	G	0.103888	0.0504188	0.0201066	0.0121564	1.9152
1	S1_6893073	6893073	G	A	0.405035	0.0325165	0.012968	0.012161	1.91503
1	S1_6893106	6893106	G	A	0.405035	0.0325165	0.012968	0.012161	1.91503
2	S2_29027698	29027698	A	G	0.0608668	-0.0657393	0.0262256	0.0121869	1.91411
10	S10_17278664	17278664	G	A	0.0509879	-0.0711991	0.0284065	0.0121955	1.9138
4	S4_693041	693041	A	G	0.0698027	-0.0644852	0.0257323	0.0122106	1.91326
4	S4_693042	693042	A	G	0.0698027	-0.0644852	0.0257323	0.0122106	1.91326
4	S4_693044	693044	A	G	0.0698027	-0.0644852	0.0257323	0.0122106	1.91326
4	S4_693046	693046	A	G	0.0698027	-0.0644852	0.0257323	0.0122106	1.91326
4	S4_693048	693048	A	G	0.0698027	-0.0644852	0.0257323	0.0122106	1.91326
4	S4_693049	693049	A	G	0.0698027	-0.0644852	0.0257323	0.0122106	1.91326
4	S4_693050	693050	A	G	0.0698027	-0.0644852	0.0257323	0.0122106	1.91326
4	S4_693052	693052	A	G	0.0698027	-0.0644852	0.0257323	0.0122106	1.91326
4	S4_693053	693053	A	G	0.0698027	-0.0644852	0.0257323	0.0122106	1.91326
4	S4_693054	693054	A	G	0.0698027	-0.0644852	0.0257323	0.0122106	1.91326
14	S14_1624061	1624061	A	G	0.246335	-0.0377904	0.0150804	0.0122129	1.91318
6	S6_21322522	21322522	A	G	0.162524	0.0395461	0.0157836	0.0122273	1.91267
15	S15_1243208	1243208	A	G	0.151648	0.0534803	0.0213464	0.0122327	1.91248
4	S4_25240573	25240573	A	G	0.0528999	0.0700088	0.0279466	0.0122419	1.91215
12	S12_2527675	2527675	G	A	0.170172	0.0423259	0.0168969	0.012247	1.91197
8	S8_31131397	31131397	A	G	0.14659	-0.0435473	0.0173866	0.0122575	1.9116
14	S14_21917002	21917002	A	G	0.228808	-0.0312144	0.012463	0.0122602	1.9115
7	S7_24326029	24326029	A	G	0.277565	-0.032944	0.013158	0.0122896	1.91046
1	S1_22437930	22437930	G	A	0.486297	-0.0302069	0.012068	0.0123127	1.90965
1	S1_1585784	1585784	A	G	0.0940819	-0.073567	0.0293937	0.0123209	1.90936
10	S10_1336846	1336846	A	G	0.195604	0.0502659	0.0200896	0.0123465	1.90846
15	S15_957190	957190	A	G	0.0564054	-0.0623522	0.0249213	0.0123507	1.90831
15	S15_957191	957191	A	G	0.0564054	-0.0623522	0.0249213	0.0123507	1.90831
15	S15_10275486	10275486	A	G	0.130656	-0.0465953	0.018624	0.0123531	1.90822
14	S14_10656488	10656488	A	G	0.440089	0.0293125	0.0117173	0.0123621	1.90791
5	S5_25416350	25416350	A	G	0.154238	0.036986	0.0147855	0.0123664	1.90776
11	S11_4216420	4216420	A	G	0.161249	0.0409925	0.0163893	0.0123782	1.90734
7	S7_24106921	24106921	A	G	0.23072	-0.036001	0.0143937	0.0123784	1.90734
15	S15_695893	695893	A	G	0.171765	0.0379006	0.0151536	0.0123811	1.90724
3	S3_6187972	6187972	A	G	0.145953	-0.0451404	0.0180542	0.0124097	1.90624
13	S13_12084411	12084411	A	G	0.0697802	-0.0759452	0.0303769	0.0124158	1.90603
8	S8_27303198	27303198	A	G	0.257489	0.0349841	0.0139942	0.0124231	1.90577
16	S16_4718496	4718496	A	G	0.125876	-0.0432104	0.0172866	0.0124316	1.90547
11	S11_6118428	6118428	A	G	0.054812	0.0583474	0.0233459	0.0124455	1.90499
11	S11_6118431	6118431	A	G	0.054812	0.0583474	0.0233459	0.0124455	1.90499
13	S13_8986111	8986111	A	G	0.265456	-0.035647	0.0142653	0.0124593	1.90451
8	S8_31743213	31743213	A	G	0.0752071	-0.0582269	0.023303	0.0124655	1.90429
12	S12_467258	467258	A	G	0.178571	0.0516302	0.0206682	0.0124879	1.90351
8	S8_32642458	32642458	G	A	0.0516484	-0.0930748	0.0372598	0.0124899	1.90344
9	S9_8214284	8214284	G	A	0.133843	-0.0448725	0.0179673	0.0125088	1.90278
15	S15_2710935	2710935	A	G	0.0579987	-0.0628875	0.0251819	0.0125133	1.90263
1	S1_24271067	24271067	A	G	0.0857234	-0.0557299	0.0223168	0.0125174	1.90249
2	S2_21194512	21194512	G	A	0.490121	0.0304066	0.0121791	0.0125387	1.90175
3	S3_6914595	6914595	A	G	0.0975143	-0.0521043	0.0208728	0.0125505	1.90134
14	S14_13690394	13690394	A	G	0.40631	-0.032562	0.0130449	0.0125547	1.90119
2	S2_22941985	22941985	A	G	0.292543	-0.0323697	0.0129692	0.0125642	1.90087
1	S1_19676043	19676043	G	A	0.458891	-0.0293452	0.0117583	0.0125709	1.90063
2	S2_11588413	11588413	A	G	0.372849	0.0314403	0.0125982	0.0125735	1.90054
6	S6_26724472	26724472	A	G	0.368069	-0.0334313	0.0133983	0.0125891	1.90001
10	S10_1056390	1056390	A	G	0.283301	0.0308194	0.0123518	0.0125905	1.89996
14	S14_2762440	2762440	G	A	0.195347	0.0393712	0.0157813	0.012603	1.89953
2	S2_11803604	11803604	G	A	0.431485	0.032286	0.0129414	0.0126031	1.89952
6	S6_12326096	12326096	A	G	0.154238	-0.0413603	0.0165809	0.012615	1.89911
6	S6_19233378	19233378	G	A	0.417782	-0.0294609	0.011811	0.0126184	1.899
6	S6_19233397	19233397	G	A	0.417782	-0.0294609	0.011811	0.0126184	1.899
3	S3_15012577	15012577	G	A	0.173996	-0.0412073	0.0165204	0.0126193	1.89896
12	S12_5002883	5002883	G	A	0.212237	-0.0379564	0.0152195	0.0126334	1.89848
9	S9_11104655	11104655	A	G	0.0650096	-0.0620824	0.0248934	0.0126338	1.89847
1	S1_30543962	30543962	A	G	0.106437	-0.0517887	0.0207673	0.0126399	1.89826
1	S1_1585782	1585782	A	G	0.0948407	-0.0730945	0.0293114	0.0126413	1.89821
13	S13_7249847	7249847	A	G	0.390057	-0.0330413	0.01325	0.0126426	1.89816
6	S6_7738615	7738615	A	G	0.166484	-0.053222	0.0213457	0.0126547	1.89775
6	S6_17388710	17388710	A	G	0.218611	0.0366449	0.0146985	0.012663	1.89746
15	S15_7928581	7928581	A	G	0.275653	0.0339565	0.0136204	0.0126644	1.89742
6	S6_18005770	18005770	G	A	0.265456	-0.0326842	0.0131125	0.0126809	1.89685
12	S12_24691184	24691184	A	G	0.350223	0.0278374	0.0111688	0.0126874	1.89663
18	S18_6213180	6213180	A	G	0.31963	-0.0357965	0.0143625	0.0126895	1.89656
6	S6_14633113	14633113	A	G	0.21638	0.0367254	0.0147356	0.0126924	1.89646
16	S16_17141567	17141567	G	A	0.206182	0.036398	0.0146044	0.0126932	1.89643
9	S9_22081234	22081234	A	G	0.350223	-0.0319487	0.0128201	0.0126995	1.89621
12	S12_28033577	28033577	A	G	0.161887	-0.0406394	0.0163087	0.0127067	1.89597
6	S6_16806514	16806514	A	G	0.250159	0.0352011	0.0141269	0.0127103	1.89584
4	S4_21615485	21615485	G	A	0.161249	0.0418946	0.0168141	0.0127155	1.89567
11	S11_9374011	9374011	A	G	0.0691523	0.0545107	0.0218774	0.0127156	1.89566
12	S12_24354961	24354961	A	G	0.301466	-0.0343973	0.0138051	0.0127156	1.89566
11	S11_2589772	2589772	A	G	0.0564054	0.0664145	0.0266565	0.0127209	1.89548
3	S3_12342428	12342428	G	A	0.176546	-0.0422579	0.0169616	0.0127243	1.89537
14	S14_9706340	9706340	A	G	0.450287	-0.0257376	0.0103315	0.0127323	1.89509
11	S11_6569640	6569640	A	G	0.0752071	0.0567285	0.0227725	0.0127352	1.89499
11	S11_20111649	20111649	G	A	0.355641	0.0343044	0.0137709	0.0127355	1.89498
8	S8_31757986	31757986	A	G	0.0752071	-0.0580497	0.0233037	0.0127381	1.8949
2	S2_11739214	11739214	A	G	0.389101	0.0317236	0.0127353	0.0127384	1.89489
16	S16_21413646	21413646	A	G	0.197578	0.0378829	0.015209	0.0127448	1.89467
14	S14_2945121	2945121	A	G	0.378266	-0.0355141	0.0142584	0.0127474	1.89458
15	S15_1186518	1186518	A	G	0.138305	-0.044517	0.0178735	0.0127503	1.89448
10	S10_57916	57916	A	G	0.104396	0.0646112	0.025942	0.0127529	1.89439
10	S10_70689	70689	A	G	0.104396	0.0646112	0.025942	0.0127529	1.89439
6	S6_14357655	14357655	A	G	0.152645	0.0442174	0.0177543	0.0127558	1.89429
17	S17_19186807	19186807	A	G	0.0869981	0.0454778	0.0182637	0.0127722	1.89373
2	S2_24163298	24163298	G	A	0.286488	0.0349752	0.0140474	0.0127819	1.8934
14	S14_21923504	21923504	A	G	0.184512	-0.0388045	0.0155867	0.0127894	1.89315
14	S14_1410116	1410116	A	G	0.262269	-0.0361282	0.0145144	0.0128059	1.89259
6	S6_17875957	17875957	A	G	0.329828	0.0258601	0.0103894	0.012807	1.89255
18	S18_10855657	10855657	A	G	0.404079	0.0266752	0.0107208	0.0128407	1.89141
14	S14_11756918	11756918	G	A	0.398024	0.0321819	0.0129349	0.0128467	1.89121
13	S13_19908130	19908130	A	G	0.0806246	-0.0505128	0.020304	0.0128527	1.89101
13	S13_19908140	19908140	A	G	0.0806246	-0.0505128	0.020304	0.0128527	1.89101
14	S14_21030155	21030155	G	A	0.311345	-0.0291174	0.0117046	0.0128578	1.89083
14	S14_1633235	1633235	A	G	0.244742	-0.037786	0.0151897	0.0128606	1.89074
6	S6_17696372	17696372	A	G	0.268324	0.0284837	0.011451	0.0128665	1.89054
11	S11_12475955	12475955	A	G	0.198853	-0.0406498	0.0163439	0.012877	1.89019
4	S4_21574763	21574763	A	G	0.261632	-0.0343417	0.013809	0.0128862	1.88988
11	S11_831564	831564	A	G	0.325685	-0.0336751	0.0135429	0.0128987	1.88945
6	S6_24613266	24613266	A	G	0.379222	0.0337117	0.0135579	0.0129005	1.88939
12	S12_3173130	3173130	A	G	0.129382	0.0488643	0.019652	0.0129013	1.88937
12	S12_6575279	6575279	A	G	0.164436	-0.0410745	0.0165193	0.012902	1.88934
14	S14_1668226	1668226	A	G	0.267686	-0.0363721	0.0146284	0.0129041	1.88927
14	S14_11977017	11977017	G	A	0.10102	0.0526111	0.0211616	0.012913	1.88897
18	S18_2743672	2743672	A	G	0.093956	0.0668419	0.0268874	0.0129191	1.88877
15	S15_19008919	19008919	A	G	0.329828	-0.0334581	0.0134625	0.0129447	1.88791
16	S16_5550852	5550852	G	A	0.236775	-0.0341166	0.0137278	0.0129473	1.88782
1	S1_19436661	19436661	A	G	0.339388	-0.0303194	0.0122003	0.01295	1.88773
[truncated: 93,970 more rows]

## Sheet: sdFeret
Chr	SNP	bp	A1	A2	Freq	b	se	p	-log10
9	S9_1667752	1667752	A	G	0.254621	0.0736892	0.0141981	2.10188e-07	6.67739
9	S9_1667753	1667753	A	G	0.254621	0.0736892	0.0141981	2.10188e-07	6.67739
6	S6_19297069	19297069	A	G	0.172403	-0.0800288	0.0155754	2.77433e-07	6.55684
16	S16_22474069	22474069	A	G	0.190886	0.07726	0.0155233	6.45648e-07	6.19
16	S16_22582028	22582028	A	G	0.181963	0.0785564	0.0158092	6.72864e-07	6.17207
16	S16_22486124	22486124	A	G	0.18738	0.0770222	0.0155649	7.48045e-07	6.12607
9	S9_1663656	1663656	A	G	0.213512	0.0706711	0.014307	7.82712e-07	6.1064
6	S6_19297374	19297374	A	G	0.114723	-0.0873273	0.0177093	8.17441e-07	6.08754
9	S9_1663632	1663632	A	G	0.212874	0.0704274	0.014319	8.72353e-07	6.05931
9	S9_1667784	1667784	A	G	0.212237	0.0734024	0.0149953	9.82896e-07	6.00749
16	S16_22585293	22585293	A	G	0.182919	0.0761978	0.0159287	1.72108e-06	5.7642
16	S16_22582249	22582249	A	G	0.179732	0.0726563	0.0152603	1.92507e-06	5.71555
16	S16_22582247	22582247	A	G	0.18037	0.0726548	0.0152601	1.92554e-06	5.71545
9	S9_1668112	1668112	A	G	0.209688	0.0727157	0.0152807	1.9489e-06	5.71021
9	S9_1668122	1668122	A	G	0.209688	0.0727157	0.0152807	1.9489e-06	5.71021
16	S16_22474172	22474172	A	G	0.186106	0.0727745	0.0152938	1.95091e-06	5.70976
6	S6_19371626	19371626	G	A	0.434672	-0.0537006	0.0113145	2.07281e-06	5.68344
9	S9_1667873	1667873	A	G	0.255895	0.0665939	0.0141386	2.47612e-06	5.60623
16	S16_22582584	22582584	A	G	0.193754	0.0683089	0.014899	4.54425e-06	5.34254
6	S6_19294127	19294127	G	A	0.200127	-0.0684731	0.0149374	4.56165e-06	5.34088
16	S16_22474188	22474188	A	G	0.196622	0.067309	0.01489	6.17189e-06	5.20958
6	S6_21026540	21026540	A	G	0.181644	-0.068763	0.0154051	8.05713e-06	5.09382
16	S16_22583313	22583313	A	G	0.2355	0.052987	0.0118836	8.24117e-06	5.08401
16	S16_22627151	22627151	G	A	0.215424	0.0642647	0.0146617	1.16964e-05	4.93195
16	S16_22627166	22627166	G	A	0.215424	0.0642647	0.0146617	1.16964e-05	4.93195
9	S9_1518906	1518906	A	G	0.266093	0.0606912	0.0139759	1.40841e-05	4.85127
16	S16_22582455	22582455	A	G	0.200765	0.0616561	0.0142772	1.57093e-05	4.80384
6	S6_21031976	21031976	A	G	0.180688	-0.0664659	0.0154073	1.60374e-05	4.79487
6	S6_21046995	21046995	A	G	0.179732	-0.066089	0.0154598	1.91242e-05	4.71842
6	S6_19172390	19172390	G	A	0.173996	-0.0667535	0.0156159	1.91382e-05	4.7181
6	S6_19142406	19142406	A	G	0.125876	-0.075788	0.0177653	1.9894e-05	4.70128
16	S16_22482095	22482095	A	G	0.170491	0.0630584	0.0148283	2.11329e-05	4.67504
16	S16_22482124	22482124	A	G	0.170491	0.0630584	0.0148283	2.11329e-05	4.67504
6	S6_19385078	19385078	G	A	0.433397	-0.0430964	0.0101624	2.22774e-05	4.65214
6	S6_18964611	18964611	A	G	0.134481	-0.0732894	0.0173336	2.35599e-05	4.62783
1	S1_30591071	30591071	A	G	0.463671	0.0456714	0.0108145	2.40901e-05	4.61816
1	S1_29822165	29822165	A	G	0.255258	-0.0545643	0.0129909	2.66689e-05	4.57399
6	S6_19143775	19143775	A	G	0.129063	-0.0738039	0.0175829	2.69894e-05	4.56881
9	S9_16846070	16846070	A	G	0.344487	-0.0558773	0.0133983	3.03978e-05	4.51716
9	S9_16846038	16846038	A	G	0.344168	-0.0554815	0.0133401	3.19632e-05	4.49535
6	S6_19385091	19385091	A	G	0.358509	0.0414503	0.00996896	3.21138e-05	4.49331
16	S16_22482079	22482079	A	G	0.171765	0.061243	0.0147484	3.2885e-05	4.483
9	S9_1666746	1666746	A	G	0.231358	0.0613661	0.0147806	3.29877e-05	4.48165
1	S1_29832045	29832045	A	G	0.17782	-0.0674567	0.0162811	3.42437e-05	4.46542
6	S6_18698892	18698892	A	G	0.132569	-0.0719335	0.0174501	3.75211e-05	4.42572
6	S6_18686101	18686101	A	G	0.133525	-0.0717415	0.0174375	3.88496e-05	4.41061
9	S9_1517714	1517714	A	G	0.231358	0.0587613	0.0143026	3.98347e-05	4.39974
11	S11_14903249	14903249	A	G	0.36297	0.0508782	0.0123897	4.01696e-05	4.3961
16	S16_22583158	22583158	A	G	0.26673	0.0449285	0.010958	4.13067e-05	4.38398
6	S6_18969646	18969646	A	G	0.135755	-0.070604	0.017329	4.61464e-05	4.33586
6	S6_18964938	18964938	A	G	0.135118	-0.0706288	0.0173457	4.6643e-05	4.33121
6	S6_18963244	18963244	A	G	0.15615	-0.0663038	0.0163427	4.96886e-05	4.30374
6	S6_20995265	20995265	A	G	0.0895475	-0.0850804	0.0209749	4.98563e-05	4.30228
9	S9_1354406	1354406	G	A	0.276928	0.0534235	0.0131917	5.12646e-05	4.29018
6	S6_18680938	18680938	A	G	0.133206	-0.0705768	0.0174443	5.2134e-05	4.28288
9	S9_1354348	1354348	G	A	0.276609	0.0533744	0.0132137	5.36023e-05	4.27082
1	S1_30593190	30593190	A	G	0.463671	0.0441775	0.0109417	5.40116e-05	4.26751
16	S16_22628625	22628625	G	A	0.220204	0.0599248	0.01496	6.1842e-05	4.20872
7	S7_22680686	22680686	A	G	0.146272	0.0684287	0.0171	6.28936e-05	4.20139
9	S9_1772771	1772771	G	A	0.344806	0.0430886	0.0107893	6.50609e-05	4.18668
9	S9_1813485	1813485	A	G	0.221797	0.0456136	0.0114918	7.21101e-05	4.142
9	S9_1813488	1813488	A	G	0.221797	0.0456136	0.0114918	7.21101e-05	4.142
9	S9_1813499	1813499	A	G	0.221797	0.0456136	0.0114918	7.21101e-05	4.142
9	S9_1813512	1813512	A	G	0.221797	0.0456136	0.0114918	7.21101e-05	4.142
16	S16_22583203	22583203	A	G	0.286488	0.0430415	0.010855	7.3357e-05	4.13456
16	S16_22582522	22582522	A	G	0.203633	0.0557054	0.0140619	7.45015e-05	4.12783
16	S16_22582526	22582526	A	G	0.203633	0.0557054	0.0140619	7.45015e-05	4.12783
8	S8_31787991	31787991	A	G	0.120778	-0.0744844	0.0188664	7.8809e-05	4.10342
9	S9_1772744	1772744	G	A	0.345124	0.0425524	0.0107852	7.96569e-05	4.09878
9	S9_1772770	1772770	G	A	0.345124	0.0425524	0.0107852	7.96569e-05	4.09878
1	S1_30600348	30600348	A	G	0.33174	0.0535409	0.0135915	8.17223e-05	4.08766
16	S16_22505515	22505515	A	G	0.15392	0.0680003	0.0172953	8.43362e-05	4.07399
16	S16_22517735	22517735	A	G	0.141173	0.0690665	0.0175721	8.47841e-05	4.07169
11	S11_9997673	9997673	A	G	0.20682	0.0552785	0.0140978	8.81516e-05	4.05477
16	S16_22599829	22599829	G	A	0.215743	0.0581768	0.0148787	9.22657e-05	4.03496
16	S16_22498926	22498926	A	G	0.154238	0.0674999	0.0172878	9.44273e-05	4.0249
8	S8_31787979	31787979	A	G	0.120459	-0.0736611	0.0188678	9.45912e-05	4.02415
8	S8_31001024	31001024	A	G	0.0630975	-0.0965087	0.024724	9.48364e-05	4.02302
6	S6_18513399	18513399	A	G	0.229446	0.053882	0.0138128	9.58492e-05	4.01841
7	S7_24325988	24325988	G	A	0.458254	0.044729	0.0114979	0.00010017	3.99926
6	S6_19580352	19580352	G	A	0.461759	-0.0396995	0.0102053	0.000100216	3.99906
6	S6_18682307	18682307	A	G	0.131931	-0.0678332	0.0174447	0.000100881	3.99619
1	S1_30511508	30511508	A	G	0.337795	0.0520945	0.0134271	0.000104543	3.98071
11	S11_14905532	14905532	A	G	0.360102	-0.0486902	0.0125583	0.000105691	3.97596
6	S6_19580357	19580357	G	A	0.462396	-0.0394603	0.0101971	0.000108941	3.96281
8	S8_30983831	30983831	A	G	0.0576801	-0.100283	0.0259435	0.00011089	3.95511
1	S1_30582311	30582311	A	G	0.392607	0.0494082	0.0128017	0.00011362	3.94455
1	S1_29701858	29701858	A	G	0.0605481	0.0962528	0.0250103	0.000118832	3.92507
1	S1_29916137	29916137	A	G	0.0761632	0.0732732	0.0190502	0.0001199	3.92118
1	S1_29916181	29916181	A	G	0.0761632	0.0732732	0.0190502	0.0001199	3.92118
9	S9_1663418	1663418	A	G	0.276291	0.0492263	0.0127988	0.000119982	3.92088
11	S11_6166160	6166160	A	G	0.131294	0.0544084	0.0141713	0.000123371	3.90879
9	S9_1353498	1353498	A	G	0.229764	0.0552002	0.0144234	0.000129644	3.88725
6	S6_19539969	19539969	G	A	0.143085	-0.0642167	0.016798	0.000131907	3.87973
6	S6_19539666	19539666	G	A	0.142129	-0.0637082	0.0167112	0.000137673	3.86115
6	S6_18432824	18432824	A	G	0.249203	0.048435	0.0127169	0.000139693	3.85483
6	S6_20971920	20971920	A	G	0.0933716	-0.078293	0.0206452	0.000149255	3.82607
6	S6_18125948	18125948	A	G	0.202996	0.0557559	0.0147031	0.00014937	3.82574
16	S16_21675343	21675343	G	A	0.318356	0.0482972	0.012781	0.000157571	3.80252
6	S6_19160705	19160705	G	A	0.133206	-0.0662873	0.017571	0.000161588	3.79159
1	S1_30559426	30559426	A	G	0.404398	0.0494568	0.0131188	0.000163302	3.78701
1	S1_22499612	22499612	G	A	0.349904	-0.0454575	0.0120581	0.00016333	3.78693
6	S6_21016553	21016553	A	G	0.241236	-0.0518604	0.0137796	0.000167519	3.77594
1	S1_30560954	30560954	A	G	0.403123	0.0495612	0.0131731	0.000168349	3.77379
9	S9_1371750	1371750	A	G	0.211918	0.0543654	0.0144911	0.000175679	3.75528
1	S1_30747068	30747068	G	A	0.292862	-0.0591097	0.0157605	0.000176479	3.75331
9	S9_1785770	1785770	A	G	0.413321	-0.0460048	0.0122997	0.000183789	3.73568
8	S8_32637625	32637625	G	A	0.109624	-0.0691705	0.0185022	0.000185114	3.73256
6	S6_18941138	18941138	A	G	0.169216	-0.0555447	0.0148633	0.000186212	3.72999
1	S1_29928977	29928977	A	G	0.0595921	0.0959018	0.0256675	0.000186742	3.72876
16	S16_22498834	22498834	A	G	0.151052	0.06387	0.0171022	0.000188013	3.72581
6	S6_20886941	20886941	A	G	0.0930529	-0.0775516	0.0208009	0.000192785	3.71493
16	S16_22651019	22651019	G	A	0.257489	0.0486713	0.013057	0.000193315	3.71373
9	S9_1518677	1518677	A	G	0.232951	0.054172	0.0145503	0.000196813	3.70595
16	S16_22651041	22651041	G	A	0.25717	0.0485062	0.013074	0.000207168	3.68368
16	S16_22651035	22651035	G	A	0.256851	0.0484259	0.0130561	0.000208021	3.68189
1	S1_30545986	30545986	A	G	0.332377	0.0496026	0.0133766	0.000208765	3.68034
6	S6_19249374	19249374	A	G	0.476737	0.0408131	0.0110091	0.00020954	3.67873
8	S8_32606155	32606155	G	A	0.104525	-0.0737948	0.0199169	0.000211277	3.67515
6	S6_18368140	18368140	A	G	0.217655	0.0532057	0.0143709	0.000213632	3.67033
16	S16_22684634	22684634	G	A	0.224347	0.0549087	0.0148727	0.000222567	3.65254
1	S1_29885606	29885606	A	G	0.161249	-0.0680973	0.0184598	0.000225174	3.64748
6	S6_18941142	18941142	A	G	0.171128	-0.0546548	0.0148229	0.000226759	3.64444
8	S8_31810587	31810587	A	G	0.126195	-0.0664761	0.0180714	0.000234592	3.62969
6	S6_20790471	20790471	A	G	0.0927342	-0.0762971	0.0207587	0.000237447	3.62443
16	S16_22675265	22675265	G	A	0.220523	0.054574	0.0148547	0.000238914	3.62176
6	S6_20892874	20892874	A	G	0.0901848	-0.0769109	0.0209451	0.000240633	3.61864
6	S6_20768301	20768301	A	G	0.0949649	-0.0754771	0.0205746	0.000244008	3.6126
9	S9_1371767	1371767	A	G	0.206182	0.0536966	0.0146464	0.000246185	3.60874
8	S8_32610994	32610994	G	A	0.102294	-0.0731768	0.0200024	0.000253794	3.59552
1	S1_29740725	29740725	A	G	0.0602294	0.0932465	0.025553	0.000263116	3.57985
6	S6_19538115	19538115	G	A	0.293499	-0.0408903	0.0112112	0.000265029	3.57671
9	S9_1579366	1579366	A	G	0.416507	-0.0447511	0.012273	0.00026604	3.57505
6	S6_20845037	20845037	A	G	0.0895475	-0.0772573	0.0212025	0.000268657	3.5708
6	S6_18153584	18153584	A	G	0.231358	0.0504961	0.0138666	0.000270975	3.56707
11	S11_6591866	6591866	A	G	0.132569	0.0469219	0.0128946	0.000273815	3.56254
6	S6_18458238	18458238	A	G	0.365838	0.0446993	0.0122922	0.000276492	3.55832
16	S16_21675933	21675933	G	A	0.493627	0.0434516	0.0119532	0.000277825	3.55623
9	S9_1586525	1586525	A	G	0.439133	-0.0437507	0.0120801	0.00029266	3.53364
7	S7_23595707	23595707	G	A	0.431804	0.0371421	0.0102597	0.00029437	3.53111
6	S6_18432566	18432566	A	G	0.225303	0.0520092	0.0143879	0.000300583	3.52204
11	S11_8357437	8357437	A	G	0.0624602	0.0805058	0.0222749	0.000301277	3.52103
6	S6_18696802	18696802	A	G	0.218611	-0.0510682	0.0141549	0.000308791	3.51034
15	S15_714367	714367	A	G	0.170172	0.0556443	0.0154433	0.000314418	3.50249
8	S8_30993630	30993630	G	A	0.126514	-0.0665298	0.0184648	0.000314498	3.50238
14	S14_13072046	13072046	A	G	0.178458	-0.066298	0.01841	0.000316762	3.49927
15	S15_1109430	1109430	A	G	0.194073	0.047126	0.0131073	0.000323903	3.48959
1	S1_30661702	30661702	A	G	0.386233	0.047895	0.0133265	0.000325677	3.48721
9	S9_19381827	19381827	A	G	0.335245	-0.0447579	0.0124726	0.000332588	3.47809
10	S10_1299339	1299339	A	G	0.0522626	0.0768436	0.0214206	0.00033403	3.47621
11	S11_15306557	15306557	A	G	0.258445	-0.044019	0.0122798	0.000337523	3.4717
1	S1_30619001	30619001	A	G	0.333015	0.0463711	0.012958	0.000345478	3.46158
9	S9_1598662	1598662	A	G	0.418738	-0.0436891	0.0122156	0.000348225	3.45814
9	S9_1598808	1598808	A	G	0.418101	-0.043797	0.0122719	0.000358513	3.4455
6	S6_18152278	18152278	G	A	0.355322	-0.0437577	0.0122784	0.00036555	3.43705
16	S16_22582349	22582349	A	G	0.2884	0.0370907	0.010409	0.000366166	3.43632
9	S9_1598104	1598104	A	G	0.417782	-0.0435638	0.0122266	0.000366591	3.43582
6	S6_20750324	20750324	A	G	0.0952836	-0.0732036	0.0205658	0.000371589	3.42994
1	S1_29928895	29928895	A	G	0.222753	-0.048333	0.0135794	0.000371876	3.4296
6	S6_18963653	18963653	A	G	0.143722	-0.0581315	0.016339	0.000373913	3.42723
6	S6_20790698	20790698	A	G	0.0933716	-0.074102	0.0208345	0.000375536	3.42535
5	S5_24730064	24730064	G	A	0.443595	-0.0425399	0.011966	0.000377897	3.42263
16	S16_22475034	22475034	A	G	0.0905035	0.0643685	0.0181178	0.000381203	3.41884
16	S16_22475044	22475044	A	G	0.0905035	0.0643685	0.0181178	0.000381203	3.41884
9	S9_25198032	25198032	A	G	0.183238	0.0466529	0.0131414	0.000385119	3.41441
10	S10_1676474	1676474	A	G	0.0723391	0.0773613	0.0217953	0.000386049	3.41336
11	S11_8357380	8357380	A	G	0.0720204	0.0745272	0.0210093	0.00038913	3.40991
11	S11_8357408	8357408	A	G	0.0720204	0.0745272	0.0210093	0.00038913	3.40991
8	S8_31782971	31782971	A	G	0.128744	-0.0650237	0.018344	0.000393077	3.40552
1	S1_29856996	29856996	A	G	0.348311	0.0392621	0.0110766	0.000393221	3.40536
16	S16_22504247	22504247	A	G	0.154557	0.0611141	0.017288	0.000407667	3.38969
6	S6_18376593	18376593	A	G	0.374761	0.0353095	0.00998863	0.000407818	3.38953
15	S15_2494179	2494179	A	G	0.137349	-0.0633687	0.0179299	0.000408942	3.38834
16	S16_22582356	22582356	A	G	0.288719	0.0367726	0.0104059	0.000409579	3.38766
5	S5_24542312	24542312	A	G	0.308795	-0.0468798	0.0133008	0.000424158	3.37247
8	S8_30983853	30983853	G	A	0.103569	-0.0709993	0.0201485	0.000425388	3.37121
8	S8_4304424	4304424	A	G	0.229446	0.0482551	0.0137031	0.000429165	3.36738
6	S6_18734870	18734870	A	G	0.347355	-0.0414613	0.0117789	0.000431612	3.36491
12	S12_142959	142959	A	G	0.180769	0.0807948	0.0229725	0.000436407	3.36011
10	S10_1299345	1299345	A	G	0.0500319	0.0761294	0.0216565	0.000439224	3.35731
1	S1_30716875	30716875	A	G	0.352772	0.0432367	0.0123062	0.000442408	3.35418
5	S5_24730044	24730044	G	A	0.443595	-0.0420723	0.0119914	0.000450581	3.34623
14	S14_2318571	2318571	A	G	0.225303	-0.0523568	0.0149376	0.000456548	3.34051
6	S6_20938134	20938134	A	G	0.0920969	-0.0727096	0.0207521	0.000458813	3.33836
17	S17_19186805	19186805	A	G	0.071383	0.0667019	0.0190571	0.000465078	3.33247
14	S14_11589977	11589977	G	A	0.40153	-0.0435279	0.0124435	0.000468696	3.32911
6	S6_20893258	20893258	A	G	0.0914595	-0.0734968	0.0210113	0.000468827	3.32899
1	S1_29832338	29832338	A	G	0.164117	-0.0655941	0.0187707	0.000474951	3.32335
6	S6_20938017	20938017	A	G	0.0920969	-0.0725966	0.0207883	0.00047907	3.3196
6	S6_19170000	19170000	A	G	0.498088	0.0419036	0.0119997	0.000479314	3.31938
6	S6_19170013	19170013	A	G	0.498088	0.0419036	0.0119997	0.000479314	3.31938
16	S16_20721427	20721427	G	A	0.294774	0.042627	0.0122281	0.000490349	3.30949
12	S12_26917790	26917790	A	G	0.360421	-0.0422462	0.0121444	0.000503908	3.29765
3	S3_22824318	22824318	G	A	0.187699	-0.0516279	0.01485	0.000507759	3.29434
1	S1_25924564	25924564	A	G	0.067559	0.0763058	0.0219522	0.000508948	3.29333
8	S8_30994858	30994858	G	A	0.118866	-0.0643426	0.0185155	0.000510743	3.2918
8	S8_30994880	30994880	G	A	0.118866	-0.0643426	0.0185155	0.000510743	3.2918
2	S2_29042125	29042125	G	A	0.0809433	-0.0746822	0.021509	0.000516326	3.28708
14	S14_2306274	2306274	A	G	0.227852	-0.0523042	0.0150673	0.000517819	3.28582
14	S14_281613	281613	A	G	0.227215	-0.0511412	0.0147393	0.000520992	3.28317
2	S2_29042124	29042124	G	A	0.081262	-0.0744375	0.0214815	0.00052986	3.27584
9	S9_22829474	22829474	G	A	0.321224	-0.0431999	0.0124913	0.000543419	3.26487
9	S9_23401673	23401673	A	G	0.333652	0.0456457	0.0132054	0.000547045	3.26198
12	S12_189783	189783	A	G	0.198352	0.0702631	0.0203303	0.000548091	3.26115
6	S6_18330795	18330795	A	G	0.224665	0.0494222	0.0143105	0.000553253	3.25708
6	S6_18698885	18698885	A	G	0.164436	-0.0543974	0.0157622	0.000558225	3.25319
6	S6_19962101	19962101	A	G	0.105481	-0.0685462	0.0198691	0.0005608	3.25119
6	S6_20565316	20565316	G	A	0.355959	-0.0385502	0.0111803	0.000564654	3.24822
9	S9_1586356	1586356	G	A	0.447419	-0.0416059	0.0120704	0.000567007	3.24641
9	S9_23245555	23245555	G	A	0.226577	-0.047705	0.0138481	0.000571335	3.24311
9	S9_23245564	23245564	G	A	0.226577	-0.047705	0.0138481	0.000571335	3.24311
11	S11_8348230	8348230	A	G	0.0659656	0.0795924	0.0231152	0.000574666	3.24058
6	S6_19538124	19538124	G	A	0.457298	-0.0337965	0.00983848	0.000592254	3.22749
6	S6_19092949	19092949	A	G	0.463352	-0.0405388	0.0118034	0.000593614	3.2265
15	S15_2422635	2422635	A	G	0.142766	-0.0600714	0.0174977	0.000596731	3.22422
6	S6_18592734	18592734	A	G	0.220841	0.0496919	0.014486	0.000602824	3.21981
6	S6_18376601	18376601	A	G	0.372849	0.0341843	0.00997008	0.000606511	3.21716
1	S1_29928880	29928880	A	G	0.217336	-0.0466144	0.0136063	0.000612687	3.21276
1	S1_30619013	30619013	A	G	0.326322	0.0445202	0.0130044	0.000618258	3.20883
1	S1_30591050	30591050	G	A	0.367431	-0.0366372	0.010704	0.00061986	3.20771
16	S16_11646584	11646584	G	A	0.476099	-0.0476762	0.0139326	0.000621803	3.20635
6	S6_19160461	19160461	A	G	0.388464	0.0431698	0.0126177	0.000623051	3.20548
1	S1_30579839	30579839	G	A	0.323773	-0.035309	0.0103218	0.000624296	3.20461
1	S1_29740326	29740326	A	G	0.0611855	0.086663	0.0253481	0.000628711	3.20155
8	S8_31793683	31793683	A	G	0.1297	-0.0626642	0.0183335	0.000630811	3.2001
6	S6_20590357	20590357	G	A	0.326641	-0.0425844	0.0124878	0.000649433	3.18747
8	S8_31809193	31809193	A	G	0.127151	-0.0614738	0.0180407	0.000655594	3.18337
8	S8_31809201	31809201	A	G	0.127151	-0.0614738	0.0180407	0.000655594	3.18337
14	S14_10691861	10691861	A	G	0.472275	-0.0451896	0.0132656	0.000657928	3.18182
9	S9_22829493	22829493	G	A	0.320586	-0.0423216	0.0124353	0.000665633	3.17677
6	S6_20894962	20894962	A	G	0.0930529	-0.0704598	0.0207119	0.000669187	3.17445
9	S9_1663703	1663703	A	G	0.416507	-0.0415553	0.0122196	0.000672091	3.17257
14	S14_2328383	2328383	A	G	0.229446	-0.0513262	0.0150992	0.000675682	3.17026
11	S11_8366963	8366963	A	G	0.0608668	0.0827268	0.0243376	0.000676007	3.17005
16	S16_21865826	21865826	G	A	0.321224	0.0459116	0.0135082	0.000676812	3.16953
16	S16_21909136	21909136	A	G	0.192479	0.045184	0.0132967	0.000678459	3.16848
6	S6_18122555	18122555	A	G	0.224665	0.0483346	0.0142276	0.000680693	3.16705
6	S6_9574934	9574934	A	G	0.378585	-0.042454	0.012511	0.000690458	3.16086
9	S9_1419062	1419062	A	G	0.214468	0.0511772	0.0150923	0.000696518	3.15707
9	S9_22743369	22743369	G	A	0.259082	-0.0395164	0.0116589	0.000700501	3.15459
9	S9_22743397	22743397	G	A	0.259082	-0.0395164	0.0116589	0.000700501	3.15459
6	S6_20164198	20164198	G	A	0.26195	0.0420885	0.0124246	0.000705296	3.15163
12	S12_25829934	25829934	A	G	0.351498	-0.0454329	0.013425	0.000713867	3.14638
6	S6_20565345	20565345	G	A	0.356597	-0.0378462	0.0111836	0.000714149	3.14621
6	S6_17917355	17917355	A	G	0.247291	0.043678	0.0129114	0.00071724	3.14434
6	S6_19160662	19160662	A	G	0.388783	0.0426294	0.0126023	0.000717851	3.14397
6	S6_19161559	19161559	A	G	0.380178	0.0417533	0.0123484	0.000721467	3.14178
6	S6_19161566	19161566	A	G	0.380178	0.0417533	0.0123484	0.000721467	3.14178
11	S11_6867318	6867318	A	G	0.260994	0.0406375	0.012019	0.000721924	3.14151
16	S16_22479329	22479329	A	G	0.377629	0.0402432	0.0119068	0.000725216	3.13953
1	S1_20487914	20487914	A	G	0.168579	-0.0486657	0.0144036	0.000728228	3.13773
18	S18_1319304	1319304	G	A	0.440727	0.0401853	0.0118941	0.000728567	3.13753
17	S17_17069188	17069188	A	G	0.0615385	-0.0869602	0.0257459	0.000731124	3.13601
17	S17_17069195	17069195	A	G	0.0615385	-0.0869602	0.0257459	0.000731124	3.13601
6	S6_18089531	18089531	G	A	0.221479	-0.0466259	0.0138176	0.000739798	3.13089
15	S15_2299293	2299293	A	G	0.399299	0.0414205	0.0122757	0.00074036	3.13056
5	S5_24692371	24692371	A	G	0.496176	-0.0350011	0.0103748	0.000741783	3.12972
6	S6_18891891	18891891	A	G	0.233907	-0.0452492	0.0134139	0.000742674	3.1292
6	S6_19568266	19568266	G	A	0.104207	-0.0670959	0.0199059	0.000749922	3.12498
16	S16_22582336	22582336	A	G	0.289994	0.0350445	0.0104057	0.000757648	3.12053
14	S14_1099110	1099110	A	G	0.208094	-0.0524936	0.0155992	0.000765024	3.11632
1	S1_30637677	30637677	G	A	0.350542	-0.048276	0.0143471	0.00076584	3.11586
16	S16_20721422	20721422	G	A	0.374442	0.0388086	0.0115444	0.000774697	3.11087
16	S16_20721458	20721458	G	A	0.374442	0.0388086	0.0115444	0.000774697	3.11087
16	S16_20721459	20721459	G	A	0.374442	0.0388086	0.0115444	0.000774697	3.11087
6	S6_18449547	18449547	A	G	0.217973	0.0487531	0.0145044	0.000775878	3.11021
15	S15_1261640	1261640	A	G	0.390695	0.0417117	0.0124117	0.000777501	3.1093
15	S15_7005393	7005393	A	G	0.275016	-0.0476674	0.0141853	0.000778498	3.10874
14	S14_2399137	2399137	A	G	0.229127	-0.0506836	0.0150848	0.000779645	3.1081
1	S1_29784071	29784071	A	G	0.0592734	0.0862928	0.0256939	0.000783679	3.10586
6	S6_19902109	19902109	A	G	0.106119	-0.0666453	0.019845	0.000784271	3.10553
14	S14_2391290	2391290	A	G	0.228171	-0.0505193	0.015047	0.00078668	3.1042
6	S6_19068632	19068632	G	A	0.219248	-0.0471935	0.0140602	0.000789286	3.10277
9	S9_1665777	1665777	A	G	0.489165	-0.0372442	0.0110975	0.000790568	3.10206
6	S6_19965338	19965338	A	G	0.105481	-0.0665644	0.0198377	0.000792385	3.10106
8	S8_31809199	31809199	A	G	0.128426	-0.0600716	0.0179076	0.00079499	3.09964
9	S9_22447719	22447719	G	A	0.300191	-0.0411797	0.0122777	0.000796465	3.09883
9	S9_22447749	22447749	G	A	0.300191	-0.0411797	0.0122777	0.000796465	3.09883
13	S13_7499394	7499394	A	G	0.0857234	-0.0736479	0.0219941	0.00081244	3.09021
15	S15_1259854	1259854	A	G	0.378904	0.041039	0.0122561	0.000812642	3.0901
1	S1_22803840	22803840	A	G	0.466221	-0.0433174	0.0129381	0.000813817	3.08947
15	S15_1210156	1210156	A	G	0.392288	0.0416169	0.0124305	0.000814063	3.08934
11	S11_8166749	8166749	A	G	0.0595921	0.0818954	0.0244916	0.000826341	3.08284
6	S6_18593071	18593071	A	G	0.220204	0.0481444	0.0144064	0.000832119	3.07981
15	S15_2303148	2303148	A	G	0.129382	-0.0611954	0.0183439	0.000849897	3.07063
6	S6_18126312	18126312	A	G	0.219885	0.0479872	0.0143893	0.000853218	3.06894
11	S11_4813842	4813842	A	G	0.0898662	0.0703907	0.0211125	0.000855803	3.06763
8	S8_32611114	32611114	G	A	0.130975	-0.0502202	0.0150699	0.000860721	3.06514
15	S15_1210138	1210138	A	G	0.153282	0.0552528	0.0165894	0.000866566	3.0622
11	S11_8368245	8368245	A	G	0.0595921	0.0820212	0.0246363	0.000870707	3.06013
15	S15_1261162	1261162	A	G	0.390376	0.0416006	0.0124979	0.000872827	3.05907
15	S15_1261330	1261330	A	G	0.391013	0.0415509	0.0124851	0.000874552	3.05821
8	S8_31067720	31067720	A	G	0.067559	-0.0796316	0.0239351	0.000877937	3.05654
8	S8_31067722	31067722	A	G	0.067559	-0.0796316	0.0239351	0.000877937	3.05654
15	S15_1070379	1070379	A	G	0.155832	0.0550556	0.0165587	0.000884572	3.05327
1	S1_29884518	29884518	A	G	0.169853	-0.0581414	0.0174936	0.000888683	3.05125
6	S6_18976705	18976705	G	A	0.279159	-0.0436789	0.0131437	0.000889931	3.05064
11	S11_24903561	24903561	A	G	0.140217	0.0560345	0.0168632	0.00089088	3.05018
6	S6_17936058	17936058	A	G	0.383684	-0.0399482	0.0120339	0.000901326	3.04512
6	S6_18427583	18427583	A	G	0.227533	0.0467153	0.014074	0.000902532	3.04454
6	S6_18427585	18427585	A	G	0.227533	0.0467153	0.014074	0.000902532	3.04454
9	S9_22496419	22496419	A	G	0.248885	-0.044844	0.0135118	0.000903796	3.04393
6	S6_17773994	17773994	A	G	0.227215	0.0480848	0.0144883	0.000903799	3.04393
8	S8_31793390	31793390	A	G	0.128107	-0.0610447	0.0183993	0.00090738	3.04221
6	S6_20695428	20695428	G	A	0.268005	-0.0375364	0.0113168	0.00091036	3.04079
6	S6_20695443	20695443	G	A	0.268005	-0.0375364	0.0113168	0.00091036	3.04079
6	S6_20695469	20695469	G	A	0.268005	-0.0375364	0.0113168	0.00091036	3.04079
1	S1_30572867	30572867	G	A	0.292543	-0.0469909	0.0141686	0.000911383	3.0403
15	S15_1259861	1259861	A	G	0.379541	0.0406444	0.0122565	0.000912637	3.0397
1	S1_30591254	30591254	G	A	0.423518	-0.0354619	0.0107004	0.000919464	3.03647
9	S9_25197995	25197995	A	G	0.157744	0.0457846	0.0138191	0.000922536	3.03502
6	S6_18125720	18125720	A	G	0.220204	0.0477823	0.0144345	0.000932007	3.03058
15	S15_1210744	1210744	A	G	0.390695	0.0415307	0.012547	0.000932972	3.03013
14	S14_9512544	9512544	A	G	0.181319	-0.0747317	0.0225858	0.000937	3.02826
15	S15_1114387	1114387	A	G	0.0742511	0.075589	0.0228567	0.000942748	3.0256
12	S12_2499894	2499894	G	A	0.23805	0.04757	0.0143935	0.000949893	3.02233
1	S1_30480818	30480818	A	G	0.160293	0.0506222	0.0153195	0.00095172	3.02149
1	S1_29884519	29884519	A	G	0.170172	-0.0578905	0.0175231	0.00095426	3.02033
6	S6_19346407	19346407	A	G	0.231358	0.0501091	0.0151759	0.000960378	3.01756
6	S6_18459058	18459058	A	G	0.221479	0.0476194	0.0144306	0.000967232	3.01447
5	S5_24527818	24527818	A	G	0.310707	-0.0437725	0.01327	0.000971696	3.01247
5	S5_24527836	24527836	A	G	0.310707	-0.0437725	0.01327	0.000971696	3.01247
12	S12_26942227	26942227	A	G	0.222753	-0.0482027	0.0146181	0.000975577	3.01074
6	S6_15876219	15876219	G	A	0.38942	-0.0336192	0.0101983	0.000978829	3.00929
6	S6_15575355	15575355	G	A	0.480561	-0.0379129	0.0115081	0.000986151	3.00606
6	S6_9685185	9685185	A	G	0.383047	0.0399705	0.0121337	0.000987128	3.00563
16	S16_22479367	22479367	A	G	0.370937	0.0395935	0.0120414	0.00100861	2.99628
12	S12_25829429	25829429	A	G	0.384003	-0.0408583	0.0124345	0.00101668	2.99282
1	S1_30579883	30579883	G	A	0.288719	-0.0343409	0.010454	0.00101999	2.9914
1	S1_29740175	29740175	A	G	0.0608668	0.0835176	0.0254317	0.00102344	2.98994
6	S6_17929596	17929596	A	G	0.382409	-0.0394644	0.0120201	0.00102635	2.9887
15	S15_1245565	1245565	A	G	0.157744	0.053738	0.0163697	0.00102789	2.98805
13	S13_7182434	7182434	G	A	0.340982	-0.043044	0.0131151	0.00103066	2.98688
8	S8_31772940	31772940	G	A	0.219567	-0.0357755	0.0109014	0.00103173	2.98643
5	S5_24527904	24527904	A	G	0.308158	-0.0435309	0.0132681	0.00103488	2.98511
6	S6_18686505	18686505	A	G	0.164117	-0.0516088	0.0157318	0.00103613	2.98459
5	S5_24541067	24541067	A	G	0.308795	-0.0436552	0.01331	0.00103849	2.9836
6	S6_18491997	18491997	A	G	0.222753	0.0473048	0.0144295	0.00104419	2.98122
6	S6_17962354	17962354	G	A	0.305927	-0.0412841	0.0126091	0.00105983	2.97476
16	S16_21272865	21272865	G	A	0.176227	0.0515902	0.0157737	0.00107305	2.96938
16	S16_21272870	21272870	G	A	0.176227	0.0515902	0.0157737	0.00107305	2.96938
16	S16_21858684	21858684	A	G	0.386871	0.0419118	0.0128147	0.00107314	2.96934
1	S1_29470197	29470197	A	G	0.0541746	0.0869628	0.0265949	0.00107581	2.96826
5	S5_24541135	24541135	A	G	0.306246	-0.0434049	0.0132766	0.00107823	2.96729
6	S6_18775596	18775596	A	G	0.11536	-0.0627225	0.0191957	0.0010849	2.96461
9	S9_23311417	23311417	G	A	0.234863	-0.0451356	0.0138159	0.00108721	2.96369
9	S9_22137846	22137846	A	G	0.166667	-0.0472399	0.0144638	0.0010905	2.96237
9	S9_22137847	22137847	A	G	0.166667	-0.0472399	0.0144638	0.0010905	2.96237
9	S9_22137848	22137848	A	G	0.166667	-0.0472399	0.0144638	0.0010905	2.96237
6	S6_20576072	20576072	G	A	0.321224	-0.0404005	0.0123748	0.0010956	2.96035
6	S6_17937337	17937337	A	G	0.382728	-0.0390913	0.0119823	0.00110468	2.95676
13	S13_7380358	7380358	G	A	0.133206	-0.0577069	0.0176943	0.00110889	2.95511
5	S5_24549900	24549900	A	G	0.481198	0.0401677	0.0123192	0.0011119	2.95393
11	S11_4261073	4261073	A	G	0.0920969	0.0678681	0.0208379	0.00112611	2.94842
6	S6_19348173	19348173	A	G	0.230402	0.0495227	0.015206	0.00112686	2.94813
11	S11_25017717	25017717	A	G	0.147228	0.0541365	0.0166264	0.00112969	2.94704
1	S1_29880714	29880714	A	G	0.174315	-0.0568176	0.0174553	0.00113374	2.94549
1	S1_29880721	29880721	A	G	0.174315	-0.0568176	0.0174553	0.00113374	2.94549
5	S5_24527852	24527852	A	G	0.310389	-0.0432104	0.0132776	0.0011364	2.94447
6	S6_5274397	5274397	A	G	0.224984	-0.0471435	0.0144944	0.00114382	2.94164
6	S6_5274398	5274398	A	G	0.224984	-0.0471435	0.0144944	0.00114382	2.94164
15	S15_6212607	6212607	A	G	0.0630975	-0.0739676	0.0227436	0.00114502	2.94119
5	S5_24542413	24542413	A	G	0.305927	-0.0426122	0.0131048	0.00114737	2.9403
6	S6_18128717	18128717	A	G	0.369025	-0.0387713	0.0119237	0.00114748	2.94025
10	S10_20380888	20380888	G	A	0.135755	-0.0553033	0.0170086	0.00114804	2.94004
18	S18_2933926	2933926	G	A	0.20905	0.0462449	0.0142483	0.00117188	2.93112
6	S6_19692736	19692736	G	A	0.38942	-0.0401267	0.0123646	0.00117334	2.93058
9	S9_1588034	1588034	A	G	0.443595	-0.0395915	0.012201	0.00117479	2.93004
2	S2_23071265	23071265	A	G	0.13703	0.0553022	0.0170462	0.0011776	2.929
8	S8_31770043	31770043	A	G	0.111536	-0.0602323	0.0185843	0.00119097	2.9241
9	S9_23243486	23243486	G	A	0.231676	-0.0447766	0.0138207	0.00119605	2.92225
9	S9_23244839	23244839	G	A	0.231358	-0.0447129	0.013811	0.00120589	2.91869
6	S6_15584568	15584568	G	A	0.475462	-0.0370833	0.0114575	0.00120959	2.91736
11	S11_4813653	4813653	A	G	0.0873168	0.068547	0.0211796	0.00121018	2.91715
6	S6_19229349	19229349	A	G	0.348311	-0.0413014	0.012763	0.0012121	2.91646
1	S1_30372087	30372087	A	G	0.14914	-0.0531147	0.0164264	0.00122287	2.91262
8	S8_31817562	31817562	A	G	0.130019	-0.0593318	0.0183567	0.00122859	2.91059
1	S1_30372081	30372081	A	G	0.150096	-0.0529511	0.0163828	0.00122874	2.91054
15	S15_694062	694062	A	G	0.17304	0.0506215	0.0156721	0.0012377	2.90738
8	S8_31769701	31769701	G	A	0.131931	-0.0587204	0.0181847	0.00124175	2.90597
16	S16_21465420	21465420	A	G	0.446144	-0.0334386	0.010373	0.00126587	2.89761
9	S9_1354271	1354271	G	A	0.243149	0.0394363	0.012237	0.00126977	2.89627
1	S1_30561141	30561141	G	A	0.274697	-0.045851	0.0142305	0.00127287	2.89522
7	S7_23599074	23599074	A	G	0.44232	-0.037674	0.0116978	0.00127923	2.89305
6	S6_18748260	18748260	A	G	0.297004	0.0389015	0.0120811	0.00128171	2.89221
6	S6_18854963	18854963	A	G	0.25239	0.0476589	0.0148021	0.00128309	2.89174
16	S16_21675954	21675954	G	A	0.499044	0.0394782	0.012271	0.00129448	2.8879
6	S6_18467196	18467196	A	G	0.224665	0.0464681	0.0144472	0.00129806	2.88671
8	S8_31836447	31836447	A	G	0.0834927	-0.0644765	0.0200603	0.00130841	2.88326
14	S14_571607	571607	A	G	0.231676	-0.0486202	0.0151287	0.00131002	2.88272
6	S6_18125728	18125728	A	G	0.216061	-0.0452326	0.0140897	0.00132586	2.8775
8	S8_31817457	31817457	A	G	0.127788	-0.0589901	0.0183784	0.00132847	2.87665
6	S6_18706094	18706094	A	G	0.253346	0.0474751	0.0147948	0.00133246	2.87535
15	S15_424143	424143	A	G	0.200765	0.0452419	0.0140998	0.00133339	2.87504
14	S14_10943027	10943027	A	G	0.291906	0.0363384	0.0113274	0.00133661	2.874
8	S8_31770044	31770044	A	G	0.110899	-0.0600288	0.0187211	0.00134368	2.8717
1	S1_29470215	29470215	A	G	0.054812	0.084726	0.0264255	0.00134489	2.87131
6	S6_19162086	19162086	A	G	0.387827	0.0403715	0.0125975	0.00135188	2.86906
12	S12_26942276	26942276	A	G	0.205864	-0.0474399	0.0148042	0.00135299	2.86871
14	S14_383727	383727	A	G	0.230083	-0.0484897	0.015135	0.00135621	2.86767
6	S6_19294116	19294116	A	G	0.230402	0.0487886	0.0152292	0.00135715	2.86737
6	S6_8118062	8118062	A	G	0.256214	-0.0433028	0.0135175	0.00135781	2.86716
9	S9_25206655	25206655	A	G	0.0834927	0.0699178	0.0218374	0.00136601	2.86455
6	S6_19366003	19366003	A	G	0.237412	0.0445262	0.013908	0.00136719	2.86417
14	S14_2330302	2330302	A	G	0.232632	-0.0476362	0.0148795	0.00136731	2.86413
14	S14_1456312	1456312	A	G	0.249203	-0.047728	0.0149096	0.00136873	2.86368
6	S6_15876036	15876036	G	A	0.409496	-0.0367968	0.0114955	0.00136962	2.8634
6	S6_20568271	20568271	G	A	0.327597	-0.0400204	0.0125096	0.00137817	2.8607
1	S1_30833311	30833311	A	G	0.334608	-0.044281	0.0138519	0.0013899	2.85702
1	S1_30560846	30560846	G	A	0.280115	-0.0464347	0.0145275	0.0013919	2.85639
6	S6_17587549	17587549	A	G	0.215105	0.0464875	0.01455	0.00139819	2.85443
15	S15_1163387	1163387	A	G	0.152008	0.0532805	0.0166907	0.00141175	2.85024
18	S18_971316	971316	G	A	0.356597	0.0408552	0.012799	0.00141262	2.84997
6	S6_18682304	18682304	A	G	0.254302	0.0473043	0.0148261	0.00141972	2.8478
6	S6_19162174	19162174	A	G	0.390695	0.0400244	0.012548	0.00142416	2.84644
18	S18_1526609	1526609	A	G	0.418738	0.0379656	0.0119035	0.00142541	2.84606
2	S2_1403857	1403857	G	A	0.278521	-0.0426915	0.0133857	0.00142597	2.84589
10	S10_5730784	5730784	G	A	0.0956023	0.0649757	0.0203766	0.00142894	2.84499
14	S14_11610030	11610030	G	A	0.375398	-0.0415705	0.0130381	0.00143067	2.84446
15	S15_1488417	1488417	A	G	0.413321	0.0385839	0.0121062	0.00143691	2.84257
5	S5_24691966	24691966	A	G	0.264818	-0.0392291	0.0123158	0.00144625	2.83976
5	S5_24692004	24692004	A	G	0.264818	-0.0392291	0.0123158	0.00144625	2.83976
6	S6_20519693	20519693	A	G	0.10102	-0.0641021	0.0201353	0.00145475	2.83721
1	S1_30591269	30591269	G	A	0.350542	-0.0344679	0.010827	0.00145504	2.83713
6	S6_20614271	20614271	G	A	0.328235	-0.0396061	0.0124435	0.00145821	2.83618
9	S9_22864284	22864284	G	A	0.243786	-0.0439079	0.013808	0.0014733	2.83171
11	S11_24942533	24942533	A	G	0.144997	0.0529676	0.0166607	0.00147685	2.83066
9	S9_22496452	22496452	A	G	0.246335	-0.0427862	0.013461	0.00148026	2.82966
9	S9_24348257	24348257	A	G	0.48311	0.0403615	0.0127017	0.00148474	2.82835
6	S6_26690980	26690980	A	G	0.273423	-0.0452009	0.014231	0.001492	2.82623
8	S8_31770045	31770045	A	G	0.112173	-0.0588074	0.0185165	0.00149349	2.8258
11	S11_6411788	6411788	A	G	0.0748885	0.0721113	0.0227138	0.00149948	2.82406
9	S9_21933896	21933896	A	G	0.340025	-0.0392979	0.0123871	0.00151136	2.82063
9	S9_21933918	21933918	A	G	0.340025	-0.0392979	0.0123871	0.00151136	2.82063
15	S15_2385351	2385351	A	G	0.345124	0.0399997	0.0126093	0.00151265	2.82026
12	S12_2501024	2501024	G	A	0.188974	0.0494586	0.0156002	0.00152239	2.81747
6	S6_17962698	17962698	A	G	0.227533	0.0454367	0.0143323	0.00152319	2.81725
6	S6_18464858	18464858	A	G	0.224984	0.0459684	0.0145003	0.00152349	2.81716
17	S17_10798065	10798065	A	G	0.163161	-0.0501949	0.0158394	0.00152967	2.8154
8	S8_32290293	32290293	G	A	0.067559	-0.0771331	0.0243403	0.00152992	2.81533
5	S5_24691960	24691960	A	G	0.265137	-0.0389748	0.0122993	0.00153031	2.81522
8	S8_4302845	4302845	A	G	0.095921	0.0627892	0.0198263	0.00154041	2.81236
2	S2_1442198	1442198	A	G	0.416826	-0.0382929	0.0120958	0.00154656	2.81063
6	S6_18045800	18045800	A	G	0.224028	0.0448325	0.0141641	0.0015496	2.80978
14	S14_1035794	1035794	A	G	0.208094	-0.0493048	0.0155776	0.0015502	2.80961
11	S11_26799684	26799684	A	G	0.161249	-0.0581704	0.0183793	0.00155082	2.80944
5	S5_24542417	24542417	A	G	0.308158	-0.0414282	0.0130907	0.00155244	2.80899
11	S11_14884315	14884315	A	G	0.230083	0.0415888	0.0131572	0.00157271	2.80335
14	S14_601209	601209	A	G	0.245698	-0.0470884	0.0149044	0.00158112	2.80104
6	S6_19880388	19880388	G	A	0.308795	0.0410014	0.0129977	0.00160761	2.79382
6	S6_18708880	18708880	A	G	0.252709	0.0465858	0.014772	0.00161242	2.79252
18	S18_1286625	1286625	G	A	0.42065	0.0372709	0.0118188	0.00161316	2.79232
14	S14_2713254	2713254	G	A	0.470045	0.0409714	0.0129928	0.00161384	2.79214
6	S6_17882069	17882069	A	G	0.210962	0.0447303	0.0141891	0.00161916	2.79071
14	S14_2409554	2409554	A	G	0.227852	-0.0475172	0.0150774	0.00162403	2.78941
10	S10_20381003	20381003	G	A	0.0911409	-0.0642644	0.0203924	0.00162497	2.78915
10	S10_20381005	20381005	G	A	0.0911409	-0.0642644	0.0203924	0.00162497	2.78915
6	S6_8154644	8154644	A	G	0.23327	-0.0459233	0.0145754	0.00162852	2.78821
8	S8_4284362	4284362	A	G	0.095921	0.0624183	0.0198119	0.00162968	2.7879
15	S15_117794	117794	A	G	0.172721	0.0494352	0.0156925	0.00163137	2.78745
6	S6_17935495	17935495	A	G	0.383684	-0.0377204	0.0119847	0.00164748	2.78318
6	S6_19882453	19882453	A	G	0.101657	-0.0632208	0.0200986	0.00165785	2.78045
2	S2_29362704	29362704	A	G	0.136711	0.0548505	0.0174516	0.00167219	2.77671
6	S6_17882071	17882071	A	G	0.211281	0.0446157	0.0141964	0.00167365	2.77634
16	S16_21902532	21902532	A	G	0.138305	0.0571535	0.0181879	0.00167572	2.7758
14	S14_11586559	11586559	G	A	0.328872	-0.0424289	0.013505	0.00167962	2.77479
12	S12_4071176	4071176	A	G	0.0515933	0.119032	0.0378979	0.00168458	2.77351
12	S12_4071177	4071177	A	G	0.0515933	0.119032	0.0378979	0.00168458	2.77351
15	S15_9007502	9007502	A	G	0.373077	-0.0493932	0.0157285	0.00168744	2.77277
11	S11_14878492	14878492	A	G	0.352135	0.0366236	0.0116628	0.00168835	2.77254
8	S8_3065616	3065616	A	G	0.233907	0.0344388	0.01097	0.00169319	2.77129
8	S8_3065620	3065620	A	G	0.233907	0.0344388	0.01097	0.00169319	2.77129
11	S11_4813756	4813756	A	G	0.0898662	0.0662565	0.0211138	0.0017007	2.76937
14	S14_11580648	11580648	A	G	0.263225	0.0434029	0.0138433	0.0017167	2.76531
9	S9_21909956	21909956	A	G	0.262269	-0.0432235	0.0137926	0.00172541	2.76311
6	S6_20213046	20213046	A	G	0.494901	0.0393526	0.012563	0.00173377	2.76101
13	S13_7217745	7217745	G	A	0.354685	-0.0403636	0.0128915	0.00174199	2.75895
6	S6_20241251	20241251	G	A	0.471001	-0.0398655	0.012735	0.00174578	2.75801
6	S6_26690981	26690981	A	G	0.268961	-0.0454935	0.0145335	0.00174654	2.75782
14	S14_21927265	21927265	A	G	0.180051	-0.0468959	0.0149945	0.00176275	2.75381
12	S12_332240	332240	A	G	0.0764818	0.0680532	0.0217749	0.00177617	2.75052
3	S3_16176637	16176637	A	G	0.426374	0.0507688	0.0162446	0.00177645	2.75045
2	S2_31380367	31380367	G	A	0.410453	-0.0393973	0.0126123	0.00178577	2.74817
8	S8_31790028	31790028	G	A	0.150733	-0.0529111	0.0169476	0.00179607	2.74568
9	S9_24972534	24972534	A	G	0.454748	0.0395062	0.0126558	0.00179878	2.74502
16	S16_4709369	4709369	A	G	0.167304	-0.0493349	0.0158076	0.00180262	2.7441
2	S2_493915	493915	A	G	0.115997	0.0680891	0.0218181	0.00180387	2.74379
2	S2_493916	493916	A	G	0.115997	0.0680891	0.0218181	0.00180387	2.74379
2	S2_493920	493920	A	G	0.115997	0.0680891	0.0218181	0.00180387	2.74379
2	S2_493921	493921	A	G	0.115997	0.0680891	0.0218181	0.00180387	2.74379
11	S11_24856251	24856251	A	G	0.128107	0.0558939	0.0179149	0.00180867	2.74264
14	S14_21578684	21578684	G	A	0.255258	0.0434161	0.0139159	0.00180922	2.74251
3	S3_22814657	22814657	G	A	0.174634	-0.0508198	0.0162944	0.00181564	2.74097
11	S11_25015445	25015445	A	G	0.148184	0.05178	0.0166041	0.00181769	2.74048
8	S8_26889708	26889708	A	G	0.178571	-0.0669273	0.0214641	0.00182018	2.73989
6	S6_18686222	18686222	A	G	0.253665	0.0461756	0.0148092	0.00182057	2.73979
6	S6_19578619	19578619	G	A	0.281708	-0.0399927	0.0128264	0.00182093	2.73971
8	S8_24807308	24807308	A	G	0.0799873	0.0723364	0.0232053	0.0018256	2.73859
8	S8_24807311	24807311	A	G	0.0799873	0.0723364	0.0232053	0.0018256	2.73859
8	S8_24807317	24807317	A	G	0.0799873	0.0723364	0.0232053	0.0018256	2.73859
5	S5_24540947	24540947	A	G	0.305609	-0.0413652	0.0132862	0.00184949	2.73295
6	S6_19293862	19293862	A	G	0.231358	0.047311	0.0151999	0.00185455	2.73176
15	S15_728856	728856	A	G	0.166985	0.049771	0.0160048	0.00187247	2.72759
15	S15_1488431	1488431	A	G	0.418101	0.0380077	0.0122236	0.00187479	2.72705
9	S9_23531929	23531929	G	A	0.297323	-0.0397516	0.0127875	0.00187953	2.72595
6	S6_17697279	17697279	A	G	0.211281	0.0437621	0.0140784	0.00188061	2.7257
9	S9_22325347	22325347	A	G	0.316125	-0.0398305	0.0128153	0.00188335	2.72507
6	S6_17056570	17056570	G	A	0.477055	-0.0356663	0.0114807	0.00189235	2.723
16	S16_20449883	20449883	A	G	0.054812	0.0859497	0.0276843	0.00190513	2.72008
15	S15_669600	669600	A	G	0.172721	0.0486647	0.0156759	0.00190643	2.71978
6	S6_17922407	17922407	A	G	0.226577	0.0446138	0.0143776	0.00191573	2.71767
6	S6_20576016	20576016	G	A	0.321542	-0.0386002	0.0124458	0.0019256	2.71543
16	S16_22562131	22562131	G	A	0.436584	-0.0389828	0.0125696	0.0019264	2.71525
14	S14_13826982	13826982	A	G	0.312088	-0.0562997	0.0181539	0.00192708	2.7151
14	S14_1791284	1791284	A	G	0.247929	-0.0452376	0.0145912	0.00193301	2.71377
6	S6_20528469	20528469	A	G	0.0991077	-0.0628127	0.0202718	0.00194485	2.71111
6	S6_17602712	17602712	A	G	0.216061	0.0450418	0.0145418	0.00195224	2.70947
9	S9_1588120	1588120	A	G	0.443913	-0.0363891	0.0117487	0.00195309	2.70928
9	S9_1588139	1588139	A	G	0.443913	-0.0363891	0.0117487	0.00195309	2.70928
2	S2_1242805	1242805	A	G	0.233907	0.0423775	0.0136828	0.00195405	2.70906
2	S2_1206804	1206804	A	G	0.354685	-0.0381198	0.0123165	0.00196802	2.70597
1	S1_26412509	26412509	A	G	0.056724	0.0698619	0.0225781	0.00197318	2.70483
10	S10_5440185	5440185	A	G	0.168897	0.0497842	0.0160911	0.00197552	2.70432
16	S16_20433458	20433458	A	G	0.055768	0.0849729	0.0274664	0.00197673	2.70405
10	S10_20380996	20380996	G	A	0.0930529	-0.0616919	0.0199506	0.00198661	2.70189
11	S11_6402571	6402571	A	G	0.0742511	0.0704817	0.0228095	0.00200146	2.69865
11	S11_6408613	6408613	A	G	0.0723391	0.0703597	0.0227723	0.00200358	2.69819
1	S1_29474689	29474689	A	G	0.0678776	0.0627937	0.0203248	0.00200485	2.69792
6	S6_18871290	18871290	A	G	0.27406	-0.0403496	0.0130626	0.00200869	2.69709
14	S14_255567	255567	A	G	0.20905	-0.0503239	0.0162932	0.00201067	2.69666
6	S6_17602775	17602775	A	G	0.215424	0.0450708	0.0145938	0.00201272	2.69622
13	S13_7813630	7813630	A	G	0.144997	-0.0518244	0.0167854	0.00201875	2.69492
6	S6_18107098	18107098	A	G	0.333971	0.0400814	0.0129836	0.00202128	2.69437
6	S6_19396371	19396371	G	A	0.188337	-0.0470674	0.0152546	0.00203245	2.69198
8	S8_31772719	31772719	G	A	0.131294	-0.0560977	0.0181815	0.00203257	2.69195
6	S6_18331098	18331098	A	G	0.248885	-0.040159	0.0130158	0.00203282	2.6919
16	S16_4483705	4483705	A	G	0.0544933	-0.0792968	0.0257061	0.00203728	2.69095
10	S10_20380879	20380879	G	A	0.0924156	-0.062592	0.0202958	0.0020425	2.68984
6	S6_18759921	18759921	A	G	0.241236	0.0437494	0.0141895	0.00204767	2.68874
6	S6_18759938	18759938	A	G	0.241236	0.0437494	0.0141895	0.00204767	2.68874
11	S11_25017821	25017821	A	G	0.145953	0.051254	0.016627	0.00205212	2.6878
6	S6_11630067	11630067	A	G	0.140854	-0.0530216	0.0172028	0.00205512	2.68716
12	S12_25794659	25794659	G	A	0.259082	-0.0426778	0.0138518	0.00206292	2.68552
6	S6_18126300	18126300	A	G	0.21638	-0.0431401	0.0140043	0.00206658	2.68475
12	S12_242035	242035	A	G	0.135437	0.0432126	0.0140293	0.0020688	2.68428
9	S9_23246380	23246380	G	A	0.231995	-0.0427264	0.0138721	0.00206983	2.68407
11	S11_8377585	8377585	A	G	0.0640535	0.0733988	0.0238317	0.00207086	2.68385
16	S16_21156408	21156408	G	A	0.383516	0.049318	0.016016	0.00207492	2.683
6	S6_19784514	19784514	A	G	0.102932	-0.061894	0.0201002	0.00207508	2.68297
14	S14_11713990	11713990	A	G	0.463034	0.0300468	0.0097598	0.00207958	2.68202
6	S6_21652270	21652270	A	G	0.375717	-0.0328839	0.010684	0.00208494	2.68091
17	S17_10798038	10798038	A	G	0.168579	-0.0468158	0.015215	0.00209133	2.67958
9	S9_1665770	1665770	A	G	0.0510989	0.0988261	0.0321216	0.00209362	2.6791
6	S6_18126296	18126296	A	G	0.216699	-0.0429479	0.0139612	0.00209635	2.67854
9	S9_8169910	8169910	A	G	0.128571	0.072309	0.0235066	0.00209721	2.67836
11	S11_17411606	17411606	A	G	0.267368	0.0453729	0.0147507	0.00209813	2.67817
6	S6_6968749	6968749	G	A	0.348311	-0.0378534	0.0123103	0.00210538	2.67667
7	S7_23582841	23582841	A	G	0.440089	-0.0356248	0.0115861	0.00210651	2.67644
4	S4_25258550	25258550	A	G	0.0510989	0.113294	0.0368558	0.00211227	2.67525
9	S9_21881947	21881947	A	G	0.386871	-0.0399811	0.0130075	0.00211433	2.67483
15	S15_1086878	1086878	A	G	0.0726577	0.0711085	0.0231347	0.00211445	2.6748
6	S6_19223296	19223296	A	G	0.361058	0.0383222	0.0124682	0.00211492	2.67471
6	S6_20164350	20164350	G	A	0.409496	0.0364468	0.0118587	0.00211625	2.67443
12	S12_122251	122251	A	G	0.438815	-0.0411217	0.0133816	0.00211918	2.67383
9	S9_24582139	24582139	A	G	0.35819	0.0382493	0.0124533	0.00213039	2.67154
15	S15_101717	101717	A	G	0.175271	0.0475715	0.0154902	0.00213289	2.67103
11	S11_6442592	6442592	A	G	0.0707457	0.0693625	0.0225921	0.00213908	2.66977
11	S11_6442608	6442608	A	G	0.0707457	0.0693625	0.0225921	0.00213908	2.66977
7	S7_23646942	23646942	A	G	0.45443	-0.0337805	0.0110029	0.00213953	2.66968
18	S18_422265	422265	A	G	0.326641	0.0401362	0.0130747	0.00214228	2.66912
1	S1_29832307	29832307	A	G	0.466858	-0.0373806	0.012178	0.00214409	2.66876
6	S6_19578364	19578364	G	A	0.281389	-0.0394355	0.0128477	0.00214441	2.66869
14	S14_1633025	1633025	A	G	0.244742	-0.0458399	0.014938	0.00215007	2.66755
13	S13_7541735	7541735	A	G	0.0882728	-0.065427	0.0213227	0.00215189	2.66718
13	S13_7541736	7541736	A	G	0.0882728	-0.065427	0.0213227	0.00215189	2.66718
13	S13_7541754	7541754	A	G	0.0882728	-0.065427	0.0213227	0.00215189	2.66718
6	S6_15735333	15735333	A	G	0.224665	0.0430118	0.0140196	0.00215519	2.66651
14	S14_12278996	12278996	G	A	0.109305	-0.0592342	0.0193103	0.00215869	2.66581
15	S15_23320477	23320477	A	G	0.114404	0.0601557	0.0196195	0.00216861	2.66382
9	S9_23575425	23575425	A	G	0.332377	0.0373643	0.0121936	0.00218214	2.66112
14	S14_1043476	1043476	A	G	0.20905	-0.0477475	0.0155847	0.00218594	2.66036
15	S15_714520	714520	A	G	0.198853	0.0450958	0.0147215	0.00218938	2.65968
8	S8_1769641	1769641	A	G	0.0785714	0.0896692	0.0292826	0.00219714	2.65814
11	S11_6867265	6867265	A	G	0.10325	0.0587111	0.0191785	0.00220387	2.65681
14	S14_2334984	2334984	A	G	0.213512	-0.0453022	0.0148029	0.00221073	2.65546
14	S14_1447093	1447093	A	G	0.248247	-0.045838	0.0149802	0.00221404	2.65481
6	S6_17353629	17353629	A	G	0.198215	0.0445545	0.0145659	0.002222	2.65326
14	S14_15852002	15852002	A	G	0.209688	0.0454193	0.0148488	0.00222241	2.65318
6	S6_18107047	18107047	A	G	0.207457	-0.0436432	0.014269	0.00222371	2.65292
14	S14_16482931	16482931	A	G	0.418738	0.0326378	0.010674	0.0022304	2.65162
11	S11_6867288	6867288	A	G	0.0796686	0.0643648	0.0210515	0.00223195	2.65132
12	S12_26925911	26925911	A	G	0.220204	-0.0448411	0.0146667	0.00223305	2.6511
8	S8_27232260	27232260	A	G	0.0962396	-0.0641482	0.0209835	0.00223508	2.65071
14	S14_1554479	1554479	A	G	0.196941	-0.0484413	0.01585	0.00224136	2.64949
9	S9_22932913	22932913	G	A	0.246335	-0.0422176	0.0138137	0.00224151	2.64946
14	S14_11589723	11589723	A	G	0.241555	0.0429848	0.0140843	0.00227343	2.64332
16	S16_5482911	5482911	G	A	0.289038	-0.0400553	0.0131328	0.00228828	2.64049
11	S11_4355872	4355872	A	G	0.224028	0.0366855	0.0120281	0.00228863	2.64042
16	S16_21632394	21632394	G	A	0.499044	0.0299626	0.0098254	0.00229217	2.63975
17	S17_19186725	19186725	G	A	0.349904	0.0329227	0.0107975	0.00229521	2.63918
8	S8_33566077	33566077	A	G	0.0586361	-0.0795464	0.0260888	0.0022956	2.6391
8	S8_31770048	31770048	A	G	0.112492	-0.0559349	0.0183481	0.00229963	2.63834
15	S15_1259639	1259639	A	G	0.365519	0.0402045	0.0131904	0.00230357	2.6376
11	S11_24743373	24743373	A	G	0.130656	0.0538658	0.0176804	0.00231412	2.63561
14	S14_476006	476006	A	G	0.231039	-0.0457372	0.0150172	0.00232175	2.63418
13	S13_7532095	7532095	A	G	0.131294	-0.0556595	0.0182806	0.00232894	2.63284
12	S12_7541080	7541080	G	A	0.321224	-0.0285187	0.00936747	0.00233116	2.63243
12	S12_7541085	7541085	G	A	0.321224	-0.0285187	0.00936747	0.00233116	2.63243
6	S6_9790236	9790236	A	G	0.265137	-0.0380268	0.0124908	0.00233162	2.63234
6	S6_17929594	17929594	A	G	0.227852	0.0437694	0.0143802	0.00233668	2.6314
16	S16_4853333	4853333	A	G	0.053856	-0.0794734	0.0261114	0.00233746	2.63126
16	S16_4973468	4973468	A	G	0.053856	-0.0794734	0.0261114	0.00233746	2.63126
1	S1_25926530	25926530	A	G	0.0589547	0.0778013	0.0255632	0.00233856	2.63105
9	S9_1354224	1354224	A	G	0.202677	0.0386372	0.0127078	0.00236238	2.62665
9	S9_1354227	1354227	A	G	0.202677	0.0386372	0.0127078	0.00236238	2.62665
15	S15_2370532	2370532	A	G	0.0528999	-0.0793797	0.0261083	0.00236262	2.62661
6	S6_19385954	19385954	A	G	0.24761	0.0422595	0.0139003	0.00236428	2.6263
3	S3_22824631	22824631	G	A	0.183556	-0.0462545	0.0152147	0.00236488	2.62619
7	S7_24276318	24276318	G	A	0.383365	0.0344381	0.0113299	0.00236913	2.62541
8	S8_27240803	27240803	A	G	0.0774379	-0.0665923	0.0219087	0.00236942	2.62536
6	S6_17602393	17602393	A	G	0.216699	0.044215	0.0145499	0.00237484	2.62437
6	S6_19092658	19092658	A	G	0.249203	0.0447665	0.0147325	0.00237661	2.62404
14	S14_11922020	11922020	A	G	0.0796662	-0.0972609	0.0320123	0.00237965	2.62349
14	S14_11922030	11922030	A	G	0.0796662	-0.0972609	0.0320123	0.00237965	2.62349
14	S14_11922031	11922031	A	G	0.0796662	-0.0972609	0.0320123	0.00237965	2.62349
16	S16_20422649	20422649	A	G	0.1297	0.057727	0.0190003	0.00237978	2.62346
7	S7_24106921	24106921	A	G	0.23072	-0.0429632	0.0141462	0.00238877	2.62183
6	S6_18985484	18985484	A	G	0.257808	0.0446026	0.0146884	0.00239275	2.6211
14	S14_1660463	1660463	A	G	0.246017	-0.0452611	0.0149068	0.00239522	2.62065
14	S14_280130	280130	A	G	0.236456	-0.0410073	0.0135077	0.00239863	2.62004
14	S14_11589725	11589725	A	G	0.241236	0.0427369	0.0140788	0.00240095	2.61962
18	S18_488365	488365	A	G	0.32696	0.0395441	0.0130271	0.00240112	2.61959
6	S6_17602273	17602273	A	G	0.216699	0.0443382	0.0146082	0.00240418	2.61903
9	S9_24350429	24350429	A	G	0.489165	0.0370667	0.0122129	0.00240491	2.6189
15	S15_851434	851434	A	G	0.160931	0.0485698	0.0160047	0.00240754	2.61843
12	S12_25832154	25832154	A	G	0.362014	-0.0362401	0.0119445	0.00241301	2.61744
15	S15_2513968	2513968	A	G	0.235819	-0.0375538	0.0123829	0.00242372	2.61552
16	S16_21632391	21632391	G	A	0.495857	0.0298372	0.0098389	0.00242479	2.61533
11	S11_8078299	8078299	G	A	0.492033	-0.0387489	0.0127786	0.00242673	2.61498
2	S2_28551882	28551882	G	A	0.0755258	-0.0690972	0.0227902	0.00243031	2.61434
14	S14_2335228	2335228	A	G	0.230083	-0.0455716	0.0150379	0.00244193	2.61227
11	S11_11487062	11487062	G	A	0.420969	0.0347689	0.0114748	0.00244543	2.61164
11	S11_11487091	11487091	G	A	0.420969	0.0347689	0.0114748	0.00244543	2.61164
9	S9_22529979	22529979	G	A	0.166667	-0.0463653	0.0153025	0.00244622	2.6115
11	S11_25018022	25018022	A	G	0.147865	0.0503682	0.0166286	0.00245356	2.6102
1	S1_30750501	30750501	G	A	0.244742	-0.0471017	0.0155507	0.00245433	2.61007
15	S15_2504724	2504724	A	G	0.364245	0.0350953	0.0115903	0.00246185	2.60874
17	S17_11752728	11752728	A	G	0.421429	0.0453331	0.0149732	0.00246483	2.60821
9	S9_24421250	24421250	G	A	0.498407	-0.0367402	0.012142	0.00247917	2.60569
6	S6_19371558	19371558	G	A	0.328235	0.0298745	0.00987411	0.00248192	2.60521
6	S6_19371563	19371563	G	A	0.328235	0.0298745	0.00987411	0.00248192	2.60521
6	S6_19371575	19371575	G	A	0.328235	0.0298745	0.00987411	0.00248192	2.60521
6	S6_19371597	19371597	G	A	0.328235	0.0298745	0.00987411	0.00248192	2.60521
6	S6_19371598	19371598	G	A	0.328235	0.0298745	0.00987411	0.00248192	2.60521
17	S17_19186807	19186807	A	G	0.0869981	0.0540181	0.0178562	0.00248492	2.60469
16	S16_21632403	21632403	G	A	0.496176	0.0297972	0.00984981	0.00248507	2.60466
14	S14_13411081	13411081	A	G	0.201099	-0.0682104	0.0225495	0.002487	2.60432
16	S16_20433004	20433004	A	G	0.0560867	0.0828372	0.0274118	0.00251146	2.60007
13	S13_7472465	7472465	A	G	0.120778	-0.0549605	0.0181894	0.00251475	2.59951
16	S16_5552787	5552787	G	A	0.269917	-0.040206	0.0133104	0.00252239	2.59819
11	S11_6281470	6281470	A	G	0.2355	0.0441663	0.0146286	0.00253468	2.59608
16	S16_21846932	21846932	A	G	0.14659	0.0516119	0.0170959	0.00253634	2.59579
15	S15_2279488	2279488	A	G	0.138623	0.0524389	0.0173723	0.00254008	2.59515
12	S12_2476080	2476080	G	A	0.272467	0.0410641	0.0136047	0.00254141	2.59493
6	S6_19287756	19287756	G	A	0.352772	-0.0396176	0.0131277	0.00254566	2.5942
14	S14_2499356	2499356	A	G	0.21638	-0.045888	0.0152073	0.00254862	2.59369
11	S11_17378030	17378030	A	G	0.268961	0.0447651	0.0148368	0.00255146	2.59321
16	S16_22599836	22599836	G	A	0.287126	0.040008	0.0132656	0.00256206	2.59141
11	S11_6196211	6196211	A	G	0.0602294	0.0726419	0.024088	0.00256399	2.59108
14	S14_473308	473308	A	G	0.231995	-0.0451969	0.0149893	0.00256748	2.59049
9	S9_1667940	1667940	A	G	0.445825	0.032654	0.0108358	0.00258222	2.58801
11	S11_14878461	14878461	A	G	0.355641	0.0353391	0.0117335	0.0025969	2.58554
17	S17_19186677	19186677	G	A	0.349586	0.0325211	0.0107984	0.0025982	2.58533
17	S17_19190387	19190387	G	A	0.274379	0.0376691	0.0125097	0.00260216	2.58467
14	S14_21213198	21213198	G	A	0.232632	-0.0426669	0.0141747	0.00261185	2.58305
9	S9_21910314	21910314	A	G	0.262906	-0.0412276	0.0136976	0.00261377	2.58273
15	S15_2324697	2324697	G	A	0.209688	-0.0444408	0.0147654	0.00261422	2.58266
6	S6_17696163	17696163	A	G	0.220841	0.043344	0.0144074	0.00262578	2.58074
16	S16_4792314	4792314	A	G	0.0560867	-0.0771065	0.0256435	0.00263962	2.57846
15	S15_2303544	2303544	A	G	0.131294	-0.0545649	0.0181486	0.00264222	2.57803
15	S15_2303558	2303558	A	G	0.131294	-0.0545649	0.0181486	0.00264222	2.57803
15	S15_2303567	2303567	A	G	0.131294	-0.0545649	0.0181486	0.00264222	2.57803
11	S11_8373210	8373210	A	G	0.302103	0.0394303	0.013115	0.00264264	2.57796
7	S7_19795190	19795190	A	G	0.0627788	-0.0771416	0.0256586	0.00264302	2.5779
7	S7_19795196	19795196	A	G	0.0627788	-0.0771416	0.0256586	0.00264302	2.5779
8	S8_31789506	31789506	A	G	0.127788	-0.0558	0.018562	0.00264583	2.57744
17	S17_19477995	19477995	A	G	0.0521978	0.076291	0.0253799	0.00264742	2.57718
17	S17_19478007	19478007	A	G	0.0521978	0.076291	0.0253799	0.00264742	2.57718
1	S1_30560680	30560680	G	A	0.279796	-0.0436559	0.0145248	0.00265044	2.57668
14	S14_11707665	11707665	A	G	0.398024	0.0306751	0.0102092	0.00265888	2.5753
6	S6_18043855	18043855	G	A	0.229764	-0.0420734	0.0140038	0.00266093	2.57497
11	S11_25017938	25017938	A	G	0.147228	0.0498234	0.0165843	0.00266242	2.57472
11	S11_6569640	6569640	A	G	0.0752071	0.0673891	0.0224415	0.00267442	2.57277
6	S6_16839107	16839107	A	G	0.20905	0.0443315	0.0147661	0.00267999	2.57187
14	S14_2335017	2335017	A	G	0.212556	-0.0445317	0.0148376	0.00268856	2.57048
9	S9_21970328	21970328	A	G	0.197897	-0.0452693	0.0150863	0.00269373	2.56965
1	S1_25998447	25998447	A	G	0.0692308	0.0880959	0.0293663	0.00270074	2.56852
1	S1_29565777	29565777	A	G	0.067559	0.070503	0.0235035	0.00270258	2.56822
9	S9_7159262	7159262	A	G	0.33652	0.0420365	0.0140175	0.00270981	2.56706
14	S14_15826242	15826242	A	G	0.244742	0.0436287	0.0145486	0.00271025	2.56699
6	S6_5266144	5266144	G	A	0.0549451	-0.0977968	0.0326214	0.00271814	2.56573
4	S4_24645011	24645011	A	G	0.0933716	0.0658198	0.0219577	0.00272141	2.56521
6	S6_18871633	18871633	A	G	0.259401	0.0436446	0.0145651	0.00273081	2.56371
12	S12_3308676	3308676	A	G	0.162843	0.0506587	0.0169063	0.00273147	2.5636
16	S16_20450432	20450432	A	G	0.0564054	0.0815157	0.0272052	0.00273255	2.56343
16	S16_21904112	21904112	A	G	0.140217	0.0543727	0.0181471	0.00273349	2.56328
14	S14_563577	563577	A	G	0.239962	-0.043131	0.0143966	0.00273619	2.56285
14	S14_11586664	11586664	G	A	0.336201	-0.0391974	0.0130852	0.00273942	2.56234
9	S9_24574221	24574221	A	G	0.35819	0.0374868	0.0125234	0.00275931	2.5592
3	S3_22824783	22824783	G	A	0.170809	-0.050323	0.0168198	0.00277262	2.55711
15	S15_9885430	9885430	A	G	0.239006	-0.0464333	0.0155231	0.00277839	2.55621
15	S15_9885441	9885441	A	G	0.239006	-0.0464333	0.0155231	0.00277839	2.55621
14	S14_11174321	11174321	A	G	0.316125	-0.0364767	0.0121966	0.00278319	2.55546
2	S2_2297408	2297408	G	A	0.282345	0.0418046	0.0139826	0.00279193	2.5541
11	S11_8684939	8684939	A	G	0.0882728	0.0616085	0.0206083	0.00279441	2.55371
15	S15_647999	647999	A	G	0.172721	0.0468103	0.0156586	0.00279501	2.55362
6	S6_18974923	18974923	A	G	0.248885	0.0433846	0.0145158	0.00280084	2.55271
14	S14_648654	648654	A	G	0.243786	-0.0445696	0.0149149	0.00280577	2.55195
5	S5_24671370	24671370	A	G	0.308477	-0.0399686	0.0133766	0.00280863	2.55151
18	S18_8099299	8099299	G	A	0.371893	0.0375834	0.0125795	0.00281121	2.55111
1	S1_31095087	31095087	A	G	0.276928	-0.0426112	0.0142695	0.00282496	2.54899
12	S12_24925179	24925179	A	G	0.289675	-0.0341775	0.0114457	0.00282609	2.54881
11	S11_8366912	8366912	A	G	0.29573	0.0390707	0.0130951	0.0028486	2.54537
1	S1_17288790	17288790	G	A	0.292543	0.0348708	0.0116906	0.0028561	2.54423
8	S8_31622836	31622836	A	G	0.0634162	-0.0713596	0.023928	0.00286124	2.54345
8	S8_31622867	31622867	A	G	0.0634162	-0.0713596	0.023928	0.00286124	2.54345
7	S7_23685109	23685109	G	A	0.463352	0.0304279	0.0102035	0.0028627	2.54322
11	S11_1327736	1327736	A	G	0.285532	-0.0389985	0.0130783	0.00286439	2.54297
14	S14_14058659	14058659	A	G	0.200549	-0.0663652	0.0222702	0.00288243	2.54024
11	S11_7966739	7966739	A	G	0.0608668	0.0730569	0.0245321	0.00290126	2.53741
6	S6_19366236	19366236	A	G	0.228808	0.0446768	0.0150053	0.00290703	2.53655
6	S6_20213199	20213199	A	G	0.381134	0.0383116	0.0128711	0.00291514	2.53534
14	S14_21578661	21578661	G	A	0.253346	0.0412072	0.0138455	0.00291831	2.53487
11	S11_24860100	24860100	A	G	0.129382	0.0530248	0.0178227	0.00292861	2.53334
5	S5_24442511	24442511	A	G	0.363926	-0.0310101	0.0104238	0.00293043	2.53307
6	S6_16754614	16754614	A	G	0.21638	0.0432903	0.0145549	0.00293689	2.53211
15	S15_1252597	1252597	A	G	0.153601	0.0492039	0.0165445	0.00293903	2.5318
9	S9_23373330	23373330	G	A	0.297004	-0.0381513	0.0128294	0.00294189	2.53137
14	S14_1399495	1399495	A	G	0.218292	-0.0454035	0.0152749	0.00295453	2.52951
11	S11_14878464	14878464	A	G	0.384959	0.0355732	0.0119712	0.00296286	2.52829
6	S6_18550922	18550922	A	G	0.300829	-0.0386005	0.0129904	0.00296383	2.52815
6	S6_17596464	17596464	A	G	0.216061	0.0431902	0.0145358	0.00296543	2.52791
7	S7_23673327	23673327	G	A	0.377948	0.0342534	0.0115355	0.00298402	2.5252
9	S9_1816171	1816171	A	G	0.189611	0.0463907	0.0156261	0.0029898	2.52436
1	S1_25974358	25974358	A	G	0.0692308	0.0886205	0.0298652	0.00300382	2.52233
1	S1_32978016	32978016	G	A	0.443595	-0.038985	0.0131399	0.00300808	2.52171
15	S15_4971597	4971597	A	G	0.0809433	-0.0659994	0.0222461	0.00300931	2.52153
12	S12_7541087	7541087	G	A	0.338432	-0.0276953	0.00933537	0.00301007	2.52142
11	S11_17411573	17411573	A	G	0.268642	0.0436886	0.0147287	0.00301484	2.52074
9	S9_1868274	1868274	G	A	0.17782	-0.046422	0.0156575	0.00302847	2.51878
1	S1_29476208	29476208	A	G	0.0579987	0.0750423	0.0253137	0.00303183	2.5183
6	S6_17960977	17960977	G	A	0.292543	-0.0378104	0.0127545	0.00303194	2.51828
11	S11_14898503	14898503	A	G	0.293499	0.0386513	0.0130399	0.00303597	2.5177
6	S6_19223282	19223282	A	G	0.35341	0.0369735	0.0124765	0.00304222	2.51681
11	S11_12331011	12331011	A	G	0.106593	0.0629215	0.0212362	0.00304721	2.5161
6	S6_20208050	20208050	A	G	0.371574	0.0370539	0.0125065	0.00304877	2.51588
15	S15_101264	101264	A	G	0.157425	0.0479894	0.0162082	0.00306833	2.5131
2	S2_29113576	29113576	A	G	0.0934066	-0.0737366	0.0249044	0.00306859	2.51306
15	S15_43731	43731	A	G	0.175908	0.0459195	0.0155111	0.00307212	2.51256
6	S6_17684753	17684753	A	G	0.231039	0.0419559	0.0141769	0.0030819	2.51118
6	S6_18759841	18759841	A	G	0.252071	0.043671	0.0147577	0.0030844	2.51083
15	S15_694773	694773	A	G	0.173359	0.0460829	0.0155735	0.00308579	2.51063
8	S8_24462434	24462434	A	G	0.071383	0.0636077	0.0214987	0.00308964	2.51009
8	S8_24462457	24462457	A	G	0.071383	0.0636077	0.0214987	0.00308964	2.51009
1	S1_30458660	30458660	A	G	0.1058	-0.0611952	0.0206956	0.00310723	2.50763
14	S14_6221051	6221051	A	G	0.0622155	0.102582	0.0346974	0.00311168	2.50701
12	S12_27976014	27976014	G	A	0.210006	-0.043507	0.0147164	0.00311298	2.50682
6	S6_18513555	18513555	A	G	0.263544	-0.0408343	0.0138157	0.00312021	2.50582
12	S12_25832113	25832113	A	G	0.364563	-0.035343	0.011962	0.00313058	2.50438
7	S7_23685151	23685151	G	A	0.46399	0.0301424	0.0102043	0.00313795	2.50335
8	S8_20827296	20827296	G	A	0.242192	-0.0421934	0.0142857	0.00314152	2.50286
12	S12_3346288	3346288	A	G	0.168579	0.0489924	0.0166009	0.00316555	2.49955
9	S9_27444282	27444282	A	G	0.112291	-0.0794614	0.0269275	0.00316815	2.49919
9	S9_27444283	27444283	A	G	0.112291	-0.0794614	0.0269275	0.00316815	2.49919
11	S11_5032801	5032801	A	G	0.135118	0.0405338	0.013737	0.00317048	2.49887
9	S9_22418410	22418410	A	G	0.471638	0.030757	0.0104236	0.00317052	2.49887
11	S11_6281573	6281573	A	G	0.0736138	0.0674558	0.0228644	0.00317505	2.49825
4	S4_21524102	21524102	A	G	0.312938	-0.0320389	0.0108607	0.00317791	2.49786
6	S6_19375924	19375924	G	A	0.353091	-0.0391745	0.0132805	0.00317998	2.49758
11	S11_5233061	5233061	A	G	0.0720204	0.0680156	0.0230585	0.00318083	2.49746
10	S10_1046529	1046529	A	G	0.187912	0.0602844	0.020448	0.00319647	2.49533
3	S3_22826852	22826852	G	A	0.174315	-0.048415	0.0164276	0.00320693	2.49391
18	S18_1188900	1188900	G	A	0.424156	0.0348628	0.0118304	0.00320996	2.4935
9	S9_7159266	7159266	A	G	0.35341	0.0424728	0.0144139	0.00321236	2.49318
11	S11_14812802	14812802	A	G	0.239324	0.0412339	0.0139953	0.00321623	2.49265
14	S14_10429905	10429905	A	G	0.343212	-0.0357418	0.0121315	0.00321704	2.49254
9	S9_23389322	23389322	G	A	0.190886	-0.0439927	0.014935	0.00322315	2.49172
17	S17_11752583	11752583	A	G	0.498352	0.0460489	0.0156331	0.00322326	2.4917
9	S9_21970020	21970020	A	G	0.197578	-0.0445783	0.0151365	0.00322862	2.49098
13	S13_7227391	7227391	G	A	0.311345	-0.0397195	0.0134941	0.00324544	2.48873
12	S12_25832198	25832198	A	G	0.207776	-0.0431679	0.0146665	0.00324742	2.48846
15	S15_10550835	10550835	A	G	0.198215	-0.044928	0.0152651	0.00324849	2.48832
12	S12_28102849	28102849	A	G	0.153601	-0.0467475	0.0158848	0.00325149	2.48792
1	S1_29886068	29886068	A	G	0.451243	-0.0328341	0.0111584	0.00325537	2.4874
6	S6_15706966	15706966	A	G	0.214149	0.0428869	0.0145748	0.0032554	2.4874
15	S15_19461	19461	A	G	0.170172	0.0453525	0.015416	0.00326184	2.48654
15	S15_19518	19518	A	G	0.170172	0.0453525	0.015416	0.00326184	2.48654
15	S15_2683178	2683178	A	G	0.0592734	-0.0711162	0.0241772	0.00326673	2.48589
15	S15_2683231	2683231	A	G	0.0592734	-0.0711162	0.0241772	0.00326673	2.48589
16	S16_6790058	6790058	A	G	0.476737	-0.0315701	0.0107341	0.00327057	2.48538
14	S14_1330059	1330059	A	G	0.22116	-0.0444498	0.0151143	0.00327237	2.48514
14	S14_1330074	1330074	A	G	0.22116	-0.0444498	0.0151143	0.00327237	2.48514
6	S6_15893399	15893399	A	G	0.23072	0.0397737	0.0135254	0.00327506	2.48478
15	S15_11562715	11562715	A	G	0.424156	-0.0358343	0.0121924	0.00329204	2.48253
9	S9_1354262	1354262	A	G	0.18993	0.0382464	0.0130137	0.00329336	2.48236
9	S9_1354263	1354263	A	G	0.18993	0.0382464	0.0130137	0.00329336	2.48236
9	S9_24693921	24693921	A	G	0.344487	0.0365004	0.0124197	0.00329358	2.48233
14	S14_11694048	11694048	A	G	0.278203	0.0385988	0.0131439	0.00331806	2.47912
14	S14_11694081	11694081	A	G	0.278203	0.0385988	0.0131439	0.00331806	2.47912
6	S6_23118845	23118845	A	G	0.0965583	0.0575554	0.0195997	0.00331895	2.479
14	S14_648947	648947	A	G	0.243786	-0.0436504	0.0148655	0.00332103	2.47873
18	S18_398864	398864	A	G	0.324092	0.0384831	0.0131075	0.00332505	2.4782
15	S15_9885199	9885199	A	G	0.239962	-0.0449569	0.015317	0.00333434	2.47699
7	S7_23573824	23573824	A	G	0.442001	-0.0341585	0.0116384	0.00333564	2.47682
12	S12_142506	142506	A	G	0.191758	0.0595357	0.0202862	0.00333769	2.47655
16	S16_21804416	21804416	A	G	0.0933716	0.0534539	0.0182153	0.00334028	2.47622
14	S14_1663809	1663809	A	G	0.246017	-0.0437197	0.0148989	0.00334169	2.47603
18	S18_477929	477929	A	G	0.312938	0.0381315	0.0130089	0.00337668	2.47151
14	S14_11378269	11378269	G	A	0.330147	-0.0391837	0.013369	0.00337941	2.47116
14	S14_1705661	1705661	A	G	0.243786	-0.0437443	0.0149291	0.00338808	2.47005
7	S7_22768020	22768020	A	G	0.209341	0.0565106	0.0192865	0.00338889	2.46994
17	S17_14848684	14848684	A	G	0.336839	-0.0326382	0.0111405	0.00339296	2.46942
11	S11_831448	831448	A	G	0.152964	-0.0534166	0.0182354	0.00339748	2.46884
6	S6_19092824	19092824	A	G	0.248247	0.0432827	0.0147763	0.00339852	2.46871
11	S11_6305607	6305607	A	G	0.0717017	0.0672536	0.0229664	0.00340764	2.46755
11	S11_7238954	7238954	A	G	0.106756	0.0432364	0.0147668	0.00341206	2.46698
11	S11_7238972	7238972	A	G	0.106756	0.0432364	0.0147668	0.00341206	2.46698
9	S9_1785600	1785600	A	G	0.198534	0.0430154	0.0146914	0.00341216	2.46697
2	S2_27685610	27685610	A	G	0.124283	0.0462643	0.0158025	0.00341522	2.46658
8	S8_18600054	18600054	G	A	0.374761	0.0343736	0.0117416	0.00341703	2.46635
3	S3_28601628	28601628	A	G	0.164286	-0.0659893	0.0225468	0.00342508	2.46533
7	S7_5473385	5473385	A	G	0.471319	0.0321387	0.0109897	0.00345085	2.46207
9	S9_24685855	24685855	A	G	0.350223	0.0366633	0.0125369	0.00345095	2.46206
6	S6_20541897	20541897	A	G	0.100382	-0.0586125	0.0200454	0.00345573	2.46146
6	S6_15896670	15896670	A	G	0.194073	0.0434127	0.0148495	0.00346113	2.46078
6	S6_17723419	17723419	A	G	0.229764	0.0416701	0.014257	0.00346912	2.45978
12	S12_256932	256932	A	G	0.0975143	0.0604816	0.0207043	0.0034868	2.45757
6	S6_19181793	19181793	A	G	0.448693	-0.0417073	0.0142817	0.00349665	2.45635
1	S1_30499371	30499371	G	A	0.295411	-0.0353119	0.0120942	0.00350315	2.45554
15	S15_8970235	8970235	A	G	0.424725	-0.045465	0.0155744	0.00350911	2.4548
11	S11_17406249	17406249	A	G	0.267368	0.0430753	0.0147576	0.00351314	2.4543
5	S5_1544516	1544516	G	A	0.176923	0.0609497	0.0208814	0.00351327	2.45429
11	S11_8199383	8199383	A	G	0.0615041	0.0708921	0.02429	0.00351641	2.4539
15	S15_1016157	1016157	A	G	0.0869981	0.0542913	0.0186037	0.00351939	2.45353
9	S9_24373493	24373493	A	G	0.368388	0.0348949	0.0119598	0.00352631	2.45268
8	S8_32541428	32541428	G	A	0.146909	-0.0487768	0.0167181	0.00352737	2.45255
5	S5_10267982	10267982	G	A	0.166985	0.0447736	0.0153509	0.00353783	2.45126
14	S14_11586652	11586652	G	A	0.437221	-0.0352827	0.0120986	0.00354256	2.45068
11	S11_6578284	6578284	A	G	0.0739324	0.0660566	0.0226592	0.0035543	2.44925
11	S11_17917645	17917645	A	G	0.246654	0.045215	0.0155101	0.00355469	2.4492
11	S11_6729983	6729983	A	G	0.0771192	0.0647176	0.0222015	0.0035568	2.44894
6	S6_18135862	18135862	A	G	0.218929	0.0419584	0.0144092	0.00359224	2.44463
17	S17_23294057	23294057	A	G	0.36297	0.034641	0.0119016	0.00360721	2.44283
6	S6_17763849	17763849	A	G	0.250797	0.0409513	0.014071	0.0036105	2.44243
18	S18_9052273	9052273	A	G	0.340663	0.0382414	0.0131514	0.00364009	2.43889
1	S1_29301362	29301362	G	A	0.370618	-0.039538	0.0135975	0.00364051	2.43884
11	S11_1327718	1327718	A	G	0.27884	-0.0380334	0.0130816	0.00364461	2.43835
11	S11_6555907	6555907	A	G	0.0736138	0.0665938	0.0229054	0.00364526	2.43827
14	S14_1641892	1641892	A	G	0.242511	-0.0434129	0.0149326	0.00364611	2.43817
6	S6_18741303	18741303	A	G	0.3942	-0.0360797	0.0124106	0.00364715	2.43805
6	S6_18491732	18491732	A	G	0.216699	-0.0415799	0.0143045	0.00365186	2.43749
3	S3_23041103	23041103	G	A	0.151099	-0.0632837	0.0217743	0.00365678	2.4369
14	S14_1624061	1624061	A	G	0.246335	-0.0432603	0.0148862	0.00365997	2.43652
4	S4_21524101	21524101	A	G	0.31262	-0.0316043	0.0108773	0.00366627	2.43578
6	S6_17538460	17538460	A	G	0.217017	0.0420609	0.0144783	0.00367142	2.43517
6	S6_17781562	17781562	A	G	0.228808	0.0416822	0.0143494	0.00367469	2.43478
14	S14_11593006	11593006	G	A	0.419694	-0.0324829	0.0111857	0.00368454	2.43362
5	S5_24442520	24442520	A	G	0.357871	-0.030402	0.0104701	0.00368775	2.43324
15	S15_10199772	10199772	A	G	0.272467	-0.0366155	0.0126111	0.00369092	2.43287
9	S9_1857053	1857053	A	G	0.0519439	0.0749842	0.0258277	0.00369309	2.43261
6	S6_19069205	19069205	A	G	0.251753	0.0428114	0.0147473	0.00369611	2.43226
14	S14_1395384	1395384	A	G	0.248247	-0.0429019	0.0147788	0.0036968	2.43217
6	S6_18113110	18113110	A	G	0.218681	0.0530974	0.0182913	0.00369757	2.43208
6	S6_13139816	13139816	A	G	0.349586	0.0371157	0.0127859	0.0036977	2.43207
16	S16_21182106	21182106	G	A	0.204589	0.035054	0.012077	0.00370149	2.43162
16	S16_3841137	3841137	G	A	0.116316	-0.054093	0.0186434	0.00371438	2.43011
11	S11_6568395	6568395	A	G	0.0777565	0.0645926	0.0222622	0.00371449	2.4301
15	S15_2688192	2688192	A	G	0.0627788	-0.0686876	0.0236779	0.00372077	2.42937
18	S18_346435	346435	A	G	0.322817	0.0380163	0.0131089	0.00373117	2.42815
6	S6_18148444	18148444	A	G	0.216061	-0.0408437	0.0140869	0.00373852	2.4273
12	S12_28090088	28090088	G	A	0.396431	-0.0363846	0.0125512	0.00374482	2.42657
11	S11_20382178	20382178	G	A	0.420331	0.0349026	0.0120417	0.0037498	2.42599
11	S11_14769697	14769697	A	G	0.306593	0.0463085	0.0159773	0.00375087	2.42587
14	S14_10421527	10421527	A	G	0.310707	-0.0366237	0.0126396	0.0037609	2.42471
14	S14_10421545	10421545	A	G	0.310707	-0.0366237	0.0126396	0.0037609	2.42471
14	S14_10421571	10421571	A	G	0.310707	-0.0366237	0.0126396	0.0037609	2.42471
9	S9_21970282	21970282	A	G	0.198534	-0.0436051	0.0150494	0.00376203	2.42458
9	S9_118443	118443	G	A	0.337157	0.0399944	0.0138047	0.00376558	2.42417
6	S6_18955011	18955011	A	G	0.254302	0.0414537	0.0143116	0.00377337	2.42327
6	S6_18955038	18955038	A	G	0.254302	0.0414537	0.0143116	0.00377337	2.42327
6	S6_19161471	19161471	A	G	0.369662	0.0382122	0.0131967	0.00378466	2.42197
8	S8_2607764	2607764	A	G	0.161568	0.0476734	0.0164644	0.00378504	2.42193
12	S12_26917388	26917388	A	G	0.346399	-0.0390147	0.0134781	0.0037954	2.42074
9	S9_1816169	1816169	G	A	0.171128	-0.0456335	0.015765	0.00379631	2.42064
16	S16_3839538	3839538	G	A	0.115679	-0.0544067	0.0187977	0.00379973	2.42025
9	S9_22985034	22985034	A	G	0.212237	-0.0415606	0.014367	0.00381841	2.41812
15	S15_9885227	9885227	A	G	0.239643	-0.0442497	0.0153021	0.00383108	2.41668
14	S14_10943055	10943055	A	G	0.352135	0.0315473	0.0109096	0.00383149	2.41663
15	S15_10809014	10809014	A	G	0.183875	-0.0489013	0.0169142	0.00383841	2.41585
14	S14_11235599	11235599	G	A	0.298917	0.0405444	0.0140246	0.00384076	2.41558
14	S14_10511674	10511674	A	G	0.481517	0.0324972	0.0112435	0.00384861	2.4147
14	S14_10511679	10511679	A	G	0.481517	0.0324972	0.0112435	0.00384861	2.4147
14	S14_10511712	10511712	A	G	0.481517	0.0324972	0.0112435	0.00384861	2.4147
8	S8_32551719	32551719	G	A	0.150096	-0.0481756	0.0166706	0.00385409	2.41408
6	S6_18759607	18759607	A	G	0.254939	0.0425806	0.0147372	0.00386062	2.41334
6	S6_18755990	18755990	A	G	0.254621	0.0425281	0.0147219	0.00386756	2.41256
8	S8_24773941	24773941	A	G	0.0791209	0.0834591	0.0288951	0.00387267	2.41199
6	S6_18887843	18887843	A	G	0.255895	0.0425025	0.0147195	0.00388306	2.41083
3	S3_27322547	27322547	A	G	0.191758	-0.0546986	0.0189454	0.00388726	2.41036
1	S1_25926973	25926973	A	G	0.0611855	0.0732201	0.0253624	0.00388988	2.41006
2	S2_14348012	14348012	G	A	0.0787126	-0.0636472	0.0220466	0.00389006	2.41004
2	S2_2809092	2809092	G	A	0.499044	0.0336211	0.0116484	0.00389762	2.4092
3	S3_16412821	16412821	G	A	0.267033	-0.0518929	0.0179834	0.00390675	2.40818
16	S16_5548629	5548629	G	A	0.224347	-0.0394338	0.0136666	0.00390898	2.40794
13	S13_25058083	25058083	A	G	0.0714286	0.0629122	0.0218043	0.00391034	2.40779
15	S15_636517	636517	A	G	0.223709	0.0409664	0.0141987	0.00391142	2.40767
9	S9_8819738	8819738	A	G	0.48789	0.116902	0.0405359	0.00392762	2.40587
18	S18_6213390	6213390	A	G	0.31485	-0.0413434	0.0143418	0.00394245	2.40423
16	S16_20771728	20771728	G	A	0.441683	0.0336468	0.0116722	0.00394366	2.4041
16	S16_21317361	21317361	G	A	0.492352	0.0341092	0.0118345	0.00394928	2.40348
11	S11_9374011	9374011	A	G	0.0691523	0.0621129	0.0215572	0.00396028	2.40227
6	S6_7933110	7933110	A	G	0.409178	0.0334634	0.0116146	0.00396211	2.40207
7	S7_23673326	23673326	G	A	0.37508	0.0339633	0.0117889	0.00396482	2.40178
14	S14_1455991	1455991	A	G	0.245061	-0.0431096	0.0149683	0.0039759	2.40056
4	S4_21736575	21736575	A	G	0.25972	-0.0390662	0.0135649	0.00397748	2.40039
2	S2_5800448	5800448	A	G	0.166484	-0.0618579	0.0214805	0.00398022	2.40009
11	S11_6290857	6290857	A	G	0.0742511	0.0658533	0.022868	0.00398037	2.40008
11	S11_5496917	5496917	A	G	0.0637349	0.066763	0.0231842	0.00398088	2.40002
13	S13_4870098	4870098	A	G	0.130656	-0.0477184	0.0165734	0.00398669	2.39939
11	S11_5550810	5550810	A	G	0.069471	0.0664481	0.0230836	0.0039946	2.39853
15	S15_2303109	2303109	A	G	0.141173	0.0498812	0.0173312	0.00400059	2.39788
15	S15_2386320	2386320	A	G	0.0522626	-0.0755945	0.0262771	0.00401701	2.3961
6	S6_17054856	17054856	A	G	0.216699	0.042135	0.0146538	0.00403556	2.3941
6	S6_20614209	20614209	A	G	0.107075	-0.0564257	0.0196304	0.00404786	2.39277
18	S18_428310	428310	A	G	0.325048	0.0377629	0.0131385	0.00405013	2.39253
15	S15_1671481	1671481	A	G	0.119503	-0.0532022	0.0185149	0.00405986	2.39149
2	S2_1403736	1403736	G	A	0.277247	-0.0383593	0.0133544	0.00407346	2.39004
6	S6_19153005	19153005	A	G	0.216699	-0.0419576	0.0146075	0.00407445	2.38993
6	S6_15244246	15244246	A	G	0.218929	0.0417095	0.0145226	0.00407836	2.38951
16	S16_5576906	5576906	G	A	0.286807	-0.0392891	0.0136807	0.00408054	2.38928
6	S6_20563865	20563865	G	A	0.334289	-0.0346334	0.01206	0.00408186	2.38914
16	S16_21799493	21799493	A	G	0.357234	-0.0353723	0.0123182	0.00408461	2.38885
14	S14_433465	433465	A	G	0.230402	-0.0431877	0.0150403	0.00408575	2.38873
15	S15_2449551	2449551	A	G	0.0525813	-0.0750304	0.0261338	0.00409159	2.38811
17	S17_19189855	19189855	G	A	0.243149	0.0397817	0.0138575	0.00409467	2.38778
14	S14_20043484	20043484	G	A	0.311982	-0.0355904	0.0124009	0.00410489	2.3867
16	S16_21804373	21804373	A	G	0.0946463	0.0519592	0.0181089	0.0041144	2.38569
15	S15_2818557	2818557	A	G	0.0637349	-0.0661608	0.023063	0.00412156	2.38494
14	S14_11610060	11610060	A	G	0.266093	0.0403338	0.0140614	0.00412536	2.38454
2	S2_31280166	31280166	A	G	0.269598	0.0370454	0.0129155	0.00412693	2.38437
15	S15_2370579	2370579	A	G	0.0519439	-0.0755083	0.0263284	0.00413143	2.3839
2	S2_29373120	29373120	A	G	0.260357	0.0322072	0.0112302	0.00413196	2.38384
9	S9_23170665	23170665	A	G	0.0796686	0.0637045	0.0222151	0.00413566	2.38346
13	S13_7197171	7197171	A	G	0.311982	-0.0385452	0.0134421	0.00413735	2.38328
8	S8_33830325	33830325	A	G	0.0570427	-0.0769018	0.0268283	0.00415119	2.38183
15	S15_11659167	11659167	G	A	0.278521	0.0376216	0.0131296	0.0041647	2.38042
14	S14_21927127	21927127	A	G	0.184512	-0.0430847	0.0150412	0.00417745	2.37909
14	S14_1640153	1640153	A	G	0.244742	-0.0425721	0.0148623	0.00417769	2.37906
7	S7_24276353	24276353	A	G	0.241555	-0.0393599	0.0137421	0.00418087	2.37873
7	S7_25174504	25174504	G	A	0.285214	0.0316889	0.0110669	0.00419118	2.37766
6	S6_1830067	1830067	G	A	0.356597	0.0350865	0.0122536	0.00419177	2.3776
6	S6_17601438	17601438	A	G	0.286488	0.037923	0.0132479	0.00420227	2.37652
2	S2_32152274	32152274	A	G	0.149458	0.0395494	0.0138194	0.00421157	2.37556
11	S11_6097465	6097465	A	G	0.0618228	0.0694182	0.0242585	0.00421511	2.37519
6	S6_18567802	18567802	A	G	0.296048	0.0361227	0.0126272	0.00422703	2.37396
8	S8_33307521	33307521	A	G	0.0573614	-0.0765145	0.0267494	0.00423085	2.37357
6	S6_9111380	9111380	G	A	0.207776	-0.0424541	0.014842	0.00423098	2.37356
11	S11_14598469	14598469	A	G	0.225303	0.0381964	0.0133536	0.0042313	2.37353
6	S6_18850388	18850388	A	G	0.256214	0.0420052	0.0146929	0.00425157	2.37145
7	S7_7354912	7354912	A	G	0.234615	-0.0557257	0.019494	0.00425497	2.3711
10	S10_23084953	23084953	A	G	0.211281	0.0405715	0.0142015	0.00427882	2.36868
16	S16_5550808	5550808	G	A	0.234863	-0.038611	0.0135182	0.00428703	2.36784
6	S6_18152266	18152266	A	G	0.215743	-0.0401922	0.0140788	0.0043064	2.36589
17	S17_19180580	19180580	G	A	0.244742	0.0393849	0.0138007	0.00431945	2.36457
13	S13_7574393	7574393	A	G	0.0885915	-0.0613183	0.021487	0.00432072	2.36444
6	S6_19248626	19248626	A	G	0.095921	0.053562	0.0187701	0.0043229	2.36422
11	S11_7202505	7202505	A	G	0.156469	0.0364533	0.0127772	0.00433087	2.36342
6	S6_18746425	18746425	A	G	0.256851	0.0415991	0.0145829	0.00433644	2.36287
16	S16_20771727	20771727	G	A	0.441045	0.033227	0.0116486	0.00433854	2.36266
9	S9_22740899	22740899	G	A	0.409178	-0.0365045	0.012803	0.00435484	2.36103
1	S1_20956326	20956326	A	G	0.166029	-0.0453344	0.0159009	0.00435734	2.36078
7	S7_24113422	24113422	A	G	0.297004	-0.0378012	0.01326	0.00436135	2.36038
6	S6_19371549	19371549	A	G	0.304334	0.0287561	0.0100876	0.00436325	2.36019
15	S15_2710935	2710935	A	G	0.0579987	-0.0704865	0.0247282	0.00436568	2.35995
9	S9_16655158	16655158	A	G	0.378585	-0.0332397	0.0116627	0.00437065	2.35945
6	S6_17697249	17697249	A	G	0.212874	0.0399656	0.0140264	0.00438143	2.35838
11	S11_6515730	6515730	A	G	0.0771192	0.0628537	0.0220615	0.00438539	2.35799
16	S16_3693510	3693510	G	A	0.11536	-0.0538148	0.018891	0.00438975	2.35756
9	S9_24248435	24248435	A	G	0.332059	0.0368966	0.0129545	0.00439723	2.35682
15	S15_1091082	1091082	A	G	0.0637349	0.0683174	0.0239906	0.00440403	2.35615
15	S15_1091085	1091085	A	G	0.0637349	0.0683174	0.0239906	0.00440403	2.35615
11	S11_6395188	6395188	A	G	0.213512	0.0399509	0.014031	0.00440863	2.3557
3	S3_22827769	22827769	G	A	0.174315	-0.0454611	0.0159704	0.00441918	2.35466
3	S3_22827770	22827770	G	A	0.174315	-0.0454611	0.0159704	0.00441918	2.35466
18	S18_1181212	1181212	G	A	0.346399	-0.0351231	0.01234	0.00442332	2.35425
15	S15_1293207	1293207	G	A	0.12492	-0.0516258	0.0181386	0.00442455	2.35413
15	S15_10292991	10292991	A	G	0.126195	-0.0532691	0.0187233	0.00444017	2.3526
15	S15_10293008	10293008	A	G	0.126195	-0.0532691	0.0187233	0.00444017	2.3526
15	S15_10581353	10581353	A	G	0.212874	-0.0426018	0.0149777	0.00445009	2.35163
9	S9_23170365	23170365	G	A	0.239006	-0.0394605	0.0138746	0.00445395	2.35125
7	S7_7354906	7354906	A	G	0.236813	-0.0553093	0.0194472	0.00445411	2.35124
14	S14_20844124	20844124	A	G	0.213193	-0.0390784	0.0137414	0.00445718	2.35094
12	S12_2374805	2374805	A	G	0.241555	0.0411446	0.0144682	0.00445786	2.35087
6	S6_15177878	15177878	A	G	0.215424	0.0414978	0.0145944	0.00446336	2.35034
6	S6_19300602	19300602	A	G	0.132887	0.0420155	0.0147813	0.00447636	2.34907
6	S6_15584802	15584802	G	A	0.483429	-0.0317321	0.011165	0.00448188	2.34854
16	S16_3839643	3839643	G	A	0.116316	-0.0533035	0.0187605	0.00449358	2.34741
15	S15_9770804	9770804	A	G	0.237094	-0.0458258	0.0161307	0.00449848	2.34693
1	S1_20890203	20890203	G	A	0.157425	-0.0423482	0.0149096	0.00450681	2.34613
13	S13_8986111	8986111	A	G	0.265456	-0.0400686	0.0141085	0.00451099	2.34573
11	S11_14326092	14326092	A	G	0.0933716	0.0477102	0.0168023	0.00451847	2.34501
14	S14_11580765	11580765	A	G	0.328235	0.0379361	0.0133637	0.00452916	2.34398
14	S14_1410053	1410053	A	G	0.248885	-0.0424742	0.0149635	0.0045324	2.34367
6	S6_15584803	15584803	G	A	0.484066	-0.0316593	0.011154	0.00453432	2.34349
14	S14_498269	498269	A	G	0.218929	-0.0445211	0.0156858	0.0045355	2.34337
14	S14_2501371	2501371	A	G	0.215934	-0.0600834	0.0211707	0.00453913	2.34303
6	S6_17971209	17971209	G	A	0.270873	-0.0368596	0.0129913	0.0045503	2.34196
6	S6_17971215	17971215	G	A	0.270873	-0.0368596	0.0129913	0.0045503	2.34196
6	S6_17971244	17971244	G	A	0.270873	-0.0368596	0.0129913	0.0045503	2.34196
14	S14_1633235	1633235	A	G	0.244742	-0.0425269	0.0149894	0.00455214	2.34178
16	S16_17141567	17141567	G	A	0.206182	0.0408078	0.0143871	0.00456225	2.34082
15	S15_7300713	7300713	A	G	0.282983	0.0324937	0.0114577	0.00456852	2.34022
18	S18_2933936	2933936	A	G	0.0583174	0.0710221	0.0250464	0.00457363	2.33974
8	S8_33823898	33823898	A	G	0.0579987	-0.0759629	0.0267975	0.00458691	2.33848
8	S8_1873577	1873577	A	G	0.483748	0.0347959	0.0122751	0.00458747	2.33843
14	S14_1733854	1733854	A	G	0.246017	-0.0423863	0.014954	0.00459056	2.33813
6	S6_7933133	7933133	A	G	0.408859	0.0329235	0.0116172	0.00459644	2.33758
8	S8_31769776	31769776	G	A	0.134162	-0.051001	0.0180002	0.00460617	2.33666
7	S7_23582630	23582630	A	G	0.306883	0.0352781	0.0124523	0.00461052	2.33625
15	S15_851385	851385	A	G	0.155194	0.0468799	0.0165513	0.00462014	2.33534
14	S14_20022819	20022819	G	A	0.242511	-0.0395518	0.0139649	0.00462239	2.33513
10	S10_1056476	1056476	A	G	0.382409	0.0306661	0.0108277	0.00462304	2.33507
14	S14_21169815	21169815	A	G	0.220523	-0.0406467	0.014352	0.00462386	2.335
14	S14_531480	531480	A	G	0.233588	-0.0425678	0.0150346	0.00463569	2.33389
8	S8_32169105	32169105	G	A	0.0984704	-0.0459067	0.0162154	0.00463955	2.33352
17	S17_19194749	19194749	A	G	0.320905	-0.0366827	0.0129584	0.0046431	2.33319
18	S18_892068	892068	A	G	0.462396	0.0357871	0.012644	0.00464959	2.33259
6	S6_16935054	16935054	A	G	0.217973	0.0413164	0.0145989	0.00465339	2.33223
15	S15_1169963	1169963	A	G	0.151648	0.0590131	0.0208568	0.00466301	2.33133
9	S9_23400543	23400543	G	A	0.191205	-0.0422028	0.0149177	0.0046687	2.3308
5	S5_24540743	24540743	A	G	0.327279	-0.0370641	0.0131015	0.00466943	2.33074
1	S1_25926456	25926456	A	G	0.0611855	0.071752	0.0253664	0.00467478	2.33024
1	S1_30640568	30640568	G	A	0.31007	-0.039505	0.0139668	0.00467686	2.33005
11	S11_10793562	10793562	G	A	0.313736	-0.0527305	0.0186436	0.004679	2.32985
9	S9_1725524	1725524	A	G	0.185714	0.055328	0.0195637	0.00468252	2.32952
15	S15_4743584	4743584	A	G	0.0579987	-0.0702985	0.0248703	0.00470439	2.3275
15	S15_4743614	4743614	A	G	0.0579987	-0.0702985	0.0248703	0.00470439	2.3275
6	S6_18734857	18734857	A	G	0.464627	0.0323225	0.0114356	0.00470628	2.32732
14	S14_2265458	2265458	G	A	0.403642	0.0561955	0.0198844	0.00471167	2.32683
11	S11_14598437	14598437	A	G	0.224347	0.0378478	0.0133923	0.00471189	2.3268
6	S6_14235448	14235448	A	G	0.216699	0.0411323	0.0145575	0.00472075	2.32599
11	S11_6255463	6255463	A	G	0.0736138	0.0645522	0.0228471	0.00472219	2.32586
6	S6_15584460	15584460	A	G	0.220841	0.0405889	0.0143658	0.00472239	2.32584
1	S1_20956730	20956730	A	G	0.166348	-0.0449155	0.0158988	0.00472689	2.32542
6	S6_8683867	8683867	G	A	0.460803	0.0293516	0.0103972	0.00475737	2.32263
7	S7_24106930	24106930	A	G	0.241236	-0.0392071	0.0138889	0.00475908	2.32248
16	S16_5548643	5548643	G	A	0.227533	-0.0381467	0.0135134	0.00475942	2.32245
6	S6_24613266	24613266	A	G	0.379222	0.0377406	0.0133752	0.00477734	2.32081
3	S3_22814678	22814678	A	G	0.163161	-0.0464571	0.0164664	0.0047826	2.32034
8	S8_27240796	27240796	A	G	0.0764818	-0.0624253	0.0221279	0.00478566	2.32006
14	S14_2945121	2945121	A	G	0.378266	-0.0397584	0.0140931	0.00478568	2.32006
11	S11_5585408	5585408	A	G	0.0818993	0.0612577	0.0217149	0.00478747	2.31989
16	S16_21269718	21269718	G	A	0.155832	0.0401502	0.0142374	0.00480152	2.31862
16	S16_21269747	21269747	G	A	0.155832	0.0401502	0.0142374	0.00480152	2.31862
7	S7_5473580	5473580	A	G	0.457935	0.03313	0.0117506	0.00481074	2.31779
11	S11_6538841	6538841	A	G	0.0783939	0.0624461	0.0221494	0.00481258	2.31762
10	S10_890901	890901	A	G	0.0630975	0.0695255	0.0246632	0.00481743	2.31718
14	S14_2923963	2923963	A	G	0.269598	-0.0357814	0.0126945	0.00482261	2.31672
14	S14_2923964	2923964	A	G	0.269598	-0.0357814	0.0126945	0.00482261	2.31672
14	S14_2923967	2923967	A	G	0.269598	-0.0357814	0.0126945	0.00482261	2.31672
14	S14_2923969	2923969	A	G	0.269598	-0.0357814	0.0126945	0.00482261	2.31672
6	S6_17475315	17475315	A	G	0.216699	0.0409124	0.0145159	0.00482572	2.31644
15	S15_848637	848637	A	G	0.148502	0.0467491	0.016587	0.00482611	2.3164
10	S10_23084955	23084955	A	G	0.209369	0.0401586	0.0142502	0.0048308	2.31598
8	S8_28121766	28121766	A	G	0.155194	0.0464306	0.0164776	0.00483546	2.31556
9	S9_24263949	24263949	A	G	0.373168	0.0345331	0.0122574	0.00484269	2.31491
4	S4_26470561	26470561	A	G	0.326322	-0.0354622	0.0125888	0.0048479	2.31445
6	S6_19300598	19300598	A	G	0.133843	0.0415742	0.0147596	0.00485099	2.31417
1	S1_25952274	25952274	A	G	0.0618228	0.0704852	0.0250308	0.00486349	2.31305
9	S9_385360	385360	G	A	0.358827	0.0375141	0.0133236	0.00486846	2.31261
3	S3_24990933	24990933	A	G	0.357143	-0.0450694	0.0160087	0.00487304	2.3122
8	S8_28019993	28019993	A	G	0.15137	0.0472245	0.0167749	0.00487487	2.31204
15	S15_1558242	1558242	G	A	0.234544	-0.0380246	0.0135079	0.00487805	2.31175
6	S6_18959499	18959499	A	G	0.444232	0.0362678	0.0128894	0.00489638	2.31012
6	S6_18548289	18548289	A	G	0.20905	0.039819	0.0141545	0.00490543	2.30932
6	S6_18548296	18548296	A	G	0.20905	0.039819	0.0141545	0.00490543	2.30932
11	S11_6555912	6555912	A	G	0.0739324	0.0642695	0.0228485	0.00491034	2.30889
3	S3_22825924	22825924	G	A	0.174634	-0.0461475	0.0164061	0.00491087	2.30884
13	S13_7454303	7454303	A	G	0.140535	-0.0452696	0.0160946	0.00491238	2.30871
8	S8_33411687	33411687	A	G	0.0576801	-0.0744134	0.0264602	0.0049193	2.3081
12	S12_2473660	2473660	G	A	0.22594	0.0407398	0.0144885	0.00492544	2.30755
6	S6_17863644	17863644	A	G	0.381134	-0.033927	0.0120671	0.0049307	2.30709
2	S2_16411434	16411434	A	G	0.0637349	0.0622443	0.0221392	0.00493108	2.30706
2	S2_16411450	16411450	A	G	0.0637349	0.0622443	0.0221392	0.00493108	2.30706
8	S8_31810731	31810731	A	G	0.130019	-0.0510049	0.0181448	0.00493889	2.30637
6	S6_18755339	18755339	A	G	0.253983	0.0413657	0.0147182	0.00494624	2.30572
8	S8_31990000	31990000	A	G	0.0643722	-0.0704641	0.02508	0.0049607	2.30446
3	S3_26404978	26404978	G	A	0.415551	0.030345	0.0108017	0.00496529	2.30406
2	S2_29113350	29113350	A	G	0.0634162	-0.0729171	0.0259656	0.00498156	2.30263
2	S2_29113352	29113352	A	G	0.0634162	-0.0729171	0.0259656	0.00498156	2.30263
6	S6_18974901	18974901	A	G	0.302103	0.0369716	0.0131701	0.00499669	2.30132
3	S3_28602060	28602060	A	G	0.163187	-0.063807	0.0227316	0.00500096	2.30095
6	S6_7738615	7738615	A	G	0.166484	-0.0589204	0.0209983	0.00501665	2.29959
8	S8_18600063	18600063	G	A	0.374442	0.03288	0.0117192	0.00502163	2.29916
9	S9_21983014	21983014	A	G	0.197897	-0.042531	0.0151595	0.00502267	2.29907
8	S8_14601123	14601123	A	G	0.0769231	0.0796933	0.028412	0.00503293	2.29818
16	S16_20870332	20870332	G	A	0.281708	0.0329216	0.0117406	0.00504585	2.29707
16	S16_20870355	20870355	G	A	0.281708	0.0329216	0.0117406	0.00504585	2.29707
1	S1_30568115	30568115	G	A	0.374761	-0.0365878	0.0130512	0.00505681	2.29612
11	S11_5283484	5283484	A	G	0.119822	0.0396554	0.0141472	0.00506202	2.29568
11	S11_5345830	5345830	G	A	0.243786	0.0382849	0.0136589	0.00506403	2.2955
12	S12_27528232	27528232	A	G	0.267582	0.0525093	0.0187389	0.00507636	2.29445
10	S10_11461119	11461119	A	G	0.137349	-0.046614	0.0166367	0.0050805	2.29409
10	S10_11461160	11461160	A	G	0.137349	-0.046614	0.0166367	0.0050805	2.29409
6	S6_14630643	14630643	A	G	0.217336	0.0405922	0.0144881	0.0050825	2.29392
6	S6_18432647	18432647	A	G	0.332377	0.0359279	0.0128234	0.00508254	2.29392
6	S6_18432658	18432658	A	G	0.332377	0.0359279	0.0128234	0.00508254	2.29392
12	S12_25858443	25858443	A	G	0.211281	-0.0400028	0.0142779	0.00508278	2.2939
11	S11_6196215	6196215	A	G	0.0589547	0.0679985	0.0242719	0.00508615	2.29361
15	S15_957190	957190	A	G	0.0564054	-0.0687475	0.0245403	0.00508798	2.29345
15	S15_957191	957191	A	G	0.0564054	-0.0687475	0.0245403	0.00508798	2.29345
11	S11_7157025	7157025	A	G	0.0879541	0.0585918	0.0209186	0.00509537	2.29282
16	S16_5823816	5823816	A	G	0.0554493	0.0775043	0.0276713	0.00509622	2.29275
11	S11_6867336	6867336	A	G	0.305927	0.0327892	0.0117069	0.00509684	2.2927
18	S18_989684	989684	G	A	0.364245	0.0345949	0.0123534	0.00510327	2.29215
9	S9_1790648	1790648	A	G	0.22594	0.0360944	0.0128889	0.00510373	2.29211
14	S14_523027	523027	A	G	0.293818	-0.0316982	0.0113194	0.00510499	2.29201
14	S14_523031	523031	A	G	0.293818	-0.0316982	0.0113194	0.00510499	2.29201
14	S14_523035	523035	A	G	0.293818	-0.0316982	0.0113194	0.00510499	2.29201
14	S14_523041	523041	A	G	0.293818	-0.0316982	0.0113194	0.00510499	2.29201
1	S1_29383043	29383043	A	G	0.138942	-0.0503847	0.0179929	0.00510635	2.29189
1	S1_29383044	29383044	A	G	0.138942	-0.0503847	0.0179929	0.00510635	2.29189
15	S15_11650479	11650479	G	A	0.339388	0.0353939	0.0126411	0.00511182	2.29142
6	S6_17776691	17776691	A	G	0.199809	0.038569	0.013776	0.00511473	2.29118
15	S15_470608	470608	A	G	0.159018	0.0469259	0.016762	0.00511737	2.29095
8	S8_33846080	33846080	A	G	0.0570427	-0.0751466	0.0268427	0.00511785	2.29091
11	S11_6867356	6867356	A	G	0.338751	0.0347274	0.0124079	0.00512897	2.28997
14	S14_11742577	11742577	A	G	0.339388	0.0367732	0.0131393	0.00513064	2.28983
11	S11_8257047	8257047	A	G	0.153282	-0.046757	0.0167083	0.00513507	2.28945
8	S8_32263467	32263467	G	A	0.0971957	-0.0452599	0.0161785	0.0051493	2.28825
8	S8_32263468	32263468	G	A	0.0971957	-0.0452599	0.0161785	0.0051493	2.28825
2	S2_15147814	15147814	G	A	0.339707	0.03387	0.0121086	0.00515485	2.28778
9	S9_23422694	23422694	A	G	0.0834927	0.0607189	0.0217077	0.00515621	2.28767
1	S1_26444056	26444056	A	G	0.0681963	0.0532694	0.0190486	0.0051658	2.28686
11	S11_8296885	8296885	A	G	0.183875	-0.0374822	0.0134055	0.00517336	2.28623
15	S15_885876	885876	A	G	0.159018	0.0458938	0.0164252	0.00520435	2.28363
14	S14_523036	523036	A	G	0.293499	-0.0316142	0.0113171	0.00521418	2.28281
7	S7_23685147	23685147	G	A	0.438815	0.0283229	0.010142	0.00522793	2.28167
12	S12_26942278	26942278	A	G	0.211281	-0.0406073	0.0145415	0.00522994	2.2815
3	S3_7923107	7923107	A	G	0.149458	-0.0489023	0.0175143	0.00523613	2.28099
6	S6_19068637	19068637	A	G	0.251434	0.0412403	0.0147726	0.00524339	2.28039
2	S2_1281110	1281110	A	G	0.249203	-0.0396446	0.0142026	0.00524882	2.27994
16	S16_4698572	4698572	A	G	0.314532	-0.0368083	0.0131869	0.00524997	2.27984
16	S16_4698574	4698574	A	G	0.314532	-0.0368083	0.0131869	0.00524997	2.27984
16	S16_4698602	4698602	A	G	0.314532	-0.0368083	0.0131869	0.00524997	2.27984
16	S16_5457319	5457319	G	A	0.307521	-0.0356961	0.0127887	0.00525083	2.27977
11	S11_24823863	24823863	A	G	0.129382	0.0496978	0.0178057	0.00525252	2.27963
9	S9_1790630	1790630	G	A	0.226259	0.0359344	0.0128768	0.0052606	2.27896
8	S8_18264745	18264745	G	A	0.425275	0.042369	0.0151883	0.00527755	2.27757
11	S11_14518052	14518052	A	G	0.361695	0.0348375	0.012492	0.00529057	2.2765
6	S6_18122605	18122605	A	G	0.326322	-0.0352732	0.0126498	0.00529631	2.27603
7	S7_5927102	5927102	G	A	0.445604	-0.045202	0.0162161	0.00531196	2.27475
6	S6_17245183	17245183	A	G	0.207776	0.0403937	0.0144941	0.00532129	2.27398
6	S6_15876200	15876200	G	A	0.339069	-0.0295761	0.0106164	0.00533824	2.2726
16	S16_21683118	21683118	A	G	0.352772	-0.0344774	0.012377	0.0053428	2.27223
9	S9_23373120	23373120	G	A	0.294774	-0.0358231	0.0128641	0.00535722	2.27106
8	S8_14588167	14588167	A	G	0.101976	0.0480335	0.0172545	0.00537218	2.26985
14	S14_24117975	24117975	A	G	0.423518	-0.0320306	0.0115073	0.00537761	2.26941
1	S1_29561456	29561456	A	G	0.128744	0.0488364	0.0175465	0.00538177	2.26907
11	S11_9044327	9044327	G	A	0.332059	0.0356002	0.0127946	0.005395	2.26801
11	S11_8165852	8165852	A	G	0.464946	-0.0276419	0.00993799	0.00541182	2.26666
15	S15_101713	101713	A	G	0.167941	0.0439316	0.0158049	0.00544219	2.26423
6	S6_19233283	19233283	G	A	0.426068	-0.0323424	0.0116357	0.00544295	2.26417
6	S6_19233302	19233302	G	A	0.426068	-0.0323424	0.0116357	0.00544295	2.26417
6	S6_20937123	20937123	A	G	0.172403	-0.0447469	0.016101	0.00545037	2.26357
1	S1_1764584	1764584	G	A	0.0834927	0.0610097	0.0219571	0.00545964	2.26284
6	S6_10492289	10492289	A	G	0.0543956	-0.0979402	0.0352608	0.00547634	2.26151
9	S9_24748828	24748828	A	G	0.364245	0.0342986	0.0123493	0.00547992	2.26123
9	S9_8591988	8591988	G	A	0.199171	-0.0424017	0.0152686	0.00548558	2.26078
1	S1_30491248	30491248	A	G	0.111855	-0.0547456	0.0197156	0.00549026	2.26041
8	S8_192578	192578	A	G	0.178458	-0.0421262	0.0151754	0.00550408	2.25932
6	S6_18126281	18126281	A	G	0.312301	-0.0350698	0.0126416	0.00553446	2.25692
4	S4_21669151	21669151	A	G	0.259082	-0.0378774	0.0136539	0.00553519	2.25687
8	S8_13604993	13604993	A	G	0.0752747	0.0798244	0.0287756	0.00553669	2.25675
6	S6_18005393	18005393	G	A	0.311663	-0.0339238	0.0122305	0.00554207	2.25633
6	S6_15567247	15567247	A	G	0.214786	0.0403688	0.0145549	0.00554494	2.2561
15	S15_11557144	11557144	A	G	0.428617	-0.0341712	0.0123209	0.00554664	2.25597
7	S7_25733745	25733745	A	G	0.112173	0.0547622	0.0197453	0.00554691	2.25595
11	S11_10693754	10693754	A	G	0.295411	0.0348343	0.0125607	0.00554962	2.25574
12	S12_817441	817441	A	G	0.18956	0.0555041	0.0200153	0.00555267	2.2555
11	S11_6504413	6504413	A	G	0.0774379	0.061481	0.0221837	0.00558077	2.25331
2	S2_24918484	24918484	A	G	0.331103	0.0339944	0.0122674	0.00558668	2.25285
8	S8_1727180	1727180	A	G	0.106437	0.0527375	0.019034	0.00559363	2.25231
1	S1_30840641	30840641	G	A	0.415551	0.0369394	0.0133323	0.0055941	2.25227
8	S8_18264753	18264753	G	A	0.426374	0.0422107	0.0152371	0.00560111	2.25173
6	S6_20395824	20395824	G	A	0.281708	-0.0367936	0.0132827	0.00560485	2.25144
11	S11_7243612	7243612	A	G	0.115041	0.039625	0.0143051	0.00560584	2.25136
6	S6_14220329	14220329	A	G	0.219567	0.0402083	0.014517	0.00561018	2.25102
16	S16_5551077	5551077	G	A	0.32218	-0.0308334	0.0111327	0.00561206	2.25088
15	S15_1488883	1488883	A	G	0.153601	0.0458199	0.0165447	0.00561494	2.25065
2	S2_3484298	3484298	A	G	0.365934	-0.0442003	0.0159604	0.00561657	2.25053
12	S12_25858462	25858462	A	G	0.214149	-0.0388597	0.0140332	0.00562055	2.25022
6	S6_18493455	18493455	A	G	0.222116	-0.0396636	0.0143237	0.00562139	2.25016
10	S10_23084952	23084952	A	G	0.210962	0.0393455	0.0142097	0.00562415	2.24994
1	S1_26444055	26444055	A	G	0.0901848	0.0482711	0.017435	0.00562923	2.24955
11	S11_7100625	7100625	A	G	0.101338	0.0545461	0.0197059	0.00563997	2.24872
3	S3_8717233	8717233	G	A	0.236775	-0.0328084	0.0118563	0.00565432	2.24762
11	S11_6382673	6382673	A	G	0.0745698	0.0631317	0.0228151	0.00565575	2.24751
11	S11_6382734	6382734	A	G	0.0745698	0.0631317	0.0228151	0.00565575	2.24751
17	S17_10128775	10128775	G	A	0.466539	0.0317625	0.0114796	0.00565962	2.24721
16	S16_5550852	5550852	G	A	0.236775	-0.0374089	0.0135215	0.00566401	2.24688
9	S9_23009579	23009579	A	G	0.205545	-0.040417	0.0146121	0.00567487	2.24604
1	S1_21005870	21005870	A	G	0.167304	-0.0440819	0.0159384	0.00567899	2.24573
11	S11_14002234	14002234	A	G	0.139261	0.0418285	0.015124	0.0056802	2.24564
2	S2_24994750	24994750	A	G	0.148502	0.046292	0.0167386	0.00568205	2.24549
8	S8_1762589	1762589	A	G	0.0802198	0.0789426	0.0285507	0.00569231	2.24471
13	S13_7813408	7813408	A	G	0.162843	-0.0410891	0.0148628	0.00569984	2.24414
14	S14_20022810	20022810	G	A	0.241555	-0.0386116	0.0139675	0.00570288	2.24391
11	S11_8357303	8357303	A	G	0.0701083	0.0601039	0.0217457	0.00571078	2.2433
11	S11_6867340	6867340	A	G	0.307521	0.0322217	0.0116583	0.00571267	2.24316
11	S11_6867341	6867341	A	G	0.307521	0.0322217	0.0116583	0.00571267	2.24316
8	S8_1762358	1762358	A	G	0.0807692	0.0788897	0.0285451	0.00571531	2.24296
11	S11_8357292	8357292	A	G	0.0697897	0.0601433	0.0217625	0.00571646	2.24287
8	S8_31976788	31976788	A	G	0.0634162	-0.0699782	0.0253213	0.00571655	2.24287
11	S11_8684932	8684932	A	G	0.356601	-0.0688431	0.0249108	0.00571703	2.24283
18	S18_10789093	10789093	G	A	0.369662	0.0276399	0.010003	0.00572444	2.24227
14	S14_1660179	1660179	A	G	0.246017	-0.0410323	0.0148505	0.0057268	2.24209
14	S14_21923504	21923504	A	G	0.184512	-0.042524	0.0153932	0.00573566	2.24142
14	S14_20022838	20022838	G	A	0.240918	-0.0386476	0.0139902	0.00573638	2.24136
6	S6_8204226	8204226	A	G	0.459341	-0.0428863	0.015525	0.00573774	2.24126
14	S14_1405597	1405597	A	G	0.210962	-0.0432278	0.0156493	0.00573995	2.24109
1	S1_30543380	30543380	A	G	0.113129	-0.0524298	0.0189836	0.00574743	2.24053
11	S11_23768777	23768777	A	G	0.438496	0.0336875	0.0121998	0.00575674	2.23982
8	S8_181889	181889	A	G	0.177502	-0.0420646	0.0152371	0.00576826	2.23896
6	S6_20563888	20563888	G	A	0.33652	-0.0327836	0.0118779	0.00577902	2.23815
6	S6_15905585	15905585	A	G	0.40153	0.0283732	0.0102811	0.00578457	2.23773
6	S6_15618118	15618118	A	G	0.218292	0.0400812	0.0145246	0.0057882	2.23746
13	S13_7813530	7813530	A	G	0.159018	-0.0384151	0.0139224	0.0057939	2.23703
1	S1_29561735	29561735	A	G	0.0697897	0.0633786	0.0229716	0.00579795	2.23673
8	S8_23700112	23700112	A	G	0.056044	0.0914149	0.0331366	0.00580266	2.23637
11	S11_6196944	6196944	A	G	0.0790312	0.0605059	0.0219372	0.00581318	2.23559
15	S15_2386450	2386450	A	G	0.0554493	-0.0704066	0.0255275	0.00581444	2.23549
15	S15_11740096	11740096	G	A	0.307521	0.0360599	0.0130763	0.0058218	2.23494
9	S9_22735232	22735232	A	G	0.0809433	0.0607669	0.0220394	0.00583008	2.23433
15	S15_10403525	10403525	A	G	0.156788	-0.0418489	0.0151815	0.00584089	2.23352
10	S10_24346974	24346974	G	A	0.413736	0.0462602	0.0167823	0.00584261	2.23339
15	S15_7059942	7059942	G	A	0.318993	0.0382872	0.0138901	0.00584341	2.23333
9	S9_1857390	1857390	A	G	0.0758445	0.06305	0.0228773	0.0058512	2.23276
11	S11_24743549	24743549	A	G	0.130656	0.0488342	0.0177201	0.00585372	2.23257
6	S6_14360659	14360659	A	G	0.20204	0.0439409	0.0159485	0.00586592	2.23166
18	S18_10853878	10853878	G	A	0.19471	-0.0409214	0.0148559	0.00587715	2.23083
8	S8_176594	176594	A	G	0.178139	-0.0420777	0.0152775	0.00588317	2.23039
11	S11_15053217	15053217	A	G	0.30051	0.0357905	0.0130003	0.00590425	2.22884
14	S14_10924052	10924052	A	G	0.285532	0.0327203	0.0118864	0.00590945	2.22845
11	S11_5283491	5283491	A	G	0.120459	0.0389081	0.0141352	0.00591303	2.22819
9	S9_120712	120712	G	A	0.299235	0.038059	0.0138274	0.00591549	2.22801
15	S15_11578248	11578248	A	G	0.392288	-0.0352197	0.0127969	0.00591942	2.22772
8	S8_32404070	32404070	G	A	0.0643722	-0.0688536	0.0250182	0.00592079	2.22762
4	S4_1153004	1153004	A	G	0.100701	0.0585268	0.0212664	0.00592174	2.22755
11	S11_8289508	8289508	A	G	0.139261	-0.0481583	0.0175205	0.00598357	2.22304
11	S11_8289530	8289530	A	G	0.139261	-0.0481583	0.0175205	0.00598357	2.22304
1	S1_1585794	1585794	A	G	0.0902883	-0.0798783	0.0290613	0.00598476	2.22295
6	S6_9790206	9790206	G	A	0.232951	0.0319964	0.0116435	0.00599593	2.22214
16	S16_17788380	17788380	G	A	0.410453	0.0336641	0.0122547	0.00601353	2.22087
1	S1_30833416	30833416	G	A	0.413002	0.0367476	0.0133783	0.00601774	2.22057
6	S6_14633685	14633685	A	G	0.218292	0.0396084	0.0144252	0.00603666	2.2192
[truncated: 94,703 more rows]

## Sheet: sdAR
Chr	SNP	bp	A1	A2	Freq	b	se	p	-log10
[truncated: 95,969 more rows]

## Sheet: sdCirc
Chr	SNP	bp	A1	A2	Freq	b	se	p	-log10
[truncated: 95,969 more rows]

[truncated: 2 more sheets: sdRound, sdSolidity]
